# Supplementary material for: Ion Mobility–Based Enrichment-Free N-Terminomics Analysis Reveals Novel Legumain Substrates in Murine Spleen
Source: Mol Cell Proteomics. 2024 Jan 8;23(2):100714. doi: 10.1016/j.mcpro.2024.100714 (PMC10862022; doi:10.1016/j.mcpro.2024.100714)
Supplement: Supplemental Tables S1–S5 [file mmc2.xlsx]

## Sheet: Index
Supplementary tables for unfractionated RAW264.7 cell lysates
Table S1	Unfractionated protein data from SD134 and DMSO treated RAW264.7 cells without filtering for valid values in 3/4 biological replicates (MSFragger output)
Table S2	Unfractionated peptide data from SD134 and DMSO treated RAW264.7 cells without filtering for valid values in 3/4 biological replicates (MSFragger output)
Table S3	Unfractionated protein data from SD134 and DMSO treated RAW264.7 cells filtered for valid values in 3/4 biological replicates and with statistics (Perseus output)
Table S4	Unfractionated peptide data from SD134 and DMSO treated RAW264.7 cells filtered for valid values in 3/4 biological replicates and with statistics (Perseus output)
Table S5	Unfractionated N-terminomics peptides (dimethylated N-terminus) from SD134 and DMSO treated RAW264.7 cells filtered using R
Supplementary tables for FAIMS-fractionated RAW264.7 cell lysates
Table S6	FAIMS-fractionated protein data from SD134 and DMSO treated RAW264.7 cells without filtering for valid values in 3/4 biological replicates (MSFragger output)
Table S7	FAIMS-fractionated peptide data from SD134 and DMSO treated RAW264.7 cells without filtering for valid values in 3/4 biological replicates (MSFragger output)
Table S8	FAIMS-fractionated protein data from SD134 and DMSO treated RAW264.7 cells filtered for valid values in 3/4 biological replicates and with statistics (Perseus output)
Table S9	FAIMS-fractionated peptide data from SD134 and DMSO treated RAW264.7 cells filtered for valid values in 3/4 biological replicates and with statistics (Perseus output)
Table S10	FAIMS-fractionated N-terminomics peptides (dimethylated N-terminus) from SD134 and DMSO treated RAW264.7 cells filtered using R
Table S11	Putative legumain substrates identified in FAIMS-fractionated SD134 and DMSO treated RAW264.7 cells
Table S12	Peptides from legumain-treated and untreated recombinant CTSS
Supplementary tables for naïve mouse spleen lysates
Table S13	FAIMS-fractionated protein data from Lgmn-/- and Wildtype naïve mouse spleens without filtering for valid values in 3/4 biological replicates (MSFragger output)
Table S14	FAIMS-fractionated peptide data from Lgmn-/- and Wildtype naïve mouse spleens without filtering for valid values in 3/4 biological replicates (MSFragger output)
Table S15	FAIMS-fractionated protein data from Lgmn-/- and Wildtype naïve mouse spleens filtered for valid values in 3/4 biological replicates and with statistics (Perseus output)
Table S16	FAIMS-fractionated peptide data from Lgmn-/- and Wildtype naïve mouse spleens filtered for valid values in 3/4 biological replicates and with statistics (Perseus output)
Table S17	FAIMS-fractionated N-terminomics peptides (dimethylated N-terminus) from Lgmn-/- and Wildtype naïve mouse spleens filtered using R
Table S18	STRING-db (v.11.5) analysis of 40 Lgmn-/- enriched proteins
Table S19	Enrichment analysis of FAIMS-fractionated peptides from Lgmn-/- and Wildtype naïve mouse spleens (Perseus output)
Table S20	FAIMS-fractionated N-terminomics peptides significantly elevated in wildtype naïve mouse spleens and corresponding consensus motifs as analysed by TopFINDer
Table S21	FAIMS-fractionated N-terminomics peptides significantly elevated in Lgmn-/- naïve mouse spleens and corresponding consensus motifs as analysed by TopFINDer
Table S22	FAIMS-fractionated N-terminomics putative legumain substrates in naïve mouse spleens and corresponding consensus motifs as analysed by TopFINDer
Table S23	FAIMS-fractionated N-terminomics peptides significantly elevated in wildtype naïve mouse spleens with non-Asn cleavages and corresponding consensus motifs as analysed by TopFINDer
Table S24	Putative legumain substrates identified in FAIMS-fractionated Lgmn-/- and Wildtype naïve mouse spleens
Table S25	STRING-db (v.11.5) analysis of 110 putative legumain substrate proteins
Table S26	Native and neo-C-termini identified in Lgmn-/- and Wildtype naïve murine spleen
Table S27	Peptides from legumain-treated and untreated recombinant MAN2B1
Table S28	Peptides from legumain-treated and untreated recombinant TMPO
Table S29	Peptides from legumain-treated and untreated recombinant YARS1
Supplementary tables for N-termini peptide-spectrum matches (PSM) of each experiment
Table S30	Unfractionated SD134 and DMSO treated RAW264.7 cells N-termini PSMs per experiment (MSFragger output)
Table S31	FAIMS-fractionated SD134 and DMSO treated RAW264.7 cells N-termini PSMs per experiment (MSFragger output)
Table S32	FAIMS-fractionated Lgmn-/- and Wildtype naïve mouse spleens N-termini PSMs per experiment (MSFragger output)

## Sheet: Table S1
Table S1	Unfractionated protein data from SD134 and DMSO treated RAW264.7 cells without filtering for valid values in 3/4 biological replicates (MSFragger output)
Peptide sequences were matched to an unreviewed mouse protein database containing isoforms and reverse sequences using MSFragger (Fragpipe v.18.0). Label free quantification was undertaken with a fixed modification of cysteine carbamidomethylation and variable modifications of lysine dimethylation (+28.0313 Da), methionine oxidation (+15.9949 Da), N-terminal acetylation (+42.0106 Da), N-terminal …
Protein	Protein ID	Entry Name	Gene	Protein Length	Organism	Protein Existence	Description	Protein Probability	Top Peptide Probability	Combined Total Peptides	Combined Spectral Count	Combined Unique Spectral Count	Combined Total Spectral Count	DMSO1 Spectral Count	DMSO2 Spectral Count	DMSO3 Spectral Count	DMSO4 Spectral Count	SD134_1 Spectral Count	SD134_2 Spectral Count	SD134_3 Spectral Count	SD134_4 Spectral Count	DMSO1 Unique Spectral Count	DMSO2 Unique Spectral Count	DMSO3 Unique Spectral Count	DMSO4 Unique Spectral Count	SD134_1 Unique Spectral Count	SD134_2 Unique Spectral Count	SD134_3 Unique Spectral Count	SD134_4 Unique Spectral Count	DMSO1 Total Spectral Count	DMSO2 Total Spectral Count	DMSO3 Total Spectral Count	DMSO4 Total Spectral Count	SD134_1 Total Spectral Count	SD134_2 Total Spectral Count	SD134_3 Total Spectral Count	SD134_4 Total Spectral Count	DMSO1 Intensity	DMSO2 Intensity	DMSO3 Intensity	DMSO4 Intensity	SD134_1 Intensity	SD134_2 Intensity	SD134_3 Intensity	SD134_4 Intensity	DMSO1 MaxLFQ Intensity	DMSO2 MaxLFQ Intensity	DMSO3 MaxLFQ Intensity	DMSO4 MaxLFQ Intensity
contam_sp|P00366|DHE3_BOVIN	P00366	DHE3_BOVIN	GLUD1	558	Bos taurus	1:Experimental evidence at protein level	Glutamate dehydrogenase 1, mitochondrial	1	0.999	37	20	20	607	3	1	3	2	1	4	4	2	3	1	3	2	1	4	4	2	89	38	82	84	43	86	98	87	23640406	24377902	26956354	15532561	27991460	26955738	20859570	20053026	0	0	0	0
contam_sp|P00761|TRYP_PIG	P00761	TRYP_PIG		231	Sus scrofa	1:Experimental evidence at protein level	Trypsin	1	0.9988	7	123	123	123	19	9	17	19	9	19	15	16	19	9	17	19	9	19	15	16	19	9	17	19	9	19	15	16	32238741500	26708002800	31426361300	35732787000	28070019100	27477202900	31624822800	30192906200	17366437900	14195124200	16432555000	19970213900
contam_sp|P00883|ALDOA_RABIT	P00883	ALDOA_RABIT	ALDOA	364	Oryctolagus cuniculus	1:Experimental evidence at protein level	Fructose-bisphosphate aldolase A	1	0.999	64	53	53	1173	9	4	9	8	4	7	6	6	9	4	9	8	4	7	6	6	177	80	179	185	84	152	158	158	9763381	4.71156e+06	0	8082905	49814920	0	0	27062256	0	0	0	0
contam_sp|P02662|CASA1_BOVIN	P02662	CASA1_BOVIN	CSN1S1	214	Bos taurus	1:Experimental evidence at protein level	Alpha-S1-casein	0.9996	0.999	2	8	8	8	4	0	0	1	1	0	2	0	4	0	0	1	1	0	2	0	4	0	0	1	1	0	2	0	30467670	4871018	0	20818414	0	0	30395510	0	0	0	0	0
contam_sp|P02666|CASB_BOVIN	P02666	CASB_BOVIN	CSN2	224	Bos taurus	1:Experimental evidence at protein level	Beta-casein	0.981	0.999	1	6	6	6	3	0	0	2	0	0	1	0	3	0	0	2	0	0	1	0	3	0	0	2	0	0	1	0	11067730	0	0	3010940	0	0	1.81317e+06	0	0	0	0	0
contam_sp|P02668|CASK_BOVIN	P02668	CASK_BOVIN	CSN3	190	Bos taurus	1:Experimental evidence at protein level	Kappa-casein	0.981	0.999	1	2	2	2	2	0	0	0	0	0	0	0	2	0	0	0	0	0	0	0	2	0	0	0	0	0	0	0	0	0	0	0	0	0	0	0	0	0	0	0
contam_sp|P02769|ALBU_BOVIN	P02769	ALBU_BOVIN	ALB	607	Bos taurus	1:Experimental evidence at protein level	Serum albumin	1	0.999	24	341	271	341	42	22	42	47	26	52	51	59	31	18	34	38	20	41	40	49	42	22	42	47	26	52	51	59	2794796030	1994180480	2544806910	2902583040	2596799740	3211671550	3563097090	3727930620	557982270	485470496	540964160	619051780
contam_sp|P25691|K2M3_SHEEP	P25691	K2M3_SHEEP		502	Ovis aries	1:Experimental evidence at protein level	Keratin, type II microfibrillar, component 5	0.9996	0.9988	5	19	2	22	1	1	4	3	2	1	2	5	0	0	1	1	0	0	0	0	1	1	5	4	2	1	3	5	0	0	0	0	0	0	0	0	0	0	0	0
sp|A0A338P6K9|QSER1_MOUSE	A0A338P6K9	QSER1_MOUSE	Qser1	1788	Mus musculus OX=10090	2:Experimental evidence at transcript level	Glutamine and serine-rich protein 1	0.9559	0.9976	1	1	1	1	1	0	0	0	0	0	0	0	1	0	0	0	0	0	0	0	1	0	0	0	0	0	0	0	0	0	0	0	0	0	0	0	0	0	0	0
sp|A1A5B6|TBC25_MOUSE	A1A5B6	TBC25_MOUSE	Tbc1d25	742	Mus musculus OX=10090	1:Experimental evidence at protein level	TBC1 domain family member 25	0.9762	0.9987	2	2	2	2	0	0	0	0	0	1	0	1	0	0	0	0	0	1	0	1	0	0	0	0	0	1	0	1	0	0	0	4524501	0	0	0	4959857	0	0	0	0
sp|A1L314|MPEG1_MOUSE	A1L314	MPEG1_MOUSE	Mpeg1	713	Mus musculus OX=10090	1:Experimental evidence at protein level	Macrophage-expressed gene 1 protein	1	0.999	4	5	5	5	0	0	1	2	0	1	0	1	0	0	1	2	0	1	0	1	0	0	1	2	0	1	0	1	14339531	3.21239e+06	1.59083e+06	31531108	15638077	18125108	14466903	24840664	0	0	0	18945992
sp|A1L317|K1C24_MOUSE	A1L317	K1C24_MOUSE	Krt24	512	Mus musculus OX=10090	2:Experimental evidence at transcript level	Keratin, type I cytoskeletal 24	0.9998	0.9981	4	21	21	35	2	1	4	4	1	2	4	3	2	1	4	4	1	2	4	3	4	2	6	6	2	4	6	5	433239488	406860192	388511488	391743744	393953824	398077056	408217632	426074208	259465136	239338064	228589840	231824944
sp|A1Z198|NL1B2_MOUSE	A1Z198	NL1B2_MOUSE	Nlrp1b	1177	Mus musculus OX=10090	1:Experimental evidence at protein level	NACHT, LRR and PYD domains-containing protein 1b allele 2	0.9996	0.999	2	4	4	4	2	0	0	0	1	0	1	0	2	0	0	0	1	0	1	0	2	0	0	0	1	0	1	0	7865910	0	0	0	0	0	11686712	0	0	0	0	0
sp|A2A432|CUL4B_MOUSE	A2A432	CUL4B_MOUSE	Cul4b	970	Mus musculus OX=10090	1:Experimental evidence at protein level	Cullin-4B	1	0.999	14	123	90	123	19	9	18	20	10	14	17	16	13	7	13	13	8	12	14	10	19	9	18	20	10	14	17	16	424464576	212357680	384275392	333406272	379209824	440829696	470120064	304864960	110121776	86903192	105521488	90569296
sp|A2A4P0|DHX8_MOUSE	A2A4P0	DHX8_MOUSE	Dhx8	1244	Mus musculus OX=10090	2:Experimental evidence at transcript level	ATP-dependent RNA helicase DHX8	1	0.999	13	66	66	75	13	3	7	10	6	9	10	8	13	3	7	10	6	9	10	8	15	3	7	12	7	11	11	9	120774624	91582616	164450048	122956480	83452824	121201096	176865984	97032944	30341554	32323528	30000882	30439616
sp|A2A5R2|BIG2_MOUSE	A2A5R2	BIG2_MOUSE	Arfgef2	1792	Mus musculus OX=10090	1:Experimental evidence at protein level	Brefeldin A-inhibited guanine nucleotide-exchange protein 2	1	0.999	11	50	38	59	8	3	8	7	3	7	7	7	7	2	6	5	2	5	6	5	8	3	10	11	4	7	8	8	84544576	43142832	77982728	95665392	52276712	42852704	77622680	54345016	32965636	30341078	30283670	42983452
sp|A2A6A1|GPTC8_MOUSE	A2A6A1	GPTC8_MOUSE	Gpatch8	1505	Mus musculus OX=10090	1:Experimental evidence at protein level	G patch domain-containing protein 8	1	0.999	5	12	12	12	2	0	0	4	1	1	3	1	2	0	0	4	1	1	3	1	2	0	0	4	1	1	3	1	11013522	7.22454e+06	10527572	27266836	18354018	8920038	11044666	9725185	0	0	0	13289138
sp|A2A6Q5|CDC27_MOUSE	A2A6Q5	CDC27_MOUSE	Cdc27	825	Mus musculus OX=10090	1:Experimental evidence at protein level	Cell division cycle protein 27 homolog	1	0.999	2	9	9	9	2	1	0	3	0	1	0	2	2	1	0	3	0	1	0	2	2	1	0	3	0	1	0	2	0	0	0	0	0	0	0	0	0	0	0	0
sp|A2A791|ZMYM4_MOUSE	A2A791	ZMYM4_MOUSE	Zmym4	1549	Mus musculus OX=10090	1:Experimental evidence at protein level	Zinc finger MYM-type protein 4	1	0.999	6	27	27	27	3	2	5	5	1	3	3	5	3	2	5	5	1	3	3	5	3	2	5	5	1	3	3	5	25252604	21978520	24211614	56947984	0	32802080	13146794	28078306	16106417	13904948	15455463	14074064
sp|A2A8U2|TM201_MOUSE	A2A8U2	TM201_MOUSE	Tmem201	664	Mus musculus OX=10090	1:Experimental evidence at protein level	Transmembrane protein 201	1	0.999	4	11	11	11	1	1	2	4	0	1	2	0	1	1	2	4	0	1	2	0	1	1	2	4	0	1	2	0	14027784	12348347	25454980	51115496	15348299	15468556	18922448	14493650	0	0	16643065	24831290
sp|A2A8Z1|OSBL9_MOUSE	A2A8Z1	OSBL9_MOUSE	Osbpl9	736	Mus musculus OX=10090	1:Experimental evidence at protein level	Oxysterol-binding protein-related protein 9	1	0.999	3	8	8	8	1	1	2	0	0	2	1	1	1	1	2	0	0	2	1	1	1	1	2	0	0	2	1	1	11186958	9763034	0	0	0	0	0	0	0	0	0	0
sp|A2AAY5|SPD2B_MOUSE	A2AAY5	SPD2B_MOUSE	Sh3pxd2b	908	Mus musculus OX=10090	1:Experimental evidence at protein level	SH3 and PX domain-containing protein 2B	1	0.999	13	84	80	84	11	8	11	11	7	11	14	11	9	8	11	11	6	11	13	11	11	8	11	11	7	11	14	11	231555840	191034272	222230880	267354240	201289952	240023216	234352304	277180320	40317660	35947368	37598380	38239396
sp|A2AB59|RHG27_MOUSE	A2AB59	RHG27_MOUSE	Arhgap27	869	Mus musculus OX=10090	1:Experimental evidence at protein level	Rho GTPase-activating protein 27	1	0.999	8	65	65	65	9	6	7	10	6	10	6	11	9	6	7	10	6	10	6	11	9	6	7	10	6	10	6	11	74151528	48658488	77750432	68466144	71485328	72483536	69071960	84927376	21080488	18285128	21093126	21935016
sp|A2ABV5|MED14_MOUSE	A2ABV5	MED14_MOUSE	Med14	1459	Mus musculus OX=10090	1:Experimental evidence at protein level	Mediator of RNA polymerase II transcription subunit 14	1	0.999	6	11	11	11	2	1	1	3	2	0	1	1	2	1	1	3	2	0	1	1	2	1	1	3	2	0	1	1	7874118	7.7366e+06	3.45641e+06	29897608	7.76729e+06	8.2434e+06	7.34118e+06	4955170	0	0	0	0
sp|A2ADY9|DDI2_MOUSE	A2ADY9	DDI2_MOUSE	Ddi2	399	Mus musculus OX=10090	1:Experimental evidence at protein level	Protein DDI1 homolog 2	1	0.999	11	158	158	158	21	10	20	24	11	23	26	23	21	10	20	24	11	23	26	23	21	10	20	24	11	23	26	23	342946400	411397440	401663552	425675904	387273792	405011744	454337504	454208128	90527416	92208200	80657992	87287960
sp|A2AEP0|OBP1B_MOUSE	A2AEP0	OBP1B_MOUSE	Obp1b	171	Mus musculus OX=10090	1:Experimental evidence at protein level	Odorant-binding protein 1b	0.981	0.999	1	2	2	2	0	0	0	0	0	0	2	0	0	0	0	0	0	0	2	0	0	0	0	0	0	0	2	0	0	0	0	0	0	0	0	0	0	0	0	0
sp|A2AF47|DOC11_MOUSE	A2AF47	DOC11_MOUSE	Dock11	2073	Mus musculus OX=10090	1:Experimental evidence at protein level	Dedicator of cytokinesis protein 11	1	0.999	9	36	36	36	4	3	7	4	4	6	6	2	4	3	7	4	4	6	6	2	4	3	7	4	4	6	6	2	94751200	61371468	100985552	35205332	29687476	65058840	106775160	51005184	37697312	26023232	34295632	32087338
sp|A2AGH6|MED12_MOUSE	A2AGH6	MED12_MOUSE	Med12	2190	Mus musculus OX=10090	1:Experimental evidence at protein level	Mediator of RNA polymerase II transcription subunit 12	1	0.999	5	9	8	9	0	1	2	2	0	1	2	1	0	1	1	2	0	1	2	1	0	1	2	2	0	1	2	1	3.40979e+06	461568544	497643872	572094910	0	540674430	621869700	414052576	0	0	0	652920000
sp|A2AGT5|CKAP5_MOUSE	A2AGT5	CKAP5_MOUSE	Ckap5	2032	Mus musculus OX=10090	1:Experimental evidence at protein level	Cytoskeleton-associated protein 5	1	0.999	23	152	152	152	26	12	20	20	15	19	23	17	26	12	20	20	15	19	23	17	26	12	20	20	15	19	23	17	375820896	248529600	373338656	397443232	300899616	431400576	278894144	236730400	76470008	64663764	67741648	69103736
sp|A2AH22|AMRA1_MOUSE	A2AH22	AMRA1_MOUSE	Ambra1	1300	Mus musculus OX=10090	1:Experimental evidence at protein level	Activating molecule in BECN1-regulated autophagy protein 1	1	0.999	8	18	18	18	2	0	2	6	2	3	2	1	2	0	2	6	2	3	2	1	2	0	2	6	2	3	2	1	21101160	13405322	27352924	38498364	7367242	3.96886e+06	8636853	11984822	9971096	0	11499393	10583298
sp|A2AHC3|CAMP1_MOUSE	A2AHC3	CAMP1_MOUSE	Camsap1	1581	Mus musculus OX=10090	1:Experimental evidence at protein level	Calmodulin-regulated spectrin-associated protein 1	0.981	0.999	1	3	3	3	0	0	1	1	0	0	1	0	0	0	1	1	0	0	1	0	0	0	1	1	0	0	1	0	0	0	7.87867e+06	5506152	5.95457e+06	6466478	5.97288e+06	0	0	0	0	0
sp|A2AI05|NDOR1_MOUSE	A2AI05	NDOR1_MOUSE	Ndor1	598	Mus musculus OX=10090	2:Experimental evidence at transcript level	NADPH-dependent diflavin oxidoreductase 1	1	0.9988	3	16	16	16	2	1	2	3	0	3	3	2	2	1	2	3	0	3	3	2	2	1	2	3	0	3	3	2	37984812	35649692	132376904	139864416	0	44211824	43012684	34182072	0	0	71383664	58296660
sp|A2AI08|TPRN_MOUSE	A2AI08	TPRN_MOUSE	Tprn	749	Mus musculus OX=10090	1:Experimental evidence at protein level	Taperin	0.9996	0.999	2	9	9	9	1	0	0	3	0	1	3	1	1	0	0	3	0	1	3	1	1	0	0	3	0	1	3	1	5893100	0	0	14759582	0	5.18469e+06	13703877	8679669	0	0	0	8088436
sp|A2AIV2|VIR_MOUSE	A2AIV2	VIR_MOUSE	Virma	1811	Mus musculus OX=10090	1:Experimental evidence at protein level	Protein virilizer homolog	1	0.999	6	34	34	34	5	3	4	6	2	4	6	4	5	3	4	6	2	4	6	4	5	3	4	6	2	4	6	4	27014742	23136848	38142100	25784452	26720108	34815468	43763032	26100202	0	21858964	23810496	23718246
sp|A2AIV8|CARD9_MOUSE	A2AIV8	CARD9_MOUSE	Card9	536	Mus musculus OX=10090	1:Experimental evidence at protein level	Caspase recruitment domain-containing protein 9	1	0.999	13	123	123	123	18	10	16	18	8	18	20	15	18	10	16	18	8	18	20	15	18	10	16	18	8	18	20	15	298515616	249187840	340735264	303526016	300879296	327723424	297634016	254903424	56619996	54085664	60715524	56259504
sp|A2AJ15|MA1B1_MOUSE	A2AJ15	MA1B1_MOUSE	Man1b1	658	Mus musculus OX=10090	1:Experimental evidence at protein level	Endoplasmic reticulum mannosyl-oligosaccharide 1,2-alpha-mannosidase	0.9984	0.999	2	2	2	2	0	0	1	0	0	0	1	0	0	0	1	0	0	0	1	0	0	0	1	0	0	0	1	0	0	0	0	0	0	0	0	0	0	0	0	0
sp|A2AJ88|PLPL7_MOUSE	A2AJ88	PLPL7_MOUSE	Pnpla7	1352	Mus musculus OX=10090	1:Experimental evidence at protein level	Patatin-like phospholipase domain-containing protein 7	1	0.999	4	10	10	10	2	1	1	2	2	1	1	0	2	1	1	2	2	1	1	0	2	1	1	2	2	1	1	0	7.84615e+06	0	0	6.15098e+06	9049926	6.72831e+06	4.34073e+06	0	0	0	0	0
sp|A2AJI0|MA7D1_MOUSE	A2AJI0	MA7D1_MOUSE	Map7d1	846	Mus musculus OX=10090	1:Experimental evidence at protein level	MAP7 domain-containing protein 1	1	0.999	12	79	79	79	8	7	13	16	5	11	8	11	8	7	13	16	5	11	8	11	8	7	13	16	5	11	8	11	223890784	181583952	264963408	311303136	299741376	231904192	256199616	289137248	54844896	47349608	54411260	57817756
sp|A2AJK6|CHD7_MOUSE	A2AJK6	CHD7_MOUSE	Chd7	2986	Mus musculus OX=10090	1:Experimental evidence at protein level	Chromodomain-helicase-DNA-binding protein 7	1	0.999	6	4	4	14	1	0	0	0	0	0	1	2	1	0	0	0	0	0	1	2	5	0	0	0	0	0	4	5	0	0	0	0	0	0	0	6.16795e+06	0	0	0	0
sp|A2AJT4|PNISR_MOUSE	A2AJT4	PNISR_MOUSE	Pnisr	805	Mus musculus OX=10090	1:Experimental evidence at protein level	Arginine/serine-rich protein PNISR	1	0.999	5	26	26	26	4	0	3	5	4	2	4	4	4	0	3	5	4	2	4	4	4	0	3	5	4	2	4	4	78130760	70638248	121286744	159618208	111654016	74632016	116559248	132882552	30292188	26766868	30856294	40158452
sp|A2AKB9|DCA10_MOUSE	A2AKB9	DCA10_MOUSE	Dcaf10	566	Mus musculus OX=10090	1:Experimental evidence at protein level	DDB1- and CUL4-associated factor 10	0.9805	0.999	1	3	3	3	1	0	0	1	0	0	1	0	1	0	0	1	0	0	1	0	1	0	0	1	0	0	1	0	0	0	0	23127024	0	0	37001648	0	0	0	0	0
sp|A2AKG8|FOCAD_MOUSE	A2AKG8	FOCAD_MOUSE	Focad	1798	Mus musculus OX=10090	1:Experimental evidence at protein level	Focadhesin	1	0.999	7	25	25	25	3	3	1	5	3	3	5	2	3	3	1	5	3	3	5	2	3	3	1	5	3	3	5	2	58934032	30389318	23185762	60829696	37831456	82388320	51652872	43957128	19081476	21835176	18768300	22152462
sp|A2AL36|CNTRL_MOUSE	A2AL36	CNTRL_MOUSE	Cntrl	2334	Mus musculus OX=10090	1:Experimental evidence at protein level	Centriolin	1	0.999	7	13	13	13	5	0	0	2	0	3	0	3	5	0	0	2	0	3	0	3	5	0	0	2	0	3	0	3	32794788	0	6580782	16439621	0	0	10116599	12308166	0	0	0	0
sp|A2AN08|UBR4_MOUSE	A2AN08	UBR4_MOUSE	Ubr4	5180	Mus musculus OX=10090	1:Experimental evidence at protein level	E3 ubiquitin-protein ligase UBR4	1	0.999	42	270	270	270	41	23	36	49	19	44	32	26	41	23	36	49	19	44	32	26	41	23	36	49	19	44	32	26	476863808	454428000	483327232	560371390	470562240	509671264	484550944	286144832	39914768	37575192	34364428	41799232
sp|A2APB8|TPX2_MOUSE	A2APB8	TPX2_MOUSE	Tpx2	745	Mus musculus OX=10090	1:Experimental evidence at protein level	Targeting protein for Xklp2	1	0.999	11	76	76	76	11	5	8	12	8	10	12	10	11	5	8	12	8	10	12	10	11	5	8	12	8	10	12	10	222542272	168120128	289046112	229730912	219517584	206064640	190992832	259324256	53543220	51365716	54886024	46320400
sp|A2APY7|NDUF5_MOUSE	A2APY7	NDUF5_MOUSE	Ndufaf5	343	Mus musculus OX=10090	1:Experimental evidence at protein level	Arginine-hydroxylase NDUFAF5, mitochondrial	0.981	0.999	1	5	5	5	1	1	2	0	1	0	0	0	1	1	2	0	1	0	0	0	1	1	2	0	1	0	0	0	15324019	14035097	14903807	12257192	0	16873228	15385509	14047775	0	0	0	0
sp|A2AQ19|RTF1_MOUSE	A2AQ19	RTF1_MOUSE	Rtf1	715	Mus musculus OX=10090	1:Experimental evidence at protein level	RNA polymerase-associated protein RTF1 homolog	1	0.999	5	49	49	49	6	3	5	8	3	10	7	7	6	3	5	8	3	10	7	7	6	3	5	8	3	10	7	7	138655648	118638144	111950176	139997984	128399680	611126340	135910560	151560448	63258400	60347792	62927556	61144620
sp|A2AR02|PPIG_MOUSE	A2AR02	PPIG_MOUSE	Ppig	752	Mus musculus OX=10090	1:Experimental evidence at protein level	Peptidyl-prolyl cis-trans isomerase G	1	0.999	6	102	102	102	12	7	12	15	9	14	17	16	12	7	12	15	9	14	17	16	12	7	12	15	9	14	17	16	279103264	232438224	292421728	232815648	243261136	374254688	308749056	305860096	62711848	57071208	63335440	47927048
sp|A2ASA8|IPIL1_MOUSE	A2ASA8	IPIL1_MOUSE	Itpripl1	547	Mus musculus OX=10090	2:Experimental evidence at transcript level	Inositol 1,4,5-trisphosphate receptor-interacting protein-like 1	0.9493	0.994	2	4	4	4	1	0	1	1	0	0	1	0	1	0	1	1	0	0	1	0	1	0	1	1	0	0	1	0	24755250	0	24972048	22792734	0	0	0	0	0	0	0	0
sp|A2ASS6|TITIN_MOUSE	A2ASS6	TITIN_MOUSE	Ttn	35213	Mus musculus OX=10090	1:Experimental evidence at protein level	Titin	1	0.9983	12	13	13	13	0	2	1	5	2	1	2	0	0	2	1	5	2	1	2	0	0	2	1	5	2	1	2	0	139563296	0	106704192	103575360	37184484	42992044	87980368	52766200	50915608	0	46834364	52654464
sp|A2ASZ8|SCMC2_MOUSE	A2ASZ8	SCMC2_MOUSE	Slc25a25	469	Mus musculus OX=10090	1:Experimental evidence at protein level	Calcium-binding mitochondrial carrier protein SCaMC-2	1	0.999	3	7	7	17	2	2	1	1	0	0	0	1	2	2	1	1	0	0	0	1	4	3	3	3	0	0	0	4	0	0	0	0	0	6886214	0	7.87888e+06	0	0	0	0
sp|A2AT37|RENT2_MOUSE	A2AT37	RENT2_MOUSE	Upf2	1269	Mus musculus OX=10090	1:Experimental evidence at protein level	Regulator of nonsense transcripts 2	1	0.999	12	78	78	78	14	6	11	10	4	8	17	8	14	6	11	10	4	8	17	8	14	6	11	10	4	8	17	8	279434848	130127080	135513792	103558160	106430160	149791024	168652592	113962936	36952136	26672178	28902290	28167764
sp|A2ATU0|DHTK1_MOUSE	A2ATU0	DHTK1_MOUSE	Dhtkd1	921	Mus musculus OX=10090	1:Experimental evidence at protein level	2-oxoadipate dehydrogenase complex component E1	0.7552	0.9835	1	3	3	3	1	0	1	1	0	0	0	0	1	0	1	1	0	0	0	0	1	0	1	1	0	0	0	0	0	0	0	0	0	0	0	0	0	0	0	0
sp|A2AUM9|CE152_MOUSE	A2AUM9	CE152_MOUSE	Cep152	1736	Mus musculus OX=10090	1:Experimental evidence at protein level	Centrosomal protein of 152 kDa	1	0.999	3	5	5	5	1	0	0	1	0	0	2	1	1	0	0	1	0	0	2	1	1	0	0	1	0	0	2	1	0	0	0	0	0	0	0	0	0	0	0	0
sp|A2AUY4|BAZ2B_MOUSE	A2AUY4	BAZ2B_MOUSE	Baz2b	2123	Mus musculus OX=10090	1:Experimental evidence at protein level	Bromodomain adjacent to zinc finger domain protein 2B	1	0.999	3	6	6	6	1	0	2	0	0	1	1	1	1	0	2	0	0	1	1	1	1	0	2	0	0	1	1	1	17506752	0	32716996	0	0	0	0	19704186	0	0	0	0
sp|A2AWA9|RBGP1_MOUSE	A2AWA9	RBGP1_MOUSE	Rabgap1	1064	Mus musculus OX=10090	1:Experimental evidence at protein level	Rab GTPase-activating protein 1	1	0.999	5	24	24	24	2	3	5	6	2	3	2	1	2	3	5	6	2	3	2	1	2	3	5	6	2	3	2	1	60669600	46060368	91263992	58989680	44017488	49083528	34328832	29867104	36639536	29007190	34647472	36417080
sp|A2AWL7|MGAP_MOUSE	A2AWL7	MGAP_MOUSE	Mga	3003	Mus musculus OX=10090	2:Experimental evidence at transcript level	MAX gene-associated protein	1	0.999	3	15	15	15	2	0	2	2	0	4	2	3	2	0	2	2	0	4	2	3	2	0	2	2	0	4	2	3	29034540	7.53509e+06	21011856	19897488	7861963	18126312	18542318	11784284	14972610	0	12860190	12496981
sp|A2AWP8|ARGAL_MOUSE	A2AWP8	ARGAL_MOUSE	Arhgef10l	1280	Mus musculus OX=10090	1:Experimental evidence at protein level	Rho guanine nucleotide exchange factor 10-like protein	1	0.999	20	173	173	173	24	11	24	29	13	23	29	20	24	11	24	29	13	23	29	20	24	11	24	29	13	23	29	20	411710368	499364256	375321472	431484096	396754464	647568640	584604480	558721540	126180320	115782288	116866168	127265560
sp|A2BDX3|MOCS3_MOUSE	A2BDX3	MOCS3_MOUSE	Mocs3	460	Mus musculus OX=10090	1:Experimental evidence at protein level	Adenylyltransferase and sulfurtransferase MOCS3	1	0.999	10	58	58	58	7	6	7	7	8	6	7	10	7	6	7	7	8	6	7	10	7	6	7	7	8	6	7	10	100594672	118720608	130346000	141522320	142173056	127135464	109484688	125350784	32140484	32855088	29607878	30007812
sp|A2BE28|LAS1L_MOUSE	A2BE28	LAS1L_MOUSE	Las1l	776	Mus musculus OX=10090	1:Experimental evidence at protein level	Ribosomal biogenesis protein LAS1L	1	0.999	17	157	157	157	22	11	18	25	11	22	22	26	22	11	18	25	11	22	22	26	22	11	18	25	11	22	22	26	466978016	344348192	378783872	351497440	415576096	447084672	511068576	380665248	56667704	56330424	59905260	58270288
sp|A2BH40|ARI1A_MOUSE	A2BH40	ARI1A_MOUSE	Arid1a	2283	Mus musculus OX=10090	1:Experimental evidence at protein level	AT-rich interactive domain-containing protein 1A	1	0.999	34	327	327	327	39	26	46	47	23	55	43	48	39	26	46	47	23	55	43	48	39	26	46	47	23	55	43	48	754102270	753169340	833428480	847766850	759504130	857144700	768420100	780269310	67489096	66700664	72907504	72256936
sp|A2CG63|ARI4B_MOUSE	A2CG63	ARI4B_MOUSE	Arid4b	1314	Mus musculus OX=10090	1:Experimental evidence at protein level	AT-rich interactive domain-containing protein 4B	1	0.999	3	3	3	3	1	1	0	0	0	0	0	1	1	1	0	0	0	0	0	1	1	1	0	0	0	0	0	1	8437497	0	7.25133e+06	5078317	0	0	0	8.24433e+06	0	0	0	0
sp|A2RSJ4|UH1BL_MOUSE	A2RSJ4	UH1BL_MOUSE	Uhrf1bp1l	1457	Mus musculus OX=10090	1:Experimental evidence at protein level	UHRF1-binding protein 1-like	0.981	0.999	1	2	2	2	1	0	0	0	0	0	1	0	1	0	0	0	0	0	1	0	1	0	0	0	0	0	1	0	0	0	0	0	0	0	0	0	0	0	0	0
sp|A2RSX7|TYW5_MOUSE	A2RSX7	TYW5_MOUSE	Tyw5	315	Mus musculus OX=10090	2:Experimental evidence at transcript level	tRNA wybutosine-synthesizing protein 5	0.9759	0.9987	1	1	1	1	1	0	0	0	0	0	0	0	1	0	0	0	0	0	0	0	1	0	0	0	0	0	0	0	0	0	0	0	0	0	0	0	0	0	0	0
sp|A2RSY1|KANL3_MOUSE	A2RSY1	KANL3_MOUSE	Kansl3	903	Mus musculus OX=10090	1:Experimental evidence at protein level	KAT8 regulatory NSL complex subunit 3	0.9651	0.9981	1	1	1	1	0	0	0	0	0	0	0	1	0	0	0	0	0	0	0	1	0	0	0	0	0	0	0	1	0	0	0	0	0	0	0	0	0	0	0	0
sp|A2RSY6|TRM1L_MOUSE	A2RSY6	TRM1L_MOUSE	Trmt1l	728	Mus musculus OX=10090	1:Experimental evidence at protein level	TRMT1-like protein	1	0.999	5	48	48	48	7	3	7	9	3	7	6	6	7	3	7	9	3	7	6	6	7	3	7	9	3	7	6	6	51010408	27903288	48533096	61342436	13923254	41370168	55747104	48033524	21255308	22402368	19897270	18852624
sp|A2RT91|ANKAR_MOUSE	A2RT91	ANKAR_MOUSE	Ankar	1465	Mus musculus OX=10090	2:Experimental evidence at transcript level	Ankyrin and armadillo repeat-containing protein	1	0.9966	1	10	10	10	3	0	0	3	0	1	2	1	3	0	0	3	0	1	2	1	3	0	0	3	0	1	2	1	0	0	34903132	42497412	0	25765378	51744104	61008756	0	0	0	24026284
sp|A2RTL5|RSRC2_MOUSE	A2RTL5	RSRC2_MOUSE	Rsrc2	376	Mus musculus OX=10090	2:Experimental evidence at transcript level	Arginine/serine-rich coiled-coil protein 2	1	0.999	3	24	24	24	2	1	4	5	3	2	4	3	2	1	4	5	3	2	4	3	2	1	4	5	3	2	4	3	22986500	15201924	39760944	39206000	58131788	24520378	29836404	31239326	14216181	0	24353588	24135764
sp|A3KGB4|TBC8B_MOUSE	A3KGB4	TBC8B_MOUSE	Tbc1d8b	1114	Mus musculus OX=10090	1:Experimental evidence at protein level	TBC1 domain family member 8B	1	0.999	4	24	24	24	4	0	4	5	3	2	2	4	4	0	4	5	3	2	2	4	4	0	4	5	3	2	2	4	55202708	69227448	79128000	76398704	93046056	49716212	79580888	62796344	55383416	60779532	65163432	63349644
sp|A3KGF7|PLCB2_MOUSE	A3KGF7	PLCB2_MOUSE	Plcb2	1181	Mus musculus OX=10090	1:Experimental evidence at protein level	1-phosphatidylinositol 4,5-bisphosphate phosphodiesterase beta-2	1	0.999	3	15	15	15	3	0	1	2	1	3	2	3	3	0	1	2	1	3	2	3	3	0	1	2	1	3	2	3	1.36833e+06	0	1999649	0	2.52169e+06	7.03056e+06	2.36918e+06	14713099	0	0	0	0
sp|A3KGV1|ODFP2_MOUSE	A3KGV1	ODFP2_MOUSE	Odf2	830	Mus musculus OX=10090	1:Experimental evidence at protein level	Outer dense fiber protein 2	0.999	0.999	2	6	6	6	0	0	0	1	0	1	1	3	0	0	0	1	0	1	1	3	0	0	0	1	0	1	1	3	41094688	32542612	32673118	0	0	0	32293034	104529216	0	0	0	0
sp|A6H5X4|PHF11_MOUSE	A6H5X4	PHF11_MOUSE	Phf11	337	Mus musculus OX=10090	2:Experimental evidence at transcript level	PHD finger protein 11	1	0.999	4	38	38	38	6	2	5	5	3	5	7	5	6	2	5	5	3	5	7	5	6	2	5	5	3	5	7	5	73095656	97085824	100785000	83847360	74960272	75840528	49669728	101231568	41637788	49951500	49016772	30955058
sp|A6H5Y3|METH_MOUSE	A6H5Y3	METH_MOUSE	Mtr	1253	Mus musculus OX=10090	1:Experimental evidence at protein level	Methionine synthase	1	0.999	7	16	16	16	4	3	1	1	1	1	2	3	4	3	1	1	1	1	2	3	4	3	1	1	1	1	2	3	24476536	9969329	10243030	30042890	24646574	4.7028e+06	10976457	21805326	13837545	0	0	17400100
sp|A6H5Z3|EXC6B_MOUSE	A6H5Z3	EXC6B_MOUSE	Exoc6b	810	Mus musculus OX=10090	1:Experimental evidence at protein level	Exocyst complex component 6B	0.9676	0.9983	1	1	1	1	0	1	0	0	0	0	0	0	0	1	0	0	0	0	0	0	0	1	0	0	0	0	0	0	0	0	0	0	0	0	0	0	0	0	0	0
sp|A6H611|MIPEP_MOUSE	A6H611	MIPEP_MOUSE	Mipep	711	Mus musculus OX=10090	1:Experimental evidence at protein level	Mitochondrial intermediate peptidase	1	0.999	11	79	79	79	15	6	10	10	6	12	12	8	15	6	10	10	6	12	12	8	15	6	10	10	6	12	12	8	176805552	194219520	93931648	103668328	147633088	225932544	171197536	61511760	39284484	39051816	35387976	28558208
sp|A6H630|ARMT1_MOUSE	A6H630	ARMT1_MOUSE	Armt1	439	Mus musculus OX=10090	1:Experimental evidence at protein level	Damage-control phosphatase ARMT1	1	0.999	4	29	29	29	4	1	2	5	3	6	4	4	4	1	2	5	3	6	4	4	4	1	2	5	3	6	4	4	0	33141838	8.3007e+06	18015598	9613269	26679342	28847854	13726536	0	16237948	0	21422808
sp|A6H8H2|DEN4C_MOUSE	A6H8H2	DEN4C_MOUSE	Dennd4c	1906	Mus musculus OX=10090	1:Experimental evidence at protein level	DENN domain-containing protein 4C	1	0.999	15	55	55	55	10	5	5	9	6	7	7	6	10	5	5	9	6	7	7	6	10	5	5	9	6	7	7	6	119657960	61527432	69031648	70780064	75141024	127595656	76809344	60024928	27068004	17843896	22364714	21680362
sp|A6PWY4|WDR76_MOUSE	A6PWY4	WDR76_MOUSE	Wdr76	622	Mus musculus OX=10090	1:Experimental evidence at protein level	WD repeat-containing protein 76	1	0.999	6	40	40	40	7	2	6	7	2	8	3	5	7	2	6	7	2	8	3	5	7	2	6	7	2	8	3	5	74906712	104491600	118469160	123789528	57057200	70761904	87209304	73636792	47750528	37668420	44053952	51862488
sp|A6X8Z5|RHG31_MOUSE	A6X8Z5	RHG31_MOUSE	Arhgap31	1425	Mus musculus OX=10090	1:Experimental evidence at protein level	Rho GTPase-activating protein 31	0.9808	0.999	1	9	9	9	1	0	2	1	1	2	1	1	1	0	2	1	1	2	1	1	1	0	2	1	1	2	1	1	12675704	10139198	7.16484e+06	13535996	5.83976e+06	9663814	8.3022e+06	9547726	0	0	0	0
sp|A8C756|THADA_MOUSE	A8C756	THADA_MOUSE	Thada	1938	Mus musculus OX=10090	1:Experimental evidence at protein level	Thyroid adenoma-associated protein homolog	1	0.999	10	55	55	55	11	5	7	8	3	9	8	4	11	5	7	8	3	9	8	4	11	5	7	8	3	9	8	4	170507632	182520896	168552080	187565792	128030280	201951936	179215184	136371120	68032056	69962264	69424392	76733504
sp|A8VU90|ANKL1_MOUSE	A8VU90	ANKL1_MOUSE	Ankle1	534	Mus musculus OX=10090	2:Experimental evidence at transcript level	Ankyrin repeat and LEM domain-containing protein 1	0.9806	0.999	2	3	3	3	1	0	0	0	1	0	0	1	1	0	0	0	1	0	0	1	1	0	0	0	1	0	0	1	10064338	0	0	0	0	0	0	0	0	0	0	0
sp|A8Y5H7|S14L1_MOUSE	A8Y5H7	S14L1_MOUSE	Sec14l1	715	Mus musculus OX=10090	1:Experimental evidence at protein level	SEC14-like protein 1	1	0.999	5	15	15	15	1	2	3	3	0	4	2	0	1	2	3	3	0	4	2	0	1	2	3	3	0	4	2	0	16758978	0	23787722	21852004	0	10191566	9733356	0	0	0	18152444	17816704
sp|B0V2N1|PTPRS_MOUSE	B0V2N1	PTPRS_MOUSE	Ptprs	1907	Mus musculus OX=10090	1:Experimental evidence at protein level	Receptor-type tyrosine-protein phosphatase S	0.9908	0.999	2	2	2	2	0	0	0	0	0	1	0	1	0	0	0	0	0	1	0	1	0	0	0	0	0	1	0	1	0	0	0	0	0	0	0	0	0	0	0	0
sp|B1AQJ2|UBP36_MOUSE	B1AQJ2	UBP36_MOUSE	Usp36	1098	Mus musculus OX=10090	1:Experimental evidence at protein level	Ubiquitin carboxyl-terminal hydrolase 36	1	0.999	8	43	43	43	5	4	8	4	2	8	5	7	5	4	8	4	2	8	5	7	5	4	8	4	2	8	5	7	76200344	71768368	85809760	59182088	61532148	87742008	89710064	95795672	19263362	17090820	19809190	19072802
sp|B1AR13|CISD3_MOUSE	B1AR13	CISD3_MOUSE	Cisd3	137	Mus musculus OX=10090	1:Experimental evidence at protein level	CDGSH iron-sulfur domain-containing protein 3, mitochondrial	0.9827	0.9962	2	2	2	2	0	0	0	1	0	0	0	1	0	0	0	1	0	0	0	1	0	0	0	1	0	0	0	1	35695208	41397816	29396448	32830280	31378466	17642836	33415046	27704212	19620016	22620522	16084219	17951046
sp|B1ARD6|SLFN9_MOUSE	B1ARD6	SLFN9_MOUSE	Slfn9	910	Mus musculus OX=10090	2:Experimental evidence at transcript level	Schlafen family member 9	1	0.999	9	30	29	30	4	1	5	4	3	3	5	5	4	1	5	4	3	2	5	5	4	1	5	4	3	3	5	5	75393696	46588152	54697760	104585568	83437144	43123276	96787344	92697544	37800032	22980778	28780662	27959424
sp|B1AVY7|KI16B_MOUSE	B1AVY7	KI16B_MOUSE	Kif16b	1312	Mus musculus OX=10090	1:Experimental evidence at protein level	Kinesin-like protein KIF16B	1	0.999	6	27	27	27	4	2	3	4	2	3	3	6	4	2	3	4	2	3	3	6	4	2	3	4	2	3	3	6	71456480	64991968	71732800	59587192	49410104	68661600	62828336	82866928	0	51028600	56666784	49213780
sp|B1AVZ0|UPP_MOUSE	B1AVZ0	UPP_MOUSE	Uprt	310	Mus musculus OX=10090	1:Experimental evidence at protein level	Uracil phosphoribosyltransferase homolog	1	0.999	4	12	12	12	1	1	2	2	1	2	0	3	1	1	2	2	1	2	0	3	1	1	2	2	1	2	0	3	29876800	34172024	41907888	43201552	43615112	39883556	24596242	36505844	17007472	13373428	17239314	14330248
sp|B1AY10|NFX1_MOUSE	B1AY10	NFX1_MOUSE	Nfx1	1114	Mus musculus OX=10090	1:Experimental evidence at protein level	Transcriptional repressor NF-X1	1	0.999	3	3	3	3	0	0	0	1	0	2	0	0	0	0	0	1	0	2	0	0	0	0	0	1	0	2	0	0	0	0	25951956	28641894	30142552	26750042	23087482	0	0	0	0	0
sp|B1AY13|UBP24_MOUSE	B1AY13	UBP24_MOUSE	Usp24	2617	Mus musculus OX=10090	1:Experimental evidence at protein level	Ubiquitin carboxyl-terminal hydrolase 24	1	0.999	15	69	69	69	9	6	9	11	3	14	13	4	9	6	9	11	3	14	13	4	9	6	9	11	3	14	13	4	59161280	24727466	89023160	140208480	43506264	59765376	76232544	41190700	24167506	25440362	25331072	32596790
sp|B1AZA5|TM245_MOUSE	B1AZA5	TM245_MOUSE	Tmem245	876	Mus musculus OX=10090	1:Experimental evidence at protein level	Transmembrane protein 245	0.9996	0.999	2	7	7	7	0	1	1	2	0	2	1	0	0	1	1	2	0	2	1	0	0	1	1	2	0	2	1	0	14169602	12531973	26521748	25470908	11388321	16309437	15038627	11843233	0	0	13771507	13236264
sp|B1AZI6|THOC2_MOUSE	B1AZI6	THOC2_MOUSE	Thoc2	1594	Mus musculus OX=10090	1:Experimental evidence at protein level	THO complex subunit 2	1	0.999	12	58	58	58	8	3	6	12	5	10	7	7	8	3	6	12	5	10	7	7	8	3	6	12	5	10	7	7	176205984	119693848	144489072	164262160	134812624	207284992	186684256	126693984	32534318	31521812	39684896	39528616
sp|B1AZP2|DLGP4_MOUSE	B1AZP2	DLGP4_MOUSE	Dlgap4	992	Mus musculus OX=10090	1:Experimental evidence at protein level	Disks large-associated protein 4	0.9996	0.999	4	4	4	4	1	0	1	0	0	1	1	0	1	0	1	0	0	1	1	0	1	0	1	0	0	1	1	0	0	0	0	0	0	0	0	0	0	0	0	0
sp|B2RQC6|PYR1_MOUSE	B2RQC6	PYR1_MOUSE	Cad	2225	Mus musculus OX=10090	1:Experimental evidence at protein level	CAD protein	1	0.999	67	875	875	875	132	55	122	124	64	132	127	119	132	55	122	124	64	132	127	119	132	55	122	124	64	132	127	119	4176041730	3577553920	3996028160	5394853900	3628536830	4169145860	4588373000	3833557760	276943392	247788864	264156176	305956960
sp|B2RR83|YTDC2_MOUSE	B2RR83	YTDC2_MOUSE	Ythdc2	1445	Mus musculus OX=10090	1:Experimental evidence at protein level	3'-5' RNA helicase YTHDC2	1	0.999	12	72	72	72	8	4	13	9	5	12	15	6	8	4	13	9	5	12	15	6	8	4	13	9	5	12	15	6	128208848	54925864	116046224	111850256	87691032	100161800	72493224	80651800	23593764	20724708	25121508	22522886
sp|B2RRD7|BRPF1_MOUSE	B2RRD7	BRPF1_MOUSE	Brpf1	1212	Mus musculus OX=10090	1:Experimental evidence at protein level	Peregrin	1	0.999	3	11	11	11	1	1	2	1	0	2	2	2	1	1	2	1	0	2	2	2	1	1	2	1	0	2	2	2	20480780	19104770	25249924	22436258	0	21619036	27617310	27905152	11760363	11354861	15066359	12991189
sp|B2RRE7|OTUD4_MOUSE	B2RRE7	OTUD4_MOUSE	Otud4	1107	Mus musculus OX=10090	1:Experimental evidence at protein level	OTU domain-containing protein 4	1	0.999	9	102	102	102	15	7	14	16	8	13	16	13	15	7	14	16	8	13	16	13	15	7	14	16	8	13	16	13	304474304	289894688	276377184	228665472	235914928	309826688	287521792	284853152	57771284	53244148	58658776	54307240
sp|B2RUR8|OTU7B_MOUSE	B2RUR8	OTU7B_MOUSE	Otud7b	840	Mus musculus OX=10090	1:Experimental evidence at protein level	OTU domain-containing protein 7B	0.9957	0.999	2	10	10	10	1	1	2	1	0	1	2	2	1	1	2	1	0	1	2	2	1	1	2	1	0	1	2	2	6.15242e+06	5614781	10628064	7436077	4275770	8536396	3782469	10038505	0	0	5960260	0
sp|B2RWS6|EP300_MOUSE	B2RWS6	EP300_MOUSE	Ep300	2412	Mus musculus OX=10090	1:Experimental evidence at protein level	Histone acetyltransferase p300	1	0.999	16	115	77	115	9	9	20	16	7	16	16	22	7	6	12	10	6	10	11	15	9	9	20	16	7	16	16	22	274125632	248916016	242863040	246054016	193577264	230633856	216979840	248790704	60739676	50130036	53770196	59318592
sp|B2RX14|TUT4_MOUSE	B2RX14	TUT4_MOUSE	Tut4	1644	Mus musculus OX=10090	1:Experimental evidence at protein level	Terminal uridylyltransferase 4	1	0.999	5	24	24	24	2	2	4	2	0	6	5	3	2	2	4	2	0	6	5	3	2	2	4	2	0	6	5	3	9578345	15067486	24322444	16473464	7.79162e+06	26250830	8835152	37276828	0	9611736	10659345	10494297
sp|B2RXC1|TPC11_MOUSE	B2RXC1	TPC11_MOUSE	Trappc11	1133	Mus musculus OX=10090	1:Experimental evidence at protein level	Trafficking protein particle complex subunit 11	0.9996	0.999	2	12	12	12	1	1	1	2	0	4	2	1	1	1	1	2	0	4	2	1	1	1	1	2	0	4	2	1	0	0	45105432	27961682	0	41110900	41974228	0	0	0	0	0
sp|B2RXS4|PLXB2_MOUSE	B2RXS4	PLXB2_MOUSE	Plxnb2	1842	Mus musculus OX=10090	1:Experimental evidence at protein level	Plexin-B2	1	0.999	30	288	288	288	41	18	40	43	22	41	37	46	41	18	40	43	22	41	37	46	41	18	40	43	22	41	37	46	975964030	838763650	1066192190	1181720190	792643650	901061760	931267390	937123460	114857520	108400648	117067816	116184904
sp|B2RY04|DOCK5_MOUSE	B2RY04	DOCK5_MOUSE	Dock5	1868	Mus musculus OX=10090	1:Experimental evidence at protein level	Dedicator of cytokinesis protein 5	1	0.999	4	12	12	12	1	2	0	2	1	3	2	1	1	2	0	2	1	3	2	1	1	2	0	2	1	3	2	1	4999547	0	18565954	4728653	15896920	18359764	15988872	9406291	0	0	11598731	0
sp|B2RY56|RBM25_MOUSE	B2RY56	RBM25_MOUSE	Rbm25	838	Mus musculus OX=10090	1:Experimental evidence at protein level	RNA-binding protein 25	1	0.999	15	248	248	248	35	20	34	43	17	33	31	35	35	20	34	43	17	33	31	35	35	20	34	43	17	33	31	35	915290370	716538180	964665470	1143210500	865293760	1016409790	939076740	1116141570	150456192	130055064	146524192	128006952
sp|B7ZMP1|XPP3_MOUSE	B7ZMP1	XPP3_MOUSE	Xpnpep3	506	Mus musculus OX=10090	1:Experimental evidence at protein level	Xaa-Pro aminopeptidase 3	1	0.999	8	39	39	39	6	3	6	5	3	6	5	5	6	3	6	5	3	6	5	5	6	3	6	5	3	6	5	5	82793952	88114336	90678160	103785296	106335368	76690888	128862768	92035840	36963684	42589792	41725072	41340352
sp|B8ZXI1|QTRT2_MOUSE	B8ZXI1	QTRT2_MOUSE	Qtrt2	415	Mus musculus OX=10090	1:Experimental evidence at protein level	Queuine tRNA-ribosyltransferase accessory subunit 2	1	0.999	4	12	12	12	2	1	1	3	0	1	1	3	2	1	1	3	0	1	1	3	2	1	1	3	0	1	1	3	18855748	18879430	15596337	14558325	0	21591880	12672413	21600124	0	0	0	0
sp|B9EJ80|PDZD8_MOUSE	B9EJ80	PDZD8_MOUSE	Pdzd8	1147	Mus musculus OX=10090	1:Experimental evidence at protein level	PDZ domain-containing protein 8	0.9994	0.9989	2	3	3	3	0	0	0	1	1	0	1	0	0	0	0	1	1	0	1	0	0	0	0	1	1	0	1	0	0	0	0	3.05032e+06	0	0	0	0	0	0	0	0
sp|B9EJ86|OSBL8_MOUSE	B9EJ86	OSBL8_MOUSE	Osbpl8	889	Mus musculus OX=10090	1:Experimental evidence at protein level	Oxysterol-binding protein-related protein 8	1	0.999	8	62	62	62	8	5	10	6	4	12	9	8	8	5	10	6	4	12	9	8	8	5	10	6	4	12	9	8	149768256	183368416	150889792	142977200	149361696	224150032	176899936	118975208	43745396	50590944	44327600	52172932
sp|B9EJR8|DAAF5_MOUSE	B9EJR8	DAAF5_MOUSE	Dnaaf5	853	Mus musculus OX=10090	1:Experimental evidence at protein level	Dynein axonemal assembly factor 5	1	0.999	5	35	35	35	6	3	4	7	2	4	6	3	6	3	4	7	2	4	6	3	6	3	4	7	2	4	6	3	22418406	18076760	31836714	45693312	35491848	33717872	42126924	28603984	16650398	0	18973400	22437582
sp|B9EKI3|TMF1_MOUSE	B9EKI3	TMF1_MOUSE	Tmf1	1091	Mus musculus OX=10090	1:Experimental evidence at protein level	TATA element modulatory factor	1	0.999	4	17	17	17	4	1	3	2	1	2	2	2	4	1	3	2	1	2	2	2	4	1	3	2	1	2	2	2	44893768	0	11995840	13031137	0	15196722	28068086	23669454	16756202	0	0	0
sp|C0HKD8|MFA1A_MOUSE	C0HKD8	MFA1A_MOUSE	Mfap1a	439	Mus musculus OX=10090	1:Experimental evidence at protein level	Microfibrillar-associated protein 1A	1	0.999	10	94	0	94	10	5	13	15	5	15	14	17	0	0	0	0	0	0	0	0	10	5	13	15	5	15	14	17	260566624	240091888	400079328	492557344	290144928	580434300	443214016	462630624	98065880	91744696	110640048	106101648
sp|C0HKG5|RNT2A_MOUSE	C0HKG5	RNT2A_MOUSE	Rnaset2a	259	Mus musculus OX=10090	1:Experimental evidence at protein level	Ribonuclease T2-A	0.981	0.999	1	5	0	5	2	0	1	0	1	0	0	1	0	0	0	0	0	0	0	0	2	0	1	0	1	0	0	1	6673254	7669914	7379876	9217958	12470273	6.42086e+06	0	12441169	0	0	0	0
sp|D0QMC3|MNDAL_MOUSE	D0QMC3	MNDAL_MOUSE	Mndal	538	Mus musculus OX=10090	1:Experimental evidence at protein level	Myeloid cell nuclear differentiation antigen-like protein	1	0.999	2	13	13	22	3	1	3	0	2	2	2	0	3	1	3	0	2	2	2	0	5	2	5	0	3	3	4	0	144987024	85797504	181634768	22774960	143502368	146197136	179545456	51364752	58788016	57100816	71951960	0
sp|D3YXK1|SAMD1_MOUSE	D3YXK1	SAMD1_MOUSE	Samd1	519	Mus musculus OX=10090	1:Experimental evidence at protein level	Sterile alpha motif domain-containing protein 1	1	0.999	5	25	25	25	4	1	3	5	1	1	3	7	4	1	3	5	1	1	3	7	4	1	3	5	1	1	3	7	97628496	76768984	99213976	111372232	68913288	79477272	76210560	85958176	49000892	39190124	40574984	48179720
sp|D3YXK2|SAFB1_MOUSE	D3YXK2	SAFB1_MOUSE	Safb	937	Mus musculus OX=10090	1:Experimental evidence at protein level	Scaffold attachment factor B1	1	0.999	21	281	182	281	41	19	43	41	20	35	41	41	26	12	27	26	13	25	26	27	41	19	43	41	20	35	41	41	1677867390	1513638020	1567656960	1583207420	1554000000	1547809920	1648205820	1692953980	197778432	180254208	190068448	198823248
sp|D3YZP9|CCDC6_MOUSE	D3YZP9	CCDC6_MOUSE	Ccdc6	469	Mus musculus OX=10090	1:Experimental evidence at protein level	Coiled-coil domain-containing protein 6	1	0.999	9	71	71	71	10	5	9	12	5	10	9	11	10	5	9	12	5	10	9	11	10	5	9	12	5	10	9	11	1640393090	1589729410	1709416580	1975995010	1327446780	1761755520	1821382530	1062578180	1398868610	1369770370	1475003390	1453213310
sp|D3Z6Q9|BIN2_MOUSE	D3Z6Q9	BIN2_MOUSE	Bin2	489	Mus musculus OX=10090	1:Experimental evidence at protein level	Bridging integrator 2	1	0.999	8	52	51	52	9	4	5	11	3	7	6	7	9	4	5	11	3	6	6	7	9	4	5	11	3	7	6	7	375120768	290912544	536126784	470951744	469485696	402247264	480946464	445678624	119999816	122942984	165638080	132626368
sp|D3Z7P3|GLSK_MOUSE	D3Z7P3	GLSK_MOUSE	Gls	674	Mus musculus OX=10090	1:Experimental evidence at protein level	Glutaminase kidney isoform, mitochondrial	1	0.999	12	152	129	152	22	12	20	20	10	23	22	23	17	9	19	17	9	20	19	19	22	12	20	20	10	23	22	23	1071251900	767379260	1425642620	764283070	1140387200	1429710590	1264853120	1165419140	274666304	260435616	296637024	268815424
sp|E1U8D0|SOGA1_MOUSE	E1U8D0	SOGA1_MOUSE	Soga1	1418	Mus musculus OX=10090	1:Experimental evidence at protein level	Protein SOGA1	1	0.999	3	5	5	5	1	0	0	0	0	2	1	1	1	0	0	0	0	2	1	1	1	0	0	0	0	2	1	1	0	0	0	0	0	9836590	2.3893e+06	0	0	0	0	0
sp|E2JF22|PIEZ1_MOUSE	E2JF22	PIEZ1_MOUSE	Piezo1	2547	Mus musculus OX=10090	1:Experimental evidence at protein level	Piezo-type mechanosensitive ion channel component 1	1	0.999	6	35	35	35	7	2	6	6	3	5	3	3	7	2	6	6	3	5	3	3	7	2	6	6	3	5	3	3	27865848	15632465	16467506	29521938	28653484	27130626	29199316	16156321	10824745	9793661	9488879	9849316
sp|E9PVA8|GCN1_MOUSE	E9PVA8	GCN1_MOUSE	Gcn1	2671	Mus musculus OX=10090	1:Experimental evidence at protein level	eIF-2-alpha kinase activator GCN1	1	0.999	42	448	448	448	58	32	60	73	35	72	70	48	58	32	60	73	35	72	70	48	58	32	60	73	35	72	70	48	1078210690	991883070	1024033860	1093130240	833661760	1111357310	1037253760	525336608	84744232	80581552	79776832	88335384
sp|E9PVX6|KI67_MOUSE	E9PVX6	KI67_MOUSE	Mki67	3177	Mus musculus OX=10090	1:Experimental evidence at protein level	Proliferation marker protein Ki-67	1	0.999	79	1188	1188	1188	174	80	162	168	94	162	164	184	174	80	162	168	94	162	164	184	174	80	162	168	94	162	164	184	7708488700	6154395600	7451463200	7321352700	6580537300	8269404700	7818305500	7552154100	290029472	248295120	273610272	264147472
sp|E9PYH6|SET1A_MOUSE	E9PYH6	SET1A_MOUSE	Setd1a	1716	Mus musculus OX=10090	1:Experimental evidence at protein level	Histone-lysine N-methyltransferase SETD1A	1	0.999	17	97	91	97	19	9	12	14	7	13	11	12	19	8	12	13	7	12	9	11	19	9	12	14	7	13	11	12	172218096	123728344	126634088	150655808	108956280	129718632	184964336	156960080	24256228	20350958	21034736	21633560
sp|E9PYL2|PRR12_MOUSE	E9PYL2	PRR12_MOUSE	Prr12	2035	Mus musculus OX=10090	1:Experimental evidence at protein level	Proline-rich protein 12	1	0.9988	4	8	8	8	2	0	0	0	1	2	1	2	2	0	0	0	1	2	1	2	2	0	0	0	1	2	1	2	0	0	0	0	23710194	14133365	0	4946974	0	0	0	0
sp|E9PZJ8|ASCC3_MOUSE	E9PZJ8	ASCC3_MOUSE	Ascc3	2198	Mus musculus OX=10090	1:Experimental evidence at protein level	Activating signal cointegrator 1 complex subunit 3	1	0.999	13	44	44	44	4	4	6	9	5	7	7	2	4	4	6	9	5	7	7	2	4	4	6	9	5	7	7	2	84894096	266490528	50799972	285871488	228711600	293497280	234753744	24869398	91283720	76818008	84389208	90458616
sp|E9PZM4|CHD2_MOUSE	E9PZM4	CHD2_MOUSE	Chd2	1827	Mus musculus OX=10090	1:Experimental evidence at protein level	Chromodomain-helicase-DNA-binding protein 2	1	0.9985	7	6	6	30	1	1	1	1	0	1	1	0	1	1	1	1	0	1	1	0	4	4	4	7	0	5	6	0	14834176	0	0	15089980	0	0	0	0	0	0	0	0
sp|E9Q137|TX264_MOUSE	E9Q137	TX264_MOUSE	Tex264	309	Mus musculus OX=10090	2:Experimental evidence at transcript level	Testis-expressed protein 264 homolog	1	0.999	7	38	38	38	7	1	5	6	3	6	6	4	7	1	5	6	3	6	6	4	7	1	5	6	3	6	6	4	115001664	95987088	103480360	108868000	103493224	104493240	103401976	87237656	39881460	37319276	37515904	40520696
sp|E9Q1P8|I2BP2_MOUSE	E9Q1P8	I2BP2_MOUSE	Irf2bp2	570	Mus musculus OX=10090	1:Experimental evidence at protein level	Interferon regulatory factor 2-binding protein 2	1	0.999	8	65	65	65	11	4	8	10	5	10	9	8	11	4	8	10	5	10	9	8	11	4	8	10	5	10	9	8	185780800	117063480	223798176	181714528	161061392	218866144	189653680	212701904	45381776	41101768	49768464	47391472
sp|E9Q236|MRP4_MOUSE	E9Q236	MRP4_MOUSE	Abcc4	1325	Mus musculus OX=10090	1:Experimental evidence at protein level	ATP-binding cassette sub-family C member 4	0.9778	0.9988	1	4	4	4	2	1	0	0	0	1	0	0	2	1	0	0	0	1	0	0	2	1	0	0	0	1	0	0	22431538	0	27629528	27240944	26558702	22831906	0	0	0	0	0	0
sp|E9Q2M9|WDFY4_MOUSE	E9Q2M9	WDFY4_MOUSE	Wdfy4	3183	Mus musculus OX=10090	1:Experimental evidence at protein level	WD repeat- and FYVE domain-containing protein 4	1	0.999	18	50	50	50	10	4	4	11	4	7	10	0	10	4	4	11	4	7	10	0	10	4	4	11	4	7	10	0	123546496	31440888	112562224	74425696	141247312	121515536	92969616	839119	37003532	27407074	40188964	41489744
sp|E9Q309|CE350_MOUSE	E9Q309	CE350_MOUSE	Cep350	3095	Mus musculus OX=10090	1:Experimental evidence at protein level	Centrosome-associated protein 350	0.9519	0.9935	2	2	2	2	0	0	0	1	0	0	1	0	0	0	0	1	0	0	1	0	0	0	0	1	0	0	1	0	0	0	0	0	0	0	0	0	0	0	0	0
sp|E9Q394|AKP13_MOUSE	E9Q394	AKP13_MOUSE	Akap13	2776	Mus musculus OX=10090	1:Experimental evidence at protein level	A-kinase anchor protein 13	1	0.999	6	10	10	20	1	1	1	1	1	1	1	3	1	1	1	1	1	1	1	3	2	1	3	2	2	2	3	5	0	0	0	0	0	0	0	0	0	0	0	0
sp|E9Q3E1|AL3B2_MOUSE	E9Q3E1	AL3B2_MOUSE	Aldh3b2	479	Mus musculus OX=10090	1:Experimental evidence at protein level	Aldehyde dehydrogenase family 3 member B2	0.9039	0.9945	3	1	1	3	0	0	0	0	0	0	0	1	0	0	0	0	0	0	0	1	0	0	0	0	0	0	0	3	12864268	11910856	0	0	11540319	13058618	10935139	14567731	0	0	0	0
sp|E9Q3L2|PI4KA_MOUSE	E9Q3L2	PI4KA_MOUSE	Pi4ka	2105	Mus musculus OX=10090	1:Experimental evidence at protein level	Phosphatidylinositol 4-kinase alpha	1	0.999	6	32	32	32	4	3	2	8	2	6	6	1	4	3	2	8	2	6	6	1	4	3	2	8	2	6	6	1	49441076	31237572	24162680	68085120	57944508	46178532	71917984	25429580	23563144	22689912	23546712	30618610
sp|E9Q4N7|ARI1B_MOUSE	E9Q4N7	ARI1B_MOUSE	Arid1b	2306	Mus musculus OX=10090	1:Experimental evidence at protein level	AT-rich interactive domain-containing protein 1B	1	0.999	9	32	32	32	1	4	5	7	3	6	1	5	1	4	5	7	3	6	1	5	1	4	5	7	3	6	1	5	40039408	29993526	48287132	63617936	54759660	62317796	46139376	40214800	16946264	14188459	17086512	14525311
sp|E9Q4P1|WDFY1_MOUSE	E9Q4P1	WDFY1_MOUSE	Wdfy1	410	Mus musculus OX=10090	1:Experimental evidence at protein level	WD repeat and FYVE domain-containing protein 1	0.9205	0.9956	1	1	1	1	0	0	0	0	0	0	0	1	0	0	0	0	0	0	0	1	0	0	0	0	0	0	0	1	0	0	0	0	0	8790502	0	7309261	0	0	0	0
sp|E9Q4Z2|ACACB_MOUSE	E9Q4Z2	ACACB_MOUSE	Acacb	2448	Mus musculus OX=10090	1:Experimental evidence at protein level	Acetyl-CoA carboxylase 2	0.9974	0.999	5	5	5	20	0	1	0	0	0	1	1	2	0	1	0	0	0	1	1	2	0	3	0	0	0	6	5	6	0	142067040	0	0	0	117824752	104595544	135588480	0	0	0	0
sp|E9Q555|RN213_MOUSE	E9Q555	RN213_MOUSE	Rnf213	5148	Mus musculus OX=10090	1:Experimental evidence at protein level	E3 ubiquitin-protein ligase RNF213	1	0.999	75	549	549	549	82	48	69	87	45	71	91	56	82	48	69	87	45	71	91	56	82	48	69	87	45	71	91	56	1610812670	1631624830	1599041920	1684148100	1725841660	1765093890	2126497410	1157675260	106281952	104611400	96280696	96627704
sp|E9Q557|DESP_MOUSE	E9Q557	DESP_MOUSE	Dsp	2883	Mus musculus OX=10090	1:Experimental evidence at protein level	Desmoplakin	0.9939	0.9942	5	7	7	8	0	0	1	2	0	2	0	2	0	0	1	2	0	2	0	2	0	0	1	3	0	2	0	2	0	29468484	0	19117064	16026274	18900774	19983402	23077054	0	0	0	0
sp|E9Q5C9|NOLC1_MOUSE	E9Q5C9	NOLC1_MOUSE	Nolc1	702	Mus musculus OX=10090	1:Experimental evidence at protein level	Nucleolar and coiled-body phosphoprotein 1	1	0.999	9	97	97	97	13	6	14	15	7	13	13	16	13	6	14	15	7	13	13	16	13	6	14	15	7	13	13	16	835630660	666740480	637721220	1012069060	693584580	780761220	820591490	1046397310	435918240	345781472	339648000	300013600
sp|E9Q5F9|SETD2_MOUSE	E9Q5F9	SETD2_MOUSE	Setd2	2537	Mus musculus OX=10090	1:Experimental evidence at protein level	Histone-lysine N-methyltransferase SETD2	1	0.999	6	10	10	10	2	0	2	3	1	0	1	1	2	0	2	3	1	0	1	1	2	0	2	3	1	0	1	1	55169732	0	45250240	76597376	28485956	28535334	53779624	35090916	34945324	0	39024020	46273400
sp|E9Q5G3|KIF23_MOUSE	E9Q5G3	KIF23_MOUSE	Kif23	953	Mus musculus OX=10090	1:Experimental evidence at protein level	Kinesin-like protein KIF23	1	0.999	12	96	96	96	16	7	15	10	7	17	13	11	16	7	15	10	7	17	13	11	16	7	15	10	7	17	13	11	452755584	330889344	361748064	468092160	361219296	468726976	426108480	402754272	165094704	153568032	152017008	156668096
sp|E9Q5K9|YTDC1_MOUSE	E9Q5K9	YTDC1_MOUSE	Ythdc1	736	Mus musculus OX=10090	1:Experimental evidence at protein level	YTH domain-containing protein 1	1	0.999	8	71	71	71	10	6	11	5	5	11	12	11	10	6	11	5	5	11	12	11	10	6	11	5	5	11	12	11	238146528	174465056	211378496	178226192	228068864	259912768	226888128	224120112	53016596	43234668	51883584	41503768
sp|E9Q612|PTPRO_MOUSE	E9Q612	PTPRO_MOUSE	Ptpro	1226	Mus musculus OX=10090	1:Experimental evidence at protein level	Receptor-type tyrosine-protein phosphatase O	0.9991	0.999	2	4	4	4	1	1	0	2	0	0	0	0	1	1	0	2	0	0	0	0	1	1	0	2	0	0	0	0	15149432	19828668	13540730	4.0301e+06	0	0	19538096	19031106	0	0	0	0
sp|E9Q634|MYO1E_MOUSE	E9Q634	MYO1E_MOUSE	Myo1e	1107	Mus musculus OX=10090	1:Experimental evidence at protein level	Unconventional myosin-Ie	1	0.999	18	200	181	200	26	15	27	32	15	24	28	33	25	14	24	30	13	21	25	29	26	15	27	32	15	24	28	33	807871740	571050430	779585340	652376830	582960320	632080000	886486590	833896700	132466904	116999072	122536896	103224920
sp|E9Q6J5|BD1L1_MOUSE	E9Q6J5	BD1L1_MOUSE	Bod1l	3032	Mus musculus OX=10090	1:Experimental evidence at protein level	Biorientation of chromosomes in cell division protein 1-like 1	1	0.999	13	28	28	28	3	2	2	5	1	3	6	6	3	2	2	5	1	3	6	6	3	2	2	5	1	3	6	6	90294032	65062784	105240016	103662880	112544184	151482592	101843664	124148800	34088644	35353644	39645736	34950872
sp|E9Q735|UBE4A_MOUSE	E9Q735	UBE4A_MOUSE	Ube4a	1028	Mus musculus OX=10090	1:Experimental evidence at protein level	Ubiquitin conjugation factor E4 A	1	0.999	6	39	39	39	4	3	3	9	4	5	6	5	4	3	3	9	4	5	6	5	4	3	3	9	4	5	6	5	72757496	65716148	58303452	82440768	57184532	65617240	58422448	40046648	25115360	21872748	22803492	25070156
sp|E9Q784|ZC3HD_MOUSE	E9Q784	ZC3HD_MOUSE	Zc3h13	1729	Mus musculus OX=10090	1:Experimental evidence at protein level	Zinc finger CCCH domain-containing protein 13	1	0.999	10	49	49	49	6	5	1	6	5	8	7	11	6	5	1	6	5	8	7	11	6	5	1	6	5	8	7	11	140641888	104622168	191992448	127567568	106636136	240773824	227302800	198563168	49483984	48665176	49747380	52482768
sp|E9Q7E2|ARID2_MOUSE	E9Q7E2	ARID2_MOUSE	Arid2	1828	Mus musculus OX=10090	1:Experimental evidence at protein level	AT-rich interactive domain-containing protein 2	1	0.999	6	22	22	22	2	0	4	4	3	1	3	5	2	0	4	4	3	1	3	5	2	0	4	4	3	1	3	5	0	0	26369422	0	0	12592209	26366964	15376146	0	0	14049715	0
sp|E9Q7G0|NUMA1_MOUSE	E9Q7G0	NUMA1_MOUSE	Numa1	2094	Mus musculus OX=10090	1:Experimental evidence at protein level	Nuclear mitotic apparatus protein 1	1	0.999	70	949	949	949	131	68	132	136	57	143	138	144	131	68	132	136	57	143	138	144	131	68	132	136	57	143	138	144	4868500000	3503435520	4604338200	4306233300	3828606980	4657117700	4341909000	4681143300	200528480	171084080	190304880	176660976
sp|E9Q8D0|DJC21_MOUSE	E9Q8D0	DJC21_MOUSE	Dnajc21	531	Mus musculus OX=10090	1:Experimental evidence at protein level	DnaJ homolog subfamily C member 21	1	0.999	4	13	13	13	1	2	2	4	0	0	2	2	1	2	2	4	0	0	2	2	1	2	2	4	0	0	2	2	58235568	15501998	50475028	83962560	33633668	52512384	48446688	75796728	33041046	0	0	45300940
sp|E9Q912|GDS1_MOUSE	E9Q912	GDS1_MOUSE	Rap1gds1	607	Mus musculus OX=10090	2:Experimental evidence at transcript level	Rap1 GTPase-GDP dissociation stimulator 1	1	0.999	4	18	18	18	3	2	2	4	1	2	2	2	3	2	2	4	1	2	2	2	3	2	2	4	1	2	2	2	72434608	35270204	60187464	49121272	68597776	55449152	43274868	27629744	31780112	25215206	21603126	20171234
sp|E9Q9A9|OAS2_MOUSE	E9Q9A9	OAS2_MOUSE	Oas2	742	Mus musculus OX=10090	1:Experimental evidence at protein level	2'-5'-oligoadenylate synthase 2	1	0.999	5	30	30	30	4	3	5	5	2	5	3	3	4	3	5	5	2	5	3	3	4	3	5	5	2	5	3	3	24599300	19532286	12925600	25528146	4127250	17113280	11593353	21508474	9191872	11403167	13091795	11724710
sp|E9QAM5|HELZ2_MOUSE	E9QAM5	HELZ2_MOUSE	Helz2	2947	Mus musculus OX=10090	1:Experimental evidence at protein level	Helicase with zinc finger domain 2	1	0.999	8	22	22	22	1	4	2	3	2	4	4	2	1	4	2	3	2	4	4	2	1	4	2	3	2	4	4	2	6383659	10045596	6.68792e+06	6306757	0	11062436	4.90993e+06	4.83789e+06	0	5.82133e+06	0	0
sp|E9QAT4|SC16A_MOUSE	E9QAT4	SC16A_MOUSE	Sec16a	2357	Mus musculus OX=10090	1:Experimental evidence at protein level	Protein transport protein Sec16A	1	0.999	22	172	172	172	23	15	24	21	14	28	25	22	23	15	24	21	14	28	25	22	23	15	24	21	14	28	25	22	248950816	165894128	224927488	193210912	224690880	186002256	228593456	208685520	33498162	28790388	33221808	33353730
sp|F6ZDS4|TPR_MOUSE	F6ZDS4	TPR_MOUSE	Tpr	2431	Mus musculus OX=10090	1:Experimental evidence at protein level	Nucleoprotein TPR	1	0.999	61	736	736	736	104	41	106	116	51	107	101	110	104	41	106	116	51	107	101	110	104	41	106	116	51	107	101	110	3252200960	2676514560	3288802300	3814359300	2919724540	3233423620	3462383620	3485302270	168380224	150441824	167853536	170647056
sp|F7BJB9|MORC3_MOUSE	F7BJB9	MORC3_MOUSE	Morc3	942	Mus musculus OX=10090	1:Experimental evidence at protein level	MORC family CW-type zinc finger protein 3	1	0.999	13	94	94	94	16	7	11	12	6	15	11	16	16	7	11	12	6	15	11	16	16	7	11	12	6	15	11	16	311649280	229208656	263831520	293430848	236171312	343212096	275060672	266814736	55216124	43206868	44723396	45813932
sp|F8VPQ2|ARI4A_MOUSE	F8VPQ2	ARI4A_MOUSE	Arid4a	1261	Mus musculus OX=10090	1:Experimental evidence at protein level	AT-rich interactive domain-containing protein 4A	1	0.999	7	13	13	13	1	0	1	1	1	3	3	3	1	0	1	1	1	3	3	3	1	0	1	1	1	3	3	3	12691130	9144837	11143632	17544196	19188172	25763704	18641384	18286360	0	0	0	12565443
sp|F8VPZ5|ERCC6_MOUSE	F8VPZ5	ERCC6_MOUSE	Ercc6	1481	Mus musculus OX=10090	1:Experimental evidence at protein level	DNA excision repair protein ERCC-6	0.9998	0.999	3	18	18	18	2	1	3	3	2	2	2	3	2	1	3	3	2	2	2	3	2	1	3	3	2	2	2	3	202270688	66411848	312173600	299829856	297353632	64908112	273868768	274448992	161917408	0	218005056	227969104
sp|F8VQB6|MYO10_MOUSE	F8VQB6	MYO10_MOUSE	Myo10	2062	Mus musculus OX=10090	1:Experimental evidence at protein level	Unconventional myosin-X	1	0.999	13	40	40	40	6	4	6	8	1	4	4	7	6	4	6	8	1	4	4	7	6	4	6	8	1	4	4	7	38003216	44680144	33845120	95777872	46945928	30939372	29043808	51670140	14009259	17454690	13868587	16269075
sp|G3UVW3|S38A6_MOUSE	G3UVW3	S38A6_MOUSE	Slc38a6	457	Mus musculus OX=10090	1:Experimental evidence at protein level	Probable sodium-coupled neutral amino acid transporter 6	0.8122	0.9882	1	1	1	1	0	0	0	1	0	0	0	0	0	0	0	1	0	0	0	0	0	0	0	1	0	0	0	0	0	0	0	0	0	0	0	0	0	0	0	0
sp|G3X9G7|ZN809_MOUSE	G3X9G7	ZN809_MOUSE	Zfp809	402	Mus musculus OX=10090	2:Experimental evidence at transcript level	Zinc finger protein 809	0.9808	0.999	1	4	4	4	1	0	0	2	1	0	0	0	1	0	0	2	1	0	0	0	1	0	0	2	1	0	0	0	19916794	0	15244208	13353806	10612017	22226916	16793676	13805818	0	0	0	0
sp|G3X9K3|BIG1_MOUSE	G3X9K3	BIG1_MOUSE	Arfgef1	1846	Mus musculus OX=10090	1:Experimental evidence at protein level	Brefeldin A-inhibited guanine nucleotide-exchange protein 1	1	0.999	6	11	11	30	0	0	1	4	1	2	2	1	0	0	1	4	1	2	2	1	0	0	5	10	3	4	4	4	0	0	5758897	21478532	0	8645345	6026912	0	0	0	0	0
sp|G5E829|AT2B1_MOUSE	G5E829	AT2B1_MOUSE	Atp2b1	1220	Mus musculus OX=10090	1:Experimental evidence at protein level	Plasma membrane calcium-transporting ATPase 1	1	0.999	16	131	89	131	17	10	22	21	9	19	16	17	11	6	15	15	5	14	10	13	17	10	22	21	9	19	16	17	558845760	358850208	578877440	463815296	423521984	521861280	438647872	386362176	86292400	70720824	77384424	72664904
sp|G5E861|SCLT1_MOUSE	G5E861	SCLT1_MOUSE	Sclt1	688	Mus musculus OX=10090	1:Experimental evidence at protein level	Sodium channel and clathrin linker 1	0.8899	0.9937	1	3	3	3	0	0	0	1	1	0	0	1	0	0	0	1	1	0	0	1	0	0	0	1	1	0	0	1	0	0	0	141632544	158548512	0	0	185552016	0	0	0	0
sp|G5E870|TRIPC_MOUSE	G5E870	TRIPC_MOUSE	Trip12	2025	Mus musculus OX=10090	1:Experimental evidence at protein level	E3 ubiquitin-protein ligase TRIP12	1	0.999	22	156	156	156	22	9	21	30	12	20	20	22	22	9	21	30	12	20	20	22	22	9	21	30	12	20	20	22	238511088	213735824	225881392	353492320	207642912	214015744	198997984	275860480	41014864	36478820	34572628	39448244
sp|G5E897|PLGT3_MOUSE	G5E897	PLGT3_MOUSE	Poglut3	503	Mus musculus OX=10090	1:Experimental evidence at protein level	Protein O-glucosyltransferase 3	1	0.999	9	81	81	82	14	6	10	11	7	11	10	12	14	6	10	11	7	11	10	12	14	6	10	11	8	11	10	12	167222064	162191360	197248736	179133248	176041584	139302128	166087136	199224352	45320576	47000044	50777980	47749616
sp|G5E8P0|GCP6_MOUSE	G5E8P0	GCP6_MOUSE	Tubgcp6	1769	Mus musculus OX=10090	1:Experimental evidence at protein level	Gamma-tubulin complex component 6	0.981	0.999	1	3	3	3	0	0	0	2	0	1	0	0	0	0	0	2	0	1	0	0	0	0	0	2	0	1	0	0	0	0	0	0	0	0	0	0	0	0	0	0
sp|G5E8P1|BRD1_MOUSE	G5E8P1	BRD1_MOUSE	Brd1	1058	Mus musculus OX=10090	1:Experimental evidence at protein level	Bromodomain-containing protein 1	1	0.999	4	13	13	13	2	1	3	1	1	2	0	3	2	1	3	1	1	2	0	3	2	1	3	1	1	2	0	3	37215904	11979370	20200950	15642020	13527746	31125910	15583282	25206506	15334061	0	10697912	10538749
sp|G5E8V9|ARFP1_MOUSE	G5E8V9	ARFP1_MOUSE	Arfip1	373	Mus musculus OX=10090	1:Experimental evidence at protein level	Arfaptin-1	1	0.999	6	55	55	55	7	3	7	13	4	8	7	6	7	3	7	13	4	8	7	6	7	3	7	13	4	8	7	6	134541264	63888832	96654568	102375456	130343008	81785016	105708256	75464296	43005052	32230032	40051920	41410944
sp|G5E8Z2|TAF4B_MOUSE	G5E8Z2	TAF4B_MOUSE	Taf4b	850	Mus musculus OX=10090	1:Experimental evidence at protein level	Transcription initiation factor TFIID subunit 4B	0.981	0.999	1	2	2	2	0	0	1	1	0	0	0	0	0	0	1	1	0	0	0	0	0	0	1	1	0	0	0	0	0	0	12061524	0	0	0	0	0	0	0	0	0
sp|L0N7N1|KIF14_MOUSE	L0N7N1	KIF14_MOUSE	Kif14	1674	Mus musculus OX=10090	1:Experimental evidence at protein level	Kinesin-like protein KIF14	0.9996	0.999	2	10	10	10	1	1	1	2	1	1	2	1	1	1	1	2	1	1	2	1	1	1	1	2	1	1	2	1	0	0	8484498	6499608	7.81333e+06	0	6849597	6535982	0	0	0	0
sp|O08528|HXK2_MOUSE	O08528	HXK2_MOUSE	Hk2	917	Mus musculus OX=10090	1:Experimental evidence at protein level	Hexokinase-2	1	0.999	29	337	337	376	48	22	46	47	27	50	47	50	48	22	46	47	27	50	47	50	53	24	53	53	29	56	52	56	2010951420	1355819520	1796727550	1746379140	1529784830	1578554620	1778703740	1573860480	199894832	159942032	191094496	178256064
sp|O08529|CAN2_MOUSE	O08529	CAN2_MOUSE	Capn2	700	Mus musculus OX=10090	1:Experimental evidence at protein level	Calpain-2 catalytic subunit	1	0.999	20	216	216	216	29	12	36	32	13	37	30	27	29	12	36	32	13	37	30	27	29	12	36	32	13	37	30	27	935313980	690919550	746169220	928665150	580631100	842922940	795589700	725746750	180852416	173041536	174291616	195549136
sp|O08530|S1PR1_MOUSE	O08530	S1PR1_MOUSE	S1pr1	382	Mus musculus OX=10090	1:Experimental evidence at protein level	Sphingosine 1-phosphate receptor 1	0.7598	0.9839	1	13	13	13	2	1	2	2	0	2	2	2	2	1	2	2	0	2	2	2	2	1	2	2	0	2	2	2	37106988	24813144	29130396	35607004	23707972	31100716	33609400	29592410	0	0	0	0
sp|O08539|BIN1_MOUSE	O08539	BIN1_MOUSE	Bin1	588	Mus musculus OX=10090	1:Experimental evidence at protein level	Myc box-dependent-interacting protein 1	1	0.999	4	12	12	13	3	1	1	1	0	1	2	3	3	1	1	1	0	1	2	3	3	1	1	1	0	2	2	3	23917152	0	0	0	0	0	0	0	0	0	0	0
sp|O08547|SC22B_MOUSE	O08547	SC22B_MOUSE	Sec22b	215	Mus musculus OX=10090	1:Experimental evidence at protein level	Vesicle-trafficking protein SEC22b	1	0.999	7	140	140	140	20	10	18	19	9	22	22	20	20	10	18	19	9	22	22	20	20	10	18	19	9	22	22	20	1039206140	881809020	1010053890	1111447420	1054398660	1002168380	1102178820	1076377220	242041968	230344816	229814176	256514688
sp|O08553|DPYL2_MOUSE	O08553	DPYL2_MOUSE	Dpysl2	572	Mus musculus OX=10090	1:Experimental evidence at protein level	Dihydropyrimidinase-related protein 2	1	0.999	24	245	217	245	33	19	32	36	16	35	34	40	29	17	28	32	14	31	30	36	33	19	32	36	16	35	34	40	2484188160	1845601540	2373271300	2277234430	1838213380	2774572290	2502036220	2832964610	682183740	640412800	735571580	656737470
sp|O08573|LEG9_MOUSE	O08573	LEG9_MOUSE	Lgals9	353	Mus musculus OX=10090	1:Experimental evidence at protein level	Galectin-9	1	0.999	5	15	15	20	0	0	2	6	0	2	0	5	0	0	2	6	0	2	0	5	0	0	2	8	0	4	0	6	18742716	0	28422388	33562336	19060678	5.35662e+06	23095994	21041340	13199340	0	20060442	26904118
sp|O08579|EMD_MOUSE	O08579	EMD_MOUSE	Emd	259	Mus musculus OX=10090	1:Experimental evidence at protein level	Emerin	1	0.999	11	172	172	172	24	13	24	25	10	27	24	25	24	13	24	25	10	27	24	25	24	13	24	25	10	27	24	25	705045060	600587390	936472580	854990210	736136700	862224320	827142780	786785860	145569216	129151168	151139328	141944208
sp|O08580|ERR1_MOUSE	O08580	ERR1_MOUSE	Esrra	422	Mus musculus OX=10090	1:Experimental evidence at protein level	Steroid hormone receptor ERR1	0.9996	0.999	2	11	11	11	1	2	1	2	1	0	2	2	1	2	1	2	1	0	2	2	1	2	1	2	1	0	2	2	3.68711e+06	0	0	1.98776e+06	1.68611e+06	0	2687826	874204	0	0	0	0
sp|O08582|GTPB1_MOUSE	O08582	GTPB1_MOUSE	Gtpbp1	668	Mus musculus OX=10090	1:Experimental evidence at protein level	GTP-binding protein 1	1	0.999	10	106	106	106	17	10	16	14	6	10	15	18	17	10	16	14	6	10	15	18	17	10	16	14	6	10	15	18	411790464	372900928	460567008	425147744	384297600	403069984	447199328	433984832	110852040	109312256	124733480	117261976
sp|O08583|THOC4_MOUSE	O08583	THOC4_MOUSE	Alyref	255	Mus musculus OX=10090	1:Experimental evidence at protein level	THO complex subunit 4	1	0.999	16	416	289	416	63	29	59	55	33	53	65	59	45	19	40	38	23	40	44	40	63	29	59	55	33	53	65	59	5584089100	5046818800	5515715100	5159622700	4338126800	5591422000	5125890000	4909342700	1234724220	1064286210	1214451970	1110348420
sp|O08585|CLCA_MOUSE	O08585	CLCA_MOUSE	Clta	235	Mus musculus OX=10090	1:Experimental evidence at protein level	Clathrin light chain A	1	0.999	9	127	127	127	17	8	20	20	9	18	16	19	17	8	20	20	9	18	16	19	17	8	20	20	9	18	16	19	821957060	503731744	1099970560	886510020	760121660	658450820	935200060	761511810	237813936	207937200	244036512	209826784
sp|O08586|PTEN_MOUSE	O08586	PTEN_MOUSE	Pten	403	Mus musculus OX=10090	1:Experimental evidence at protein level	Phosphatidylinositol 3,4,5-trisphosphate 3-phosphatase and dual-specificity protein phosphatase PTEN	0.981	0.999	1	12	12	12	2	0	2	2	1	1	2	2	2	0	2	2	1	1	2	2	2	0	2	2	1	1	2	2	10815381	0	4649022	9066464	12670385	11089944	9895792	5.61352e+06	0	0	0	0
sp|O08599|STXB1_MOUSE	O08599	STXB1_MOUSE	Stxbp1	594	Mus musculus OX=10090	1:Experimental evidence at protein level	Syntaxin-binding protein 1	1	0.999	14	210	210	210	31	14	29	29	14	32	31	30	31	14	29	29	14	32	31	30	31	14	29	29	14	32	31	30	854210430	694678460	922259710	747209090	817485120	855366210	805929150	847429760	156480224	131226384	164357840	150817280
sp|O08600|NUCG_MOUSE	O08600	NUCG_MOUSE	Endog	294	Mus musculus OX=10090	1:Experimental evidence at protein level	Endonuclease G, mitochondrial	1	0.999	3	19	19	19	2	2	1	4	2	3	3	2	2	2	1	4	2	3	3	2	2	2	1	4	2	3	3	2	0	0	8.26053e+06	5.13239e+06	7424021	5.01559e+06	11156828	0	0	0	0	0
sp|O08602|RAE1A_MOUSE	O08602	RAE1A_MOUSE	Raet1a	253	Mus musculus OX=10090	1:Experimental evidence at protein level	Retinoic acid early-inducible protein 1-alpha	0.9804	0.999	1	5	5	5	0	0	1	0	1	2	1	0	0	0	1	0	1	2	1	0	0	0	1	0	1	2	1	0	17103596	0	18248504	10161226	14638118	20808682	12073327	12111658	0	0	0	0
sp|O08603|RAE1B_MOUSE	O08603	RAE1B_MOUSE	Raet1b	253	Mus musculus OX=10090	1:Experimental evidence at protein level	Retinoic acid early-inducible protein 1-beta	0.9641	0.9981	1	1	1	1	0	0	0	0	0	1	0	0	0	0	0	0	0	1	0	0	0	0	0	0	0	1	0	0	0	0	0	0	0	0	0	0	0	0	0	0
sp|O08604|RAE1C_MOUSE	O08604	RAE1C_MOUSE	Raet1c	253	Mus musculus OX=10090	1:Experimental evidence at protein level	Retinoic acid early-inducible protein 1-gamma	0.981	0.999	1	14	14	14	2	1	2	2	1	2	2	2	2	1	2	2	1	2	2	2	2	1	2	2	1	2	2	2	15614873	12949382	17564468	17249454	18028228	18096416	17742988	24636526	0	0	0	0
sp|O08605|MKNK1_MOUSE	O08605	MKNK1_MOUSE	Mknk1	427	Mus musculus OX=10090	1:Experimental evidence at protein level	MAP kinase-interacting serine/threonine-protein kinase 1	0.9851	0.999	2	12	12	12	1	1	1	2	0	2	3	2	1	1	1	2	0	2	3	2	1	1	1	2	0	2	3	2	12872052	15999169	14244016	17150660	0	13962307	14214222	13196762	0	0	0	0
sp|O08638|MYH11_MOUSE	O08638	MYH11_MOUSE	Myh11	1972	Mus musculus OX=10090	1:Experimental evidence at protein level	Myosin-11	1	0.999	18	70	69	197	9	5	9	10	5	11	9	12	9	5	9	10	5	10	9	12	24	13	28	32	13	30	28	29	583380350	568865020	566723520	603284800	528569824	577918210	539540990	582423170	434269504	419350720	443918464	434340320
sp|O08648|M3K4_MOUSE	O08648	M3K4_MOUSE	Map3k4	1597	Mus musculus OX=10090	1:Experimental evidence at protein level	Mitogen-activated protein kinase kinase kinase 4	1	0.999	4	11	11	11	1	1	1	3	0	1	3	1	1	1	1	3	0	1	3	1	1	1	1	3	0	1	3	1	19792148	6409163	13239081	18475528	18235896	23966968	25560908	16659407	11993457	0	9138871	12839724
sp|O08663|MAP2_MOUSE	O08663	MAP2_MOUSE	Metap2	478	Mus musculus OX=10090	1:Experimental evidence at protein level	Methionine aminopeptidase 2	1	0.999	6	106	106	106	15	7	17	14	8	20	11	14	15	7	17	14	8	20	11	14	15	7	17	14	8	20	11	14	430538368	358340704	415496352	369167520	321158496	399395072	431558496	327606592	139105376	116608056	127309320	99366680
sp|O08664|BCL7C_MOUSE	O08664	BCL7C_MOUSE	Bcl7c	217	Mus musculus OX=10090	1:Experimental evidence at protein level	B-cell CLL/lymphoma 7 protein family member C	0.99	0.999	2	13	12	13	3	1	2	0	1	2	2	2	2	1	2	0	1	2	2	2	3	1	2	0	1	2	2	2	62004044	55499064	73829344	62641808	53038580	65687328	63908568	61324464	34126232	30525410	40251236	34479560
sp|O08674|RBPJL_MOUSE	O08674	RBPJL_MOUSE	Rbpjl	515	Mus musculus OX=10090	1:Experimental evidence at protein level	Recombining binding protein suppressor of hairless-like protein	0.9608	0.9979	2	2	2	6	0	0	1	0	0	0	0	1	0	0	1	0	0	0	0	1	0	0	3	0	0	0	0	3	0	0	0	0	0	0	0	0	0	0	0	0
sp|O08709|PRDX6_MOUSE	O08709	PRDX6_MOUSE	Prdx6	224	Mus musculus OX=10090	1:Experimental evidence at protein level	Peroxiredoxin-6	1	0.999	8	65	65	65	15	5	10	9	5	6	8	7	15	5	10	9	5	6	8	7	15	5	10	9	5	6	8	7	337146752	192959568	261992608	386530592	349524672	344770432	340857824	258621584	139799488	93901520	114481976	151134304
sp|O08734|BAK_MOUSE	O08734	BAK_MOUSE	Bak1	209	Mus musculus OX=10090	1:Experimental evidence at protein level	Bcl-2 homologous antagonist/killer	1	0.999	3	24	24	24	3	2	5	4	1	3	3	3	3	2	5	4	1	3	3	3	3	2	5	4	1	3	3	3	75646344	92644256	92399512	101497112	87699872	77552000	86344952	74160512	0	78988776	79334152	88699264
sp|O08738|CASP6_MOUSE	O08738	CASP6_MOUSE	Casp6	276	Mus musculus OX=10090	1:Experimental evidence at protein level	Caspase-6	0.9964	0.9985	2	3	3	3	1	0	0	2	0	0	0	0	1	0	0	2	0	0	0	0	1	0	0	2	0	0	0	0	0	0	0	0	0	0	0	0	0	0	0	0
sp|O08749|DLDH_MOUSE	O08749	DLDH_MOUSE	Dld	509	Mus musculus OX=10090	1:Experimental evidence at protein level	Dihydrolipoyl dehydrogenase, mitochondrial	1	0.999	11	144	144	144	19	11	22	21	10	21	18	22	19	11	22	21	10	21	18	22	19	11	22	21	10	21	18	22	2827604220	1711654270	1847813630	2026581890	2230596610	1604451840	1810201730	1364743300	649518340	530328384	611909950	393198336
sp|O08756|HCD2_MOUSE	O08756	HCD2_MOUSE	Hsd17b10	261	Mus musculus OX=10090	1:Experimental evidence at protein level	3-hydroxyacyl-CoA dehydrogenase type-2	1	0.999	7	69	69	69	11	3	7	13	5	9	10	11	11	3	7	13	5	9	10	11	11	3	7	13	5	9	10	11	297680288	246450304	233426496	350737216	229381520	229360272	252943168	187554592	99194256	67608968	77016096	96263160
sp|O08759|UBE3A_MOUSE	O08759	UBE3A_MOUSE	Ube3a	870	Mus musculus OX=10090	1:Experimental evidence at protein level	Ubiquitin-protein ligase E3A	1	0.999	15	145	145	145	21	11	20	21	12	22	16	22	21	11	20	21	12	22	16	22	21	11	20	21	12	22	16	22	395011296	341004320	449240800	385220480	380478624	392976320	414757216	428199808	85746944	79541600	94615584	89580880
sp|O08784|TCOF_MOUSE	O08784	TCOF_MOUSE	Tcof1	1320	Mus musculus OX=10090	1:Experimental evidence at protein level	Treacle protein	1	0.999	7	95	95	95	14	7	9	11	7	15	19	13	14	7	9	11	7	15	19	13	14	7	9	11	7	15	19	13	884532290	508314080	509551552	498431808	529016480	573755780	752856320	612562620	193738320	159162448	178233456	166340768
sp|O08788|DCTN1_MOUSE	O08788	DCTN1_MOUSE	Dctn1	1281	Mus musculus OX=10090	1:Experimental evidence at protein level	Dynactin subunit 1	1	0.999	29	299	295	299	46	21	40	43	21	44	37	47	46	21	40	41	21	44	37	45	46	21	40	43	21	44	37	47	992413760	676170690	938011710	1090569470	801338500	875445440	812551810	928902980	106300464	90328240	99355480	102357416
sp|O08795|GLU2B_MOUSE	O08795	GLU2B_MOUSE	Prkcsh	521	Mus musculus OX=10090	1:Experimental evidence at protein level	Glucosidase 2 subunit beta	1	0.999	13	192	192	192	26	13	22	31	14	25	20	41	26	13	22	31	14	25	20	41	26	13	22	31	14	25	20	41	2241125120	1521078140	1906251010	2909736700	1855778430	1791372800	1871517310	3044242430	607116160	450526880	487324224	486190880
sp|O08800|SPB8_MOUSE	O08800	SPB8_MOUSE	Serpinb8	374	Mus musculus OX=10090	1:Experimental evidence at protein level	Serpin B8	1	0.999	3	38	38	38	5	4	4	10	2	3	4	6	5	4	4	10	2	3	4	6	5	4	4	10	2	3	4	6	49596092	89810960	60075932	65485760	62245732	66707680	63418176	61025664	0	43819432	0	54432300
sp|O08807|PRDX4_MOUSE	O08807	PRDX4_MOUSE	Prdx4	274	Mus musculus OX=10090	1:Experimental evidence at protein level	Peroxiredoxin-4	1	0.999	15	182	182	207	23	14	23	29	16	24	26	27	23	14	23	29	16	24	26	27	26	16	27	33	18	27	29	31	3074947330	2696078080	2613016320	3196006400	3466191100	2513614080	2949566210	2446844160	2194981380	1832896770	1891364100	2215392260
sp|O08808|DIAP1_MOUSE	O08808	DIAP1_MOUSE	Diaph1	1255	Mus musculus OX=10090	1:Experimental evidence at protein level	Protein diaphanous homolog 1	1	0.999	14	168	168	168	25	12	26	27	12	19	20	27	25	12	26	27	12	19	20	27	25	12	26	27	12	19	20	27	430191712	467382080	461469184	357309600	341605632	491301984	363137728	470598048	89743464	100675032	100779984	89337872
sp|O08810|U5S1_MOUSE	O08810	U5S1_MOUSE	Eftud2	971	Mus musculus OX=10090	1:Experimental evidence at protein level	116 kDa U5 small nuclear ribonucleoprotein component	1	0.999	30	310	310	324	41	17	43	40	23	50	48	48	41	17	43	40	23	50	48	48	41	19	45	43	24	52	50	50	1535611900	1342622210	1735746050	1509486850	1154653820	1717632260	1390784260	1499912320	163530768	154583104	167909264	166332896
sp|O08811|ERCC2_MOUSE	O08811	ERCC2_MOUSE	Ercc2	760	Mus musculus OX=10090	1:Experimental evidence at protein level	General transcription and DNA repair factor IIH helicase subunit XPD	1	0.999	4	27	27	27	5	1	3	7	3	3	2	3	5	1	3	7	3	3	2	3	5	1	3	7	3	3	2	3	33122316	21944132	16220257	43228128	42904180	32141872	40217708	36389176	14838862	10578465	13552137	16376111
sp|O08848|RO60_MOUSE	O08848	RO60_MOUSE	RO60	538	Mus musculus OX=10090	1:Experimental evidence at protein level	RNA-binding protein Ro60	1	0.999	6	50	50	50	7	3	9	6	5	6	7	7	7	3	9	6	5	6	7	7	7	3	9	6	5	6	7	7	171910880	110620360	119953472	115288576	71599936	127510224	127516480	136660576	52793196	70962600	62129800	74478352
sp|O08856|ELL_MOUSE	O08856	ELL_MOUSE	Ell	602	Mus musculus OX=10090	2:Experimental evidence at transcript level	RNA polymerase II elongation factor ELL	1	0.999	7	23	23	23	4	3	3	1	1	7	2	2	4	3	3	1	1	7	2	2	4	3	3	1	1	7	2	2	33856792	46675732	46672304	19589708	31708268	20964732	26197640	33053842	14257183	14146275	14965787	12569007
sp|O08901|BUB1_MOUSE	O08901	BUB1_MOUSE	Bub1	1058	Mus musculus OX=10090	1:Experimental evidence at protein level	Mitotic checkpoint serine/threonine-protein kinase BUB1	1	0.999	3	15	15	15	1	0	2	2	2	3	2	3	1	0	2	2	2	3	2	3	1	0	2	2	2	3	2	3	8310709	0	29961480	14356587	14551831	31914556	12271132	12003592	0	0	18637800	0
sp|O08908|P85B_MOUSE	O08908	P85B_MOUSE	Pik3r2	722	Mus musculus OX=10090	1:Experimental evidence at protein level	Phosphatidylinositol 3-kinase regulatory subunit beta	1	0.999	4	24	24	25	3	2	4	5	2	1	4	3	3	2	4	5	2	1	4	3	3	2	4	5	3	1	4	3	0	3.44247e+06	0	4.18343e+06	6118726	3.73013e+06	6897908	3.518e+06	0	0	0	0
sp|O08915|AIP_MOUSE	O08915	AIP_MOUSE	Aip	330	Mus musculus OX=10090	1:Experimental evidence at protein level	AH receptor-interacting protein	1	0.999	5	35	35	35	3	2	4	9	3	3	7	4	3	2	4	9	3	3	7	4	3	2	4	9	3	3	7	4	35104552	26850898	80978120	83774208	47748712	37003032	64833596	47148848	23164996	17643704	25889868	22386594
sp|O08917|FLOT1_MOUSE	O08917	FLOT1_MOUSE	Flot1	428	Mus musculus OX=10090	1:Experimental evidence at protein level	Flotillin-1	0.9976	0.9986	2	2	2	2	1	0	1	0	0	0	0	0	1	0	1	0	0	0	0	0	1	0	1	0	0	0	0	0	0	0	0	0	0	0	0	0	0	0	0	0
sp|O08992|SDCB1_MOUSE	O08992	SDCB1_MOUSE	Sdcbp	299	Mus musculus OX=10090	1:Experimental evidence at protein level	Syntenin-1	1	0.999	4	46	46	46	5	4	5	8	3	8	7	6	5	4	5	8	3	8	7	6	5	4	5	8	3	8	7	6	261627264	180139744	253235168	256502592	215114384	198710224	209832448	215723792	110519512	91962688	109559504	131360624
sp|O08997|ATOX1_MOUSE	O08997	ATOX1_MOUSE	Atox1	68	Mus musculus OX=10090	1:Experimental evidence at protein level	Copper transport protein ATOX1	0.9996	0.999	1	24	24	24	4	2	4	3	2	5	3	1	4	2	4	3	2	5	3	1	4	2	4	3	2	5	3	1	48172720	44536236	47570644	39478776	30980724	61628568	23047852	0	31822516	29832872	30976246	24589818
sp|O09000|NCOA3_MOUSE	O09000	NCOA3_MOUSE	Ncoa3	1398	Mus musculus OX=10090	1:Experimental evidence at protein level	Nuclear receptor coactivator 3	1	0.999	11	95	95	95	13	6	11	14	10	12	15	14	13	6	11	14	10	12	15	14	13	6	11	14	10	12	15	14	183988688	114844008	100823656	97769784	119422312	122950736	101661384	121005024	26247970	24767970	24364712	22403282
sp|O09005|DEGS1_MOUSE	O09005	DEGS1_MOUSE	Degs1	323	Mus musculus OX=10090	1:Experimental evidence at protein level	Sphingolipid delta(4)-desaturase DES1	1	0.999	3	21	21	21	3	1	4	2	1	4	3	3	3	1	4	2	1	4	3	3	3	1	4	2	1	4	3	3	57981088	54658268	48770016	67246304	56246232	53671104	59128124	46176408	0	0	0	0
sp|O09012|PEX5_MOUSE	O09012	PEX5_MOUSE	Pex5	639	Mus musculus OX=10090	1:Experimental evidence at protein level	Peroxisomal targeting signal 1 receptor	1	0.999	8	75	75	75	9	6	9	9	6	13	12	11	9	6	9	9	6	13	12	11	9	6	9	9	6	13	12	11	76163816	64990336	68145848	81366224	83663728	79452152	70084544	84296968	20611370	19465146	22100140	21771002
sp|O09039|SH2B3_MOUSE	O09039	SH2B3_MOUSE	Sh2b3	548	Mus musculus OX=10090	1:Experimental evidence at protein level	SH2B adapter protein 3	0.9998	0.999	4	11	11	18	1	1	1	1	1	2	1	3	1	1	1	1	1	2	1	3	1	1	3	3	1	3	2	4	0	0	0	0	3.93741e+06	0	0	7992925	0	0	0	0
sp|O09044|SNP23_MOUSE	O09044	SNP23_MOUSE	Snap23	210	Mus musculus OX=10090	1:Experimental evidence at protein level	Synaptosomal-associated protein 23	1	0.999	5	22	22	22	2	1	3	8	1	3	2	2	2	1	3	8	1	3	2	2	2	1	3	8	1	3	2	2	19875714	5177947	41136732	78856728	31728088	10886691	18497026	44806096	13408408	0	0	39220228
sp|O09053|WRN_MOUSE	O09053	WRN_MOUSE	Wrn	1401	Mus musculus OX=10090	1:Experimental evidence at protein level	Werner syndrome ATP-dependent helicase homolog	0.981	0.999	1	4	4	4	0	0	2	1	0	0	0	1	0	0	2	1	0	0	0	1	0	0	2	1	0	0	0	1	0	0	0	0	0	0	0	1.04836e+06	0	0	0	0
sp|O09061|PSB1_MOUSE	O09061	PSB1_MOUSE	Psmb1	240	Mus musculus OX=10090	1:Experimental evidence at protein level	Proteasome subunit beta type-1	1	0.999	26	283	283	283	39	21	47	40	22	35	35	44	39	21	47	40	22	35	35	44	39	21	47	40	22	35	35	44	3285116930	1847550080	2180461310	2412772860	1807963140	1629694590	2009037570	2340539650	442556960	375390624	450886592	443776544
sp|O09106|HDAC1_MOUSE	O09106	HDAC1_MOUSE	Hdac1	482	Mus musculus OX=10090	1:Experimental evidence at protein level	Histone deacetylase 1	1	0.999	14	211	99	211	30	15	30	26	18	33	34	25	17	6	14	11	9	16	16	10	30	15	30	26	18	33	34	25	1484021890	1408672640	1569049600	1369079940	1387815940	1429597570	1491922560	1517946500	259827152	242276688	280032608	242192976
sp|O09110|MP2K3_MOUSE	O09110	MP2K3_MOUSE	Map2k3	347	Mus musculus OX=10090	1:Experimental evidence at protein level	Dual specificity mitogen-activated protein kinase kinase 3	1	0.999	12	108	90	108	16	7	18	16	7	18	13	13	11	6	16	14	6	16	9	12	16	7	18	16	7	18	13	13	390794688	320688992	473225824	380921760	315935264	474874624	425874368	332204384	123166200	116714544	147574096	150044896
sp|O09111|NDUBB_MOUSE	O09111	NDUBB_MOUSE	Ndufb11	151	Mus musculus OX=10090	1:Experimental evidence at protein level	NADH dehydrogenase [ubiquinone] 1 beta subcomplex subunit 11, mitochondrial	1	0.999	3	46	46	46	6	3	4	7	4	5	9	8	6	3	4	7	4	5	9	8	6	3	4	7	4	5	9	8	267650064	269694208	342996224	329397120	286005504	367042112	305318912	323794528	201541968	161165264	241638320	226567664
sp|O09130|NF2IP_MOUSE	O09130	NF2IP_MOUSE	Nfatc2ip	412	Mus musculus OX=10090	1:Experimental evidence at protein level	NFATC2-interacting protein	1	0.999	2	18	18	18	3	2	3	2	1	1	4	2	3	2	3	2	1	1	4	2	3	2	3	2	1	1	4	2	87794456	64847288	86072224	43004708	51917816	83729352	82528832	54208604	29887598	29389912	40359968	19155886
sp|O09131|GSTO1_MOUSE	O09131	GSTO1_MOUSE	Gsto1	240	Mus musculus OX=10090	1:Experimental evidence at protein level	Glutathione S-transferase omega-1	1	0.999	3	15	15	15	2	1	2	2	1	2	3	2	2	1	2	2	1	2	3	2	2	1	2	2	1	2	3	2	32552456	33110028	31031296	39424024	36525008	30052244	36699428	27758496	0	0	0	0
sp|O09159|MA2B1_MOUSE	O09159	MA2B1_MOUSE	Man2b1	1013	Mus musculus OX=10090	1:Experimental evidence at protein level	Lysosomal alpha-mannosidase	1	0.999	15	75	75	75	12	5	9	13	5	12	9	10	12	5	9	13	5	12	9	10	12	5	9	13	5	12	9	10	141994240	108491224	190889328	205020560	118818712	174295136	173086560	173666368	35741732	34481388	37250332	36020880
sp|O09167|RL21_MOUSE	O09167	RL21_MOUSE	Rpl21	160	Mus musculus OX=10090	1:Experimental evidence at protein level	60S ribosomal protein L21	1	0.999	8	111	111	111	17	6	16	19	7	14	16	16	17	6	16	19	7	14	16	16	17	6	16	19	7	14	16	16	1596911740	1257201280	1545595390	1238170750	1369833470	1445560960	1462609920	1112044420	1071632320	817045700	986431100	887246460
sp|O09172|GSH0_MOUSE	O09172	GSH0_MOUSE	Gclm	274	Mus musculus OX=10090	1:Experimental evidence at protein level	Glutamate--cysteine ligase regulatory subunit	1	0.999	5	40	40	40	8	2	7	6	3	6	3	5	8	2	7	6	3	6	3	5	8	2	7	6	3	6	3	5	265544160	220233280	383847232	269855360	276177088	288219648	311941856	250278640	128534184	101014288	159707424	150125776
sp|O09174|AMACR_MOUSE	O09174	AMACR_MOUSE	Amacr	381	Mus musculus OX=10090	1:Experimental evidence at protein level	Alpha-methylacyl-CoA racemase	1	0.999	3	3	3	3	0	0	1	0	0	0	0	2	0	0	1	0	0	0	0	2	0	0	1	0	0	0	0	2	9144010	4469714	10369207	4668908	0	6.80771e+06	8183879	7.12649e+06	0	0	0	0
sp|O35047|HOP2_MOUSE	O35047	HOP2_MOUSE	Psmc3ip	217	Mus musculus OX=10090	1:Experimental evidence at protein level	Homologous-pairing protein 2 homolog	0.9809	0.999	1	11	11	11	2	1	0	3	2	0	1	2	2	1	0	3	2	0	1	2	2	1	0	3	2	0	1	2	0	0	0	10115540	9221946	0	9234463	10710013	0	0	0	0
sp|O35071|KIF1C_MOUSE	O35071	KIF1C_MOUSE	Kif1c	1100	Mus musculus OX=10090	1:Experimental evidence at protein level	Kinesin-like protein KIF1C	1	0.999	5	5	5	5	0	1	2	0	0	1	1	0	0	1	2	0	0	1	1	0	0	1	2	0	0	1	1	0	0	0	0	0	0	0	20121418	0	0	0	0	0
sp|O35075|VP26C_MOUSE	O35075	VP26C_MOUSE	Vps26c	297	Mus musculus OX=10090	1:Experimental evidence at protein level	Vacuolar protein sorting-associated protein 26C	1	0.999	4	28	28	28	5	2	4	4	1	4	4	4	5	2	4	4	1	4	4	4	5	2	4	4	1	4	4	4	43233432	40522664	38582572	40412496	25897032	38755276	38711816	43460428	19083854	18078724	18939084	20103016
sp|O35083|PLCA_MOUSE	O35083	PLCA_MOUSE	Agpat1	285	Mus musculus OX=10090	1:Experimental evidence at protein level	1-acyl-sn-glycerol-3-phosphate acyltransferase alpha	0.9992	0.999	2	3	3	3	1	0	0	0	0	1	1	0	1	0	0	0	0	1	1	0	1	0	0	0	0	1	1	0	7265140	0	8985952	8427461	6.67371e+06	5.48408e+06	7.32363e+06	6174689	0	0	0	0
sp|O35099|M3K5_MOUSE	O35099	M3K5_MOUSE	Map3k5	1380	Mus musculus OX=10090	1:Experimental evidence at protein level	Mitogen-activated protein kinase kinase kinase 5	0.981	0.999	1	2	2	2	0	0	1	0	0	1	0	0	0	0	1	0	0	1	0	0	0	0	1	0	0	1	0	0	0	0	8360169	0	0	7.42565e+06	0	0	0	0	0	0
sp|O35114|SCRB2_MOUSE	O35114	SCRB2_MOUSE	Scarb2	478	Mus musculus OX=10090	1:Experimental evidence at protein level	Lysosome membrane protein 2	1	0.999	2	28	28	28	4	2	6	5	2	3	3	3	4	2	6	5	2	3	3	3	4	2	6	5	2	3	3	3	22345982	27092008	37472672	22214428	19333594	38788552	23942980	24252820	0	0	0	0
sp|O35129|PHB2_MOUSE	O35129	PHB2_MOUSE	Phb2	299	Mus musculus OX=10090	1:Experimental evidence at protein level	Prohibitin-2	1	0.999	20	274	274	274	42	23	36	48	21	37	35	32	42	23	36	48	21	37	35	32	42	23	36	48	21	37	35	32	2753200640	2314236420	2699680000	3665147900	2604548350	3161994750	2969847810	2126898300	448281120	391830656	406884864	543768260
sp|O35130|NEP1_MOUSE	O35130	NEP1_MOUSE	Emg1	244	Mus musculus OX=10090	1:Experimental evidence at protein level	Ribosomal RNA small subunit methyltransferase NEP1	1	0.999	6	103	103	103	14	7	12	16	7	16	14	17	14	7	12	16	7	16	14	17	14	7	12	16	7	16	14	17	324961888	332890688	373896640	284001344	264419568	439036352	381752096	367432288	105918168	114926936	134272048	93768096
sp|O35134|RPA1_MOUSE	O35134	RPA1_MOUSE	Polr1a	1717	Mus musculus OX=10090	1:Experimental evidence at protein level	DNA-directed RNA polymerase I subunit RPA1	1	0.999	23	151	151	151	22	6	19	26	8	23	19	28	22	6	19	26	8	23	19	28	22	6	19	26	8	23	19	28	348017408	227675696	258727824	347852416	189615472	324302336	310479936	325922080	48734456	42323612	46431088	49836260
sp|O35143|ATIF1_MOUSE	O35143	ATIF1_MOUSE	Atp5if1	106	Mus musculus OX=10090	1:Experimental evidence at protein level	ATPase inhibitor, mitochondrial	1	0.999	4	34	34	34	4	2	4	6	2	4	4	8	4	2	4	6	2	4	4	8	4	2	4	6	2	4	4	8	647038340	555724800	899713600	790546750	866234560	854925700	839904000	804149570	463397248	451411552	645248580	475582048
sp|O35144|TERF2_MOUSE	O35144	TERF2_MOUSE	Terf2	541	Mus musculus OX=10090	1:Experimental evidence at protein level	Telomeric repeat-binding factor 2	1	0.999	5	14	14	14	3	1	2	0	0	3	1	4	3	1	2	0	0	3	1	4	3	1	2	0	0	3	1	4	15544691	0	19446400	12460170	0	15346350	0	24503128	0	0	10736737	0
sp|O35166|GOSR2_MOUSE	O35166	GOSR2_MOUSE	Gosr2	212	Mus musculus OX=10090	1:Experimental evidence at protein level	Golgi SNAP receptor complex member 2	1	0.999	4	29	29	29	4	2	4	5	1	5	4	4	4	2	4	5	1	5	4	4	4	2	4	5	1	5	4	4	57847888	59559192	50312228	54593536	43133152	56918396	68917288	61606444	22288574	22582900	20328960	22784582
sp|O35215|DOPD_MOUSE	O35215	DOPD_MOUSE	Ddt	118	Mus musculus OX=10090	1:Experimental evidence at protein level	D-dopachrome decarboxylase	0.981	0.999	1	3	3	3	1	0	1	1	0	0	0	0	1	0	1	1	0	0	0	0	1	0	1	1	0	0	0	0	0	0	9580461	0	0	0	6.96501e+06	0	0	0	0	0
sp|O35218|CPSF2_MOUSE	O35218	CPSF2_MOUSE	Cpsf2	782	Mus musculus OX=10090	1:Experimental evidence at protein level	Cleavage and polyadenylation specificity factor subunit 2	1	0.999	17	124	124	124	16	8	18	17	12	16	17	20	16	8	18	17	12	16	17	20	16	8	18	17	12	16	17	20	455626368	387250272	500126784	419926624	437745120	498529024	459120864	374947424	70403592	62835620	78283176	68432344
sp|O35226|PSMD4_MOUSE	O35226	PSMD4_MOUSE	Psmd4	376	Mus musculus OX=10090	1:Experimental evidence at protein level	26S proteasome non-ATPase regulatory subunit 4	1	0.999	8	74	70	74	12	4	9	11	4	12	10	12	10	4	9	11	4	10	10	12	12	4	9	11	4	12	10	12	929630910	902250240	866649660	669275200	784634180	927185600	855351870	791747780	414817888	425109888	405958208	333328224
sp|O35231|KIFC3_MOUSE	O35231	KIFC3_MOUSE	Kifc3	824	Mus musculus OX=10090	1:Experimental evidence at protein level	Kinesin-like protein KIFC3	1	0.999	2	15	15	15	1	1	3	1	1	3	3	2	1	1	3	1	1	3	3	2	1	1	3	1	1	3	3	2	0	0	0	0	0	0	0	0	0	0	0	0
sp|O35239|PTN9_MOUSE	O35239	PTN9_MOUSE	Ptpn9	593	Mus musculus OX=10090	1:Experimental evidence at protein level	Tyrosine-protein phosphatase non-receptor type 9	1	0.999	6	24	24	32	3	2	3	5	3	3	3	2	3	2	3	5	3	3	3	2	4	3	4	5	4	4	5	3	46631304	37108792	35841936	45132720	47667608	42972556	42224448	46912696	16530664	15601022	21278500	16063733
sp|O35250|EXOC7_MOUSE	O35250	EXOC7_MOUSE	Exoc7	697	Mus musculus OX=10090	1:Experimental evidence at protein level	Exocyst complex component 7	1	0.999	7	40	40	40	3	2	6	7	4	4	8	6	3	2	6	7	4	4	8	6	3	2	6	7	4	4	8	6	50124304	13754938	36459168	44947148	7129485	31748460	61736000	33524722	18342140	8690772	18440122	17792684
sp|O35280|CHK1_MOUSE	O35280	CHK1_MOUSE	Chek1	476	Mus musculus OX=10090	1:Experimental evidence at protein level	Serine/threonine-protein kinase Chk1	1	0.999	7	64	64	64	7	5	11	12	5	8	8	8	7	5	11	12	5	8	8	8	7	5	11	12	5	8	8	8	101943568	74662416	118908488	104645280	95849400	81344632	93214752	92132624	29888658	25284014	28641290	24389002
sp|O35286|DHX15_MOUSE	O35286	DHX15_MOUSE	Dhx15	795	Mus musculus OX=10090	1:Experimental evidence at protein level	ATP-dependent RNA helicase DHX15	1	0.999	38	517	508	517	79	34	70	76	36	72	70	80	77	34	70	74	35	70	69	79	79	34	70	76	36	72	70	80	4533673000	4283587580	4848089600	4828465200	4348701200	4640383000	4469335000	4761797100	369599072	332403648	377921952	366958304
sp|O35295|PURB_MOUSE	O35295	PURB_MOUSE	Purb	324	Mus musculus OX=10090	1:Experimental evidence at protein level	Transcriptional activator protein Pur-beta	1	0.999	9	100	86	153	9	6	17	19	6	12	16	15	7	5	15	17	5	10	13	14	17	10	26	27	9	19	24	21	386748096	462994528	722576960	805837440	390810240	573049980	606537410	765370940	116349824	106957936	130326328	131910952
sp|O35305|TNR11_MOUSE	O35305	TNR11_MOUSE	Tnfrsf11a	625	Mus musculus OX=10090	1:Experimental evidence at protein level	Tumor necrosis factor receptor superfamily member 11A	0.9803	0.999	1	2	2	2	0	0	0	1	0	0	1	0	0	0	0	1	0	0	1	0	0	0	0	1	0	0	1	0	0	0	0	0	0	0	0	0	0	0	0	0
sp|O35309|NMI_MOUSE	O35309	NMI_MOUSE	Nmi	314	Mus musculus OX=10090	1:Experimental evidence at protein level	N-myc-interactor	1	0.999	3	26	26	26	3	3	4	5	1	2	4	4	3	3	4	5	1	2	4	4	3	3	4	5	1	2	4	4	17793914	21693916	63278472	55739428	17215616	56171952	48047288	50364804	0	0	36603656	34009468
sp|O35316|SC6A6_MOUSE	O35316	SC6A6_MOUSE	Slc6a6	621	Mus musculus OX=10090	1:Experimental evidence at protein level	Sodium- and chloride-dependent taurine transporter	1	0.999	3	58	58	58	7	4	9	9	4	8	8	9	7	4	9	9	4	8	8	9	7	4	9	9	4	8	8	9	223597376	137345392	201944656	167205584	125224232	190283488	147893680	107313184	64752980	47614616	50716908	58074900
sp|O35317|PBX3_MOUSE	O35317	PBX3_MOUSE	Pbx3	434	Mus musculus OX=10090	1:Experimental evidence at protein level	Pre-B-cell leukemia transcription factor 3	0.981	0.999	1	1	1	1	0	0	0	0	0	0	0	1	0	0	0	0	0	0	0	1	0	0	0	0	0	0	0	1	0	0	0	0	0	0	0	0	0	0	0	0
sp|O35326|SRSF5_MOUSE	O35326	SRSF5_MOUSE	Srsf5	269	Mus musculus OX=10090	1:Experimental evidence at protein level	Serine/arginine-rich splicing factor 5	1	0.999	9	153	124	153	22	9	23	22	12	21	21	23	17	7	19	18	9	18	17	19	22	9	23	22	12	21	21	23	2624588540	2378791420	2426030590	2382756100	2491827460	2532922110	2732228350	2617040380	987694590	921833220	911089090	936933440
sp|O35343|IMA3_MOUSE	O35343	IMA3_MOUSE	Kpna4	521	Mus musculus OX=10090	1:Experimental evidence at protein level	Importin subunit alpha-3	1	0.999	5	41	41	43	3	4	8	8	2	7	4	5	3	4	8	8	2	7	4	5	3	4	8	8	3	7	5	5	10910398	11348287	38172504	77957000	37497288	15536184	37539036	57264712	0	0	0	32775060
sp|O35344|IMA4_MOUSE	O35344	IMA4_MOUSE	Kpna3	521	Mus musculus OX=10090	1:Experimental evidence at protein level	Importin subunit alpha-4	1	0.999	7	43	41	43	4	1	4	8	5	7	8	6	4	1	4	8	4	7	7	6	4	1	4	8	5	7	8	6	117343664	94361000	136272144	230889088	186074240	134587264	140758160	242376336	81010992	0	78993176	64101480
sp|O35345|IMA7_MOUSE	O35345	IMA7_MOUSE	Kpna6	536	Mus musculus OX=10090	1:Experimental evidence at protein level	Importin subunit alpha-7	1	0.999	12	103	72	103	16	8	14	21	5	14	13	12	10	6	10	16	3	10	8	9	16	8	14	21	5	14	13	12	405972032	270296864	394577888	481299904	359483296	367677824	296922560	342745120	84371520	67495440	77164008	77428024
sp|O35350|CAN1_MOUSE	O35350	CAN1_MOUSE	Capn1	713	Mus musculus OX=10090	1:Experimental evidence at protein level	Calpain-1 catalytic subunit	1	0.999	7	31	31	31	5	3	2	6	2	4	4	5	5	3	2	6	2	4	4	5	5	3	2	6	2	4	4	5	30370044	20660684	45693904	21895004	18189274	27970300	30570112	24978550	13796763	11045424	12761719	11756427
sp|O35368|IFI3_MOUSE	O35368	IFI3_MOUSE	Ifi203	408	Mus musculus OX=10090	1:Experimental evidence at protein level	Interferon-activable protein 203	1	0.999	6	63	23	63	10	4	10	6	4	10	10	9	5	1	4	1	0	5	4	3	10	4	10	6	4	10	10	9	179670768	207541712	226457040	226140944	184066752	258911584	190670592	217228352	127994848	142630128	152524912	146613792
sp|O35375|NRP2_MOUSE	O35375	NRP2_MOUSE	Nrp2	931	Mus musculus OX=10090	1:Experimental evidence at protein level	Neuropilin-2	1	0.999	20	179	179	179	20	16	25	28	10	27	27	26	20	16	25	28	10	27	27	26	20	16	25	28	10	27	27	26	378904480	388439104	488869568	480494720	362917824	492020448	394586368	368346720	65002516	62060256	64847088	69525072
sp|O35379|MRP1_MOUSE	O35379	MRP1_MOUSE	Abcc1	1528	Mus musculus OX=10090	1:Experimental evidence at protein level	Multidrug resistance-associated protein 1	1	0.999	15	50	50	50	10	6	6	7	4	6	8	3	10	6	6	7	4	6	8	3	10	6	6	7	4	6	8	3	97553752	129201728	134919520	109540960	129775952	163199792	84982896	90133544	28952442	27858078	32731924	29488682
sp|O35381|AN32A_MOUSE	O35381	AN32A_MOUSE	Anp32a	247	Mus musculus OX=10090	1:Experimental evidence at protein level	Acidic leucine-rich nuclear phosphoprotein 32 family member A	1	0.999	7	70	70	100	12	6	9	10	4	10	10	9	12	6	9	10	4	10	10	9	16	8	14	15	6	15	14	12	1224148610	1260142460	1304272380	1167264000	1106399490	1392995070	1691065470	1387472000	879656900	977585980	1021571260	1009588860
sp|O35382|EXOC4_MOUSE	O35382	EXOC4_MOUSE	Exoc4	975	Mus musculus OX=10090	1:Experimental evidence at protein level	Exocyst complex component 4	1	0.999	8	31	31	31	6	5	4	3	3	4	5	1	6	5	4	3	3	4	5	1	6	5	4	3	3	4	5	1	107514640	74009056	96859296	60393648	53994352	63395048	75246424	52792488	28339080	24692330	28522596	28561106
sp|O35386|PAHX_MOUSE	O35386	PAHX_MOUSE	Phyh	338	Mus musculus OX=10090	1:Experimental evidence at protein level	Phytanoyl-CoA dioxygenase, peroxisomal	1	0.999	3	18	18	18	2	2	2	2	3	2	3	2	2	2	2	2	3	2	3	2	2	2	2	2	3	2	3	2	14630137	51506148	15261523	29144964	15847415	16602598	21309246	40432160	0	29432022	0	17181002
sp|O35387|HAX1_MOUSE	O35387	HAX1_MOUSE	Hax1	280	Mus musculus OX=10090	1:Experimental evidence at protein level	HCLS1-associated protein X-1	1	0.999	10	101	101	101	15	6	14	16	7	12	13	18	15	6	14	16	7	12	13	18	15	6	14	16	7	12	13	18	196396048	167293696	192256752	153561600	172385856	166082160	196847296	206517392	49283384	45273852	46718412	44477620
sp|O35405|PLD3_MOUSE	O35405	PLD3_MOUSE	Pld3	488	Mus musculus OX=10090	1:Experimental evidence at protein level	5'-3' exonuclease PLD3	1	0.999	5	31	31	31	2	3	5	4	2	5	4	6	2	3	5	4	2	5	4	6	2	3	5	4	2	5	4	6	24999148	16451253	132301296	21475940	26589260	20169578	25290610	37334828	17983484	12255048	15790715	16155442
sp|O35435|PYRD_MOUSE	O35435	PYRD_MOUSE	Dhodh	395	Mus musculus OX=10090	1:Experimental evidence at protein level	Dihydroorotate dehydrogenase (quinone), mitochondrial	1	0.999	8	46	46	46	4	3	6	11	4	8	6	4	4	3	6	11	4	8	6	4	4	3	6	11	4	8	6	4	25873080	25876184	37110432	105955448	12150104	56572428	92050520	50999368	19473616	19808046	18914390	23796308
sp|O35448|PPT2_MOUSE	O35448	PPT2_MOUSE	Ppt2	302	Mus musculus OX=10090	1:Experimental evidence at protein level	Lysosomal thioesterase PPT2	1	0.999	5	22	22	22	4	0	2	5	3	3	2	3	4	0	2	5	3	3	2	3	4	0	2	5	3	3	2	3	30686366	32624040	45327008	64049280	45287712	60202732	150344160	113247712	0	0	42100232	43633484
sp|O35450|FKBPL_MOUSE	O35450	FKBPL_MOUSE	Fkbpl	347	Mus musculus OX=10090	2:Experimental evidence at transcript level	FK506-binding protein-like	0.981	0.999	2	7	7	7	1	1	0	2	1	1	1	0	1	1	0	2	1	1	1	0	1	1	0	2	1	1	1	0	0	0	0	4997101	4.18813e+06	0	0	0	0	0	0	0
sp|O35451|ATF6B_MOUSE	O35451	ATF6B_MOUSE	Atf6b	699	Mus musculus OX=10090	1:Experimental evidence at protein level	Cyclic AMP-dependent transcription factor ATF-6 beta	1	0.999	5	24	24	24	3	3	3	3	3	2	3	4	3	3	3	3	3	2	3	4	3	3	3	3	3	2	3	4	42967140	30462922	44848156	59891948	55498868	29445902	55752920	44949464	31331850	23911466	33651724	36905568
sp|O35459|ECH1_MOUSE	O35459	ECH1_MOUSE	Ech1	327	Mus musculus OX=10090	1:Experimental evidence at protein level	Delta(3,5)-Delta(2,4)-dienoyl-CoA isomerase, mitochondrial	1	0.999	6	29	29	29	3	0	0	4	2	5	8	7	3	0	0	4	2	5	8	7	3	0	0	4	2	5	8	7	75222000	71058600	70872744	166675888	99783680	116124840	218455504	158688960	57527416	55730960	54863552	94613496
sp|O35465|FKBP8_MOUSE	O35465	FKBP8_MOUSE	Fkbp8	402	Mus musculus OX=10090	1:Experimental evidence at protein level	Peptidyl-prolyl cis-trans isomerase FKBP8	1	0.999	9	117	117	117	15	8	17	15	9	17	19	17	15	8	17	15	9	17	19	17	15	8	17	15	9	17	19	17	173238992	190408496	209000160	211621264	166315568	227769360	177246400	198515184	51842432	47901892	49921572	49324372
sp|O35491|CLK2_MOUSE	O35491	CLK2_MOUSE	Clk2	499	Mus musculus OX=10090	1:Experimental evidence at protein level	Dual specificity protein kinase CLK2	0.9773	0.9988	1	2	2	2	0	0	0	1	0	0	1	0	0	0	0	1	0	0	1	0	0	0	0	1	0	0	1	0	3438894	6.34222e+06	0	10365664	6591574	0	11400594	8767011	0	0	0	0
sp|O35492|CLK3_MOUSE	O35492	CLK3_MOUSE	Clk3	638	Mus musculus OX=10090	1:Experimental evidence at protein level	Dual specificity protein kinase CLK3	1	0.999	5	50	50	50	8	4	6	6	3	8	9	6	8	4	6	6	3	8	9	6	8	4	6	6	3	8	9	6	101761664	91283104	88135896	96253728	103483016	110662440	115848400	114757416	37366036	34484188	33789768	33580428
sp|O35495|CDK14_MOUSE	O35495	CDK14_MOUSE	Cdk14	469	Mus musculus OX=10090	1:Experimental evidence at protein level	Cyclin-dependent kinase 14	1	0.999	7	46	30	57	7	5	6	7	3	7	5	6	5	3	4	5	1	5	3	4	9	5	7	9	4	9	6	8	172884752	99011608	116599040	155136256	115832568	149108832	123367512	169082048	105543544	75598776	80377008	80038736
sp|O35516|NOTC2_MOUSE	O35516	NOTC2_MOUSE	Notch2	2473	Mus musculus OX=10090	1:Experimental evidence at protein level	Neurogenic locus notch homolog protein 2	1	0.999	8	32	32	32	3	2	4	6	3	5	5	4	3	2	4	6	3	5	5	4	3	2	4	6	3	5	5	4	65707524	76943856	42507424	70154048	24005118	54525168	43419488	52536680	21099028	21524858	21614860	21213706
sp|O35551|RABE1_MOUSE	O35551	RABE1_MOUSE	Rabep1	862	Mus musculus OX=10090	1:Experimental evidence at protein level	Rab GTPase-binding effector protein 1	1	0.999	18	119	117	119	16	10	17	17	11	16	12	20	16	10	17	17	11	15	12	19	16	10	17	17	11	16	12	20	325362496	234939712	294573312	328201088	226902592	363691328	258731344	351220320	59095324	52082488	59681712	51090016
sp|O35593|PSDE_MOUSE	O35593	PSDE_MOUSE	Psmd14	310	Mus musculus OX=10090	1:Experimental evidence at protein level	26S proteasome non-ATPase regulatory subunit 14	1	0.999	6	59	59	59	10	4	8	6	4	9	10	8	10	4	8	6	4	9	10	8	10	4	8	6	4	9	10	8	64944544	50212416	54065392	70129024	39064488	53943304	66688512	35495532	29715488	21682972	22985238	30229642
sp|O35598|ADA10_MOUSE	O35598	ADA10_MOUSE	Adam10	749	Mus musculus OX=10090	1:Experimental evidence at protein level	Disintegrin and metalloproteinase domain-containing protein 10	1	0.999	6	42	42	42	8	4	5	5	3	5	5	7	8	4	5	5	3	5	5	7	8	4	5	5	3	5	5	7	66458924	75783296	94010128	61328248	86801224	90636200	84939632	91332096	24373448	21049392	24787760	23918370
sp|O35601|FYB1_MOUSE	O35601	FYB1_MOUSE	Fyb1	819	Mus musculus OX=10090	1:Experimental evidence at protein level	FYN-binding protein 1	1	0.999	5	30	30	30	4	2	5	4	3	4	3	5	4	2	5	4	3	4	3	5	4	2	5	4	3	4	3	5	81356712	58667752	101535504	69565536	100645696	100307040	79577440	116327312	35652012	39318600	34099524	36870256
sp|O35604|NPC1_MOUSE	O35604	NPC1_MOUSE	Npc1	1277	Mus musculus OX=10090	1:Experimental evidence at protein level	NPC intracellular cholesterol transporter 1	1	0.999	4	19	19	19	2	1	4	4	1	3	2	2	2	1	4	4	1	3	2	2	2	1	4	4	1	3	2	2	21475664	17410056	33967840	49480324	25750178	20293074	27830812	15305434	0	0	20962578	24456000
sp|O35609|SCAM3_MOUSE	O35609	SCAM3_MOUSE	Scamp3	349	Mus musculus OX=10090	1:Experimental evidence at protein level	Secretory carrier-associated membrane protein 3	1	0.999	6	98	98	98	13	8	16	14	7	13	14	13	13	8	16	14	7	13	14	13	13	8	16	14	7	13	14	13	625056580	619843010	591603070	671926140	573476160	621876800	585439360	521438496	179312432	177497008	171904352	195581856
sp|O35613|DAXX_MOUSE	O35613	DAXX_MOUSE	Daxx	739	Mus musculus OX=10090	1:Experimental evidence at protein level	Death domain-associated protein 6	1	0.999	6	53	53	53	8	6	5	8	5	6	6	9	8	6	5	8	5	6	6	9	8	6	5	8	5	6	6	9	80465576	74411056	84636560	73140440	96318352	65730560	108003488	73174456	27452832	34734696	34436344	31243046
sp|O35621|PMM1_MOUSE	O35621	PMM1_MOUSE	Pmm1	262	Mus musculus OX=10090	1:Experimental evidence at protein level	Phosphomannomutase 1	0.9999	0.9989	5	6	6	24	0	2	1	0	0	1	1	1	0	2	1	0	0	1	1	1	0	4	5	0	0	4	5	6	0	0	0	0	1.48248e+06	0	2.47028e+06	0	0	0	0	0
sp|O35638|STAG2_MOUSE	O35638	STAG2_MOUSE	Stag2	1231	Mus musculus OX=10090	1:Experimental evidence at protein level	Cohesin subunit SA-2	1	0.999	18	222	207	222	32	16	29	34	14	30	32	35	30	15	27	32	13	28	29	33	32	16	29	34	14	30	32	35	548344510	420435392	554929730	602120130	463414752	592426500	575014210	460132480	85760288	73513168	77745008	82499336
sp|O35639|ANXA3_MOUSE	O35639	ANXA3_MOUSE	Anxa3	323	Mus musculus OX=10090	1:Experimental evidence at protein level	Annexin A3	1	0.999	7	55	55	55	7	4	9	7	3	8	7	10	7	4	9	7	3	8	7	10	7	4	9	7	3	8	7	10	71219536	48032520	60112148	96705504	58218992	97474616	89458488	104116128	37635896	27871730	26228986	32089366
sp|O35643|AP1B1_MOUSE	O35643	AP1B1_MOUSE	Ap1b1	943	Mus musculus OX=10090	1:Experimental evidence at protein level	AP-1 complex subunit beta-1	1	0.999	13	55	55	93	8	4	9	10	3	9	4	8	8	4	9	10	3	9	4	8	12	6	15	19	5	14	8	14	240221504	257709600	271630400	333978336	246576768	312185152	269197440	227713040	140458592	155839280	135937952	179846688
sp|O35648|CETN3_MOUSE	O35648	CETN3_MOUSE	Cetn3	167	Mus musculus OX=10090	1:Experimental evidence at protein level	Centrin-3	1	0.999	6	31	31	31	4	2	2	8	2	3	5	5	4	2	2	8	2	3	5	5	4	2	2	8	2	3	5	5	56051656	60129312	117914136	97898840	55462576	86097792	119591856	78577128	26157986	34844544	58687776	38801988
sp|O35654|DPOD2_MOUSE	O35654	DPOD2_MOUSE	Pold2	469	Mus musculus OX=10090	1:Experimental evidence at protein level	DNA polymerase delta subunit 2	1	0.999	6	70	70	70	9	4	10	12	4	10	13	8	9	4	10	12	4	10	13	8	9	4	10	12	4	10	13	8	90073040	58907216	80712488	90923944	84050984	122165936	105576688	67704416	23444620	17642350	22621722	27575236
sp|O35657|NEUR1_MOUSE	O35657	NEUR1_MOUSE	Neu1	409	Mus musculus OX=10090	1:Experimental evidence at protein level	Sialidase-1	1	0.999	3	14	14	14	3	0	0	1	2	2	4	2	3	0	0	1	2	2	4	2	3	0	0	1	2	2	4	2	0	0	0	1.62698e+06	2467379	4.77684e+06	0	1.49375e+06	0	0	0	0
sp|O35658|C1QBP_MOUSE	O35658	C1QBP_MOUSE	C1qbp	278	Mus musculus OX=10090	1:Experimental evidence at protein level	Complement component 1 Q subcomponent-binding protein, mitochondrial	1	0.999	9	146	146	146	16	13	25	19	5	24	18	26	16	13	25	19	5	24	18	26	16	13	25	19	5	24	18	26	247767312	388934048	450768992	408148832	301953280	470049024	297732128	334308288	158151168	204304400	193079568	198713904
sp|O35680|RT12_MOUSE	O35680	RT12_MOUSE	Mrps12	139	Mus musculus OX=10090	2:Experimental evidence at transcript level	28S ribosomal protein S12, mitochondrial	1	0.999	3	49	49	49	7	5	7	6	3	7	6	8	7	5	7	6	3	7	6	8	7	5	7	6	3	7	6	8	174619696	170896848	164380208	150755712	154559008	151361152	166441968	178180544	66670848	57972600	55982576	49890408
sp|O35682|MYADM_MOUSE	O35682	MYADM_MOUSE	Myadm	320	Mus musculus OX=10090	1:Experimental evidence at protein level	Myeloid-associated differentiation marker	0.9996	0.999	2	24	24	24	3	2	3	4	2	3	3	4	3	2	3	4	2	3	3	4	3	2	3	4	2	3	3	4	51681856	39981464	67249952	68196720	49837280	59388680	57397020	64719520	46700400	36706208	50735512	53142208
sp|O35685|NUDC_MOUSE	O35685	NUDC_MOUSE	Nudc	332	Mus musculus OX=10090	1:Experimental evidence at protein level	Nuclear migration protein nudC	1	0.999	14	220	220	220	32	14	38	30	17	33	28	28	32	14	38	30	17	33	28	28	32	14	38	30	17	33	28	28	3386370560	3556869890	3113483520	2722075650	2706476800	3316985340	3181885700	3516935680	750144190	626791620	698653820	620357570
sp|O35691|PININ_MOUSE	O35691	PININ_MOUSE	Pnn	725	Mus musculus OX=10090	1:Experimental evidence at protein level	Pinin	1	0.999	15	165	165	165	23	11	24	28	11	19	25	24	23	11	24	28	11	19	25	24	23	11	24	28	11	19	25	24	840224770	678227200	1124615550	1103033860	630251390	618110340	843837310	821465410	137726960	131285816	166293680	151393104
sp|O35704|SPTC1_MOUSE	O35704	SPTC1_MOUSE	Sptlc1	473	Mus musculus OX=10090	1:Experimental evidence at protein level	Serine palmitoyltransferase 1	1	0.999	5	38	38	38	6	1	6	7	2	4	6	6	6	1	6	7	2	4	6	6	6	1	6	7	2	4	6	6	80567736	64846464	132237888	113622288	92087616	73367640	95097600	106514984	49317184	42494016	50581620	55972824
sp|O35710|NOCT_MOUSE	O35710	NOCT_MOUSE	Noct	429	Mus musculus OX=10090	1:Experimental evidence at protein level	Nocturnin	0.9782	0.9989	1	2	2	2	0	0	0	1	0	1	0	0	0	0	0	1	0	1	0	0	0	0	0	1	0	1	0	0	0	0	0	12921705	13538024	9861792	0	8532464	0	0	0	0
sp|O35730|RING1_MOUSE	O35730	RING1_MOUSE	Ring1	406	Mus musculus OX=10090	1:Experimental evidence at protein level	E3 ubiquitin-protein ligase RING1	1	0.999	5	43	32	43	6	2	5	6	3	10	5	6	4	2	4	5	2	6	4	5	6	2	5	6	3	10	5	6	66680016	44364112	73531040	64277168	39645164	52348012	61239608	63305416	22682900	28312008	24049922	22288554
sp|O35737|HNRH1_MOUSE	O35737	HNRH1_MOUSE	Hnrnph1	449	Mus musculus OX=10090	1:Experimental evidence at protein level	Heterogeneous nuclear ribonucleoprotein H	1	0.999	26	506	374	572	72	40	70	74	34	65	68	83	54	31	51	57	26	47	46	62	81	44	79	83	40	74	78	93	2990107900	2744167420	2784559360	3132742660	2445132030	3335979260	2810156290	5501542900	834868860	791434560	803227970	767944700
sp|O35841|API5_MOUSE	O35841	API5_MOUSE	Api5	504	Mus musculus OX=10090	1:Experimental evidence at protein level	Apoptosis inhibitor 5	1	0.999	7	119	119	119	16	5	18	16	12	14	18	20	16	5	18	16	12	14	18	20	16	5	18	16	12	14	18	20	626207100	555236930	617716220	573717060	636883520	575531140	643003900	704432640	235201008	226895056	215712800	232294544
sp|O35855|BCAT2_MOUSE	O35855	BCAT2_MOUSE	Bcat2	393	Mus musculus OX=10090	1:Experimental evidence at protein level	Branched-chain-amino-acid aminotransferase, mitochondrial	1	0.999	5	41	41	41	8	2	4	5	2	6	10	4	8	2	4	5	2	6	10	4	8	2	4	5	2	6	10	4	126417728	98870376	132497456	141129424	143929728	144864128	159777680	89808592	44314344	42295668	46433940	54809344
sp|O35857|TIM44_MOUSE	O35857	TIM44_MOUSE	Timm44	452	Mus musculus OX=10090	1:Experimental evidence at protein level	Mitochondrial import inner membrane translocase subunit TIM44	1	0.999	4	47	47	47	4	2	7	11	3	5	7	8	4	2	7	11	3	5	7	8	4	2	7	11	3	5	7	8	62951424	54694584	75518232	256437504	81632128	78710208	53711036	221011072	53499380	66052568	61687736	71585424
sp|O35864|CSN5_MOUSE	O35864	CSN5_MOUSE	Cops5	334	Mus musculus OX=10090	1:Experimental evidence at protein level	COP9 signalosome complex subunit 5	1	0.999	5	46	46	46	6	2	8	5	2	8	8	7	6	2	8	5	2	8	8	7	6	2	8	5	2	8	8	7	88279896	46197576	100234344	99544368	43654472	69001160	125736304	45242980	36218492	30072714	26754630	36242748
sp|O35887|CALU_MOUSE	O35887	CALU_MOUSE	Calu	315	Mus musculus OX=10090	1:Experimental evidence at protein level	Calumenin	1	0.999	4	90	90	90	12	5	15	15	8	11	12	12	12	5	15	15	8	11	12	12	12	5	15	15	8	11	12	12	973090880	622241220	919071940	558785020	617938560	770144700	923599870	670960060	324029920	242289408	281837568	189033600
sp|O35892|SP100_MOUSE	O35892	SP100_MOUSE	Sp100	482	Mus musculus OX=10090	1:Experimental evidence at protein level	Nuclear autoantigen Sp-100	1	0.999	9	80	55	80	9	5	11	13	5	11	12	14	6	3	7	10	3	7	9	10	9	5	11	13	5	11	12	14	178190192	210238976	227358208	217404512	143683312	214166112	208439808	187023792	39489924	46645104	48198072	44863604
sp|O35900|LSM2_MOUSE	O35900	LSM2_MOUSE	Lsm2	95	Mus musculus OX=10090	1:Experimental evidence at protein level	U6 snRNA-associated Sm-like protein LSm2	0.981	0.999	2	17	17	17	4	2	2	2	1	2	2	2	4	2	2	2	1	2	2	2	4	2	2	2	1	2	2	2	43953260	27054714	24951856	36392344	31992666	30743948	46832676	14395741	0	0	0	0
sp|O35904|PK3CD_MOUSE	O35904	PK3CD_MOUSE	Pik3cd	1043	Mus musculus OX=10090	1:Experimental evidence at protein level	Phosphatidylinositol 4,5-bisphosphate 3-kinase catalytic subunit delta isoform	1	0.999	5	40	40	40	7	4	4	5	3	7	5	5	7	4	4	5	3	7	5	5	7	4	4	5	3	7	5	5	78808416	76878832	79883272	80127296	46679864	83408776	78850928	72267960	35552744	34978584	36676676	32789806
sp|O35955|PSB10_MOUSE	O35955	PSB10_MOUSE	Psmb10	273	Mus musculus OX=10090	1:Experimental evidence at protein level	Proteasome subunit beta type-10	1	0.999	9	62	62	62	9	2	8	11	5	7	11	9	9	2	8	11	5	7	11	9	9	2	8	11	5	7	11	9	96603080	84360704	114113152	192440992	77625280	108729504	121120704	130567304	35060352	29263434	29786206	38160920
sp|O35963|RB33B_MOUSE	O35963	RB33B_MOUSE	Rab33b	229	Mus musculus OX=10090	1:Experimental evidence at protein level	Ras-related protein Rab-33B	0.9996	0.999	2	42	42	42	6	3	6	6	2	6	7	6	6	3	6	6	2	6	7	6	6	3	6	6	2	6	7	6	142909920	128584192	153612816	152712032	136868320	149863520	154252992	136033584	94790296	85981776	104525440	100125328
sp|O35969|GAMT_MOUSE	O35969	GAMT_MOUSE	Gamt	236	Mus musculus OX=10090	1:Experimental evidence at protein level	Guanidinoacetate N-methyltransferase	0.9996	0.999	2	9	9	9	1	0	1	2	1	1	3	0	1	0	1	2	1	1	3	0	1	0	1	2	1	1	3	0	0	7665748	10481162	12767137	0	14086537	7207432	0	0	0	5780202	7217888
sp|O35972|RM23_MOUSE	O35972	RM23_MOUSE	Mrpl23	146	Mus musculus OX=10090	1:Experimental evidence at protein level	39S ribosomal protein L23, mitochondrial	1	0.999	4	27	27	27	3	1	4	6	2	4	5	2	3	1	4	6	2	4	5	2	3	1	4	6	2	4	5	2	15724086	7839547	31648390	50170756	14133442	11333308	20312108	4261006	12430571	0	13858200	12272145
sp|O35984|PBX2_MOUSE	O35984	PBX2_MOUSE	Pbx2	430	Mus musculus OX=10090	1:Experimental evidence at protein level	Pre-B-cell leukemia transcription factor 2	0.981	0.999	1	2	2	2	1	0	0	0	0	0	1	0	1	0	0	0	0	0	1	0	1	0	0	0	0	0	1	0	0	0	0	0	0	0	0	0	0	0	0	0
sp|O35988|SDC4_MOUSE	O35988	SDC4_MOUSE	Sdc4	198	Mus musculus OX=10090	1:Experimental evidence at protein level	Syndecan-4	1	0.999	3	29	29	29	4	2	4	4	2	3	5	5	4	2	4	4	2	3	5	5	4	2	4	4	2	3	5	5	62173680	44760716	59545016	69479376	55794456	59338544	68085888	51843992	35762312	27138364	35707272	42435024
sp|O43790|KRT86_HUMAN	O43790	KRT86_HUMAN	KRT86	486	Homo sapiens	1:Experimental evidence at protein level	Keratin, type II cuticular Hb6	0.9078	0.9835	3	2	0	6	0	0	1	0	0	1	0	0	0	0	0	0	0	0	0	0	0	0	4	0	0	2	0	0	0	0	0	0	0	0	0	0	0	0	0	0
sp|O54692|ZW10_MOUSE	O54692	ZW10_MOUSE	Zw10	779	Mus musculus OX=10090	1:Experimental evidence at protein level	Centromere/kinetochore protein zw10 homolog	1	0.999	15	126	126	126	16	7	19	22	10	15	19	18	16	7	19	22	10	15	19	18	16	7	19	22	10	15	19	18	390511584	264745616	387787936	529772352	308210176	470960256	407687968	489135488	148684688	125866960	160518928	168079152
sp|O54734|OST48_MOUSE	O54734	OST48_MOUSE	Ddost	441	Mus musculus OX=10090	1:Experimental evidence at protein level	Dolichyl-diphosphooligosaccharide--protein glycosyltransferase 48 kDa subunit	1	0.999	12	164	164	164	22	13	24	25	12	21	22	25	22	13	24	25	12	21	22	25	22	13	24	25	12	21	22	25	1581614460	1508553340	1560972030	1585517950	1305742340	1447892100	1498514560	1549343360	371744896	356800800	377641536	397992000
sp|O54774|AP3D1_MOUSE	O54774	AP3D1_MOUSE	Ap3d1	1199	Mus musculus OX=10090	1:Experimental evidence at protein level	AP-3 complex subunit delta-1	1	0.999	7	52	52	52	7	2	7	9	4	9	8	6	7	2	7	9	4	9	8	6	7	2	7	9	4	9	8	6	230461184	123140496	149125568	146680544	102294032	186228832	162728880	131400496	57135320	41991772	38390168	49759836
sp|O54781|SRPK2_MOUSE	O54781	SRPK2_MOUSE	Srpk2	681	Mus musculus OX=10090	1:Experimental evidence at protein level	SRSF protein kinase 2	1	0.999	6	8	5	17	2	1	2	0	1	1	1	0	2	1	1	0	0	1	0	0	4	1	4	0	1	2	5	0	40369952	30088480	43031648	22622830	15638297	19623682	16013102	24999392	22535368	16598874	23766936	0
sp|O54782|MA2B2_MOUSE	O54782	MA2B2_MOUSE	Man2b2	1018	Mus musculus OX=10090	1:Experimental evidence at protein level	Epididymis-specific alpha-mannosidase	1	0.999	7	27	27	27	3	3	2	2	3	5	4	5	3	3	2	2	3	5	4	5	3	3	2	2	3	5	4	5	52018920	38818440	49606488	43864644	40527856	45986296	40554580	50444920	22289876	20194856	21753694	20936300
sp|O54784|DAPK3_MOUSE	O54784	DAPK3_MOUSE	Dapk3	448	Mus musculus OX=10090	1:Experimental evidence at protein level	Death-associated protein kinase 3	1	0.999	5	7	7	7	1	0	2	0	3	0	0	1	1	0	2	0	3	0	0	1	1	0	2	0	3	0	0	1	25379804	33063648	7.15911e+06	5197944	14484151	22048050	4.19119e+06	29871176	16306094	19763420	0	0
sp|O54786|DFFA_MOUSE	O54786	DFFA_MOUSE	Dffa	331	Mus musculus OX=10090	1:Experimental evidence at protein level	DNA fragmentation factor subunit alpha	1	0.999	3	28	28	28	4	1	3	4	1	6	3	6	4	1	3	4	1	6	3	6	4	1	3	4	1	6	3	6	31865642	23978464	45402096	43497672	23802764	48855044	32883016	38842780	20010490	14996306	21857788	20054544
sp|O54790|MAFG_MOUSE	O54790	MAFG_MOUSE	Mafg	162	Mus musculus OX=10090	1:Experimental evidence at protein level	Transcription factor MafG	0.9701	0.9977	3	2	2	2	0	0	1	0	0	0	0	1	0	0	1	0	0	0	0	1	0	0	1	0	0	0	0	1	69407472	0	150573456	148650656	116099880	173605072	156230800	133700200	77241368	0	136570288	121158568
sp|O54804|CHKA_MOUSE	O54804	CHKA_MOUSE	Chka	453	Mus musculus OX=10090	1:Experimental evidence at protein level	Choline kinase alpha	0.9995	0.999	2	12	12	12	1	1	1	3	1	2	0	3	1	1	1	3	1	2	0	3	1	1	1	3	1	2	0	3	0	0	0	13023811	0	0	0	4.91003e+06	0	0	0	0
sp|O54825|BYST_MOUSE	O54825	BYST_MOUSE	Bysl	436	Mus musculus OX=10090	1:Experimental evidence at protein level	Bystin	1	0.999	18	195	195	195	24	12	28	32	14	25	27	33	24	12	28	32	14	25	27	33	24	12	28	32	14	25	27	33	937392640	663328960	1046413500	1070360130	649251520	760203330	809056060	881682820	165506896	145984416	165771856	162873488
sp|O54833|CSK22_MOUSE	O54833	CSK22_MOUSE	Csnk2a2	350	Mus musculus OX=10090	1:Experimental evidence at protein level	Casein kinase II subunit alpha'	1	0.999	12	112	112	125	18	8	15	14	9	15	19	14	18	8	15	14	9	15	19	14	20	9	16	16	10	17	21	16	426172352	326215040	385990688	407871552	389503648	416406912	520019008	304826976	59156784	58665484	59501844	60473136
sp|O54864|SUV91_MOUSE	O54864	SUV91_MOUSE	Suv39h1	412	Mus musculus OX=10090	1:Experimental evidence at protein level	Histone-lysine N-methyltransferase SUV39H1	1	0.999	6	42	42	42	4	4	7	8	2	4	6	7	4	4	7	8	2	4	6	7	4	4	7	8	2	4	6	7	82429768	47941524	111705136	92333784	77839672	71054848	83522984	89826744	25102052	22417798	36008684	29412908
sp|O54879|HMGB3_MOUSE	O54879	HMGB3_MOUSE	Hmgb3	200	Mus musculus OX=10090	1:Experimental evidence at protein level	High mobility group protein B3	0.9995	0.999	3	6	6	6	0	0	0	2	1	1	0	2	0	0	0	2	1	1	0	2	0	0	0	2	1	1	0	2	0	0	0	75865840	114123408	0	0	50214692	0	0	0	0
sp|O54885|TYOBP_MOUSE	O54885	TYOBP_MOUSE	Tyrobp	114	Mus musculus OX=10090	1:Experimental evidence at protein level	TYRO protein tyrosine kinase-binding protein	1	0.999	2	41	41	41	6	3	6	6	3	6	6	5	6	3	6	6	3	6	6	5	6	3	6	6	3	6	6	5	124314512	117884936	107415464	70767480	107755768	108805824	102680320	61568040	83315104	79556040	70636168	49181172
sp|O54891|LEG6_MOUSE	O54891	LEG6_MOUSE	Lgals6	301	Mus musculus OX=10090	2:Experimental evidence at transcript level	Galectin-6	0.9982	0.9985	5	19	2	29	4	0	3	0	2	4	3	3	0	0	1	0	0	0	0	1	6	0	3	0	3	6	6	5	26393240	22772148	27289464	66036992	29562844	32958588	29825384	33155988	15329854	13308257	15898290	34707200
sp|O54916|REPS1_MOUSE	O54916	REPS1_MOUSE	Reps1	795	Mus musculus OX=10090	1:Experimental evidence at protein level	RalBP1-associated Eps domain-containing protein 1	1	0.999	7	49	49	49	7	4	6	6	3	10	7	6	7	4	6	6	3	10	7	6	7	4	6	6	3	10	7	6	77703152	120819560	64076496	103008568	53148280	85560704	67367088	72106008	44977980	44378396	37481124	34467992
sp|O54926|SIVA_MOUSE	O54926	SIVA_MOUSE	Siva1	175	Mus musculus OX=10090	1:Experimental evidence at protein level	Apoptosis regulatory protein Siva	0.9766	0.9988	1	3	3	3	0	1	1	0	0	0	0	1	0	1	1	0	0	0	0	1	0	1	1	0	0	0	0	1	10689314	15230865	12108121	0	0	16278912	9643882	0	0	0	0	0
sp|O54940|BNIP2_MOUSE	O54940	BNIP2_MOUSE	Bnip2	326	Mus musculus OX=10090	1:Experimental evidence at protein level	BCL2/adenovirus E1B 19 kDa protein-interacting protein 2	0.9807	0.999	2	26	26	26	4	2	4	4	2	3	4	3	4	2	4	4	2	3	4	3	4	2	4	4	2	3	4	3	47001864	34303888	51222076	42529224	42311376	40403904	45862140	51592556	28686864	21532850	30759298	26351838
sp|O54941|SMCE1_MOUSE	O54941	SMCE1_MOUSE	Smarce1	411	Mus musculus OX=10090	1:Experimental evidence at protein level	SWI/SNF-related matrix-associated actin-dependent regulator of chromatin subfamily E member 1	1	0.999	10	107	107	107	14	6	18	16	5	16	16	16	14	6	18	16	5	16	16	16	14	6	18	16	5	16	16	16	437702080	390347648	491057376	421867712	350915392	428542784	425874944	515308512	154633872	142675136	152485776	151163392
sp|O54946|DNJB6_MOUSE	O54946	DNJB6_MOUSE	Dnajb6	365	Mus musculus OX=10090	1:Experimental evidence at protein level	DnaJ homolog subfamily B member 6	1	0.999	12	153	146	153	19	12	22	18	13	24	24	21	18	11	21	17	13	23	23	20	19	12	22	18	13	24	24	21	434914432	339131360	477703616	236576768	458015072	529618112	473995136	375183232	89492352	73991304	87928456	86105440
sp|O54950|AAKG1_MOUSE	O54950	AAKG1_MOUSE	Prkag1	330	Mus musculus OX=10090	1:Experimental evidence at protein level	5'-AMP-activated protein kinase subunit gamma-1	0.981	0.999	1	13	13	13	2	1	1	2	1	2	2	2	2	1	1	2	1	2	2	2	2	1	1	2	1	2	2	2	10453219	11240317	0	11713133	12348059	0	8793021	11550801	0	0	0	0
sp|O54956|DPOE2_MOUSE	O54956	DPOE2_MOUSE	Pole2	527	Mus musculus OX=10090	2:Experimental evidence at transcript level	DNA polymerase epsilon subunit 2	1	0.999	5	6	6	6	0	1	0	2	0	1	1	1	0	1	0	2	0	1	1	1	0	1	0	2	0	1	1	1	13212913	14904416	13249114	19502204	17868092	29623434	18023066	19990814	0	0	0	0
sp|O54962|BAF_MOUSE	O54962	BAF_MOUSE	Banf1	89	Mus musculus OX=10090	1:Experimental evidence at protein level	Barrier-to-autointegration factor	1	0.999	3	30	30	30	4	1	5	3	1	5	8	3	4	1	5	3	1	5	8	3	4	1	5	3	1	5	8	3	90140856	6.29254e+06	88717968	67829568	30612840	113792664	72084992	60078280	41848136	0	36494180	44918192
sp|O54984|GET3_MOUSE	O54984	GET3_MOUSE	Get3	348	Mus musculus OX=10090	1:Experimental evidence at protein level	ATPase GET3	1	0.999	9	95	95	95	16	8	12	13	6	15	13	12	16	8	12	13	6	15	13	12	16	8	12	13	6	15	13	12	487276032	408889280	582130050	676360260	379917792	663293060	551650110	634055940	121603872	142544208	139362144	153624256
sp|O54988|SLK_MOUSE	O54988	SLK_MOUSE	Slk	1233	Mus musculus OX=10090	1:Experimental evidence at protein level	STE20-like serine/threonine-protein kinase	1	0.999	24	304	304	304	45	17	45	43	19	51	41	43	45	17	45	43	19	51	41	43	45	17	45	43	19	51	41	43	1317372800	853009540	1879634820	1371749250	1088362500	1236567420	1315375230	1363543170	115751024	97265600	139178400	123785624
sp|O55013|TPPC3_MOUSE	O55013	TPPC3_MOUSE	Trappc3	180	Mus musculus OX=10090	1:Experimental evidence at protein level	Trafficking protein particle complex subunit 3	0.9993	0.9988	2	18	18	18	1	2	2	3	1	3	3	3	1	2	2	3	1	3	3	3	1	2	2	3	1	3	3	3	33478430	41133956	44359392	45810096	38941128	44919992	50204456	39465104	0	0	27374616	34590652
sp|O55022|PGRC1_MOUSE	O55022	PGRC1_MOUSE	Pgrmc1	195	Mus musculus OX=10090	1:Experimental evidence at protein level	Membrane-associated progesterone receptor component 1	1	0.999	6	80	80	80	10	3	9	15	6	9	12	16	10	3	9	15	6	9	12	16	10	3	9	15	6	9	12	16	278648224	245221312	332406496	482849376	297442048	269177344	316626976	343322336	101915792	104445952	103491032	107495088
sp|O55023|IMPA1_MOUSE	O55023	IMPA1_MOUSE	Impa1	277	Mus musculus OX=10090	1:Experimental evidence at protein level	Inositol monophosphatase 1	1	0.999	7	69	69	69	9	5	9	11	6	10	10	9	9	5	9	11	6	10	10	9	9	5	9	11	6	10	10	9	369534976	316417056	363398912	321295552	310729120	476797600	333958592	341436544	115126888	110446488	116595520	115949200
sp|O55028|BCKD_MOUSE	O55028	BCKD_MOUSE	Bckdk	412	Mus musculus OX=10090	1:Experimental evidence at protein level	[3-methyl-2-oxobutanoate dehydrogenase [lipoamide]] kinase, mitochondrial	1	0.999	11	98	98	98	16	5	14	16	5	12	16	14	16	5	14	16	5	12	16	14	16	5	14	16	5	12	16	14	290018560	226492288	328384224	272237184	276808448	328486944	328742848	266502816	49629572	42802416	54394476	48757600
sp|O55029|COPB2_MOUSE	O55029	COPB2_MOUSE	Copb2	905	Mus musculus OX=10090	1:Experimental evidence at protein level	Coatomer subunit beta'	1	0.999	19	255	255	255	36	18	36	38	18	38	33	38	36	18	36	38	18	38	33	38	36	18	36	38	18	38	33	38	858187520	737890880	930994500	904160130	725450300	912214590	900891330	1055797250	168804432	153703120	196786656	187908528
sp|O55047|TLK2_MOUSE	O55047	TLK2_MOUSE	Tlk2	718	Mus musculus OX=10090	1:Experimental evidence at protein level	Serine/threonine-protein kinase tousled-like 2	1	0.999	3	8	3	8	1	0	0	1	1	2	0	3	0	0	0	0	1	1	0	1	1	0	0	1	1	2	0	3	21542188	23649428	13909636	28532936	23457572	15162986	20215672	26083010	0	0	0	0
sp|O55057|PDE6D_MOUSE	O55057	PDE6D_MOUSE	Pde6d	150	Mus musculus OX=10090	1:Experimental evidence at protein level	Retinal rod rhodopsin-sensitive cGMP 3',5'-cyclic phosphodiesterase subunit delta	0.9803	0.999	1	2	2	2	0	0	1	1	0	0	0	0	0	0	1	1	0	0	0	0	0	0	1	1	0	0	0	0	0	6748703	9009774	7.43191e+06	6.86641e+06	8075848	0	5691143	0	0	0	0
sp|O55091|IMPCT_MOUSE	O55091	IMPCT_MOUSE	Impact	318	Mus musculus OX=10090	1:Experimental evidence at protein level	Protein IMPACT	0.9996	0.999	2	15	15	15	3	1	2	1	1	3	2	2	3	1	2	1	1	3	2	2	3	1	2	1	1	3	2	2	0	0	2.59779e+06	0	0	0	0	0	0	0	0	0
sp|O55098|STK10_MOUSE	O55098	STK10_MOUSE	Stk10	966	Mus musculus OX=10090	1:Experimental evidence at protein level	Serine/threonine-protein kinase 10	1	0.999	22	207	207	207	30	15	27	30	16	29	29	31	30	15	27	30	16	29	29	31	30	15	27	30	16	29	29	31	500024896	393443936	606214080	497156416	496435264	653032510	657249660	401162880	70712600	62836864	72033016	63024076
sp|O55101|SNG2_MOUSE	O55101	SNG2_MOUSE	Syngr2	224	Mus musculus OX=10090	2:Experimental evidence at transcript level	Synaptogyrin-2	0.9996	0.999	2	5	5	5	1	1	0	2	0	0	0	1	1	1	0	2	0	0	0	1	1	1	0	2	0	0	0	1	0	0	0	0	0	0	0	0	0	0	0	0
sp|O55106|STRN_MOUSE	O55106	STRN_MOUSE	Strn	780	Mus musculus OX=10090	1:Experimental evidence at protein level	Striatin	1	0.999	18	210	138	210	33	15	31	28	14	24	27	38	23	11	21	18	8	14	17	26	33	15	31	28	14	24	27	38	500506592	332880352	485360960	474011360	438985888	459990560	467790752	503399840	91459392	82431848	86618272	86212240
sp|O55125|NIPS1_MOUSE	O55125	NIPS1_MOUSE	Nipsnap1	284	Mus musculus OX=10090	1:Experimental evidence at protein level	Protein NipSnap homolog 1	1	0.999	7	40	40	40	7	3	5	8	3	6	4	4	7	3	5	8	3	6	4	4	7	3	5	8	3	6	4	4	123300592	154153328	148930688	218857696	171044752	156320000	191292608	140451040	89626048	73690608	88412712	108039648
sp|O55126|NIPS2_MOUSE	O55126	NIPS2_MOUSE	Nipsnap2	281	Mus musculus OX=10090	1:Experimental evidence at protein level	Protein NipSnap homolog 2	1	0.999	4	18	18	18	2	1	0	4	1	2	5	3	2	1	0	4	1	2	5	3	2	1	0	4	1	2	5	3	13472037	13266751	10483697	19668046	10136553	14156200	16222887	10837754	0	0	0	14511511
sp|O55128|SAP18_MOUSE	O55128	SAP18_MOUSE	Sap18	153	Mus musculus OX=10090	1:Experimental evidence at protein level	Histone deacetylase complex subunit SAP18	1	0.999	5	98	98	98	11	4	15	18	6	13	15	16	11	4	15	18	6	13	15	16	11	4	15	18	6	13	15	16	470425152	322099968	1126671100	1033579710	591284100	487858496	734109250	934083520	132633848	134898640	245615920	224448144
sp|O55131|SEPT7_MOUSE	O55131	SEPT7_MOUSE	Septin7	436	Mus musculus OX=10090	1:Experimental evidence at protein level	Septin-7	1	0.999	10	178	178	178	26	15	25	21	14	26	27	24	26	15	25	21	14	26	27	24	26	15	25	21	14	26	27	24	1244236930	1165973250	1376159620	909217340	1086618500	1391420540	1261088130	1037728580	369497824	345218176	383305792	267355648
sp|O55135|IF6_MOUSE	O55135	IF6_MOUSE	Eif6	245	Mus musculus OX=10090	1:Experimental evidence at protein level	Eukaryotic translation initiation factor 6	1	0.999	11	164	164	164	25	13	24	24	11	22	20	25	25	13	24	24	11	22	20	25	25	13	24	24	11	22	20	25	1212523780	1395441280	1343560320	1907762180	976524160	1667868290	1360147710	1299507840	362957408	380190304	420439808	397395424
sp|O55142|RL35A_MOUSE	O55142	RL35A_MOUSE	Rpl35a	110	Mus musculus OX=10090	1:Experimental evidence at protein level	60S ribosomal protein L35a	1	0.999	15	227	227	227	36	17	25	35	19	32	27	36	36	17	25	35	19	32	27	36	36	17	25	35	19	32	27	36	13239825400	15623153700	16760992800	16302024700	13345158100	17452595200	14727553000	16753312800	5253250000	5028607000	5466062300	5371425300
sp|O55143|AT2A2_MOUSE	O55143	AT2A2_MOUSE	Atp2a2	1044	Mus musculus OX=10090	1:Experimental evidence at protein level	Sarcoplasmic/endoplasmic reticulum calcium ATPase 2	1	0.999	29	362	231	362	56	28	47	56	28	51	51	45	36	16	30	36	16	33	33	31	56	28	47	56	28	51	51	45	3632300540	2571384320	3729754880	4069342720	2709496830	3256703740	3527806210	2486671360	465648704	440791520	476559008	528384544
sp|O55201|SPT5H_MOUSE	O55201	SPT5H_MOUSE	Supt5h	1082	Mus musculus OX=10090	1:Experimental evidence at protein level	Transcription elongation factor SPT5	1	0.999	28	336	336	336	46	27	48	49	26	50	41	49	46	27	48	49	26	50	41	49	46	27	48	49	26	50	41	49	1263225980	1248426750	1399028860	1328813310	1038048770	1331185410	1300330110	1326403330	122903520	130559264	139495392	129484736
sp|O55222|ILK_MOUSE	O55222	ILK_MOUSE	Ilk	452	Mus musculus OX=10090	1:Experimental evidence at protein level	Integrin-linked protein kinase	1	0.999	12	131	131	131	20	9	21	16	7	20	21	17	20	9	21	16	7	20	21	17	20	9	21	16	7	20	21	17	724407550	615798460	872644740	604913730	804292800	656711740	803341060	581694270	151975536	133029512	157491344	124630168
sp|O55229|CHKB_MOUSE	O55229	CHKB_MOUSE	Chkb	394	Mus musculus OX=10090	1:Experimental evidence at protein level	Choline/ethanolamine kinase	1	0.999	6	16	16	16	4	1	1	4	1	1	1	3	4	1	1	4	1	1	1	3	4	1	1	4	1	1	1	3	33171960	38736420	23218922	33673812	24556188	48568352	15313033	41671720	12405941	11802100	10979670	11039543
sp|O55234|PSB5_MOUSE	O55234	PSB5_MOUSE	Psmb5	264	Mus musculus OX=10090	1:Experimental evidence at protein level	Proteasome subunit beta type-5	1	0.999	7	124	124	124	18	8	19	18	8	16	20	17	18	8	19	18	8	16	20	17	18	8	19	18	8	16	20	17	1370159740	1390068350	1521096960	1545261440	1286230270	1340642560	1459429380	1406316930	389536128	395309728	424040896	433922816
sp|O55236|MCE1_MOUSE	O55236	MCE1_MOUSE	Rngtt	597	Mus musculus OX=10090	1:Experimental evidence at protein level	mRNA-capping enzyme	1	0.999	3	27	27	27	4	2	6	3	3	4	2	3	4	2	6	3	3	4	2	3	4	2	6	3	3	4	2	3	34157988	22795574	60344016	46493272	43667232	45010824	57745820	24544392	35592324	20832998	27090310	41799868
sp|O55242|SGMR1_MOUSE	O55242	SGMR1_MOUSE	Sigmar1	223	Mus musculus OX=10090	1:Experimental evidence at protein level	Sigma non-opioid intracellular receptor 1	0.9996	0.999	1	25	25	25	5	2	3	3	2	3	4	3	5	2	3	3	2	3	4	3	5	2	3	3	2	3	4	3	61715716	72830768	62370328	66168884	48434116	56781048	55022996	49311376	45673512	49695980	46048456	51135220
sp|O70126|AURKB_MOUSE	O70126	AURKB_MOUSE	Aurkb	345	Mus musculus OX=10090	1:Experimental evidence at protein level	Aurora kinase B	1	0.999	6	45	45	59	7	4	5	6	5	5	7	6	7	4	5	6	5	5	7	6	9	5	7	8	6	7	9	8	92803832	100632504	93051488	107926864	107184384	107300288	118784720	97050008	41134864	43838528	40444080	46726032
sp|O70133|DHX9_MOUSE	O70133	DHX9_MOUSE	Dhx9	1380	Mus musculus OX=10090	1:Experimental evidence at protein level	ATP-dependent RNA helicase A	1	0.999	57	688	684	688	99	53	101	97	48	102	102	86	99	52	100	97	48	101	102	85	99	53	101	97	48	102	102	86	5360735700	5439572000	5884789800	6348173300	5156254700	5892365300	5641133100	5355989500	397044928	368354432	396700320	415760448
sp|O70139|IPKG_MOUSE	O70139	IPKG_MOUSE	Pkig	76	Mus musculus OX=10090	1:Experimental evidence at protein level	cAMP-dependent protein kinase inhibitor gamma	0.981	0.999	1	1	1	1	0	0	1	0	0	0	0	0	0	0	1	0	0	0	0	0	0	0	1	0	0	0	0	0	9436713	0	12401902	0	10829925	0	0	0	0	0	0	0
sp|O70145|NCF2_MOUSE	O70145	NCF2_MOUSE	Ncf2	525	Mus musculus OX=10090	1:Experimental evidence at protein level	Neutrophil cytosol factor 2	1	0.999	12	185	185	185	22	14	25	26	15	28	26	29	22	14	25	26	15	28	26	29	22	14	25	26	15	28	26	29	1344768130	908618940	1457660800	1136168190	1052993410	1274413310	1387789060	1126820480	171084672	145507088	194046288	188063776
sp|O70152|DPM1_MOUSE	O70152	DPM1_MOUSE	Dpm1	260	Mus musculus OX=10090	1:Experimental evidence at protein level	Dolichol-phosphate mannosyltransferase subunit 1	1	0.999	6	54	54	54	8	3	6	6	4	7	9	11	8	3	6	6	4	7	9	11	8	3	6	6	4	7	9	11	181965632	222167344	219385184	288234944	246183952	282394400	180820144	203369776	62008068	76263864	69500128	79559272
sp|O70161|PI51C_MOUSE	O70161	PI51C_MOUSE	Pip5k1c	661	Mus musculus OX=10090	1:Experimental evidence at protein level	Phosphatidylinositol 4-phosphate 5-kinase type-1 gamma	1	0.999	7	49	25	49	8	3	6	10	4	6	6	6	4	1	3	6	2	4	3	2	8	3	6	10	4	6	6	6	57386640	32627360	65131272	66682700	44793224	50677344	49781424	56349816	23913670	21645426	25926790	21247446
sp|O70172|PI42A_MOUSE	O70172	PI42A_MOUSE	Pip4k2a	405	Mus musculus OX=10090	1:Experimental evidence at protein level	Phosphatidylinositol 5-phosphate 4-kinase type-2 alpha	0.9965	0.999	3	15	15	36	2	1	2	2	1	3	2	2	2	1	2	2	1	3	2	2	5	3	5	5	2	6	5	5	42194016	37985572	41883900	39685564	40284256	41174380	48375840	39616512	0	0	0	0
sp|O70194|EIF3D_MOUSE	O70194	EIF3D_MOUSE	Eif3d	548	Mus musculus OX=10090	1:Experimental evidence at protein level	Eukaryotic translation initiation factor 3 subunit D	1	0.999	31	592	592	592	96	43	83	89	37	81	81	82	96	43	83	89	37	81	81	82	96	43	83	89	37	81	81	82	4906414100	4415657500	4325616600	4350457900	3886710530	4541495300	4526550000	4571337700	564473860	499709280	520230528	535639008
sp|O70230|ZN143_MOUSE	O70230	ZN143_MOUSE	Znf143	638	Mus musculus OX=10090	1:Experimental evidence at protein level	Zinc finger protein 143	0.9809	0.999	1	1	1	1	0	0	0	0	0	0	0	1	0	0	0	0	0	0	0	1	0	0	0	0	0	0	0	1	0	0	0	0	0	0	0	22560844	0	0	0	0
sp|O70250|PGAM2_MOUSE	O70250	PGAM2_MOUSE	Pgam2	253	Mus musculus OX=10090	1:Experimental evidence at protein level	Phosphoglycerate mutase 2	0.9965	0.999	6	11	11	84	2	1	2	1	1	1	2	1	2	1	2	1	1	1	2	1	11	6	14	13	7	10	13	10	53015504	58243224	66282288	80500576	42575608	43513408	50558388	53956020	0	0	0	0
sp|O70251|EF1B_MOUSE	O70251	EF1B_MOUSE	Eef1b	225	Mus musculus OX=10090	1:Experimental evidence at protein level	Elongation factor 1-beta	1	0.999	1	47	47	47	5	4	5	9	2	7	7	8	5	4	5	9	2	7	7	8	5	4	5	9	2	7	7	8	30423934	50362908	76736200	101797088	40249064	76285800	67989792	57454352	0	44827372	67319896	73413488
sp|O70252|HMOX2_MOUSE	O70252	HMOX2_MOUSE	Hmox2	315	Mus musculus OX=10090	1:Experimental evidence at protein level	Heme oxygenase 2	1	0.999	8	123	123	123	18	8	15	18	9	18	19	18	18	8	15	18	9	18	19	18	18	8	15	18	9	18	19	18	502027904	451745888	507545856	393539232	410740896	477009344	611973440	319500480	107713904	82337016	106510256	95227760
sp|O70279|ESS2_MOUSE	O70279	ESS2_MOUSE	Ess2	479	Mus musculus OX=10090	1:Experimental evidence at protein level	Splicing factor ESS-2 homolog	1	0.999	3	6	6	6	1	1	0	1	1	2	0	0	1	1	0	1	1	2	0	0	1	1	0	1	1	2	0	0	0	0	0	0	0	0	0	0	0	0	0	0
sp|O70293|GRK6_MOUSE	O70293	GRK6_MOUSE	Grk6	576	Mus musculus OX=10090	1:Experimental evidence at protein level	G protein-coupled receptor kinase 6	0.9996	0.999	2	8	1	8	1	1	2	2	0	0	2	0	1	0	0	0	0	0	0	0	1	1	2	2	0	0	2	0	14189629	0	3.02111e+06	0	0	0	0	0	0	0	0	0
sp|O70305|ATX2_MOUSE	O70305	ATX2_MOUSE	Atxn2	1285	Mus musculus OX=10090	1:Experimental evidence at protein level	Ataxin-2	1	0.999	14	95	95	95	12	8	14	15	7	13	12	14	12	8	14	15	7	13	12	14	12	8	14	15	7	13	12	14	225331728	243369664	267484208	289152224	205232864	270402816	226284400	282981600	46168880	50827772	50928340	54917712
sp|O70309|ITB5_MOUSE	O70309	ITB5_MOUSE	Itgb5	798	Mus musculus OX=10090	1:Experimental evidence at protein level	Integrin beta-5	0.981	0.999	1	4	4	4	0	0	0	2	0	1	1	0	0	0	0	2	0	1	1	0	0	0	0	2	0	1	1	0	3.99654e+06	0	0	3.21964e+06	5.42626e+06	0	4.76831e+06	0	0	0	0	0
sp|O70310|NMT1_MOUSE	O70310	NMT1_MOUSE	Nmt1	496	Mus musculus OX=10090	1:Experimental evidence at protein level	Glycylpeptide N-tetradecanoyltransferase 1	1	0.999	11	193	168	193	30	14	26	25	14	25	30	29	26	12	23	21	12	22	26	26	30	14	26	25	14	25	30	29	1096151040	947979460	1167752320	1035726340	848192510	1085773700	918535940	923683580	276024896	215787712	276618976	215993712
sp|O70311|NMT2_MOUSE	O70311	NMT2_MOUSE	Nmt2	529	Mus musculus OX=10090	1:Experimental evidence at protein level	Glycylpeptide N-tetradecanoyltransferase 2	1	0.999	4	22	22	47	2	2	2	4	2	3	1	6	2	2	2	4	2	3	1	6	6	4	5	8	4	6	5	9	64545672	32718692	42050504	33439884	57276184	56039332	55886000	62307620	30082408	17508634	17776038	15440552
sp|O70318|E41L2_MOUSE	O70318	E41L2_MOUSE	Epb41l2	988	Mus musculus OX=10090	1:Experimental evidence at protein level	Band 4.1-like protein 2	1	0.999	21	156	156	156	20	8	19	27	10	23	19	30	20	8	19	27	10	23	19	30	20	8	19	27	10	23	19	30	559621250	466720032	675239620	741348480	438775616	559009980	577635710	649453630	108426184	99828936	112239720	97399096
sp|O70333|CRIPT_MOUSE	O70333	CRIPT_MOUSE	Cript	101	Mus musculus OX=10090	1:Experimental evidence at protein level	Cysteine-rich PDZ-binding protein	0.981	0.999	1	14	14	14	2	1	2	2	1	2	2	2	2	1	2	2	1	2	2	2	2	1	2	2	1	2	2	2	31109456	26978076	30884000	30624492	29278256	26645886	34459240	29764616	0	0	0	0
sp|O70338|RNH1_MOUSE	O70338	RNH1_MOUSE	Rnaseh1	285	Mus musculus OX=10090	2:Experimental evidence at transcript level	Ribonuclease H1	0.9797	0.9989	1	2	2	2	1	0	0	0	0	0	1	0	1	0	0	0	0	0	1	0	1	0	0	0	0	0	1	0	0	0	0	16163851	0	0	11484801	16137563	0	0	0	0
sp|O70348|DXO_MOUSE	O70348	DXO_MOUSE	Dxo	397	Mus musculus OX=10090	1:Experimental evidence at protein level	Decapping and exoribonuclease protein	0.9995	0.999	2	4	4	4	0	0	0	1	0	1	1	1	0	0	0	1	0	1	1	1	0	0	0	1	0	1	1	1	0	0	0	3.92009e+06	0	15473469	0	0	0	0	0	0
sp|O70370|CATS_MOUSE	O70370	CATS_MOUSE	Ctss	340	Mus musculus OX=10090	1:Experimental evidence at protein level	Cathepsin S	1	0.999	4	58	58	58	7	2	10	7	6	8	10	8	7	2	10	7	6	8	10	8	7	2	10	7	6	8	10	8	253296816	248197456	277100096	294930592	287385792	327132352	362567776	340865440	75827960	70988648	81093528	84406248
sp|O70378|EMC8_MOUSE	O70378	EMC8_MOUSE	Emc8	207	Mus musculus OX=10090	1:Experimental evidence at protein level	ER membrane protein complex subunit 8	1	0.999	5	59	59	59	12	6	6	9	3	6	8	9	12	6	6	9	3	6	8	9	12	6	6	9	3	6	8	9	270591936	263275424	304437664	303456480	302053888	315053696	320310208	301171072	73415192	67455136	81067776	80327728
sp|O70404|VAMP8_MOUSE	O70404	VAMP8_MOUSE	Vamp8	101	Mus musculus OX=10090	1:Experimental evidence at protein level	Vesicle-associated membrane protein 8	1	0.999	3	29	29	29	5	2	4	4	2	4	5	3	5	2	4	4	2	4	5	3	5	2	4	4	2	4	5	3	224355344	319816448	268945920	180445136	180169152	348922464	344702912	190635120	207916704	199057376	187359840	95619144
sp|O70422|TF2H4_MOUSE	O70422	TF2H4_MOUSE	Gtf2h4	463	Mus musculus OX=10090	1:Experimental evidence at protein level	General transcription factor IIH subunit 4	0.981	0.999	1	5	5	5	1	0	2	0	1	1	0	0	1	0	2	0	1	1	0	0	1	0	2	0	1	1	0	0	11402242	10569789	12819482	0	10411051	10828787	0	10371707	0	0	0	0
sp|O70435|PSA3_MOUSE	O70435	PSA3_MOUSE	Psma3	255	Mus musculus OX=10090	1:Experimental evidence at protein level	Proteasome subunit alpha type-3	1	0.999	8	217	217	217	30	15	29	30	13	32	30	38	30	15	29	30	13	32	30	38	30	15	29	30	13	32	30	38	2534531580	2201106430	2553796610	2690057730	2555390720	2452205310	2438247940	2650215170	1091473660	953523010	1036925760	1218871810
sp|O70439|STX7_MOUSE	O70439	STX7_MOUSE	Stx7	261	Mus musculus OX=10090	1:Experimental evidence at protein level	Syntaxin-7	1	0.999	5	54	54	54	8	4	8	7	4	8	8	7	8	4	8	7	4	8	8	7	8	4	8	7	4	8	8	7	210032224	191680656	231944288	303910144	203017584	211390624	222733520	328434720	98489064	86476904	100960280	95966824
sp|O70445|BARD1_MOUSE	O70445	BARD1_MOUSE	Bard1	765	Mus musculus OX=10090	2:Experimental evidence at transcript level	BRCA1-associated RING domain protein 1	0.9931	0.999	2	10	10	10	1	1	2	2	1	1	0	2	1	1	2	2	1	1	0	2	1	1	2	2	1	1	0	2	0	0	5757262	5359096	0	8965252	0	8728282	0	0	0	0
sp|O70469|DOK2_MOUSE	O70469	DOK2_MOUSE	Dok2	412	Mus musculus OX=10090	1:Experimental evidence at protein level	Docking protein 2	1	0.999	8	80	80	80	11	5	11	15	6	10	13	9	11	5	11	15	6	10	13	9	11	5	11	15	6	10	13	9	485552896	404137920	389305248	579756220	451033344	348534208	386440832	490880224	118164776	87491336	118525952	127118784
sp|O70475|UGDH_MOUSE	O70475	UGDH_MOUSE	Ugdh	493	Mus musculus OX=10090	1:Experimental evidence at protein level	UDP-glucose 6-dehydrogenase	1	0.999	4	24	24	24	3	1	4	6	2	2	1	5	3	1	4	6	2	2	1	5	3	1	4	6	2	2	1	5	44634864	17046272	21748946	65754424	23254080	50441872	73061928	106662224	31408510	9774224	0	39825356
sp|O70477|PKNX1_MOUSE	O70477	PKNX1_MOUSE	Pknox1	436	Mus musculus OX=10090	1:Experimental evidence at protein level	Homeobox protein PKNOX1	0.981	0.999	1	1	1	1	1	0	0	0	0	0	0	0	1	0	0	0	0	0	0	0	1	0	0	0	0	0	0	0	36745752	0	0	0	0	0	0	0	0	0	0	0
sp|O70480|VAMP4_MOUSE	O70480	VAMP4_MOUSE	Vamp4	141	Mus musculus OX=10090	1:Experimental evidence at protein level	Vesicle-associated membrane protein 4	1	0.999	2	16	16	16	4	1	2	1	0	3	3	2	4	1	2	1	0	3	3	2	4	1	2	1	0	3	3	2	155751648	48858552	76987824	0	0	89806840	350484064	0	161568032	0	0	0
sp|O70492|SNX3_MOUSE	O70492	SNX3_MOUSE	Snx3	162	Mus musculus OX=10090	1:Experimental evidence at protein level	Sorting nexin-3	1	0.999	7	101	101	101	15	6	13	13	8	17	17	12	15	6	13	13	8	17	17	12	15	6	13	13	8	17	17	12	239931856	179713632	201576768	277000768	276496192	294861984	307123840	185956352	55889736	50970232	52885728	66397184
sp|O70493|SNX12_MOUSE	O70493	SNX12_MOUSE	Snx12	165	Mus musculus OX=10090	1:Experimental evidence at protein level	Sorting nexin-12	1	0.999	5	79	79	79	14	5	11	11	5	12	10	11	14	5	11	11	5	12	10	11	14	5	11	11	5	12	10	11	207047968	97108928	271892704	194596784	176595568	233149760	236727744	173487040	58061164	43016244	65731656	58727972
sp|O70494|SP3_MOUSE	O70494	SP3_MOUSE	Sp3	783	Mus musculus OX=10090	1:Experimental evidence at protein level	Transcription factor Sp3	1	0.999	4	27	27	27	4	2	3	6	1	3	4	4	4	2	3	6	1	3	4	4	4	2	3	6	1	3	4	4	53197888	50109956	74594584	126367352	56326992	60919484	72428712	75343968	37347064	33165354	54395264	54225424
sp|O70496|CLCN7_MOUSE	O70496	CLCN7_MOUSE	Clcn7	803	Mus musculus OX=10090	1:Experimental evidence at protein level	H(+)/Cl(-) exchange transporter 7	1	0.999	3	8	8	8	1	1	1	1	1	1	2	0	1	1	1	1	1	1	2	0	1	1	1	1	1	1	2	0	39000876	8748210	5.87547e+06	12071034	14368379	6.75857e+06	20993476	0	21113152	0	0	10095700
sp|O70503|DHB12_MOUSE	O70503	DHB12_MOUSE	Hsd17b12	312	Mus musculus OX=10090	1:Experimental evidence at protein level	Very-long-chain 3-oxoacyl-CoA reductase	1	0.999	6	92	92	92	14	6	14	12	7	15	12	12	14	6	14	12	7	15	12	12	14	6	14	12	7	15	12	12	815349760	614101950	613272380	719041150	671296130	593582660	582684420	571316800	230994080	191753312	194162992	224900976
sp|O70546|KDM6A_MOUSE	O70546	KDM6A_MOUSE	Kdm6a	1401	Mus musculus OX=10090	1:Experimental evidence at protein level	Lysine-specific demethylase 6A	0.9741	0.9986	2	2	2	2	1	0	0	1	0	0	0	0	1	0	0	1	0	0	0	0	1	0	0	1	0	0	0	0	0	0	0	0	0	0	0	0	0	0	0	0
sp|O70551|SRPK1_MOUSE	O70551	SRPK1_MOUSE	Srpk1	648	Mus musculus OX=10090	1:Experimental evidence at protein level	SRSF protein kinase 1	1	0.999	9	95	83	95	14	5	17	9	7	13	17	13	12	5	15	7	7	12	13	12	14	5	17	9	7	13	17	13	301122944	227977808	349253824	475887744	253644672	288448928	354295968	352143136	107932528	66971388	111251232	116449840
sp|O70566|DIAP2_MOUSE	O70566	DIAP2_MOUSE	Diaph2	1098	Mus musculus OX=10090	1:Experimental evidence at protein level	Protein diaphanous homolog 2	1	0.999	4	9	9	9	1	1	2	1	0	0	1	3	1	1	2	1	0	0	1	3	1	1	2	1	0	0	1	3	140490448	240425120	180042928	26165338	196497808	7.37343e+06	271747680	251279936	115025376	113317872	142180704	127248800
sp|O70579|PM34_MOUSE	O70579	PM34_MOUSE	Slc25a17	307	Mus musculus OX=10090	1:Experimental evidence at protein level	Peroxisomal membrane protein PMP34	0.9941	0.9987	2	6	6	6	2	0	0	0	1	1	1	1	2	0	0	0	1	1	1	1	2	0	0	0	1	1	1	1	28611788	21701872	18655372	24363144	28261750	23878910	25084018	28523898	0	0	0	0
sp|O70589|CSKP_MOUSE	O70589	CSKP_MOUSE	Cask	926	Mus musculus OX=10090	1:Experimental evidence at protein level	Peripheral plasma membrane protein CASK	1	0.999	5	7	7	7	1	1	1	0	0	2	1	1	1	1	1	0	0	2	1	1	1	1	1	0	0	2	1	1	24765244	8.16505e+06	20641184	18420584	17127426	30971964	18437292	23304904	10728297	0	9236957	11144787
sp|O70591|PFD2_MOUSE	O70591	PFD2_MOUSE	Pfdn2	154	Mus musculus OX=10090	1:Experimental evidence at protein level	Prefoldin subunit 2	1	0.999	4	56	56	56	10	4	3	12	5	6	8	8	10	4	3	12	5	6	8	8	10	4	3	12	5	6	8	8	230804704	59597880	100120592	126228080	100739088	150867056	141608672	147285152	64590804	44732428	45451884	57052072
sp|O88188|LY86_MOUSE	O88188	LY86_MOUSE	Ly86	162	Mus musculus OX=10090	1:Experimental evidence at protein level	Lymphocyte antigen 86	0.9955	0.999	1	12	12	12	1	1	3	1	0	3	2	1	1	1	3	1	0	3	2	1	1	1	3	1	0	3	2	1	67225800	53783200	66975240	63561788	31790218	79389064	64534952	65882272	35949188	28782652	35847316	33755564
sp|O88271|CFDP1_MOUSE	O88271	CFDP1_MOUSE	Cfdp1	295	Mus musculus OX=10090	1:Experimental evidence at protein level	Craniofacial development protein 1	1	0.999	4	55	55	55	7	4	10	8	3	6	9	8	7	4	10	8	3	6	9	8	7	4	10	8	3	6	9	8	259295376	249200960	280752384	207199904	241706784	306140480	239598544	252803968	128082064	95985144	114880712	93406384
sp|O88286|WIZ_MOUSE	O88286	WIZ_MOUSE	Wiz	1684	Mus musculus OX=10090	1:Experimental evidence at protein level	Protein Wiz	1	0.999	9	87	87	87	13	6	11	13	6	10	11	17	13	6	11	13	6	10	11	17	13	6	11	13	6	10	11	17	171687216	130953376	173046144	179525136	117013536	128849112	154032240	399361920	53421900	42491716	49705808	51880488
sp|O88291|ZN326_MOUSE	O88291	ZN326_MOUSE	Znf326	580	Mus musculus OX=10090	1:Experimental evidence at protein level	DBIRD complex subunit ZNF326	1	0.999	10	115	115	115	17	7	15	18	9	15	17	17	17	7	15	18	9	15	17	17	17	7	15	18	9	15	17	17	361256992	272391040	480265120	542542590	326850880	328118848	357683616	327860928	74479072	59828100	75039912	80499744
sp|O88329|MYO1A_MOUSE	O88329	MYO1A_MOUSE	Myo1a	1043	Mus musculus OX=10090	2:Experimental evidence at transcript level	Unconventional myosin-Ia	0.999	0.999	3	19	19	19	4	1	3	2	2	2	3	2	4	1	3	2	2	2	3	2	4	1	3	2	2	2	3	2	83318928	81768728	71407128	63759736	81558784	59839316	79594576	67840824	0	0	0	0
sp|O88342|WDR1_MOUSE	O88342	WDR1_MOUSE	Wdr1	606	Mus musculus OX=10090	1:Experimental evidence at protein level	WD repeat-containing protein 1	1	0.999	15	197	197	197	28	14	25	25	16	25	31	33	28	14	25	25	16	25	31	33	28	14	25	25	16	25	31	33	905797570	694104830	1035961280	716659650	653383360	799845250	866005820	708456580	246860640	226619552	284844480	237950240
sp|O88351|IKKB_MOUSE	O88351	IKKB_MOUSE	Ikbkb	757	Mus musculus OX=10090	1:Experimental evidence at protein level	Inhibitor of nuclear factor kappa-B kinase subunit beta	1	0.999	8	42	42	42	5	4	7	7	2	6	6	5	5	4	7	7	2	6	6	5	5	4	7	7	2	6	6	5	35968808	55076364	119015488	119373632	67477384	94506320	53943668	94807344	35210180	38336172	41582980	36703620
sp|O88379|BAZ1A_MOUSE	O88379	BAZ1A_MOUSE	Baz1a	1555	Mus musculus OX=10090	1:Experimental evidence at protein level	Bromodomain adjacent to zinc finger domain protein 1A	1	0.999	33	280	280	280	34	18	51	39	18	37	40	43	34	18	51	39	18	37	40	43	34	18	51	39	18	37	40	43	564835970	442004352	728785220	563457150	493047488	632959620	659860420	629322880	80941072	78451856	79274832	73676880
sp|O88384|VTI1B_MOUSE	O88384	VTI1B_MOUSE	Vti1b	232	Mus musculus OX=10090	1:Experimental evidence at protein level	Vesicle transport through interaction with t-SNAREs homolog 1B	1	0.999	6	52	52	52	5	4	8	7	5	6	11	6	5	4	8	7	5	6	11	6	5	4	8	7	5	6	11	6	90689560	89198456	87053000	104802488	89584432	83017024	120859736	59923924	30672930	31709794	29851126	35221632
sp|O88413|TULP3_MOUSE	O88413	TULP3_MOUSE	Tulp3	460	Mus musculus OX=10090	1:Experimental evidence at protein level	Tubby-related protein 3	0.9891	0.999	2	4	4	4	1	0	0	0	0	0	1	2	1	0	0	0	0	0	1	2	1	0	0	0	0	0	1	2	4901884	0	0	12263434	0	0	18557982	16805076	0	0	0	0
sp|O88441|MTX2_MOUSE	O88441	MTX2_MOUSE	Mtx2	263	Mus musculus OX=10090	1:Experimental evidence at protein level	Metaxin-2	0.9996	0.999	2	6	6	6	3	1	0	1	1	0	0	0	3	1	0	1	1	0	0	0	3	1	0	1	1	0	0	0	17882046	14267543	11019187	12165942	16319152	15695123	18509520	10424381	0	0	0	0
sp|O88447|KLC1_MOUSE	O88447	KLC1_MOUSE	Klc1	541	Mus musculus OX=10090	1:Experimental evidence at protein level	Kinesin light chain 1	1	0.999	10	105	91	105	17	6	14	12	9	14	15	18	14	5	12	11	8	12	14	15	17	6	14	12	9	14	15	18	511598752	414499264	306725280	415219520	362508224	266720000	335388608	315477696	84952040	73530096	75891168	70301936
sp|O88448|KLC2_MOUSE	O88448	KLC2_MOUSE	Klc2	599	Mus musculus OX=10090	1:Experimental evidence at protein level	Kinesin light chain 2	1	0.999	9	50	50	64	10	5	8	5	2	7	7	6	10	5	8	5	2	7	7	6	13	6	10	6	3	9	8	9	141755360	110410152	131892120	143424144	151595424	106238808	166769440	160833616	50517428	43756592	51216408	48388628
sp|O88455|DHCR7_MOUSE	O88455	DHCR7_MOUSE	Dhcr7	471	Mus musculus OX=10090	1:Experimental evidence at protein level	7-dehydrocholesterol reductase	0.9804	0.999	1	10	10	10	1	1	1	2	1	2	1	1	1	1	1	2	1	2	1	1	1	1	1	2	1	2	1	1	91169656	68972088	107767840	112792824	78149192	72415872	76748184	78562288	0	0	0	0
sp|O88456|CPNS1_MOUSE	O88456	CPNS1_MOUSE	Capns1	268	Mus musculus OX=10090	1:Experimental evidence at protein level	Calpain small subunit 1	1	0.999	4	37	37	37	5	1	5	12	1	4	4	5	5	1	5	12	1	4	4	5	5	1	5	12	1	4	4	5	67059508	42544792	64897648	174576992	41446228	64170628	105397672	77792928	45773260	0	44853736	54282664
sp|O88487|DC1I2_MOUSE	O88487	DC1I2_MOUSE	Dync1i2	612	Mus musculus OX=10090	1:Experimental evidence at protein level	Cytoplasmic dynein 1 intermediate chain 2	1	0.999	6	86	78	86	10	6	16	13	7	10	11	13	9	6	13	10	7	9	11	13	10	6	16	13	7	10	11	13	255616848	211415920	422410496	483770336	311253600	275769536	385739136	325372672	101178416	86279064	122210896	156244544
sp|O88508|DNM3A_MOUSE	O88508	DNM3A_MOUSE	Dnmt3a	908	Mus musculus OX=10090	1:Experimental evidence at protein level	DNA (cytosine-5)-methyltransferase 3A	1	0.999	14	89	70	89	11	5	14	10	7	15	13	14	8	4	11	7	6	11	11	12	11	5	14	10	7	15	13	14	125243488	104304160	121321392	134595968	112326880	121138760	120481656	138464192	25353186	22769740	23835852	24558502
sp|O88512|AP1G2_MOUSE	O88512	AP1G2_MOUSE	Ap1g2	791	Mus musculus OX=10090	1:Experimental evidence at protein level	AP-1 complex subunit gamma-like 2	1	0.999	6	24	24	32	4	1	5	4	2	1	3	4	4	1	5	4	2	1	3	4	4	1	6	6	2	2	5	6	23542444	18541974	15558287	24908760	57315608	25594628	8437926	30618928	16760589	11024028	12553009	11584353
sp|O88513|GEMI_MOUSE	O88513	GEMI_MOUSE	Gmnn	206	Mus musculus OX=10090	1:Experimental evidence at protein level	Geminin	1	0.999	3	31	31	31	6	3	4	3	2	5	3	5	6	3	4	3	2	5	3	5	6	3	4	3	2	5	3	5	52546516	81319728	88932936	63251040	60377744	80491672	70101520	95921440	35821228	51736776	54861248	41047704
sp|O88520|SHOC2_MOUSE	O88520	SHOC2_MOUSE	Shoc2	582	Mus musculus OX=10090	1:Experimental evidence at protein level	Leucine-rich repeat protein SHOC-2	1	0.999	3	6	6	6	0	1	0	0	1	3	1	0	0	1	0	0	1	3	1	0	0	1	0	0	1	3	1	0	0	0	0	0	0	0	0	0	0	0	0	0
sp|O88522|NEMO_MOUSE	O88522	NEMO_MOUSE	Ikbkg	412	Mus musculus OX=10090	1:Experimental evidence at protein level	NF-kappa-B essential modulator	1	0.999	6	36	36	36	3	5	6	3	3	3	5	8	3	5	6	3	3	3	5	8	3	5	6	3	3	3	5	8	42154396	69531408	67500624	78301568	39231532	35291984	117100016	145005808	34158136	29623174	42639480	24296320
sp|O88531|PPT1_MOUSE	O88531	PPT1_MOUSE	Ppt1	306	Mus musculus OX=10090	1:Experimental evidence at protein level	Palmitoyl-protein thioesterase 1	1	0.999	5	74	74	74	12	4	9	9	6	12	10	12	12	4	9	9	6	12	10	12	12	4	9	9	6	12	10	12	474195552	421091904	429716448	434897568	529071232	570150270	779039360	573363650	191311296	184875568	183098512	184452848
sp|O88532|ZFR_MOUSE	O88532	ZFR_MOUSE	Zfr	1074	Mus musculus OX=10090	1:Experimental evidence at protein level	Zinc finger RNA-binding protein	1	0.999	17	159	159	184	20	12	23	22	10	23	29	20	20	12	23	22	10	23	29	20	24	14	27	23	12	27	33	24	298840480	276677760	381852000	340900288	309592416	446323104	377927104	401136256	60299396	59570768	69510952	70054792
sp|O88543|CSN3_MOUSE	O88543	CSN3_MOUSE	Cops3	423	Mus musculus OX=10090	1:Experimental evidence at protein level	COP9 signalosome complex subunit 3	1	0.999	8	103	103	103	15	7	17	15	8	15	14	12	15	7	17	15	8	15	14	12	15	7	17	15	8	15	14	12	626634690	438217824	609518910	543959040	577609020	736842050	537028290	497823456	192932800	182108752	193009408	184860896
sp|O88544|CSN4_MOUSE	O88544	CSN4_MOUSE	Cops4	406	Mus musculus OX=10090	1:Experimental evidence at protein level	COP9 signalosome complex subunit 4	1	0.999	8	63	63	63	9	5	7	10	2	11	16	3	9	5	7	10	2	11	16	3	9	5	7	10	2	11	16	3	106987720	94270040	122504712	137100592	79159456	147574496	175562448	53173172	29199004	26451826	26830588	27337196
sp|O88545|CSN6_MOUSE	O88545	CSN6_MOUSE	Cops6	324	Mus musculus OX=10090	1:Experimental evidence at protein level	COP9 signalosome complex subunit 6	1	0.999	3	18	18	18	4	0	2	4	1	3	1	3	4	0	2	4	1	3	1	3	4	0	2	4	1	3	1	3	45372088	18875580	7.92893e+06	63673408	12411816	28559498	58180572	17242588	26464448	0	0	35175332
sp|O88554|PARP2_MOUSE	O88554	PARP2_MOUSE	Parp2	559	Mus musculus OX=10090	1:Experimental evidence at protein level	Poly [ADP-ribose] polymerase 2	1	0.999	3	10	10	16	2	1	1	0	1	1	2	2	2	1	1	0	1	1	2	2	2	2	2	0	1	3	3	3	22864072	19173576	20449346	22304924	28054526	26033096	25135134	23626574	18104906	0	0	20337252
sp|O88559|MEN1_MOUSE	O88559	MEN1_MOUSE	Men1	611	Mus musculus OX=10090	1:Experimental evidence at protein level	Menin	1	0.999	5	15	15	15	0	0	1	5	1	3	3	2	0	0	1	5	1	3	3	2	0	0	1	5	1	3	3	2	62259104	79665184	59878904	95621432	53260180	78830024	56674588	50043488	44353548	58039004	43396048	50607792
sp|O88569|ROA2_MOUSE	O88569	ROA2_MOUSE	Hnrnpa2b1	353	Mus musculus OX=10090	1:Experimental evidence at protein level	Heterogeneous nuclear ribonucleoproteins A2/B1	1	0.999	39	1033	992	1033	148	80	143	140	72	158	142	150	143	77	137	134	70	152	136	143	148	80	143	140	72	158	142	150	16304377900	14605189100	20447395800	15806956500	12945735700	18364201000	17630548000	14576245800	4253329150	4589552100	4621720600	4431659000
sp|O88574|SAP30_MOUSE	O88574	SAP30_MOUSE	Sap30	220	Mus musculus OX=10090	1:Experimental evidence at protein level	Histone deacetylase complex subunit SAP30	1	0.999	3	8	8	8	0	1	2	1	0	0	2	2	0	1	2	1	0	0	2	2	0	1	2	1	0	0	2	2	0	36688392	39414916	20992404	52556180	49220612	60547076	42649552	0	0	0	0
sp|O88587|COMT_MOUSE	O88587	COMT_MOUSE	Comt	265	Mus musculus OX=10090	1:Experimental evidence at protein level	Catechol O-methyltransferase	0.981	0.999	1	11	11	11	1	1	1	2	1	2	2	1	1	1	1	2	1	2	2	1	1	1	1	2	1	2	2	1	40293780	0	42345416	0	0	0	37259496	38150136	0	0	0	0
sp|O88597|BECN1_MOUSE	O88597	BECN1_MOUSE	Becn1	448	Mus musculus OX=10090	1:Experimental evidence at protein level	Beclin-1	1	0.999	6	18	18	18	2	2	6	2	1	0	1	4	2	2	6	2	1	0	1	4	2	2	6	2	1	0	1	4	15764237	62168120	56934772	38575580	0	64225880	32204664	197869824	0	0	58011996	43395216
sp|O88622|PARG_MOUSE	O88622	PARG_MOUSE	Parg	969	Mus musculus OX=10090	1:Experimental evidence at protein level	Poly(ADP-ribose) glycohydrolase	1	0.999	4	20	20	20	4	1	2	6	1	1	1	4	4	1	2	6	1	1	1	4	4	1	2	6	1	1	1	4	33337440	17605776	32256088	26930472	30824020	26831184	29440032	24755384	13390255	10763927	12990874	11520754
sp|O88630|GOSR1_MOUSE	O88630	GOSR1_MOUSE	Gosr1	250	Mus musculus OX=10090	1:Experimental evidence at protein level	Golgi SNAP receptor complex member 1	1	0.999	9	48	48	48	5	4	6	9	3	8	8	5	5	4	6	9	3	8	8	5	5	4	6	9	3	8	8	5	181377280	50011308	89160784	101982920	68880928	207904592	128951192	77709184	45645824	43885344	46748824	43998308
sp|O88643|PAK1_MOUSE	O88643	PAK1_MOUSE	Pak1	545	Mus musculus OX=10090	1:Experimental evidence at protein level	Serine/threonine-protein kinase PAK 1	1	0.999	12	102	100	164	13	7	17	16	6	13	15	15	13	7	16	15	6	13	15	15	21	12	27	23	11	22	23	25	253482304	201033200	271078528	205260000	191989504	190384464	260475024	235933520	79220888	81963824	91645392	84353840
sp|O88665|BRD7_MOUSE	O88665	BRD7_MOUSE	Brd7	651	Mus musculus OX=10090	1:Experimental evidence at protein level	Bromodomain-containing protein 7	0.9996	0.999	2	10	10	10	1	0	2	3	1	1	1	1	1	0	2	3	1	1	1	1	1	0	2	3	1	1	1	1	20030428	7.89522e+06	25830940	27242816	12909422	17980768	13398280	15065084	0	0	15895889	17060912
sp|O88668|CREG1_MOUSE	O88668	CREG1_MOUSE	Creg1	220	Mus musculus OX=10090	1:Experimental evidence at protein level	Protein CREG1	0.9996	0.999	1	26	26	26	3	1	5	4	2	4	3	4	3	1	5	4	2	4	3	4	3	1	5	4	2	4	3	4	88209016	74543400	180471984	81019200	0	217488832	180404144	107750648	75151760	0	179770080	0
sp|O88685|PRS6A_MOUSE	O88685	PRS6A_MOUSE	Psmc3	442	Mus musculus OX=10090	1:Experimental evidence at protein level	26S proteasome regulatory subunit 6A	1	0.999	24	257	257	271	38	22	34	37	20	39	31	36	38	22	34	37	20	39	31	36	40	23	36	39	21	41	33	38	2294884860	1280400510	1612374780	1557272580	1173088640	1627965570	1604096900	1851208450	335129664	264450192	292924064	289101120
sp|O88700|BLM_MOUSE	O88700	BLM_MOUSE	Blm	1416	Mus musculus OX=10090	1:Experimental evidence at protein level	Bloom syndrome protein homolog	0.9993	0.9989	2	2	2	2	0	0	0	0	0	1	0	1	0	0	0	0	0	1	0	1	0	0	0	0	0	1	0	1	9504540	5.82193e+06	0	11748895	0	8.03102e+06	12034279	7.65282e+06	0	0	0	0
sp|O88708|ORC4_MOUSE	O88708	ORC4_MOUSE	Orc4	433	Mus musculus OX=10090	1:Experimental evidence at protein level	Origin recognition complex subunit 4	0.9996	0.999	2	5	5	5	0	0	3	2	0	0	0	0	0	0	3	2	0	0	0	0	0	0	3	2	0	0	0	0	0	0	0	0	0	0	0	0	0	0	0	0
sp|O88712|CTBP1_MOUSE	O88712	CTBP1_MOUSE	Ctbp1	441	Mus musculus OX=10090	1:Experimental evidence at protein level	C-terminal-binding protein 1	1	0.999	12	31	31	105	3	2	6	6	2	6	3	3	3	2	6	6	2	6	3	3	13	7	15	16	8	16	15	15	76611920	41734800	23763408	127130288	19503752	84258048	78697928	76367400	30168042	25590072	27942624	50354020
sp|O88736|DHB7_MOUSE	O88736	DHB7_MOUSE	Hsd17b7	334	Mus musculus OX=10090	1:Experimental evidence at protein level	3-keto-steroid reductase/17-beta-hydroxysteroid dehydrogenase 7	0.9188	0.9955	1	1	1	1	0	0	1	0	0	0	0	0	0	0	1	0	0	0	0	0	0	0	1	0	0	0	0	0	25621458	45590344	46024320	0	0	31494710	41887960	0	0	0	0	0
sp|O88738|BIRC6_MOUSE	O88738	BIRC6_MOUSE	Birc6	4882	Mus musculus OX=10090	1:Experimental evidence at protein level	Baculoviral IAP repeat-containing protein 6	1	0.999	32	214	214	214	39	15	25	33	18	37	28	19	39	15	25	33	18	37	28	19	39	15	25	33	18	37	28	19	373755328	350932224	263301152	334612896	258109904	329449984	349304864	128152280	35749288	36711828	32093856	34524700
sp|O88746|TOM1_MOUSE	O88746	TOM1_MOUSE	Tom1	492	Mus musculus OX=10090	1:Experimental evidence at protein level	Target of Myb protein 1	1	0.999	9	65	65	65	12	5	9	10	5	7	8	9	12	5	9	10	5	7	8	9	12	5	9	10	5	7	8	9	119782728	58736400	75125784	121140496	79688112	96786384	79948952	87259536	26689014	22148060	27133644	28552264
sp|O88796|RPP30_MOUSE	O88796	RPP30_MOUSE	Rpp30	268	Mus musculus OX=10090	1:Experimental evidence at protein level	Ribonuclease P protein subunit p30	1	0.999	5	69	69	69	8	4	12	8	4	12	12	9	8	4	12	8	4	12	12	9	8	4	12	8	4	12	12	9	165863856	156452064	202010880	219833760	190226176	205089440	228576560	237492480	38064084	45101800	41339700	43544436
sp|O88829|SIAT9_MOUSE	O88829	SIAT9_MOUSE	St3gal5	414	Mus musculus OX=10090	1:Experimental evidence at protein level	Lactosylceramide alpha-2,3-sialyltransferase	1	0.999	2	5	5	5	1	0	2	0	0	1	0	1	1	0	2	0	0	1	0	1	1	0	2	0	0	1	0	1	6822446	0	11676039	0	0	0	0	0	0	0	0	0
sp|O88839|ADA15_MOUSE	O88839	ADA15_MOUSE	Adam15	864	Mus musculus OX=10090	1:Experimental evidence at protein level	Disintegrin and metalloproteinase domain-containing protein 15	1	0.999	4	32	32	32	7	1	3	6	2	4	5	4	7	1	3	6	2	4	5	4	7	1	3	6	2	4	5	4	52772232	21749776	21356036	38659748	45159856	26782442	24592164	40519836	26929112	20489956	0	24576486
sp|O88842|FGD3_MOUSE	O88842	FGD3_MOUSE	Fgd3	733	Mus musculus OX=10090	1:Experimental evidence at protein level	FYVE, RhoGEF and PH domain-containing protein 3	1	0.999	17	153	139	153	19	12	20	24	14	22	21	21	17	11	19	21	13	19	20	19	19	12	20	24	14	22	21	21	578501760	553142660	596675460	693500100	608132930	580695360	593260420	665942270	106754880	103409776	103149792	108225168
sp|O88844|IDHC_MOUSE	O88844	IDHC_MOUSE	Idh1	414	Mus musculus OX=10090	1:Experimental evidence at protein level	Isocitrate dehydrogenase [NADP] cytoplasmic	1	0.999	12	163	163	177	22	10	26	25	12	22	20	26	22	10	26	25	12	22	20	26	24	11	28	27	13	24	22	28	1225282940	954980670	1141330560	1033790980	1073831170	1129363460	1059885950	1092867580	265317312	224576224	241756336	248874816
sp|O88845|AKA10_MOUSE	O88845	AKA10_MOUSE	Akap10	662	Mus musculus OX=10090	1:Experimental evidence at protein level	A-kinase anchor protein 10, mitochondrial	1	0.999	5	37	37	37	6	2	3	6	2	6	6	6	6	2	3	6	2	6	6	6	6	2	3	6	2	6	6	6	25970672	31657206	25732178	28626668	21562536	22507062	29069268	29397288	16363201	15753628	14303403	15317049
sp|O88852|TSYL1_MOUSE	O88852	TSYL1_MOUSE	Tspyl1	379	Mus musculus OX=10090	2:Experimental evidence at transcript level	Testis-specific Y-encoded-like protein 1	1	0.999	6	16	16	16	3	3	3	3	1	2	0	1	3	3	3	3	1	2	0	1	3	3	3	3	1	2	0	1	3.23702e+06	0	0	0	0	3.53355e+06	0	0	0	0	0	0
sp|O88856|TPST2_MOUSE	O88856	TPST2_MOUSE	Tpst2	376	Mus musculus OX=10090	1:Experimental evidence at protein level	Protein-tyrosine sulfotransferase 2	0.9952	0.999	2	4	4	4	1	0	0	0	1	0	1	1	1	0	0	0	1	0	1	1	1	0	0	0	1	0	1	1	0	0	0	0	0	0	0	0	0	0	0	0
sp|O88874|CCNK_MOUSE	O88874	CCNK_MOUSE	Ccnk	554	Mus musculus OX=10090	1:Experimental evidence at protein level	Cyclin-K	0.978	0.9988	1	9	9	9	2	1	1	1	1	0	2	1	2	1	1	1	1	0	2	1	2	1	1	1	1	0	2	1	11361950	0	15521453	10018846	9115357	8836928	11590879	10285544	0	0	0	0
sp|O88878|ZFAN5_MOUSE	O88878	ZFAN5_MOUSE	Zfand5	213	Mus musculus OX=10090	1:Experimental evidence at protein level	AN1-type zinc finger protein 5	1	0.999	3	15	14	15	3	2	2	1	1	1	3	2	2	2	2	1	1	1	3	2	3	2	2	1	1	1	3	2	40161764	41620848	38427144	23094268	24111816	27054810	35623700	39496848	25941934	23936390	23395100	0
sp|O88879|APAF_MOUSE	O88879	APAF_MOUSE	Apaf1	1249	Mus musculus OX=10090	1:Experimental evidence at protein level	Apoptotic protease-activating factor 1	0.9996	0.999	2	10	10	10	1	0	1	2	0	2	2	2	1	0	1	2	0	2	2	2	1	0	1	2	0	2	2	2	43366880	15540105	33101204	21187536	12595597	51047632	17546534	37413024	25715498	0	20100370	0
sp|O88895|HDAC3_MOUSE	O88895	HDAC3_MOUSE	Hdac3	428	Mus musculus OX=10090	1:Experimental evidence at protein level	Histone deacetylase 3	1	0.999	3	17	17	17	2	0	2	5	1	1	2	4	2	0	2	5	1	1	2	4	2	0	2	5	1	1	2	4	36481564	35003848	34091040	38942232	25283158	25313424	25369084	36059880	0	24281352	22940112	27121798
sp|O88907|PIAS1_MOUSE	O88907	PIAS1_MOUSE	Pias1	651	Mus musculus OX=10090	1:Experimental evidence at protein level	E3 SUMO-protein ligase PIAS1	1	0.999	3	34	22	34	6	3	5	5	2	3	5	5	4	2	3	3	2	1	4	3	6	3	5	5	2	3	5	5	30469142	19604106	19966342	26507990	19394958	21864412	28186232	25232488	18526174	17253796	13915623	17160096
sp|O88939|ZBT7A_MOUSE	O88939	ZBT7A_MOUSE	Zbtb7a	569	Mus musculus OX=10090	1:Experimental evidence at protein level	Zinc finger and BTB domain-containing protein 7A	1	0.999	4	25	25	25	3	3	2	4	3	3	4	3	3	3	2	4	3	3	4	3	3	3	2	4	3	3	4	3	31021576	35951720	42535424	45481148	44088920	32863034	38630128	38884464	20212420	22757868	20910602	21226582
sp|O88942|NFAC1_MOUSE	O88942	NFAC1_MOUSE	Nfatc1	717	Mus musculus OX=10090	1:Experimental evidence at protein level	Nuclear factor of activated T-cells, cytoplasmic 1	1	0.999	13	103	103	117	16	8	15	15	9	11	14	15	16	8	15	15	9	11	14	15	18	9	17	17	10	13	16	17	497221600	496449152	670005180	630495810	410053120	602722560	609052860	568091780	121051488	131135352	138180720	148240544
sp|O88952|LIN7C_MOUSE	O88952	LIN7C_MOUSE	Lin7c	197	Mus musculus OX=10090	1:Experimental evidence at protein level	Protein lin-7 homolog C	1	0.999	4	35	35	35	8	2	5	4	2	4	5	5	8	2	5	4	2	4	5	5	8	2	5	4	2	4	5	5	114736128	88057216	109574720	90869288	92220104	143557024	197055984	93022344	53055876	44001548	59332928	46204660
sp|O88967|YMEL1_MOUSE	O88967	YMEL1_MOUSE	Yme1l1	715	Mus musculus OX=10090	1:Experimental evidence at protein level	ATP-dependent zinc metalloprotease YME1L1	1	0.999	9	84	84	84	15	7	11	12	6	10	12	11	15	7	11	12	6	10	12	11	15	7	11	12	6	10	12	11	292799936	296396448	271922144	304410752	214147536	341675072	264998624	206157584	80062800	69959232	66593712	77882824
sp|O88974|SETB1_MOUSE	O88974	SETB1_MOUSE	Setdb1	1307	Mus musculus OX=10090	1:Experimental evidence at protein level	Histone-lysine N-methyltransferase SETDB1	1	0.999	6	13	13	13	3	0	3	2	2	1	1	1	3	0	3	2	2	1	1	1	3	0	3	2	2	1	1	1	13304264	0	61875148	3.64676e+06	4.29493e+06	31895224	8461564	13657572	26935734	0	11255137	0
sp|O88983|STX8_MOUSE	O88983	STX8_MOUSE	Stx8	236	Mus musculus OX=10090	1:Experimental evidence at protein level	Syntaxin-8	1	0.999	6	34	34	34	6	2	5	5	2	4	5	5	6	2	5	5	2	4	5	5	6	2	5	5	2	4	5	5	145906272	45994132	98528496	122277008	78181112	93257048	112798944	65687544	53799296	51450432	50854152	57973224
sp|O88986|KBL_MOUSE	O88986	KBL_MOUSE	Gcat	416	Mus musculus OX=10090	1:Experimental evidence at protein level	2-amino-3-ketobutyrate coenzyme A ligase, mitochondrial	1	0.999	11	103	103	103	13	9	14	14	10	14	16	13	13	9	14	14	10	14	16	13	13	9	14	14	10	14	16	13	279546464	214488560	326664960	305507488	244643904	231710160	295490016	304233920	127433776	115863040	129433464	120796888
sp|O88990|ACTN3_MOUSE	O88990	ACTN3_MOUSE	Actn3	900	Mus musculus OX=10090	2:Experimental evidence at transcript level	Alpha-actinin-3	0.9556	0.9869	7	1	1	15	0	0	0	0	0	1	0	0	0	0	0	0	0	1	0	0	0	0	0	0	0	15	0	0	0	0	0	0	0	0	0	0	0	0	0	0
sp|O88998|NOE1_MOUSE	O88998	NOE1_MOUSE	Olfm1	485	Mus musculus OX=10090	1:Experimental evidence at protein level	Noelin	0.9809	0.999	1	3	3	3	0	0	1	0	0	0	1	1	0	0	1	0	0	0	1	1	0	0	1	0	0	0	1	1	0	0	0	0	0	0	0	0	0	0	0	0
sp|O89001|CBPD_MOUSE	O89001	CBPD_MOUSE	Cpd	1377	Mus musculus OX=10090	1:Experimental evidence at protein level	Carboxypeptidase D	1	0.999	9	57	57	57	7	4	7	9	6	8	9	7	7	4	7	9	6	8	9	7	7	4	7	9	6	8	9	7	111428512	86349072	116300920	95591728	94338944	126321392	94781776	86495832	30728510	26664220	25789914	26889654
sp|O89016|ABCD4_MOUSE	O89016	ABCD4_MOUSE	Abcd4	606	Mus musculus OX=10090	1:Experimental evidence at protein level	Lysosomal cobalamin transporter ABCD4	0.981	0.999	1	3	3	3	0	1	0	0	0	1	1	0	0	1	0	0	0	1	1	0	0	1	0	0	0	1	1	0	0	0	0	0	0	0	0	0	0	0	0	0
sp|O89017|LGMN_MOUSE	O89017	LGMN_MOUSE	Lgmn	435	Mus musculus OX=10090	1:Experimental evidence at protein level	Legumain	1	0.999	7	50	50	50	5	3	4	3	6	11	12	6	5	3	4	3	6	11	12	6	5	3	4	3	6	11	12	6	290646048	163701504	335022016	177833968	517376288	735943740	617662460	587653250	137250736	139036208	203705488	130187352
sp|O89023|TPP1_MOUSE	O89023	TPP1_MOUSE	Tpp1	562	Mus musculus OX=10090	1:Experimental evidence at protein level	Tripeptidyl-peptidase 1	1	0.999	12	151	151	151	20	13	19	21	9	24	23	22	20	13	19	21	9	24	23	22	20	13	19	21	9	24	23	22	546767940	512998432	542969660	577649020	452697216	543522820	500910880	662244930	117816864	102496456	107825552	102736960
sp|O89050|MKLN1_MOUSE	O89050	MKLN1_MOUSE	Mkln1	735	Mus musculus OX=10090	1:Experimental evidence at protein level	Muskelin	1	0.999	5	24	24	24	3	1	3	4	3	3	4	3	3	1	3	4	3	3	4	3	3	1	3	4	3	3	4	3	90310200	47127004	76540560	65165928	55647224	76890144	121620912	76972912	31255176	24285314	29253980	29292560
sp|O89053|COR1A_MOUSE	O89053	COR1A_MOUSE	Coro1a	461	Mus musculus OX=10090	1:Experimental evidence at protein level	Coronin-1A	1	0.999	29	561	506	561	87	42	82	84	41	75	79	71	79	38	74	76	37	67	71	64	87	42	82	84	41	75	79	71	12177980400	11308255200	12901437400	12480984100	11559982100	12698198000	12274938900	13121112100	2662170370	2331825150	2717793540	2552805380
sp|O89079|COPE_MOUSE	O89079	COPE_MOUSE	Cope	308	Mus musculus OX=10090	1:Experimental evidence at protein level	Coatomer subunit epsilon	1	0.999	8	61	61	61	12	6	9	8	7	7	5	7	12	6	9	8	7	7	5	7	12	6	9	8	7	7	5	7	189333984	159236080	184761184	191881792	273371264	192902704	202688608	141998400	79772664	67357064	75024568	85207064
sp|O89086|RBM3_MOUSE	O89086	RBM3_MOUSE	Rbm3	153	Mus musculus OX=10090	1:Experimental evidence at protein level	RNA-binding protein 3	1	0.999	14	197	197	197	25	13	32	28	13	27	27	32	25	13	32	28	13	27	27	32	25	13	32	28	13	27	27	32	4034728700	3881224960	4238702340	4402327000	3930009090	3925017860	3747559940	3773038590	1920263940	1795116290	2036034560	2061087230
sp|O89090|SP1_MOUSE	O89090	SP1_MOUSE	Sp1	784	Mus musculus OX=10090	1:Experimental evidence at protein level	Transcription factor Sp1	0.981	0.999	2	10	10	10	2	1	1	1	1	1	1	2	2	1	1	1	1	1	1	2	2	1	1	1	1	1	1	2	0	0	0	23528384	0	0	18599450	0	0	0	0	0
sp|O89109|KCNN4_MOUSE	O89109	KCNN4_MOUSE	Kcnn4	425	Mus musculus OX=10090	2:Experimental evidence at transcript level	Intermediate conductance calcium-activated potassium channel protein 4	0.9881	0.999	1	2	2	2	2	0	0	0	0	0	0	0	2	0	0	0	0	0	0	0	2	0	0	0	0	0	0	0	0	0	0	0	0	0	0	0	0	0	0	0
sp|O89110|CASP8_MOUSE	O89110	CASP8_MOUSE	Casp8	480	Mus musculus OX=10090	1:Experimental evidence at protein level	Caspase-8	1	0.999	9	61	61	61	7	7	7	11	3	10	10	6	7	7	7	11	3	10	10	6	7	7	7	11	3	10	10	6	190753920	235221472	209199600	164151296	77730504	168259200	211249280	202388592	58196000	46015152	57548848	42374580
sp|O89112|LANC1_MOUSE	O89112	LANC1_MOUSE	Lancl1	399	Mus musculus OX=10090	1:Experimental evidence at protein level	Glutathione S-transferase LANCL1	1	0.9983	2	12	12	12	2	0	3	4	1	0	1	1	2	0	3	4	1	0	1	1	2	0	3	4	1	0	1	1	16434463	0	42863376	43523900	40214492	33596512	32679712	29547512	0	0	24998294	25240590
sp|O89116|VTI1A_MOUSE	O89116	VTI1A_MOUSE	Vti1a	217	Mus musculus OX=10090	1:Experimental evidence at protein level	Vesicle transport through interaction with t-SNAREs homolog 1A	1	0.999	5	17	17	17	3	2	0	6	2	1	1	2	3	2	0	6	2	1	1	2	3	2	0	6	2	1	1	2	39309448	22293134	32444254	72895424	15502266	26485886	24334950	26527480	53147212	0	35223508	22595302
sp|P00158|CYB_MOUSE	P00158	CYB_MOUSE	Mt-Cyb	381	Mus musculus OX=10090	1:Experimental evidence at protein level	Cytochrome b	0.9799	0.9989	1	8	8	8	0	1	0	2	0	2	1	2	0	1	0	2	0	2	1	2	0	1	0	2	0	2	1	2	0	0	0	4336828	5091977	4.18175e+06	0	4.42437e+06	0	0	0	0
sp|P00375|DYR_MOUSE	P00375	DYR_MOUSE	Dhfr	187	Mus musculus OX=10090	1:Experimental evidence at protein level	Dihydrofolate reductase	1	0.999	9	143	139	143	18	10	19	23	9	20	19	25	18	10	18	22	9	20	19	23	18	10	19	23	9	20	19	25	997964160	890902080	1180447870	975484030	929914560	1105971580	929861060	1270334980	231942448	204710640	225807024	212590224
sp|P00397|COX1_MOUSE	P00397	COX1_MOUSE	Mtco1	514	Mus musculus OX=10090	1:Experimental evidence at protein level	Cytochrome c oxidase subunit 1	0.981	0.999	1	1	1	1	0	0	0	0	1	0	0	0	0	0	0	0	1	0	0	0	0	0	0	0	1	0	0	0	0	0	0	0	0	0	0	0	0	0	0	0
sp|P00405|COX2_MOUSE	P00405	COX2_MOUSE	Mtco2	227	Mus musculus OX=10090	1:Experimental evidence at protein level	Cytochrome c oxidase subunit 2	1	0.999	6	133	133	133	19	8	18	21	8	23	19	17	19	8	18	21	8	23	19	17	19	8	18	21	8	23	19	17	969080060	813378690	1088839680	1269959300	951078720	737828100	1321383300	677420350	351504032	323363200	409335104	414802112
sp|P00416|COX3_MOUSE	P00416	COX3_MOUSE	mt-Co3	261	Mus musculus OX=10090	1:Experimental evidence at protein level	Cytochrome c oxidase subunit 3	0.9996	0.999	1	5	5	5	0	0	0	0	1	2	2	0	0	0	0	0	1	2	2	0	0	0	0	0	1	2	2	0	56590736	49588648	39007200	28392030	63447440	75337472	61008528	41005704	29896084	26509324	0	0
sp|P00493|HPRT_MOUSE	P00493	HPRT_MOUSE	Hprt1	218	Mus musculus OX=10090	1:Experimental evidence at protein level	Hypoxanthine-guanine phosphoribosyltransferase	1	0.999	8	119	119	119	14	10	16	19	11	17	16	16	14	10	16	19	11	17	16	16	14	10	16	19	11	17	16	16	498786848	470248384	605064510	684462780	500333024	686409280	680252160	590942720	175726304	180622624	221204048	246686496
sp|P00920|CAH2_MOUSE	P00920	CAH2_MOUSE	Ca2	260	Mus musculus OX=10090	1:Experimental evidence at protein level	Carbonic anhydrase 2	0.9736	0.9986	1	1	1	1	0	0	0	0	0	0	0	1	0	0	0	0	0	0	0	1	0	0	0	0	0	0	0	1	0	0	0	5415972	0	0	0	11021729	0	0	0	0
sp|P01008|ANT3_HUMAN	P01008	ANT3_HUMAN	SERPINC1	464	Homo sapiens	1:Experimental evidence at protein level	Antithrombin-III	0.9684	0.9983	1	12	12	12	2	1	1	2	1	2	2	1	2	1	1	2	1	2	2	1	2	1	1	2	1	2	2	1	20818146	20174940	21741674	24462136	27876570	40102880	45124376	45662256	0	0	0	0
sp|P01029|CO4B_MOUSE	P01029	CO4B_MOUSE	C4b	1738	Mus musculus OX=10090	1:Experimental evidence at protein level	Complement C4-B	0.9541	0.9975	2	13	13	13	1	1	1	2	1	3	2	2	1	1	1	2	1	3	2	2	1	1	1	2	1	3	2	2	0	11405026	10626118	9522102	10618318	12874299	15249523	11838787	0	0	0	0
sp|P01112|RASH_HUMAN	P01112	RASH_HUMAN	HRAS	189	Homo sapiens	1:Experimental evidence at protein level	GTPase HRas	0.9991	0.999	3	16	0	30	2	1	2	3	1	2	2	3	0	0	0	0	0	0	0	0	4	2	4	5	2	4	4	5	12042854	15778146	16374854	23837432	22339808	0	23690528	21862348	0	0	0	0
sp|P01863|GCAA_MOUSE	P01863	GCAA_MOUSE	Ighg	330	Mus musculus OX=10090	1:Experimental evidence at protein level	Ig gamma-2A chain C region, A allele	0.8749	0.9927	1	1	0	1	0	0	0	1	0	0	0	0	0	0	0	0	0	0	0	0	0	0	0	1	0	0	0	0	0	0	0	112927144	0	0	0	0	0	0	0	0
sp|P01887|B2MG_MOUSE	P01887	B2MG_MOUSE	B2m	119	Mus musculus OX=10090	1:Experimental evidence at protein level	Beta-2-microglobulin	0.9802	0.999	1	6	6	6	0	0	1	1	2	0	1	1	0	0	1	1	2	0	1	1	0	0	1	1	2	0	1	1	71806072	50312204	39370624	58748732	47677372	49880436	50251792	51976468	0	0	0	0
sp|P01895|HA1Y_MOUSE	P01895	HA1Y_MOUSE	H2-D1	298	Mus musculus OX=10090	1:Experimental evidence at protein level	H-2 class I histocompatibility antigen, alpha chain (Fragment)	0.9996	0.9987	5	10	10	46	2	0	2	1	0	1	2	2	2	0	2	1	0	1	2	2	7	0	8	8	0	5	8	10	14293888	15046281	16630471	14888691	17704226	21554440	23634626	23046882	0	0	0	0
sp|P01897|HA1L_MOUSE	P01897	HA1L_MOUSE	H2-L	362	Mus musculus OX=10090	1:Experimental evidence at protein level	H-2 class I histocompatibility antigen, L-D alpha chain	1	0.999	10	107	38	107	19	8	13	14	9	14	16	14	5	1	4	5	4	7	6	6	19	8	13	14	9	14	16	14	1005767940	809224450	866079040	857721920	713366850	788138240	849274430	854864380	133085816	141271520	146510352	138897696
sp|P01900|HA12_MOUSE	P01900	HA12_MOUSE	H2-D1	365	Mus musculus OX=10090	1:Experimental evidence at protein level	H-2 class I histocompatibility antigen, D-D alpha chain	1	0.999	7	94	30	94	11	7	12	14	8	11	14	17	4	2	4	4	3	4	4	5	11	7	12	14	8	11	14	17	582284420	591190910	611761020	720415040	536858272	564757120	616478270	795579140	155905872	167987152	170026848	192457488
sp|P01902|HA1D_MOUSE	P01902	HA1D_MOUSE	H2-K1	368	Mus musculus OX=10090	1:Experimental evidence at protein level	H-2 class I histocompatibility antigen, K-D alpha chain	1	0.999	12	184	171	184	24	14	29	26	11	23	30	27	22	13	27	24	10	22	28	25	24	14	29	26	11	23	30	27	666447300	841119360	829215940	800322750	714744260	763402050	963568130	1015968900	139764912	142420096	158098320	151872400
sp|P02340|P53_MOUSE	P02340	P53_MOUSE	Tp53	390	Mus musculus OX=10090	1:Experimental evidence at protein level	Cellular tumor antigen p53	1	0.999	3	18	18	18	2	1	3	4	1	3	2	2	2	1	3	4	1	3	2	2	2	1	3	4	1	3	2	2	34897912	36851568	48279672	53351100	34494564	35383448	35807816	45904184	20983036	21746234	21065486	22610170
sp|P02468|LAMC1_MOUSE	P02468	LAMC1_MOUSE	Lamc1	1607	Mus musculus OX=10090	1:Experimental evidence at protein level	Laminin subunit gamma-1	1	0.999	7	12	12	12	1	2	2	3	0	1	2	1	1	2	2	3	0	1	2	1	1	2	2	3	0	1	2	1	0	20026236	12318424	18553840	18059858	11467615	9986372	0	0	10241506	0	13488582
sp|P02788|TRFL_HUMAN	P02788	TRFL_HUMAN	LTF	710	Homo sapiens	1:Experimental evidence at protein level	Lactotransferrin	1	0.999	4	17	4	17	2	1	5	2	1	2	2	2	1	0	3	0	0	0	0	0	2	1	5	2	1	2	2	2	79902272	53604840	111157328	61716748	71308584	65738444	77381392	82709368	54858368	0	69853624	0
sp|P03958|ADA_MOUSE	P03958	ADA_MOUSE	Ada	352	Mus musculus OX=10090	1:Experimental evidence at protein level	Adenosine deaminase	1	0.999	5	20	20	24	5	1	3	1	1	4	2	3	5	1	3	1	1	4	2	3	5	1	4	3	1	4	2	4	15306185	29153028	34354300	27855980	25266912	17960948	28939544	35538236	0	17799390	20932350	16939244
sp|P03966|MYCN_MOUSE	P03966	MYCN_MOUSE	Mycn	462	Mus musculus OX=10090	2:Experimental evidence at transcript level	N-myc proto-oncogene protein	1	0.999	3	31	30	31	6	2	3	3	2	5	4	6	6	1	3	3	2	5	4	6	6	2	3	3	2	5	4	6	96151040	74824816	60723412	70543216	56809616	69310312	68452456	68915840	34979224	26356526	24171340	26751312
sp|P03975|IGEB_MOUSE	P03975	IGEB_MOUSE	Iap	557	Mus musculus OX=10090	2:Experimental evidence at transcript level	IgE-binding protein	1	0.999	8	65	65	65	13	5	8	9	4	10	9	7	13	5	8	9	4	10	9	7	13	5	8	9	4	10	9	7	116518784	129052032	213914304	141944400	102522712	143651952	142724112	182695104	71405480	48123316	77433424	47530956
sp|P03995|GFAP_MOUSE	P03995	GFAP_MOUSE	Gfap	430	Mus musculus OX=10090	1:Experimental evidence at protein level	Glial fibrillary acidic protein	1	0.9972	6	5	5	14	0	0	2	0	0	1	1	1	0	0	2	0	0	1	1	1	0	0	3	0	0	4	5	2	0	0	0	0	0	0	0	0	0	0	0	0
sp|P04040|CATA_HUMAN	P04040	CATA_HUMAN	CAT	527	Homo sapiens	1:Experimental evidence at protein level	Catalase	0.9965	0.999	5	14	14	67	2	1	2	2	1	2	2	2	2	1	2	2	1	2	2	2	9	4	10	10	4	11	11	8	30407726	18209348	77246496	89099728	54828976	20459328	53253760	52429920	0	0	0	0
sp|P04184|KITH_MOUSE	P04184	KITH_MOUSE	Tk1	233	Mus musculus OX=10090	1:Experimental evidence at protein level	Thymidine kinase, cytosolic	1	0.999	6	65	65	65	10	5	10	9	4	8	12	7	10	5	10	9	4	8	12	7	10	5	10	9	4	8	12	7	252411536	163793712	278945856	223934400	168744160	157055712	284311616	165436272	67267032	52909788	75926272	71607968
sp|P04202|TGFB1_MOUSE	P04202	TGFB1_MOUSE	Tgfb1	390	Mus musculus OX=10090	1:Experimental evidence at protein level	Transforming growth factor beta-1 proprotein	1	0.999	10	54	52	54	6	6	8	11	5	5	6	7	6	5	8	10	5	5	6	7	6	6	8	11	5	5	6	7	114141664	91804280	104878360	100221912	122570384	107047424	120485672	140214960	31851194	31154826	36591196	34701652
sp|P04264|K2C1_HUMAN	P04264	K2C1_HUMAN	KRT1	644	Homo sapiens	1:Experimental evidence at protein level	Keratin, type II cytoskeletal 1	1	0.999	29	364	335	364	50	31	46	48	22	47	53	67	48	30	41	45	21	43	46	61	50	31	46	48	22	47	53	67	3294897660	2558213890	2386529280	1896421890	1564944260	1813936640	4052581380	2940105980	479117760	543498690	346682656	294393504
sp|P04370|MBP_MOUSE	P04370	MBP_MOUSE	Mbp	250	Mus musculus OX=10090	1:Experimental evidence at protein level	Myelin basic protein	1	0.999	3	33	33	33	4	0	3	7	2	5	6	6	4	0	3	7	2	5	6	6	4	0	3	7	2	5	6	6	18058222	0	100170032	131318448	46494292	17545138	79687088	76046704	0	0	49616228	65045276
sp|P04441|HG2A_MOUSE	P04441	HG2A_MOUSE	Cd74	279	Mus musculus OX=10090	1:Experimental evidence at protein level	H-2 class II histocompatibility antigen gamma chain	0.9996	0.999	1	23	23	23	3	2	3	4	1	2	5	3	3	2	3	4	1	2	5	3	3	2	3	4	1	2	5	3	110165968	96397208	101851640	107674096	104072704	90171768	101432736	104352632	92182528	77115760	82567256	92520832
sp|P04627|ARAF_MOUSE	P04627	ARAF_MOUSE	Araf	604	Mus musculus OX=10090	1:Experimental evidence at protein level	Serine/threonine-protein kinase A-Raf	1	0.999	12	66	55	66	11	3	9	9	5	8	8	13	9	3	6	7	4	7	8	11	11	3	9	9	5	8	8	13	121663456	91246768	103156304	106715704	101889728	118378136	91264552	122652560	30826256	31950840	33297530	27494866
sp|P05063|ALDOC_MOUSE	P05063	ALDOC_MOUSE	Aldoc	363	Mus musculus OX=10090	1:Experimental evidence at protein level	Fructose-bisphosphate aldolase C	1	0.999	33	133	133	531	17	7	20	23	7	16	20	23	17	7	20	23	7	16	20	23	76	34	80	84	35	70	76	76	718041540	611866240	775324740	843866300	638703620	912945920	935367420	668913220	148526208	132278648	156193936	174099984
sp|P05064|ALDOA_MOUSE	P05064	ALDOA_MOUSE	Aldoa	364	Mus musculus OX=10090	1:Experimental evidence at protein level	Fructose-bisphosphate aldolase A	1	0.999	77	1469	349	1469	215	102	220	229	106	194	202	201	47	26	50	52	26	49	50	49	215	102	220	229	106	194	202	201	24629872600	21396230100	25480210400	33316087800	23128127500	24885049300	26078318600	25947287600	7084033500	6737675800	7630719000	7351756300
sp|P05132|KAPCA_MOUSE	P05132	KAPCA_MOUSE	Prkaca	351	Mus musculus OX=10090	1:Experimental evidence at protein level	cAMP-dependent protein kinase catalytic subunit alpha	1	0.999	10	148	88	148	22	11	20	20	10	23	22	20	13	7	11	12	6	15	13	11	22	11	20	20	10	23	22	20	624326910	432185536	492620192	567232060	476728640	481416512	597607490	685914940	136002000	113032960	124015864	130837600
sp|P05201|AATC_MOUSE	P05201	AATC_MOUSE	Got1	413	Mus musculus OX=10090	1:Experimental evidence at protein level	Aspartate aminotransferase, cytoplasmic	1	0.999	19	313	313	322	45	22	42	43	23	45	47	46	45	22	42	43	23	45	47	46	46	23	43	45	24	46	48	47	3513712900	2874331140	2879227390	2995647230	2843979780	2719226110	2835454210	2537724670	343202432	310725504	328146624	329490688
sp|P05202|AATM_MOUSE	P05202	AATM_MOUSE	Got2	430	Mus musculus OX=10090	1:Experimental evidence at protein level	Aspartate aminotransferase, mitochondrial	1	0.999	42	775	766	775	113	57	112	107	55	107	113	111	112	56	111	105	54	106	112	110	113	57	112	107	55	107	113	111	10526466000	9981854700	11026769900	10729465900	10833844200	10210148400	11018565600	11173940200	990611200	940830020	985670020	982755900
sp|P05213|TBA1B_MOUSE	P05213	TBA1B_MOUSE	Tuba1b	451	Mus musculus OX=10090	1:Experimental evidence at protein level	Tubulin alpha-1B chain	1	0.999	82	611	0	2217	87	41	95	95	45	81	81	86	0	0	0	0	0	0	0	0	314	172	324	327	161	315	283	321	19833428000	21180270600	19472490500	15060125700	13648142300	17368248300	22047825900	21606760400	7496209400	6745918500	7842698200	6607395300
sp|P05214|TBA3_MOUSE	P05214	TBA3_MOUSE	Tuba3a	450	Mus musculus OX=10090	1:Experimental evidence at protein level	Tubulin alpha-3 chain	1	0.999	66	33	14	1794	5	3	4	4	2	4	7	4	2	1	2	1	1	2	3	2	256	148	258	256	130	261	228	257	69442160	44638084	53138072	38338864	46410300	58118176	82530016	57983728	40537928	24568814	30815622	21480536
sp|P05531|XLR_MOUSE	P05531	XLR_MOUSE	Xlr	208	Mus musculus OX=10090	2:Experimental evidence at transcript level	X-linked lymphocyte-regulated protein PM1	0.9996	0.999	2	12	12	12	2	1	1	4	1	2	1	0	2	1	1	4	1	2	1	0	2	1	1	4	1	2	1	0	31684682	16016767	28754010	36067148	20539164	23818368	18537216	9852549	0	0	0	0
sp|P05555|ITAM_MOUSE	P05555	ITAM_MOUSE	Itgam	1153	Mus musculus OX=10090	1:Experimental evidence at protein level	Integrin alpha-M	1	0.999	14	186	186	186	25	12	26	26	13	26	31	27	25	12	26	26	13	26	31	27	25	12	26	26	13	26	31	27	642581890	671727420	844970240	783872900	722550080	802438460	807921020	806439300	204956864	201466752	236677552	222735056
sp|P05977|MYL1_MOUSE	P05977	MYL1_MOUSE	Myl1	188	Mus musculus OX=10090	1:Experimental evidence at protein level	Myosin light chain 1/3, skeletal muscle isoform	1	0.999	1	38	0	38	6	1	6	6	3	5	7	4	0	0	0	0	0	0	0	0	6	1	6	6	3	5	7	4	400696928	335467456	350934208	374640896	371004224	366057408	421578784	352998528	416824768	318073216	284989312	302247360
sp|P06151|LDHA_MOUSE	P06151	LDHA_MOUSE	Ldha	332	Mus musculus OX=10090	1:Experimental evidence at protein level	L-lactate dehydrogenase A chain	1	0.999	18	251	222	251	35	18	37	39	15	37	37	33	31	16	33	34	13	33	33	29	35	18	37	39	15	37	37	33	4862916100	4892590600	6307669500	3950308100	4532506600	5528805900	7555747300	4278592770	1626413570	1642661250	1960439170	1716180740
sp|P06537|GCR_MOUSE	P06537	GCR_MOUSE	Nr3c1	792	Mus musculus OX=10090	1:Experimental evidence at protein level	Glucocorticoid receptor	0.9842	0.9989	2	15	15	15	2	1	1	2	2	2	1	4	2	1	1	2	2	2	1	4	2	1	1	2	2	2	1	4	25407210	10143471	16361549	32595752	12080937	14225656	25798320	24557736	14866482	0	0	19084838
sp|P06745|G6PI_MOUSE	P06745	G6PI_MOUSE	Gpi	558	Mus musculus OX=10090	1:Experimental evidence at protein level	Glucose-6-phosphate isomerase	1	0.999	34	483	483	483	70	34	73	72	35	64	69	66	70	34	73	72	35	64	69	66	70	34	73	72	35	64	69	66	7080501200	6183450600	7143694300	8366875600	6602249700	6808577500	6783836700	6911792600	1638907140	1526592380	1708254460	1761071870
sp|P06795|MDR1B_MOUSE	P06795	MDR1B_MOUSE	Abcb1b	1276	Mus musculus OX=10090	1:Experimental evidence at protein level	ATP-dependent translocase ABCB1	1	0.999	18	93	48	93	15	9	11	14	7	11	15	11	6	5	5	8	4	6	8	6	15	9	11	14	7	11	15	11	176070016	167068432	226887760	148141904	201840448	225640656	202342448	177984192	49592020	45324568	46971684	47232252
sp|P06797|CATL1_MOUSE	P06797	CATL1_MOUSE	Ctsl	334	Mus musculus OX=10090	1:Experimental evidence at protein level	Procathepsin L	1	0.999	5	18	18	18	1	1	1	3	2	2	4	4	1	1	1	3	2	2	4	4	1	1	1	3	2	2	4	4	33320070	19510872	25555546	52648268	41939792	53245460	42693384	45068080	17199192	0	14451899	27252846
sp|P06800|PTPRC_MOUSE	P06800	PTPRC_MOUSE	Ptprc	1293	Mus musculus OX=10090	1:Experimental evidence at protein level	Receptor-type tyrosine-protein phosphatase C	1	0.999	27	353	353	353	51	24	50	51	23	52	52	50	51	24	50	51	23	52	52	50	51	24	50	51	23	52	52	50	1744929920	1649343620	1944446460	2219715580	1585347580	1812415360	1911560060	1726501630	213184256	210194096	233814176	235745728
sp|P06801|MAOX_MOUSE	P06801	MAOX_MOUSE	Me1	572	Mus musculus OX=10090	1:Experimental evidence at protein level	NADP-dependent malic enzyme	1	0.999	8	64	64	64	9	5	8	9	5	10	9	9	9	5	8	9	5	10	9	9	9	5	8	9	5	10	9	9	142834864	88174032	135979504	121596920	113783440	120664424	152836016	125918176	34367696	36695420	31186084	37219044
sp|P06869|UROK_MOUSE	P06869	UROK_MOUSE	Plau	433	Mus musculus OX=10090	1:Experimental evidence at protein level	Urokinase-type plasminogen activator	0.9994	0.999	2	2	2	2	0	0	1	0	0	0	0	1	0	0	1	0	0	0	0	1	0	0	1	0	0	0	0	1	0	0	0	0	0	0	0	0	0	0	0	0
sp|P07091|S10A4_MOUSE	P07091	S10A4_MOUSE	S100a4	101	Mus musculus OX=10090	1:Experimental evidence at protein level	Protein S100-A4	1	0.999	16	342	342	342	45	23	48	50	25	47	53	51	45	23	48	50	25	47	53	51	45	23	48	50	25	47	53	51	9604942800	8834930700	10236357600	11629264900	10562912300	10455959600	11687988200	9747727400	4521058300	4396459000	4843051000	5665986600
sp|P07356|ANXA2_MOUSE	P07356	ANXA2_MOUSE	Anxa2	339	Mus musculus OX=10090	1:Experimental evidence at protein level	Annexin A2	1	0.999	36	885	885	885	125	63	127	130	63	133	121	123	125	63	127	130	63	133	121	123	125	63	127	130	63	133	121	123	15193100300	14139242500	17975973900	15912933400	15230835700	17330993200	16648879100	16989539300	1339535490	1281404420	1494900610	1350393340
sp|P07607|TYSY_MOUSE	P07607	TYSY_MOUSE	Tyms	307	Mus musculus OX=10090	1:Experimental evidence at protein level	Thymidylate synthase	1	0.999	9	107	107	107	16	7	13	18	7	12	16	18	16	7	13	18	7	12	16	18	16	7	13	18	7	12	16	18	295359904	247348880	322611040	175605648	223731200	394504800	236944304	175440208	66860516	64106896	78825528	68582928
sp|P07724|ALBU_MOUSE	P07724	ALBU_MOUSE	Alb	608	Mus musculus OX=10090	1:Experimental evidence at protein level	Albumin	0.9981	0.9942	2	5	5	5	0	0	2	0	0	1	2	0	0	0	2	0	0	1	2	0	0	0	2	0	0	1	2	0	0	0	260377520	0	0	0	171168496	175226256	0	0	0	0
sp|P07742|RIR1_MOUSE	P07742	RIR1_MOUSE	Rrm1	792	Mus musculus OX=10090	1:Experimental evidence at protein level	Ribonucleoside-diphosphate reductase large subunit	1	0.999	19	212	212	212	25	17	33	32	13	29	32	31	25	17	33	32	13	29	32	31	25	17	33	32	13	29	32	31	1663191550	1343370620	1428440060	1233291900	1246986880	1351696640	1503309570	1264197760	235211024	220657856	224284512	200327328
sp|P07901|HS90A_MOUSE	P07901	HS90A_MOUSE	Hsp90aa1	733	Mus musculus OX=10090	1:Experimental evidence at protein level	Heat shock protein HSP 90-alpha	1	0.999	88	764	764	1371	133	51	119	102	51	111	103	94	133	51	119	102	51	111	103	94	224	92	206	187	96	195	187	184	12754479100	10278860800	14613058600	11162061800	11975963600	14947311600	12447632400	13420145700	2021412860	1835323900	2119736450	1740988930
sp|P08003|PDIA4_MOUSE	P08003	PDIA4_MOUSE	Pdia4	638	Mus musculus OX=10090	1:Experimental evidence at protein level	Protein disulfide-isomerase A4	1	0.999	20	240	240	268	35	19	34	36	18	32	31	35	35	19	34	36	18	32	31	35	40	21	37	40	20	34	35	41	4059164930	2432993790	4580181000	3233927680	3500803840	3386982660	3507987710	3628486910	615234560	530184032	636937150	546271550
sp|P08030|APT_MOUSE	P08030	APT_MOUSE	Aprt	180	Mus musculus OX=10090	1:Experimental evidence at protein level	Adenine phosphoribosyltransferase	1	0.999	17	192	192	192	26	15	26	26	13	33	29	24	26	15	26	26	13	33	29	24	26	15	26	26	13	33	29	24	2058809470	1787258880	2156348670	1920928900	1698245890	2029859970	2138153090	1674192380	469844160	435337056	456046240	502176032
sp|P08103|HCK_MOUSE	P08103	HCK_MOUSE	Hck	524	Mus musculus OX=10090	1:Experimental evidence at protein level	Tyrosine-protein kinase HCK	1	0.999	8	120	120	120	18	9	18	15	10	17	18	15	18	9	18	15	10	17	18	15	18	9	18	15	10	17	18	15	328671232	309420192	369891104	244656464	308344896	337369280	362291008	252953344	60450580	56191080	67122024	58261520
sp|P08113|ENPL_MOUSE	P08113	ENPL_MOUSE	Hsp90b1	802	Mus musculus OX=10090	1:Experimental evidence at protein level	Endoplasmin	1	0.999	91	1651	1651	1862	233	118	242	260	110	230	212	246	233	118	242	260	110	230	212	246	263	134	270	290	128	260	241	276	28637032400	25889239000	28772331500	27954931700	27480145900	29367826400	27155738600	29452558300	3687170050	3549740800	3638857980	3359042820
sp|P08207|S10AA_MOUSE	P08207	S10AA_MOUSE	S100a10	97	Mus musculus OX=10090	1:Experimental evidence at protein level	Protein S100-A10	0.9996	0.999	1	28	28	28	4	2	4	4	2	4	4	4	4	2	4	4	2	4	4	4	4	2	4	4	2	4	4	4	274603904	186042848	197565120	184759792	265565824	266511616	255954208	175149072	178612064	122286152	130112832	119710256
sp|P08228|SODC_MOUSE	P08228	SODC_MOUSE	Sod1	154	Mus musculus OX=10090	1:Experimental evidence at protein level	Superoxide dismutase [Cu-Zn]	1	0.999	13	278	278	278	32	16	43	36	21	43	41	46	32	16	43	36	21	43	41	46	32	16	43	36	21	43	41	46	6100823000	4818132000	7240625700	5596660700	6604849200	7137368100	6184394200	5580441600	1578237060	1472964990	1917966460	1474316800
sp|P08249|MDHM_MOUSE	P08249	MDHM_MOUSE	Mdh2	338	Mus musculus OX=10090	1:Experimental evidence at protein level	Malate dehydrogenase, mitochondrial	1	0.999	29	452	452	452	60	34	61	70	33	62	71	61	60	34	61	70	33	62	71	61	60	34	61	70	33	62	71	61	8449420800	7186880500	5663124000	6992062500	4125309700	5861105200	6761623000	5967687700	1685648900	1495275010	1544343300	1688323330
sp|P08311|CATG_HUMAN	P08311	CATG_HUMAN	CTSG	255	Homo sapiens	1:Experimental evidence at protein level	Cathepsin G	0.9099	0.9949	1	1	1	1	0	0	0	0	0	0	1	0	0	0	0	0	0	0	1	0	0	0	0	0	0	0	1	0	0	0	0	0	0	40270976	23659910	21789754	0	0	0	0
sp|P08556|RASN_MOUSE	P08556	RASN_MOUSE	Nras	189	Mus musculus OX=10090	1:Experimental evidence at protein level	GTPase NRas	0.9965	0.999	4	9	9	56	2	1	0	1	1	1	2	1	2	1	0	1	1	1	2	1	10	4	0	9	5	9	9	10	11825069	6917745	0	0	0	0	20561414	8421810	0	0	0	0
sp|P08752|GNAI2_MOUSE	P08752	GNAI2_MOUSE	Gnai2	355	Mus musculus OX=10090	1:Experimental evidence at protein level	Guanine nucleotide-binding protein G(i) subunit alpha-2	1	0.999	11	169	143	169	25	10	26	24	12	25	26	21	22	9	20	22	11	20	23	16	25	10	26	24	12	25	26	21	1285806590	1515724540	1689491460	1703785340	1481541500	1583871870	1673241980	1412450180	517466688	561519810	589819260	653384700
sp|P08758|ANXA5_HUMAN	P08758	ANXA5_HUMAN	ANXA5	320	Homo sapiens	1:Experimental evidence at protein level	Annexin A5	1	0.999	35	65	65	427	6	3	11	10	3	11	9	12	6	3	11	10	3	11	9	12	46	29	68	68	28	68	62	58	24151466	45646304	65724576	322756992	56528896	123759072	345770976	302850848	0	66393924	100161488	109582104
sp|P08775|RPB1_MOUSE	P08775	RPB1_MOUSE	Polr2a	1970	Mus musculus OX=10090	1:Experimental evidence at protein level	DNA-directed RNA polymerase II subunit RPB1	1	0.999	34	364	364	364	53	26	57	49	25	50	52	52	53	26	57	49	25	50	52	52	53	26	57	49	25	50	52	52	1479547140	1017671170	1249421950	1202714880	1094314750	1395827970	1257559300	1228022660	146267520	130740952	142845328	138876304
sp|P08905|LYZ2_MOUSE	P08905	LYZ2_MOUSE	Lyz2	148	Mus musculus OX=10090	1:Experimental evidence at protein level	Lysozyme C-2	1	0.999	9	153	82	153	23	9	21	19	10	23	23	25	13	5	10	11	5	11	14	13	23	9	21	19	10	23	23	25	3822900740	4173444860	4069869310	4239556860	4498786800	4587698700	4395647500	4772773400	2063732220	2255336960	2312576770	2288926720
sp|P09041|PGK2_MOUSE	P09041	PGK2_MOUSE	Pgk2	417	Mus musculus OX=10090	1:Experimental evidence at protein level	Phosphoglycerate kinase 2	1	0.999	13	19	19	310	3	1	2	4	1	4	2	2	3	1	2	4	1	4	2	2	44	22	46	42	22	44	46	44	198194528	149345824	161967200	146306400	176957520	194922448	222004032	171632768	0	0	0	0
sp|P09055|ITB1_MOUSE	P09055	ITB1_MOUSE	Itgb1	798	Mus musculus OX=10090	1:Experimental evidence at protein level	Integrin beta-1	1	0.999	9	87	87	87	11	7	14	13	7	11	11	13	11	7	14	13	7	11	11	13	11	7	14	13	7	11	11	13	497289216	387078016	535387712	533135232	438002304	592392380	544280380	487877184	152375680	155460112	169169840	145423680
sp|P09103|PDIA1_MOUSE	P09103	PDIA1_MOUSE	P4hb	509	Mus musculus OX=10090	1:Experimental evidence at protein level	Protein disulfide-isomerase	1	0.999	33	488	488	488	70	32	67	77	38	64	65	75	70	32	67	77	38	64	65	75	70	32	67	77	38	64	65	75	8043881000	7368740900	8626042900	8848483300	8139489300	8140069900	8264649700	8483763200	2033302910	1710290050	2109195520	1943674500
sp|P09405|NUCL_MOUSE	P09405	NUCL_MOUSE	Ncl	707	Mus musculus OX=10090	1:Experimental evidence at protein level	Nucleolin	1	0.999	42	474	474	474	69	38	66	77	28	65	62	69	69	38	66	77	28	65	62	69	69	38	66	77	28	65	62	69	13288500200	12713972700	14367152100	13271843800	12214617100	14674456600	13925483500	13862003700	4203754500	4254395390	5100594200	5344703500
sp|P09411|PGK1_MOUSE	P09411	PGK1_MOUSE	Pgk1	417	Mus musculus OX=10090	1:Experimental evidence at protein level	Phosphoglycerate kinase 1	1	0.999	36	791	500	791	126	52	119	101	64	109	109	111	85	31	75	63	43	69	65	69	126	52	119	101	64	109	109	111	17599666200	17113279500	17754789900	17003399200	16315679700	18676244500	21508788200	15001741300	3677085950	3442008320	3508545280	3544378880
sp|P09450|JUNB_MOUSE	P09450	JUNB_MOUSE	Junb	344	Mus musculus OX=10090	1:Experimental evidence at protein level	Transcription factor JunB	1	0.999	4	44	44	44	8	3	6	6	2	4	7	8	8	3	6	6	2	4	7	8	8	3	6	6	2	4	7	8	82425152	36342176	63546420	65785664	53281112	50821504	57854516	58154280	29502586	23608394	26278604	26269240
sp|P09528|FRIH_MOUSE	P09528	FRIH_MOUSE	Fth1	182	Mus musculus OX=10090	1:Experimental evidence at protein level	Ferritin heavy chain	1	0.999	4	48	43	48	5	1	6	7	5	8	11	5	5	1	6	7	4	6	9	5	5	1	6	7	5	8	11	5	153875936	86719360	147496912	135474320	202862656	207132000	213784320	146090464	43827608	38264292	46814176	44955712
sp|P09541|MYL4_MOUSE	P09541	MYL4_MOUSE	Myl4	193	Mus musculus OX=10090	1:Experimental evidence at protein level	Myosin light chain 4	0.9674	0.9983	1	3	3	3	1	0	0	0	0	1	1	0	1	0	0	0	0	1	1	0	1	0	0	0	0	1	1	0	158851696	0	0	0	0	0	0	0	0	0	0	0
sp|P09581|CSF1R_MOUSE	P09581	CSF1R_MOUSE	Csf1r	977	Mus musculus OX=10090	1:Experimental evidence at protein level	Macrophage colony-stimulating factor 1 receptor	1	0.999	14	172	160	172	23	14	23	27	13	24	23	25	21	14	22	25	12	22	21	23	23	14	23	27	13	24	23	25	1226366340	860480960	941704830	1170889220	1104775300	967418110	1123034370	1122856190	196922912	159014256	172321248	190859840
sp|P09925|SURF1_MOUSE	P09925	SURF1_MOUSE	Surf1	306	Mus musculus OX=10090	1:Experimental evidence at protein level	Surfeit locus protein 1	0.9996	0.999	2	3	3	3	0	0	0	2	0	0	1	0	0	0	0	2	0	0	1	0	0	0	0	2	0	0	1	0	0	0	0	0	0	0	0	0	0	0	0	0
sp|P09926|SURF2_MOUSE	P09926	SURF2_MOUSE	Surf2	257	Mus musculus OX=10090	1:Experimental evidence at protein level	Surfeit locus protein 2	1	0.999	4	45	45	45	7	5	6	4	4	6	6	7	7	5	6	4	4	6	6	7	7	5	6	4	4	6	6	7	123393328	131255816	129403224	74507080	108752768	146144144	123848512	104881528	47894360	45524628	40099508	34558156
sp|P0C0A3|CHMP6_MOUSE	P0C0A3	CHMP6_MOUSE	Chmp6	200	Mus musculus OX=10090	1:Experimental evidence at protein level	Charged multivesicular body protein 6	0.9951	0.999	2	8	8	8	0	0	2	3	1	0	1	1	0	0	2	3	1	0	1	1	0	0	2	3	1	0	1	1	27341208	14171444	33684912	39673816	26952008	16583467	30363788	27552200	14681007	0	20615512	24345886
sp|P0C0S6|H2AZ_MOUSE	P0C0S6	H2AZ_MOUSE	H2az1	128	Mus musculus OX=10090	1:Experimental evidence at protein level	Histone H2A.Z	1	0.999	5	26	0	153	4	1	4	4	1	4	4	4	0	0	0	0	0	0	0	0	26	10	23	18	9	24	24	19	24521410	7256832	24738340	35974124	7.99028e+06	25025394	41068468	18344688	18292104	0	0	31917304
sp|P0C6B7|IGSF6_MOUSE	P0C6B7	IGSF6_MOUSE	Igsf6	237	Mus musculus OX=10090	2:Experimental evidence at transcript level	Immunoglobulin superfamily member 6	1	0.999	3	15	15	15	4	1	2	2	1	1	3	1	4	1	2	2	1	1	3	1	4	1	2	2	1	1	3	1	44842904	48253468	47091580	90045680	30678726	35637140	30618372	34524896	21286340	19633784	21244620	24327252
sp|P0C7T6|ATX1L_MOUSE	P0C7T6	ATX1L_MOUSE	Atxn1l	687	Mus musculus OX=10090	1:Experimental evidence at protein level	Ataxin-1-like	0.9784	0.9989	1	3	3	3	0	0	1	1	0	0	1	0	0	0	1	1	0	0	1	0	0	0	1	1	0	0	1	0	0	0	137444160	141317600	0	0	160224208	0	0	0	0	0
sp|P0C8B4|GON7_MOUSE	P0C8B4	GON7_MOUSE	Gon7	98	Mus musculus OX=10090	3:Protein inferred from homology	EKC/KEOPS complex subunit GON7	0.981	0.999	1	12	12	12	1	1	2	2	1	1	2	2	1	1	2	2	1	1	2	2	1	1	2	2	1	1	2	2	9116347	5.91611e+06	7434617	9060298	12043987	10993797	8135490	7914852	0	0	0	0
sp|P0CB42|ALKB1_MOUSE	P0CB42	ALKB1_MOUSE	Alkbh1	389	Mus musculus OX=10090	1:Experimental evidence at protein level	Nucleic acid dioxygenase ALKBH1	0.9806	0.999	1	1	1	1	0	0	1	0	0	0	0	0	0	0	1	0	0	0	0	0	0	0	1	0	0	0	0	0	0	0	0	0	0	0	0	0	0	0	0	0
sp|P0CG49|UBB_MOUSE	P0CG49	UBB_MOUSE	Ubb	305	Mus musculus OX=10090	2:Experimental evidence at transcript level	Polyubiquitin-B	0.9998	0.999	24	1	0	61	1	0	0	0	0	0	0	0	0	0	0	0	0	0	0	0	61	0	0	0	0	0	0	0	0	0	0	0	0	0	0	0	0	0	0	0
sp|P0DOV2|IFI4_MOUSE	P0DOV2	IFI4_MOUSE	Ifi204	619	Mus musculus OX=10090	1:Experimental evidence at protein level	Interferon-activable protein 204	1	0.999	5	26	26	54	4	1	2	4	3	4	4	4	4	1	2	4	3	4	4	4	7	3	6	8	6	8	8	8	62995864	57064196	61536588	114782360	82480360	65327336	61119872	101328672	53257960	45582052	46478780	56984380
sp|P0DP26|CALM1_MOUSE	P0DP26	CALM1_MOUSE	Calm1	149	Mus musculus OX=10090	1:Experimental evidence at protein level	Calmodulin-1	1	0.999	11	262	0	262	35	21	34	43	20	28	32	49	0	0	0	0	0	0	0	0	35	21	34	43	20	28	32	49	1374678530	1546210050	1775531010	1653271940	1343976190	1483671680	1604029570	2224343810	802369220	932451200	1103785090	936423360
sp|P0DPE0|EFMT4_MOUSE	P0DPE0	EFMT4_MOUSE	Eef1akmt4	255	Mus musculus OX=10090	2:Experimental evidence at transcript level	EEF1A lysine methyltransferase 4	1	0.999	7	72	15	72	10	4	11	11	6	10	11	9	2	1	2	3	1	2	2	2	10	4	11	11	6	10	11	9	130478608	114470744	122251056	143631584	128863224	115259568	127475296	126609360	45962048	46269416	42204372	51659552
sp|P10107|ANXA1_MOUSE	P10107	ANXA1_MOUSE	Anxa1	346	Mus musculus OX=10090	1:Experimental evidence at protein level	Annexin A1	1	0.999	22	326	326	326	47	21	45	53	22	43	51	44	47	21	45	53	22	43	51	44	47	21	45	53	22	43	51	44	2841968380	2540266750	2896066820	2899803650	2621333500	2970609410	3188923900	1921429630	711945600	596652220	701942340	746562690
sp|P10126|EF1A1_MOUSE	P10126	EF1A1_MOUSE	Eef1a1	462	Mus musculus OX=10090	1:Experimental evidence at protein level	Elongation factor 1-alpha 1	1	0.999	68	1347	635	1347	192	99	201	185	100	188	202	180	91	50	96	92	48	84	93	81	192	99	201	185	100	188	202	180	19969112100	37059166000	58407846000	16763996200	42286006000	49361023000	46102594000	38582927000	15613386800	15633522700	18353508400	14859705300
sp|P10400|POL1_MOUSE	P10400	POL1_MOUSE	Pol	120	Mus musculus OX=10090	2:Experimental evidence at transcript level	Retrovirus-related Pol polyprotein (Fragment)	0.974	0.9986	1	11	11	11	2	1	1	2	1	1	2	1	2	1	1	2	1	1	2	1	2	1	1	2	1	1	2	1	101773040	112944344	111531296	115858144	102041160	111676192	105449856	108801544	0	0	0	0
sp|P10404|ENV1_MOUSE	P10404	ENV1_MOUSE		641	Mus musculus OX=10090	1:Experimental evidence at protein level	MLV-related proviral Env polyprotein	1	0.999	17	279	224	279	43	25	41	37	19	42	34	38	35	20	33	29	16	33	28	30	43	25	41	37	19	42	34	38	3905276670	3587563520	3667954690	3977484800	3663035900	3620333570	3633835010	3481612290	1028487040	974624190	1002261760	1085499520
sp|P10518|HEM2_MOUSE	P10518	HEM2_MOUSE	Alad	330	Mus musculus OX=10090	1:Experimental evidence at protein level	Delta-aminolevulinic acid dehydratase	1	0.999	12	124	124	124	17	9	14	19	9	15	20	21	17	9	14	19	9	15	20	21	17	9	14	19	9	15	20	21	319519840	284325568	255202128	488839040	212640656	370767808	377494688	367790688	76179368	71359680	84450072	91922448
sp|P10605|CATB_MOUSE	P10605	CATB_MOUSE	Ctsb	339	Mus musculus OX=10090	1:Experimental evidence at protein level	Cathepsin B	1	0.999	13	144	144	144	20	8	20	22	9	21	20	24	20	8	20	22	9	21	20	24	20	8	20	22	9	21	20	24	826918460	637427070	1005399360	890417860	684533060	887147650	790791810	873157310	169600800	151454128	178957728	171881552
sp|P10630|IF4A2_MOUSE	P10630	IF4A2_MOUSE	Eif4a2	407	Mus musculus OX=10090	1:Experimental evidence at protein level	Eukaryotic initiation factor 4A-II	1	0.999	32	85	85	533	13	5	15	11	5	9	13	14	13	5	15	11	5	9	13	14	78	36	83	75	36	75	72	78	76654992	15621231	37937360	56768248	49092584	64339240	70672640	33719120	35855160	0	23174034	23162874
sp|P10639|THIO_MOUSE	P10639	THIO_MOUSE	Txn	105	Mus musculus OX=10090	1:Experimental evidence at protein level	Thioredoxin	1	0.999	6	59	59	59	9	4	10	8	4	9	7	8	9	4	10	8	4	9	7	8	9	4	10	8	4	9	7	8	273027072	299725312	414957536	358642336	257545472	350250048	276292352	286878272	137870672	154708480	185550064	152238288
sp|P10711|TCEA1_MOUSE	P10711	TCEA1_MOUSE	Tcea1	301	Mus musculus OX=10090	1:Experimental evidence at protein level	Transcription elongation factor A protein 1	1	0.999	11	203	203	203	26	14	29	30	16	29	31	28	26	14	29	30	16	29	31	28	26	14	29	30	16	29	31	28	1347068540	1265754620	1520937860	1479110270	1349560450	1384571780	1440498430	1539943680	365919488	303119136	367034432	371388448
sp|P10810|CD14_MOUSE	P10810	CD14_MOUSE	Cd14	366	Mus musculus OX=10090	1:Experimental evidence at protein level	Monocyte differentiation antigen CD14	1	0.999	12	168	168	168	23	15	22	21	11	28	23	25	23	15	22	21	11	28	23	25	23	15	22	21	11	28	23	25	1094425600	1259357950	1232683140	1328088830	1062336000	1587752700	1248132610	1307729920	312937184	380378112	383260896	390534624
sp|P10833|RRAS_MOUSE	P10833	RRAS_MOUSE	Rras	218	Mus musculus OX=10090	1:Experimental evidence at protein level	Ras-related protein R-Ras	1	0.999	3	4	4	15	0	0	0	1	0	1	1	1	0	0	0	1	0	1	1	1	0	0	0	5	0	3	3	4	0	0	0	2.73776e+06	0	4.58156e+06	5.42658e+06	0	0	0	0	0
sp|P10852|4F2_MOUSE	P10852	4F2_MOUSE	Slc3a2	526	Mus musculus OX=10090	1:Experimental evidence at protein level	4F2 cell-surface antigen heavy chain	1	0.999	7	119	119	119	20	10	15	16	7	17	18	16	20	10	15	16	7	17	18	16	20	10	15	16	7	17	18	16	679748030	432616128	649560000	616495680	422644608	794783100	640241280	646948100	247036768	165147680	223177664	217933632
sp|P10922|H10_MOUSE	P10922	H10_MOUSE	H1-0	194	Mus musculus OX=10090	2:Experimental evidence at transcript level	Histone H1.0	1	0.999	9	106	106	106	12	8	20	11	6	17	17	15	12	8	20	11	6	17	17	15	12	8	20	11	6	17	17	15	1234619900	1137124480	1249751810	1083637120	1063533570	1277590020	1124689150	1193880450	561491390	549318530	565328960	524514688
sp|P10923|OSTP_MOUSE	P10923	OSTP_MOUSE	Spp1	294	Mus musculus OX=10090	1:Experimental evidence at protein level	Osteopontin	1	0.999	3	15	15	15	2	1	2	2	1	1	2	4	2	1	2	2	1	1	2	4	2	1	2	2	1	1	2	4	64479532	74955784	64576920	74048864	66678148	64576308	71268416	98345072	0	0	0	0
sp|P11031|TCP4_MOUSE	P11031	TCP4_MOUSE	Sub1	127	Mus musculus OX=10090	1:Experimental evidence at protein level	Activated RNA polymerase II transcriptional coactivator p15	1	0.999	8	199	199	199	28	11	25	30	12	27	33	33	28	11	25	30	12	27	33	33	28	11	25	30	12	27	33	33	1303309820	892412350	1017975360	1086848130	1030379330	1019468540	1120590080	1091140220	275545344	228764160	259512112	241361520
sp|P11103|PARP1_MOUSE	P11103	PARP1_MOUSE	Parp1	1013	Mus musculus OX=10090	1:Experimental evidence at protein level	Poly [ADP-ribose] polymerase 1	1	0.999	10	116	108	116	13	8	17	17	7	18	17	19	13	7	16	15	7	16	16	18	13	8	17	17	7	18	17	19	1027431360	839813570	1142179330	1111647620	979437570	1012728320	1158177540	1113552000	235085376	210547376	249985792	204415168
sp|P11152|LIPL_MOUSE	P11152	LIPL_MOUSE	Lpl	474	Mus musculus OX=10090	1:Experimental evidence at protein level	Lipoprotein lipase	1	0.999	12	161	161	161	24	10	22	25	10	21	23	26	24	10	22	25	10	21	23	26	24	10	22	25	10	21	23	26	1128122880	854822850	1072330880	1290609280	844019070	1496870530	1184784510	1217063170	207493456	191160976	199273792	199539600
sp|P11157|RIR2_MOUSE	P11157	RIR2_MOUSE	Rrm2	390	Mus musculus OX=10090	1:Experimental evidence at protein level	Ribonucleoside-diphosphate reductase subunit M2	1	0.999	11	110	92	110	14	8	18	16	9	14	15	16	12	7	14	14	8	11	13	13	14	8	18	16	9	14	15	16	730813250	545535300	681798020	659366080	649340220	630919620	685301250	650251900	215742096	199488800	240694128	229782896
sp|P11352|GPX1_MOUSE	P11352	GPX1_MOUSE	Gpx1	201	Mus musculus OX=10090	1:Experimental evidence at protein level	Glutathione peroxidase 1	1	0.999	5	25	25	25	4	1	3	6	1	1	3	6	4	1	3	6	1	1	3	6	4	1	3	6	1	1	3	6	56254948	26194884	60132664	69566008	48058816	28351250	44059424	48382288	26404782	0	33451090	31368936
sp|P11370|ENV2_MOUSE	P11370	ENV2_MOUSE	Fv4	679	Mus musculus OX=10090	1:Experimental evidence at protein level	Retrovirus-related Env polyprotein from Fv-4 locus	1	0.999	9	67	67	122	10	4	10	10	4	10	10	9	10	4	10	10	4	10	10	9	18	9	18	18	7	19	16	17	227347776	194944368	209496576	200018592	191480016	222251680	209813888	164592928	120015912	98953472	116202848	113984400
sp|P11438|LAMP1_MOUSE	P11438	LAMP1_MOUSE	Lamp1	406	Mus musculus OX=10090	1:Experimental evidence at protein level	Lysosome-associated membrane glycoprotein 1	1	0.999	6	74	74	74	11	6	11	10	6	7	11	12	11	6	11	10	6	7	11	12	11	6	11	10	6	7	11	12	453571616	328124576	422399744	385117888	372579072	392385888	415104960	416070240	179242816	154639232	173832480	158715008
sp|P11440|CDK1_MOUSE	P11440	CDK1_MOUSE	Cdk1	297	Mus musculus OX=10090	1:Experimental evidence at protein level	Cyclin-dependent kinase 1	1	0.999	14	168	168	184	27	8	25	24	14	23	26	21	27	8	25	24	14	23	26	21	29	10	27	26	16	25	28	23	1301107840	966561790	1353371140	1294741890	943399420	1060833540	2027446530	1117942140	414659456	358063200	366734240	409842912
sp|P11499|HS90B_MOUSE	P11499	HS90B_MOUSE	Hsp90ab1	724	Mus musculus OX=10090	1:Experimental evidence at protein level	Heat shock protein HSP 90-beta	1	0.999	109	2280	1465	2280	339	159	337	312	170	325	320	318	218	102	223	198	107	211	207	199	339	159	337	312	170	325	320	318	66138665000	51169599000	56724410000	55718666000	53183586000	63066714000	57946948000	64869851000	7358652900	6875224600	7305721300	6788021200
sp|P11591|MUP5_MOUSE	P11591	MUP5_MOUSE	Mup5	180	Mus musculus OX=10090	2:Experimental evidence at transcript level	Major urinary protein 5	0.9759	0.999	2	3	1	3	0	0	0	0	0	0	3	0	0	0	0	0	0	0	1	0	0	0	0	0	0	0	3	0	0	0	0	0	0	0	58980740	0	0	0	0	0
sp|P11680|PROP_MOUSE	P11680	PROP_MOUSE	Cfp	464	Mus musculus OX=10090	1:Experimental evidence at protein level	Properdin	0.9779	0.9988	1	1	1	1	0	0	0	0	1	0	0	0	0	0	0	0	1	0	0	0	0	0	0	0	1	0	0	0	0	0	0	15725272	26792204	18570046	0	0	0	0	0	0
sp|P11688|ITA5_MOUSE	P11688	ITA5_MOUSE	Itga5	1053	Mus musculus OX=10090	1:Experimental evidence at protein level	Integrin alpha-5	1	0.999	6	36	36	36	4	2	5	7	1	5	7	5	4	2	5	7	1	5	7	5	4	2	5	7	1	5	7	5	32588592	38477356	34118836	37506196	35442816	37474856	37073828	34071832	18228222	18324290	18740590	19077068
sp|P11835|ITB2_MOUSE	P11835	ITB2_MOUSE	Itgb2	771	Mus musculus OX=10090	1:Experimental evidence at protein level	Integrin beta-2	1	0.999	12	115	115	115	14	9	15	19	9	15	15	19	14	9	15	19	9	15	15	19	14	9	15	19	9	15	15	19	296273120	233592000	323102464	330801568	230647808	230732640	398175008	261795552	64679912	59717976	69389240	68956632
sp|P11881|ITPR1_MOUSE	P11881	ITPR1_MOUSE	Itpr1	2749	Mus musculus OX=10090	1:Experimental evidence at protein level	Inositol 1,4,5-trisphosphate receptor type 1	1	0.999	5	3	3	6	0	0	0	1	0	1	1	0	0	0	0	1	0	1	1	0	0	0	0	3	0	2	1	0	0	0	0	0	0	0	0	0	0	0	0	0
sp|P11928|OAS1A_MOUSE	P11928	OAS1A_MOUSE	Oas1a	367	Mus musculus OX=10090	1:Experimental evidence at protein level	2'-5'-oligoadenylate synthase 1A	1	0.999	7	59	59	59	6	4	9	8	4	12	7	9	6	4	9	8	4	12	7	9	6	4	9	8	4	12	7	9	128897048	159925680	183887936	161000848	129993200	150280672	157040432	162348224	95798288	110439392	112377072	142958848
sp|P11930|NUD19_MOUSE	P11930	NUD19_MOUSE	Nudt19	357	Mus musculus OX=10090	1:Experimental evidence at protein level	Acyl-coenzyme A diphosphatase NUDT19	1	0.999	8	36	36	36	7	3	5	4	3	5	3	6	7	3	5	4	3	5	3	6	7	3	5	4	3	5	3	6	40614588	9705396	29880704	47256476	26329980	17841832	40715868	32703428	16605461	0	24135894	13170566
sp|P11983|TCPA_MOUSE	P11983	TCPA_MOUSE	Tcp1	556	Mus musculus OX=10090	1:Experimental evidence at protein level	T-complex protein 1 subunit alpha	1	0.999	27	355	355	355	55	24	52	47	24	51	54	48	55	24	52	47	24	51	54	48	55	24	52	47	24	51	54	48	4431322600	3312075520	4674878000	5285662700	3936306180	4154920190	5009827300	3687747840	588258940	482602816	551650560	562320830
sp|P12265|BGLR_MOUSE	P12265	BGLR_MOUSE	Gusb	648	Mus musculus OX=10090	1:Experimental evidence at protein level	Beta-glucuronidase	1	0.999	19	319	319	319	48	23	46	41	22	40	48	51	48	23	46	41	22	40	48	51	48	23	46	41	22	40	48	51	2794252800	2250569980	2525795840	2259385860	2460392450	2565566460	2551332350	2476999420	362534848	297180832	315561504	310596896
sp|P12367|KAP2_MOUSE	P12367	KAP2_MOUSE	Prkar2a	401	Mus musculus OX=10090	1:Experimental evidence at protein level	cAMP-dependent protein kinase type II-alpha regulatory subunit	1	0.999	11	132	113	132	17	10	19	20	9	18	18	21	15	9	15	17	8	16	15	18	17	10	19	20	9	18	18	21	432870432	266295632	406070112	309217664	286246240	407873888	421695328	375857248	89226048	77881936	84642160	67479048
sp|P12382|PFKAL_MOUSE	P12382	PFKAL_MOUSE	Pfkl	780	Mus musculus OX=10090	1:Experimental evidence at protein level	ATP-dependent 6-phosphofructokinase, liver type	1	0.999	27	224	196	250	31	13	28	32	14	38	35	33	27	11	24	28	12	34	31	29	35	16	33	35	15	41	38	37	1269160830	1060454660	1291471740	1189942270	1101334910	1554661890	1335471360	1101560190	183403456	147568112	168100192	173134784
sp|P12787|COX5A_MOUSE	P12787	COX5A_MOUSE	Cox5a	146	Mus musculus OX=10090	1:Experimental evidence at protein level	Cytochrome c oxidase subunit 5A, mitochondrial	1	0.999	6	64	64	64	11	5	7	9	4	10	10	8	11	5	7	9	4	10	10	8	11	5	7	9	4	10	10	8	152636256	79525688	137952912	164860960	142823952	177338256	158391648	121405056	74055704	39366288	70431680	59861096
sp|P12815|PDCD6_MOUSE	P12815	PDCD6_MOUSE	Pdcd6	191	Mus musculus OX=10090	1:Experimental evidence at protein level	Programmed cell death protein 6	1	0.999	3	32	32	32	5	2	5	5	2	3	5	5	5	2	5	5	2	3	5	5	5	2	5	5	2	3	5	5	41883792	41310196	37356480	48323376	65640032	34502948	41754120	38853108	28727490	26127466	26297162	34409500
sp|P12970|RL7A_MOUSE	P12970	RL7A_MOUSE	Rpl7a	266	Mus musculus OX=10090	1:Experimental evidence at protein level	60S ribosomal protein L7a	1	0.999	21	413	413	413	58	26	63	55	32	53	67	59	58	26	63	55	32	53	67	59	58	26	63	55	32	53	67	59	11315260400	8295849000	14179631100	12303538200	9804349400	15137298400	14336477200	9660176400	2320134660	2151685630	2676975100	2449400580
sp|P13011|SCD2_MOUSE	P13011	SCD2_MOUSE	Scd2	358	Mus musculus OX=10090	1:Experimental evidence at protein level	Stearoyl-CoA desaturase 2	0.9995	0.999	1	6	0	6	1	1	3	0	0	1	0	0	0	0	0	0	0	0	0	0	1	1	3	0	0	1	0	0	7374938	0	20233876	0	0	0	0	0	0	0	0	0
sp|P13020|GELS_MOUSE	P13020	GELS_MOUSE	Gsn	780	Mus musculus OX=10090	1:Experimental evidence at protein level	Gelsolin	1	0.999	44	777	375	777	105	58	104	121	55	108	102	124	49	28	52	53	26	53	51	63	105	58	104	121	55	108	102	124	9855557600	6916664300	9187601400	8454151700	8626270200	9711018000	9294094300	8765656100	1192436740	1048713280	1095488510	1071983490
sp|P13439|UMPS_MOUSE	P13439	UMPS_MOUSE	Umps	481	Mus musculus OX=10090	1:Experimental evidence at protein level	Uridine 5'-monophosphate synthase	1	0.999	12	151	151	151	24	11	18	25	10	20	23	20	24	11	18	25	10	20	23	20	24	11	18	25	10	20	23	20	758602240	515572896	900180290	1000489150	797249860	724688260	847383870	537657280	117436456	97105104	121657736	153680608
sp|P13597|ICAM1_MOUSE	P13597	ICAM1_MOUSE	Icam1	537	Mus musculus OX=10090	1:Experimental evidence at protein level	Intercellular adhesion molecule 1	1	0.999	8	64	64	64	11	5	10	9	4	6	8	11	11	5	10	9	4	6	8	11	11	5	10	9	4	6	8	11	553696510	517019392	500684192	526919488	546076220	561674180	479779104	480618016	196615920	186073712	198264016	193653328
sp|P13645|K1C10_HUMAN	P13645	K1C10_HUMAN	KRT10	584	Homo sapiens	1:Experimental evidence at protein level	Keratin, type I cytoskeletal 10	1	0.999	26	222	144	222	33	18	26	22	10	22	55	36	23	13	16	15	6	14	35	22	33	18	26	22	10	22	55	36	763435520	662400190	511301920	543971840	421999968	426695136	1477813120	1321288060	128504848	123180840	93110616	71392992
sp|P13705|MSH3_MOUSE	P13705	MSH3_MOUSE	Msh3	1091	Mus musculus OX=10090	2:Experimental evidence at transcript level	DNA mismatch repair protein Msh3	0.981	0.999	1	4	4	4	0	0	1	2	0	0	0	1	0	0	1	2	0	0	0	1	0	0	1	2	0	0	0	1	0	0	1.87792e+06	975218	0	1.85651e+06	0	0	0	0	0	0
sp|P13808|B3A2_MOUSE	P13808	B3A2_MOUSE	Slc4a2	1237	Mus musculus OX=10090	1:Experimental evidence at protein level	Anion exchange protein 2	1	0.999	8	30	30	30	5	1	6	5	1	4	6	2	5	1	6	5	1	4	6	2	5	1	6	5	1	4	6	2	30046902	20852950	35778196	53148344	27084092	59848304	85413464	13837972	23805116	0	22208782	34555352
sp|P13864|DNMT1_MOUSE	P13864	DNMT1_MOUSE	Dnmt1	1620	Mus musculus OX=10090	1:Experimental evidence at protein level	DNA (cytosine-5)-methyltransferase 1	1	0.999	54	809	809	809	112	54	111	119	53	122	110	128	112	54	111	119	53	122	110	128	112	54	111	119	53	122	110	128	6011101700	5584054300	6364811300	6547538400	5753589200	6729881100	6356911600	6408612400	328590528	307295680	338781952	315106528
sp|P14069|S10A6_MOUSE	P14069	S10A6_MOUSE	S100a6	89	Mus musculus OX=10090	1:Experimental evidence at protein level	Protein S100-A6	1	0.999	3	43	43	43	5	3	5	8	3	4	5	10	5	3	5	8	3	4	5	10	5	3	5	8	3	4	5	10	82008456	65695612	123889320	554206590	78078736	111284440	102260368	220224896	57770204	54079728	87146496	188120960
sp|P14115|RL27A_MOUSE	P14115	RL27A_MOUSE	Rpl27a	148	Mus musculus OX=10090	1:Experimental evidence at protein level	60S ribosomal protein L27a	1	0.999	14	243	243	243	35	15	35	38	18	33	34	35	35	15	35	38	18	33	34	35	35	15	35	38	18	33	34	35	4819254300	4340631600	4490253800	3896566020	4366678000	4557737500	4997040600	4053712130	1392059010	1187414660	1202795010	1082690300
sp|P14131|RS16_MOUSE	P14131	RS16_MOUSE	Rps16	146	Mus musculus OX=10090	1:Experimental evidence at protein level	40S ribosomal protein S16	1	0.999	21	305	305	305	47	21	45	46	25	40	45	36	47	21	45	46	25	40	45	36	47	21	45	46	25	40	45	36	3941270020	3545384960	3727509500	4951837200	3634025730	3498582020	5525942300	3152741630	898599170	879437890	877385020	1138730880
sp|P14148|RL7_MOUSE	P14148	RL7_MOUSE	Rpl7	270	Mus musculus OX=10090	1:Experimental evidence at protein level	60S ribosomal protein L7	1	0.999	47	782	782	782	122	58	116	106	58	108	117	97	122	58	116	106	58	108	117	97	122	58	116	106	58	108	117	97	13764082700	11744091100	16212568100	13552162800	12978060300	14540474400	16651420700	14659963900	2651058430	2621897730	3166578940	2570018300
sp|P14152|MDHC_MOUSE	P14152	MDHC_MOUSE	Mdh1	334	Mus musculus OX=10090	1:Experimental evidence at protein level	Malate dehydrogenase, cytoplasmic	1	0.999	8	115	115	115	21	8	16	17	9	18	11	15	21	8	16	17	9	18	11	15	21	8	16	17	9	18	11	15	1282578690	720155520	1146123900	1252751620	917208450	1095489660	1162947970	815157570	478140864	411876960	492433216	488206976
sp|P14206|RSSA_MOUSE	P14206	RSSA_MOUSE	Rpsa	295	Mus musculus OX=10090	1:Experimental evidence at protein level	40S ribosomal protein SA	1	0.999	20	304	304	304	41	23	39	53	21	43	44	40	41	23	39	53	21	43	44	40	41	23	39	53	21	43	44	40	5101244400	4691591200	4335290400	6530639400	5013835300	5412336600	6598750200	4175577340	1039148930	968278210	880348860	1245278980
sp|P14211|CALR_MOUSE	P14211	CALR_MOUSE	Calr	416	Mus musculus OX=10090	1:Experimental evidence at protein level	Calreticulin	1	0.999	20	341	341	341	38	24	55	63	22	52	39	48	38	24	55	63	22	52	39	48	38	24	55	63	22	52	39	48	1338294270	1134122370	4642531300	5697866200	1308502780	5084497900	3897748480	5254432300	1044189820	1138855170	1231343870	1498448510
sp|P14234|FGR_MOUSE	P14234	FGR_MOUSE	Fgr	517	Mus musculus OX=10090	1:Experimental evidence at protein level	Tyrosine-protein kinase Fgr	1	0.999	9	76	65	76	11	6	10	11	4	11	12	11	10	5	10	9	4	8	10	9	11	6	10	11	4	11	12	11	85693616	84856048	113681376	99847344	59351344	93005280	77257000	118953648	21736126	22045190	26674888	24336700
sp|P14427|HA14_MOUSE	P14427	HA14_MOUSE	H2-D1	368	Mus musculus OX=10090	1:Experimental evidence at protein level	H-2 class I histocompatibility antigen, D-P alpha chain	0.9987	0.9981	4	7	7	34	1	0	1	1	1	2	1	0	1	0	1	1	1	2	1	0	5	0	5	6	4	7	7	0	0	0	0	0	0	0	0	0	0	0	0	0
sp|P14576|SRP54_MOUSE	P14576	SRP54_MOUSE	Srp54	504	Mus musculus OX=10090	1:Experimental evidence at protein level	Signal recognition particle 54 kDa protein	1	0.999	9	127	127	127	19	8	21	17	6	19	18	19	19	8	21	17	6	19	18	19	19	8	21	17	6	19	18	19	624386110	547986500	548339710	514529888	541959680	607161470	603432060	662988290	152737904	153804704	157883200	149371936
sp|P14685|PSMD3_MOUSE	P14685	PSMD3_MOUSE	Psmd3	530	Mus musculus OX=10090	1:Experimental evidence at protein level	26S proteasome non-ATPase regulatory subunit 3	1	0.999	24	357	357	357	54	16	48	55	26	52	55	51	54	16	48	55	26	52	55	51	54	16	48	55	26	52	55	51	1536854020	1175155710	1648036990	1882895360	1353499520	1775084290	1677918980	1694486400	263935584	209749392	273219488	289166688
sp|P14733|LMNB1_MOUSE	P14733	LMNB1_MOUSE	Lmnb1	588	Mus musculus OX=10090	1:Experimental evidence at protein level	Lamin-B1	1	0.999	34	669	641	688	86	43	96	112	45	88	90	109	82	41	92	109	43	84	86	104	88	44	98	117	46	90	92	113	9701335000	8018486300	9646160900	9739802600	8578582500	8624929800	9174782000	9302853600	1042113090	975317440	1064237310	1067948540
sp|P14824|ANXA6_MOUSE	P14824	ANXA6_MOUSE	Anxa6	673	Mus musculus OX=10090	1:Experimental evidence at protein level	Annexin A6	1	0.999	20	269	269	269	38	20	36	38	23	39	40	35	38	20	36	38	23	39	40	35	38	20	36	38	23	39	40	35	876586620	632842940	833014020	704768260	686471550	860967740	914206210	709287420	109433592	89687976	102984752	88313800
sp|P14869|RLA0_MOUSE	P14869	RLA0_MOUSE	Rplp0	317	Mus musculus OX=10090	1:Experimental evidence at protein level	60S acidic ribosomal protein P0	1	0.999	26	443	443	443	62	29	56	69	32	63	68	64	62	29	56	69	32	63	68	64	62	29	56	69	32	63	68	64	8273828900	7066332200	7622537200	7355169800	7640183800	8723093500	8464162800	6674227700	1882613120	1730522750	1842928260	1831015170
sp|P14901|HMOX1_MOUSE	P14901	HMOX1_MOUSE	Hmox1	289	Mus musculus OX=10090	1:Experimental evidence at protein level	Heme oxygenase 1	1	0.999	4	19	19	19	5	1	1	1	3	2	4	2	5	1	1	1	3	2	4	2	5	1	1	1	3	2	4	2	35730420	46018224	26873226	24045032	24146514	37571064	47326600	37408008	0	27499246	0	0
sp|P15105|GLNA_MOUSE	P15105	GLNA_MOUSE	Glul	373	Mus musculus OX=10090	1:Experimental evidence at protein level	Glutamine synthetase	0.9957	0.999	2	4	4	4	1	1	1	0	0	0	0	1	1	1	1	0	0	0	0	1	1	1	1	0	0	0	0	1	0	0	0	0	0	0	0	0	0	0	0	0
sp|P15307|REL_MOUSE	P15307	REL_MOUSE	Rel	587	Mus musculus OX=10090	1:Experimental evidence at protein level	Proto-oncogene c-Rel	1	0.999	11	84	84	84	11	6	10	14	7	7	16	13	11	6	10	14	7	7	16	13	11	6	10	14	7	7	16	13	131008400	69973184	171621136	152688192	127189816	109703584	136569568	136464080	26248924	23436902	31421006	28952622
sp|P15331|PERI_MOUSE	P15331	PERI_MOUSE	Prph	475	Mus musculus OX=10090	1:Experimental evidence at protein level	Peripherin	1	0.999	7	19	19	54	4	1	3	3	2	4	1	1	4	1	3	3	2	4	1	1	7	3	8	10	4	8	7	7	0	0	0	0	0	0	0	0	0	0	0	0
sp|P15379|CD44_MOUSE	P15379	CD44_MOUSE	Cd44	778	Mus musculus OX=10090	1:Experimental evidence at protein level	CD44 antigen	1	0.999	8	128	128	128	20	8	18	18	7	14	21	22	20	8	18	18	7	14	21	22	20	8	18	18	7	14	21	22	1403250180	1545046910	1570938880	1361606400	1360125180	1550733440	1545362180	1475575040	441760768	467699808	465425472	407480064
sp|P15508|SPTB1_MOUSE	P15508	SPTB1_MOUSE	Sptb	2128	Mus musculus OX=10090	1:Experimental evidence at protein level	Spectrin beta chain, erythrocytic	0.9997	0.9982	6	5	5	7	0	0	1	0	0	3	1	0	0	0	1	0	0	3	1	0	0	0	1	0	0	4	2	0	0	0	0	0	0	0	0	0	0	0	0	0
sp|P15535|B4GT1_MOUSE	P15535	B4GT1_MOUSE	B4galt1	399	Mus musculus OX=10090	1:Experimental evidence at protein level	Beta-1,4-galactosyltransferase 1	1	0.999	7	43	43	43	6	4	5	6	2	3	7	10	6	4	5	6	2	3	7	10	6	4	5	6	2	3	7	10	97108232	101025048	97744848	87720432	42276624	92594688	129370136	82998496	42468572	43123080	43260192	35479440
sp|P15702|LEUK_MOUSE	P15702	LEUK_MOUSE	Spn	395	Mus musculus OX=10090	1:Experimental evidence at protein level	Leukosialin	0.9996	0.999	2	7	7	7	0	0	0	2	2	1	1	1	0	0	0	2	2	1	1	1	0	0	0	2	2	1	1	1	14228353	20899418	13402038	48899688	46405348	0	46689472	54555032	0	0	0	30351274
sp|P15920|VPP2_MOUSE	P15920	VPP2_MOUSE	Atp6v0a2	856	Mus musculus OX=10090	1:Experimental evidence at protein level	V-type proton ATPase 116 kDa subunit a 2	1	0.999	4	23	23	23	3	1	3	7	1	4	2	2	3	1	3	7	1	4	2	2	3	1	3	7	1	4	2	2	6.03539e+06	14844932	0	31166964	4.97819e+06	10360924	13658676	0	0	9529382	0	9223461
sp|P16045|LEG1_MOUSE	P16045	LEG1_MOUSE	Lgals1	135	Mus musculus OX=10090	1:Experimental evidence at protein level	Galectin-1	1	0.999	9	154	154	154	22	13	23	24	8	26	19	19	22	13	23	24	8	26	19	19	22	13	23	24	8	26	19	19	567163010	392887584	636988420	229114608	256649568	769453760	575716800	518470944	147457696	116815104	173554976	65958172
sp|P16110|LEG3_MOUSE	P16110	LEG3_MOUSE	Lgals3	264	Mus musculus OX=10090	1:Experimental evidence at protein level	Galectin-3	1	0.999	8	110	99	120	16	9	11	21	6	16	19	12	14	8	11	19	5	14	17	11	18	9	12	21	7	18	21	14	834027840	710667140	643732100	1035028220	810537860	784414720	842063420	619943230	344847712	297994432	289224000	414010368
sp|P16254|SRP14_MOUSE	P16254	SRP14_MOUSE	Srp14	110	Mus musculus OX=10090	1:Experimental evidence at protein level	Signal recognition particle 14 kDa protein	0.9996	0.999	2	26	26	26	3	1	4	4	2	4	4	4	3	1	4	4	2	4	4	4	3	1	4	4	2	4	4	4	14536435	0	19507220	43150164	29087008	31335142	31687270	20909514	0	0	0	0
sp|P16332|MUTA_MOUSE	P16332	MUTA_MOUSE	Mmut	748	Mus musculus OX=10090	1:Experimental evidence at protein level	Methylmalonyl-CoA mutase, mitochondrial	1	0.999	13	94	94	94	12	9	13	13	5	13	13	16	12	9	13	13	5	13	13	16	12	9	13	13	5	13	13	16	208840256	187076768	154763808	266996800	158249792	212647760	184764384	201375632	40436528	35099208	35506528	37795564
sp|P16381|DDX3L_MOUSE	P16381	DDX3L_MOUSE	D1Pas1	660	Mus musculus OX=10090	1:Experimental evidence at protein level	Putative ATP-dependent RNA helicase Pl10	0.9999	0.999	39	6	6	439	1	1	1	0	1	1	1	0	1	1	1	0	1	1	1	0	80	45	90	0	46	89	89	0	0	0	0	0	0	0	0	0	0	0	0	0
sp|P16546|SPTN1_MOUSE	P16546	SPTN1_MOUSE	Sptan1	2472	Mus musculus OX=10090	1:Experimental evidence at protein level	Spectrin alpha chain, non-erythrocytic 1	1	0.999	72	802	802	802	116	56	116	108	54	109	118	125	116	56	116	108	54	109	118	125	116	56	116	108	54	109	118	125	2618949380	2415167740	2749819390	2704374020	2309767680	2788666110	2676824580	2621620740	130556640	121772960	125905120	129758224
sp|P16627|HS71L_MOUSE	P16627	HS71L_MOUSE	Hspa1l	641	Mus musculus OX=10090	1:Experimental evidence at protein level	Heat shock 70 kDa protein 1-like	1	0.999	38	59	59	481	13	1	9	8	3	10	7	8	13	1	9	8	3	10	7	8	73	33	70	65	35	61	69	75	306126432	6075719	0	393528640	17523372	413752864	44695540	62765804	123945320	0	0	0
sp|P16675|PPGB_MOUSE	P16675	PPGB_MOUSE	Ctsa	474	Mus musculus OX=10090	1:Experimental evidence at protein level	Lysosomal protective protein	1	0.999	15	152	152	152	19	13	21	20	14	23	21	21	19	13	21	20	14	23	21	21	19	13	21	20	14	23	21	21	1388409860	1182027390	1326380030	1371806850	1353881220	1447296380	1414321150	1232712700	427370336	386759968	414493504	399649088
sp|P16858|G3P_MOUSE	P16858	G3P_MOUSE	Gapdh	333	Mus musculus OX=10090	1:Experimental evidence at protein level	Glyceraldehyde-3-phosphate dehydrogenase	1	0.999	55	1334	1267	1334	191	107	203	186	95	188	178	186	181	101	194	175	92	179	167	178	191	107	203	186	95	188	178	186	36306346000	43577278000	32033134600	31560228900	33783717900	42403258000	35834253000	32040202200	15842781200	16192417800	15715435500	15041624100
sp|P16879|FES_MOUSE	P16879	FES_MOUSE	Fes	822	Mus musculus OX=10090	1:Experimental evidence at protein level	Tyrosine-protein kinase Fes/Fps	1	0.999	13	95	95	95	15	9	14	12	7	16	9	13	15	9	14	12	7	16	9	13	15	9	14	12	7	16	9	13	116427832	114676192	138388256	144657584	51231600	268118368	127497376	100287384	41389796	33118890	46081024	38306292
sp|P17047|LAMP2_MOUSE	P17047	LAMP2_MOUSE	Lamp2	415	Mus musculus OX=10090	1:Experimental evidence at protein level	Lysosome-associated membrane glycoprotein 2	1	0.999	2	24	24	24	4	2	2	3	2	3	3	5	4	2	2	3	2	3	3	5	4	2	2	3	2	3	3	5	183310240	157201472	183213088	173231440	275014080	266487904	162744576	220367360	77785968	60207756	102651656	78208496
sp|P17095|HMGA1_MOUSE	P17095	HMGA1_MOUSE	Hmga1	107	Mus musculus OX=10090	1:Experimental evidence at protein level	High mobility group protein HMG-I/HMG-Y	1	0.999	4	60	60	60	8	4	9	9	4	8	8	10	8	4	9	9	4	8	8	10	8	4	9	9	4	8	8	10	1838932220	1130254590	1432645380	957105790	1388472190	1585072510	1499321980	1335970180	865384380	557857540	710815040	462830560
sp|P17156|HSP72_MOUSE	P17156	HSP72_MOUSE	Hspa2	633	Mus musculus OX=10090	1:Experimental evidence at protein level	Heat shock-related 70 kDa protein 2	1	0.999	36	97	79	601	12	6	11	18	7	12	15	16	10	5	9	15	5	10	12	13	78	45	89	86	44	72	92	95	201228992	156185584	321720672	349047808	179640176	7056174100	251657488	216157456	204373360	167840832	163871504	204009984
sp|P17182|ENOA_MOUSE	P17182	ENOA_MOUSE	Eno1	434	Mus musculus OX=10090	1:Experimental evidence at protein level	Alpha-enolase	1	0.999	66	1592	910	1592	240	113	218	230	115	222	221	233	134	68	126	132	67	130	123	130	240	113	218	230	115	222	221	233	73589293000	58483859000	68702740000	67670307000	71496212000	67022643000	73430917000	67819028000	9637912600	9553988600	9569032200	9069394900
sp|P17183|ENOG_MOUSE	P17183	ENOG_MOUSE	Eno2	434	Mus musculus OX=10090	1:Experimental evidence at protein level	Gamma-enolase	1	0.999	25	75	75	573	12	4	12	6	10	13	6	12	12	4	12	6	10	13	6	12	91	37	74	79	48	78	78	88	113261568	81455824	169667376	92111776	59965076	155732240	108522120	149830800	81595280	71705200	91038032	51955040
sp|P17225|PTBP1_MOUSE	P17225	PTBP1_MOUSE	Ptbp1	527	Mus musculus OX=10090	1:Experimental evidence at protein level	Polypyrimidine tract-binding protein 1	1	0.999	29	436	377	436	65	36	60	56	28	73	60	58	57	31	52	48	24	65	52	48	65	36	60	56	28	73	60	58	4316635100	3423339010	4674278400	3559224320	3983299580	4753232900	4534942700	4292368640	871156030	701295230	892131260	628904830
sp|P17426|AP2A1_MOUSE	P17426	AP2A1_MOUSE	Ap2a1	977	Mus musculus OX=10090	1:Experimental evidence at protein level	AP-2 complex subunit alpha-1	1	0.999	16	169	105	169	21	11	23	28	12	23	26	25	14	7	14	17	7	14	17	15	21	11	23	28	12	23	26	25	505324096	404486464	468371360	562869890	519995616	450939712	507261600	422663808	107102464	88550632	91628832	108938880
sp|P17427|AP2A2_MOUSE	P17427	AP2A2_MOUSE	Ap2a2	938	Mus musculus OX=10090	1:Experimental evidence at protein level	AP-2 complex subunit alpha-2	1	0.999	11	52	52	116	8	2	9	8	5	5	7	8	8	2	9	8	5	5	7	8	15	6	18	19	10	14	16	18	133576376	44181700	115029920	174542416	111029696	69015576	109838288	110210032	43865908	45700280	42774752	45763612
sp|P17433|SPI1_MOUSE	P17433	SPI1_MOUSE	Spi1	272	Mus musculus OX=10090	1:Experimental evidence at protein level	Transcription factor PU.1	1	0.999	5	50	50	50	9	3	6	8	2	8	7	7	9	3	6	8	2	8	7	7	9	3	6	8	2	8	7	7	449954464	358102368	452381984	363079584	420328224	421514432	375777728	483353664	173828560	130554440	163577376	131481968
sp|P17439|GLCM_MOUSE	P17439	GLCM_MOUSE	Gba	515	Mus musculus OX=10090	1:Experimental evidence at protein level	Lysosomal acid glucosylceramidase	1	0.999	7	75	75	75	10	6	11	13	5	10	11	9	10	6	11	13	5	10	11	9	10	6	11	13	5	10	11	9	91622880	119977328	146513888	86472752	112064520	104794296	154424064	94356656	36560516	34316072	41099892	35482712
sp|P17563|SBP1_MOUSE	P17563	SBP1_MOUSE	Selenbp1	472	Mus musculus OX=10090	1:Experimental evidence at protein level	Methanethiol oxidase	0.981	0.999	1	7	7	7	2	0	2	0	1	1	0	1	2	0	2	0	1	1	0	1	2	0	2	0	1	1	0	1	0	0	0	0	0	0	0	0	0	0	0	0
sp|P17710|HXK1_MOUSE	P17710	HXK1_MOUSE	Hk1	974	Mus musculus OX=10090	1:Experimental evidence at protein level	Hexokinase-1	1	0.999	43	598	529	598	79	45	89	84	43	90	75	93	69	40	78	74	39	80	66	83	79	45	89	84	43	90	75	93	2565498620	2263260670	2948693760	2831164420	2252407810	2739307260	2728787710	2629783300	207109056	190228496	206650272	212420048
sp|P17742|PPIA_MOUSE	P17742	PPIA_MOUSE	Ppia	164	Mus musculus OX=10090	1:Experimental evidence at protein level	Peptidyl-prolyl cis-trans isomerase A	1	0.999	43	887	472	887	132	64	121	138	64	126	128	114	70	35	66	72	32	70	68	59	132	64	121	138	64	126	128	114	30808932400	23430330400	32531312600	25858627600	29859326000	32959963100	30557456400	27845224400	6741756900	6813082600	7173574700	6319649800
sp|P17751|TPIS_MOUSE	P17751	TPIS_MOUSE	Tpi1	249	Mus musculus OX=10090	1:Experimental evidence at protein level	Triosephosphate isomerase	1	0.999	27	371	371	371	53	29	48	59	24	56	51	51	53	29	48	59	24	56	51	51	53	29	48	59	24	56	51	51	2957306370	2295654400	2143939070	3037346820	2317171970	3187882240	3005630460	2840936190	780371070	640763970	744445630	805313600
sp|P17809|GTR1_MOUSE	P17809	GTR1_MOUSE	Slc2a1	492	Mus musculus OX=10090	1:Experimental evidence at protein level	Solute carrier family 2, facilitated glucose transporter member 1	1	0.999	6	55	55	55	6	3	7	11	4	8	7	9	6	3	7	11	4	8	7	9	6	3	7	11	4	8	7	9	217119712	210018272	205145760	254263168	479401600	238470592	240385728	236507664	112802168	109072816	104103960	99215928
sp|P17879|HS71B_MOUSE	P17879	HS71B_MOUSE	Hspa1b	642	Mus musculus OX=10090	1:Experimental evidence at protein level	Heat shock 70 kDa protein 1B	1	0.999	37	126	0	556	18	10	14	19	9	19	15	22	0	0	0	0	0	0	0	0	76	41	76	76	42	74	80	91	158327792	150525216	121720304	167967936	174628944	244825776	87092080	127004280	48477196	49838464	48573320	42383332
sp|P17897|LYZ1_MOUSE	P17897	LYZ1_MOUSE	Lyz1	148	Mus musculus OX=10090	1:Experimental evidence at protein level	Lysozyme C-1	1	0.999	8	12	9	83	1	1	2	1	1	1	2	3	1	1	1	0	1	1	2	2	11	5	13	9	6	13	11	15	30125656	41880720	50272508	37851332	28144562	45831404	50907960	69136584	0	0	0	0
sp|P17918|PCNA_MOUSE	P17918	PCNA_MOUSE	Pcna	261	Mus musculus OX=10090	1:Experimental evidence at protein level	Proliferating cell nuclear antigen	1	0.999	17	198	198	198	23	16	32	36	11	28	28	24	23	16	32	36	11	28	28	24	23	16	32	36	11	28	28	24	2393723390	2023837820	2651502080	3617977340	2530367740	2502102530	2595416320	2821650430	1043796100	982044030	1189660160	1191223940
sp|P18052|PTPRA_MOUSE	P18052	PTPRA_MOUSE	Ptpra	829	Mus musculus OX=10090	1:Experimental evidence at protein level	Receptor-type tyrosine-protein phosphatase alpha	1	0.999	11	84	84	84	12	3	14	12	8	12	8	15	12	3	14	12	8	12	8	15	12	3	14	12	8	12	8	15	202248768	144259168	208440864	189963056	172901008	196801424	172617360	195945136	48158720	46354008	52952808	55348024
sp|P18155|MTDC_MOUSE	P18155	MTDC_MOUSE	Mthfd2	350	Mus musculus OX=10090	1:Experimental evidence at protein level	Bifunctional methylenetetrahydrofolate dehydrogenase/cyclohydrolase, mitochondrial	1	0.999	7	107	107	107	12	7	15	19	9	17	16	12	12	7	15	19	9	17	16	12	12	7	15	19	9	17	16	12	183928272	156475648	199482000	477324192	395818528	338897920	288110144	232852160	98913464	91273776	92293448	102582112
sp|P18572|BASI_MOUSE	P18572	BASI_MOUSE	Bsg	389	Mus musculus OX=10090	1:Experimental evidence at protein level	Basigin	1	0.999	6	97	97	97	15	6	15	11	9	12	15	14	15	6	15	11	9	12	15	14	15	6	15	11	9	12	15	14	953666300	816758910	940458110	1206622210	915738240	854392830	990723070	937276350	283569152	259788528	282383488	256707392
sp|P18608|HMGN1_MOUSE	P18608	HMGN1_MOUSE	Hmgn1	96	Mus musculus OX=10090	1:Experimental evidence at protein level	Non-histone chromosomal protein HMG-14	1	0.999	4	61	61	61	6	3	11	12	4	9	7	9	6	3	11	12	4	9	7	9	6	3	11	12	4	9	7	9	298987200	443517792	909764160	449393760	520238496	575111170	633328510	865663230	119695592	112429960	228249456	141045024
sp|P18653|KS6A1_MOUSE	P18653	KS6A1_MOUSE	Rps6ka1	724	Mus musculus OX=10090	1:Experimental evidence at protein level	Ribosomal protein S6 kinase alpha-1	1	0.999	14	42	40	103	7	3	2	10	3	4	7	6	6	3	2	10	2	4	7	6	19	8	9	18	8	12	15	14	87050632	77699560	95110968	191895888	90764160	71124088	80303256	73745552	39930360	39377052	51060072	30327766
sp|P18654|KS6A3_MOUSE	P18654	KS6A3_MOUSE	Rps6ka3	740	Mus musculus OX=10090	1:Experimental evidence at protein level	Ribosomal protein S6 kinase alpha-3	1	0.999	19	160	99	160	27	11	21	21	15	19	24	22	15	6	14	13	10	11	16	14	27	11	21	21	15	19	24	22	549430140	375488608	568903420	596871100	504017184	517436384	544093760	532850560	73309128	63018804	72897144	75264448
sp|P18760|COF1_MOUSE	P18760	COF1_MOUSE	Cfl1	166	Mus musculus OX=10090	1:Experimental evidence at protein level	Cofilin-1	1	0.999	6	101	97	101	16	9	11	19	10	15	11	10	16	9	10	16	10	15	11	10	16	9	11	19	10	15	11	10	816742210	661271810	335176928	656262080	659704510	990661890	958778180	595359680	732622080	593876740	330749056	1056753980
sp|P18826|KPB1_MOUSE	P18826	KPB1_MOUSE	Phka1	1241	Mus musculus OX=10090	1:Experimental evidence at protein level	Phosphorylase b kinase regulatory subunit alpha, skeletal muscle isoform	0.867	0.9921	1	11	11	11	2	1	1	2	1	2	1	1	2	1	1	2	1	2	1	1	2	1	1	2	1	2	1	1	25523652	22942142	25055390	31287162	19666772	24028018	30879566	28896358	0	0	0	0
sp|P19096|FAS_MOUSE	P19096	FAS_MOUSE	Fasn	2504	Mus musculus OX=10090	1:Experimental evidence at protein level	Fatty acid synthase	1	0.999	93	1303	1303	1303	175	93	186	206	92	185	191	175	175	93	186	206	92	185	191	175	175	93	186	206	92	185	191	175	8597949400	7303449100	8355053100	8645807100	7326651400	9235233800	9146402800	7239923200	433897792	373005664	404595552	422088960
sp|P19182|IFRD1_MOUSE	P19182	IFRD1_MOUSE	Ifrd1	449	Mus musculus OX=10090	1:Experimental evidence at protein level	Interferon-related developmental regulator 1	1	0.999	4	14	14	14	1	1	1	1	1	0	4	5	1	1	1	1	1	0	4	5	1	1	1	1	1	0	4	5	10010003	8547515	18910196	16091236	17727194	18513836	19998700	24155638	0	0	10356595	8772743
sp|P19253|RL13A_MOUSE	P19253	RL13A_MOUSE	Rpl13a	203	Mus musculus OX=10090	1:Experimental evidence at protein level	60S ribosomal protein L13a	1	0.999	19	372	372	372	55	26	54	54	23	53	58	49	55	26	54	54	23	53	58	49	55	26	54	54	23	53	58	49	6373750300	6259095000	6389504000	6803507200	6378183200	6234552300	7645436400	4903029200	973337600	868719100	956520830	1030184060
sp|P19426|NELFE_MOUSE	P19426	NELFE_MOUSE	Nelfe	375	Mus musculus OX=10090	1:Experimental evidence at protein level	Negative elongation factor E	1	0.999	5	37	37	37	4	2	5	6	1	6	6	7	4	2	5	6	1	6	6	7	4	2	5	6	1	6	6	7	98533664	75003528	95255104	114708752	92501552	91182736	90571576	127119080	39549164	40969208	36915580	36810904
sp|P19536|COX5B_MOUSE	P19536	COX5B_MOUSE	Cox5b	128	Mus musculus OX=10090	1:Experimental evidence at protein level	Cytochrome c oxidase subunit 5B, mitochondrial	0.981	0.999	1	8	8	8	0	0	2	2	0	0	2	2	0	0	2	2	0	0	2	2	0	0	2	2	0	0	2	2	0	0	18612810	145319744	0	0	11374767	49817604	0	0	0	0
sp|P19783|COX41_MOUSE	P19783	COX41_MOUSE	Cox4i1	169	Mus musculus OX=10090	1:Experimental evidence at protein level	Cytochrome c oxidase subunit 4 isoform 1, mitochondrial	1	0.999	10	163	163	163	27	10	18	21	12	24	24	27	27	10	18	21	12	24	24	27	27	10	18	21	12	24	24	27	1698987010	1488418820	1724193410	1990831620	1779789820	1494856450	1636614140	1632820860	595253630	564737730	508984800	579073920
sp|P19973|LSP1_MOUSE	P19973	LSP1_MOUSE	Lsp1	330	Mus musculus OX=10090	1:Experimental evidence at protein level	Lymphocyte-specific protein 1	1	0.999	3	25	25	25	2	2	3	4	1	2	4	7	2	2	3	4	1	2	4	7	2	2	3	4	1	2	4	7	67542016	77220744	146447104	152848704	72523312	79761472	85919632	106926872	42659400	50524712	55298356	59841164
sp|P20029|BIP_MOUSE	P20029	BIP_MOUSE	Hspa5	655	Mus musculus OX=10090	1:Experimental evidence at protein level	Endoplasmic reticulum chaperone BiP	1	0.999	72	1449	1448	1464	203	104	219	225	102	196	197	203	203	104	219	224	102	196	197	203	205	105	220	228	103	198	199	206	32630763500	30528497700	41524552000	37342720000	29344790500	42646610000	33490116600	35523076000	4360766000	4399014900	4722464800	4767907300
sp|P20060|HEXB_MOUSE	P20060	HEXB_MOUSE	Hexb	536	Mus musculus OX=10090	1:Experimental evidence at protein level	Beta-hexosaminidase subunit beta	1	0.999	15	162	162	162	23	10	23	24	14	25	20	23	23	10	23	24	14	25	20	23	23	10	23	24	14	25	20	23	1073740860	1052217730	986411780	1029647230	1084272380	1051497600	1022750850	1098161020	215764656	212382528	203199408	220185952
sp|P20108|PRDX3_MOUSE	P20108	PRDX3_MOUSE	Prdx3	257	Mus musculus OX=10090	1:Experimental evidence at protein level	Thioredoxin-dependent peroxide reductase, mitochondrial	1	0.999	4	68	68	79	11	5	8	6	6	11	11	10	11	5	8	6	6	11	11	10	12	6	10	8	7	12	12	12	411254304	138516864	215906176	126807320	112643736	337683232	234717776	149767584	195420400	74207112	110870248	58746724
sp|P20152|VIME_MOUSE	P20152	VIME_MOUSE	Vim	466	Mus musculus OX=10090	1:Experimental evidence at protein level	Vimentin	1	0.999	85	2360	2279	2360	322	157	350	397	152	307	323	352	315	153	339	378	147	299	311	337	322	157	350	397	152	307	323	352	79682789000	72975122000	109489103000	124289589000	72030953000	89750790000	83992560000	97621524000	9371124700	8482041900	9927942100	10786953200
sp|P20491|FCERG_MOUSE	P20491	FCERG_MOUSE	Fcer1g	86	Mus musculus OX=10090	1:Experimental evidence at protein level	High affinity immunoglobulin epsilon receptor subunit gamma	1	0.999	3	59	59	59	10	3	8	9	5	8	8	8	10	3	8	9	5	8	8	8	10	3	8	9	5	8	8	8	611697410	405970336	552152960	530636576	613888510	563664190	536685792	407781216	282511200	245388176	249572480	242213200
sp|P20664|PRI1_MOUSE	P20664	PRI1_MOUSE	Prim1	417	Mus musculus OX=10090	1:Experimental evidence at protein level	DNA primase small subunit	1	0.999	5	53	53	53	8	3	8	8	3	6	8	9	8	3	8	8	3	6	8	9	8	3	8	8	3	6	8	9	137351440	124712896	164279120	105842368	119319880	151488928	139867168	130179048	44015092	38321124	44417272	33765960
sp|P20934|EVI2A_MOUSE	P20934	EVI2A_MOUSE	Evi2a	223	Mus musculus OX=10090	1:Experimental evidence at protein level	Protein EVI2A	0.9996	0.999	2	32	32	32	3	2	5	4	4	5	5	4	3	2	5	4	4	5	5	4	3	2	5	4	4	5	5	4	231495456	206162576	235072976	147868992	200843712	221186368	155529824	193771760	177154992	153864800	176809936	131344192
sp|P21107|TPM3_MOUSE	P21107	TPM3_MOUSE	Tpm3	285	Mus musculus OX=10090	1:Experimental evidence at protein level	Tropomyosin alpha-3 chain	1	0.999	25	378	144	378	53	32	53	59	24	48	49	60	21	13	18	26	9	15	17	25	53	32	53	59	24	48	49	60	10590020600	9506743300	15569579000	18031089700	12005867500	9099982800	12276475900	15896724500	4052204540	3811389700	4576146900	4706195500
sp|P21278|GNA11_MOUSE	P21278	GNA11_MOUSE	Gna11	359	Mus musculus OX=10090	1:Experimental evidence at protein level	Guanine nucleotide-binding protein subunit alpha-11	0.9269	0.9959	1	1	1	1	0	0	0	0	1	0	0	0	0	0	0	0	1	0	0	0	0	0	0	0	1	0	0	0	0	0	0	0	0	0	0	0	0	0	0	0
sp|P21279|GNAQ_MOUSE	P21279	GNAQ_MOUSE	Gnaq	359	Mus musculus OX=10090	1:Experimental evidence at protein level	Guanine nucleotide-binding protein G(q) subunit alpha	1	0.999	4	41	41	41	6	3	5	6	2	6	6	7	6	3	5	6	2	6	6	7	6	3	5	6	2	6	6	7	91307256	93620000	98321064	99616112	96734856	99706016	88693552	95430624	48368404	51384596	51830656	51217316
sp|P21460|CYTC_MOUSE	P21460	CYTC_MOUSE	Cst3	140	Mus musculus OX=10090	1:Experimental evidence at protein level	Cystatin-C	1	0.999	5	47	47	47	4	3	8	6	2	5	9	10	4	3	8	6	2	5	9	10	4	3	8	6	2	5	9	10	217260704	217580352	305259968	341565600	225882160	279611776	301939904	276216192	185843008	186929536	218009728	203446096
sp|P21550|ENOB_MOUSE	P21550	ENOB_MOUSE	Eno3	434	Mus musculus OX=10090	1:Experimental evidence at protein level	Beta-enolase	1	0.999	22	134	119	611	20	10	15	15	12	21	20	21	18	9	14	13	11	19	17	18	90	40	85	85	41	91	86	93	436100032	363030144	479882304	470674752	412637152	422778304	467807392	491695616	88742280	84690024	83127352	92048552
sp|P21619|LMNB2_MOUSE	P21619	LMNB2_MOUSE	Lmnb2	596	Mus musculus OX=10090	1:Experimental evidence at protein level	Lamin-B2	1	0.999	25	321	321	368	45	21	46	48	21	39	48	53	45	21	46	48	21	39	48	53	51	24	52	56	24	45	54	62	1060961470	869418050	985212740	1134577410	919425220	1318762750	1240254210	1492859900	139121568	122142568	140482112	140596400
sp|P21855|CD72_MOUSE	P21855	CD72_MOUSE	Cd72	354	Mus musculus OX=10090	1:Experimental evidence at protein level	B-cell differentiation antigen CD72	1	0.999	6	44	44	44	7	5	7	5	2	7	6	5	7	5	7	5	2	7	6	5	7	5	7	5	2	7	6	5	232520208	188077440	253466576	226054768	253834592	265172880	226502864	243177616	105796672	94665864	109689304	85097024
sp|P21956|MFGM_MOUSE	P21956	MFGM_MOUSE	Mfge8	463	Mus musculus OX=10090	1:Experimental evidence at protein level	Lactadherin	1	0.999	7	71	71	71	12	4	10	12	4	9	9	11	12	4	10	12	4	9	9	11	12	4	10	12	4	9	9	11	135989440	61600668	125617888	90972864	85627152	76682016	87788568	109033648	30424198	29677040	28548782	31435278
sp|P21958|TAP1_MOUSE	P21958	TAP1_MOUSE	Tap1	724	Mus musculus OX=10090	1:Experimental evidence at protein level	Antigen peptide transporter 1	1	0.999	4	27	27	27	7	1	3	5	2	4	3	2	7	1	3	5	2	4	3	2	7	1	3	5	2	4	3	2	87971512	30667808	82757728	66255824	52448292	51045180	95190392	32850800	29234900	19525258	26522712	31299104
sp|P22091|TAL1_MOUSE	P22091	TAL1_MOUSE	Tal1	329	Mus musculus OX=10090	1:Experimental evidence at protein level	T-cell acute lymphocytic leukemia protein 1 homolog	0.9989	0.999	2	4	4	4	1	1	0	0	0	0	1	1	1	1	0	0	0	0	1	1	1	1	0	0	0	0	1	1	0	0	0	0	0	0	0	0	0	0	0	0
sp|P22315|HEMH_MOUSE	P22315	HEMH_MOUSE	Fech	422	Mus musculus OX=10090	1:Experimental evidence at protein level	Ferrochelatase, mitochondrial	1	0.999	5	40	40	40	4	1	4	6	3	7	8	7	4	1	4	6	3	7	8	7	4	1	4	6	3	7	8	7	31670300	24507798	22844560	50527832	35136888	64961848	67176576	84925624	13922937	0	0	25165044
sp|P22366|MYD88_MOUSE	P22366	MYD88_MOUSE	Myd88	296	Mus musculus OX=10090	1:Experimental evidence at protein level	Myeloid differentiation primary response protein MyD88	1	0.999	4	17	17	17	1	1	2	3	1	3	4	2	1	1	2	3	1	3	4	2	1	1	2	3	1	3	4	2	11067838	10864838	10292360	10613682	7.73969e+06	21492688	20957532	8774134	0	0	0	0
sp|P22682|CBL_MOUSE	P22682	CBL_MOUSE	Cbl	913	Mus musculus OX=10090	1:Experimental evidence at protein level	E3 ubiquitin-protein ligase CBL	1	0.999	18	184	146	184	27	14	26	26	14	27	27	23	23	11	20	22	10	21	21	18	27	14	26	26	14	27	27	23	569649540	520868896	534478752	526573408	473705312	478772096	548904450	533777248	73341864	70577960	70337056	70287024
sp|P22892|AP1G1_MOUSE	P22892	AP1G1_MOUSE	Ap1g1	822	Mus musculus OX=10090	1:Experimental evidence at protein level	AP-1 complex subunit gamma-1	1	0.999	15	163	155	163	18	13	21	25	10	23	25	28	18	13	20	23	10	22	23	26	18	13	21	25	10	23	25	28	555610820	429669472	570997500	496069376	409556896	586351040	427568352	442828384	87905184	68379160	74533368	85929088
sp|P22907|HEM3_MOUSE	P22907	HEM3_MOUSE	Hmbs	361	Mus musculus OX=10090	1:Experimental evidence at protein level	Porphobilinogen deaminase	1	0.999	6	53	53	53	6	5	5	6	6	9	10	6	6	5	5	6	6	9	10	6	6	5	5	6	6	9	10	6	120778256	58035676	63112784	119284256	100334144	108078856	106846120	65052808	59058152	30867238	44488648	37757660
sp|P23116|EIF3A_MOUSE	P23116	EIF3A_MOUSE	Eif3a	1344	Mus musculus OX=10090	1:Experimental evidence at protein level	Eukaryotic translation initiation factor 3 subunit A	1	0.999	52	951	951	951	127	58	140	151	72	125	134	144	127	58	140	151	72	125	134	144	127	58	140	151	72	125	134	144	10381212700	9254991900	11299507200	13695787000	10326033400	10379343900	10981121000	11446367200	670499780	607044350	679404540	712150780
sp|P23198|CBX3_MOUSE	P23198	CBX3_MOUSE	Cbx3	183	Mus musculus OX=10090	1:Experimental evidence at protein level	Chromobox protein homolog 3	1	0.999	6	62	52	62	9	5	10	7	5	8	10	8	7	4	8	7	4	6	8	8	9	5	10	7	5	8	10	8	278616032	227501056	371970912	298493920	274723328	283968480	270765184	423627968	113038520	102366056	132727528	114705392
sp|P23249|MOV10_MOUSE	P23249	MOV10_MOUSE	Mov10	1004	Mus musculus OX=10090	1:Experimental evidence at protein level	Putative helicase MOV-10	1	0.999	16	86	86	86	9	6	11	11	6	13	14	16	9	6	11	11	6	13	14	16	9	6	11	11	6	13	14	16	112059608	164475312	102783224	200168832	85408760	170980352	168109008	181237728	34946548	36713468	34300764	38791308
sp|P23298|KPCL_MOUSE	P23298	KPCL_MOUSE	Prkch	683	Mus musculus OX=10090	1:Experimental evidence at protein level	Protein kinase C eta type	1	0.999	5	53	53	53	8	3	9	5	4	8	7	9	8	3	9	5	4	8	7	9	8	3	9	5	4	8	7	9	208592304	120066976	126405608	127927232	91264720	217662704	114616672	141437696	99882496	84866072	85901024	79223280
sp|P23475|XRCC6_MOUSE	P23475	XRCC6_MOUSE	Xrcc6	608	Mus musculus OX=10090	1:Experimental evidence at protein level	X-ray repair cross-complementing protein 6	1	0.999	4	19	19	19	2	1	3	3	1	2	4	3	2	1	3	3	1	2	4	3	2	1	3	3	1	2	4	3	33632640	25593076	28209088	25521638	13127574	16479024	25297688	22807560	19379748	14344780	16250889	14440486
sp|P23492|PNPH_MOUSE	P23492	PNPH_MOUSE	Pnp	289	Mus musculus OX=10090	1:Experimental evidence at protein level	Purine nucleoside phosphorylase	1	0.999	14	197	197	197	27	16	27	28	15	27	27	30	27	16	27	28	15	27	27	30	27	16	27	28	15	27	27	30	929266560	742615420	991409150	905762500	731896510	967100800	887357760	922221120	195780208	175881280	203753040	195712496
sp|P23506|PIMT_MOUSE	P23506	PIMT_MOUSE	Pcmt1	227	Mus musculus OX=10090	1:Experimental evidence at protein level	Protein-L-isoaspartate(D-aspartate) O-methyltransferase	1	0.999	3	32	32	32	5	3	3	5	2	3	6	5	5	3	3	5	2	3	6	5	5	3	3	5	2	3	6	5	130036976	57998904	59681892	142662784	66731456	63965656	96111352	54542720	81254600	0	0	88772112
sp|P23591|FCL_MOUSE	P23591	FCL_MOUSE	Gfus	321	Mus musculus OX=10090	1:Experimental evidence at protein level	GDP-L-fucose synthase	1	0.999	8	79	79	79	10	5	12	10	6	11	13	12	10	5	12	10	6	11	13	12	10	5	12	10	6	11	13	12	231328672	177463520	195713408	175652432	207732352	191353056	217729808	193644160	56575984	49846432	54312396	53672748
sp|P23611|IRF8_MOUSE	P23611	IRF8_MOUSE	Irf8	424	Mus musculus OX=10090	1:Experimental evidence at protein level	Interferon regulatory factor 8	1	0.999	6	45	45	45	7	4	7	6	3	6	5	7	7	4	7	6	3	6	5	7	7	4	7	6	3	6	5	7	114076768	95453872	98701888	115911816	98095208	92598224	106719736	130078880	49989776	38742488	42543792	53678628
sp|P23708|NFYA_MOUSE	P23708	NFYA_MOUSE	Nfya	346	Mus musculus OX=10090	1:Experimental evidence at protein level	Nuclear transcription factor Y subunit alpha	1	0.999	3	69	69	69	8	5	10	9	6	11	10	10	8	5	10	9	6	11	10	10	8	5	10	9	6	11	10	10	318803040	185656128	342184768	296396640	282502624	306024544	309480800	264340960	110968360	73560568	120096528	106603248
sp|P23780|BGAL_MOUSE	P23780	BGAL_MOUSE	Glb1	647	Mus musculus OX=10090	1:Experimental evidence at protein level	Beta-galactosidase	1	0.999	8	53	53	53	8	3	6	6	5	10	9	6	8	3	6	6	5	10	9	6	8	3	6	6	5	10	9	6	90629816	84967488	91894432	106496640	100914288	101915200	122383640	127038488	37084744	36011160	34277572	39422528
sp|P23906|IRF2_MOUSE	P23906	IRF2_MOUSE	Irf2	349	Mus musculus OX=10090	1:Experimental evidence at protein level	Interferon regulatory factor 2	1	0.999	3	28	28	28	4	1	5	2	1	3	6	6	4	1	5	2	1	3	6	6	4	1	5	2	1	3	6	6	127913760	81941976	131910704	105281104	116726504	123613984	122823104	123706472	56932368	43517384	55479556	44299848
sp|P23949|TISD_MOUSE	P23949	TISD_MOUSE	Zfp36l2	484	Mus musculus OX=10090	1:Experimental evidence at protein level	mRNA decay activator protein ZFP36L2	1	0.999	3	7	7	7	3	0	0	0	0	1	3	0	3	0	0	0	0	1	3	0	3	0	0	0	0	1	3	0	33321484	0	0	0	0	6.36123e+06	0	0	0	0	0	0
sp|P24270|CATA_MOUSE	P24270	CATA_MOUSE	Cat	527	Mus musculus OX=10090	1:Experimental evidence at protein level	Catalase	1	0.999	17	178	125	178	22	12	28	31	11	25	25	24	15	9	20	23	8	16	16	18	22	12	28	31	11	25	25	24	835133060	791038980	841578690	969085890	799827260	838509060	867903420	927015230	137109776	135779120	132960768	134118648
sp|P24288|BCAT1_MOUSE	P24288	BCAT1_MOUSE	Bcat1	386	Mus musculus OX=10090	1:Experimental evidence at protein level	Branched-chain-amino-acid aminotransferase, cytosolic	1	0.999	5	50	50	50	6	4	6	10	2	7	8	7	6	4	6	10	2	7	8	7	6	4	6	10	2	7	8	7	259287984	220853088	230353664	393661312	225579872	244042016	283635072	253349216	102909328	87538648	86001248	121189840
sp|P24369|PPIB_MOUSE	P24369	PPIB_MOUSE	Ppib	216	Mus musculus OX=10090	1:Experimental evidence at protein level	Peptidyl-prolyl cis-trans isomerase B	1	0.999	10	115	115	115	20	10	15	20	7	12	16	15	20	10	15	20	7	12	16	15	20	10	15	20	7	12	16	15	1594849150	1664903940	1778039550	2567096580	1941660420	1459569660	1678747650	2105440510	1038750080	1093738240	1105046270	1249819140
sp|P24452|CAPG_MOUSE	P24452	CAPG_MOUSE	Capg	352	Mus musculus OX=10090	1:Experimental evidence at protein level	Macrophage-capping protein	1	0.999	35	624	624	624	96	49	95	81	50	77	89	87	96	49	95	81	50	77	89	87	96	49	95	81	50	77	89	87	21115613200	19408095200	20162390000	20524861400	19629111300	20647931900	20592181200	20661938200	5356869600	4651817500	4980581900	4888600100
sp|P24527|LKHA4_MOUSE	P24527	LKHA4_MOUSE	Lta4h	611	Mus musculus OX=10090	1:Experimental evidence at protein level	Leukotriene A-4 hydrolase	1	0.999	6	57	57	57	10	4	5	9	5	7	8	9	10	4	5	9	5	7	8	9	10	4	5	9	5	7	8	9	253603296	278745248	143663776	160981568	215040096	180282576	194990112	198122864	63810912	64703584	57212684	54268380
sp|P24547|IMDH2_MOUSE	P24547	IMDH2_MOUSE	Impdh2	514	Mus musculus OX=10090	1:Experimental evidence at protein level	Inosine-5'-monophosphate dehydrogenase 2	1	0.999	31	493	484	493	72	36	73	75	34	65	71	67	72	36	71	70	34	65	70	66	72	36	73	75	34	65	71	67	8066929700	6191755300	7853999100	7600012300	6181936100	7758415400	7399695400	7163350000	1483917950	1272596480	1392225410	1253850240
sp|P24604|TEC_MOUSE	P24604	TEC_MOUSE	Tec	630	Mus musculus OX=10090	1:Experimental evidence at protein level	Tyrosine-protein kinase Tec	0.981	0.999	1	4	4	4	1	0	0	1	0	0	2	0	1	0	0	1	0	0	2	0	1	0	0	1	0	0	2	0	0	0	0	0	0	0	0	0	0	0	0	0
sp|P24668|MPRD_MOUSE	P24668	MPRD_MOUSE	M6pr	278	Mus musculus OX=10090	1:Experimental evidence at protein level	Cation-dependent mannose-6-phosphate receptor	1	0.999	8	95	95	95	12	5	17	21	7	10	10	13	12	5	17	21	7	10	10	13	12	5	17	21	7	10	10	13	836239040	690398530	1121410180	1238791420	965299070	777263230	957286590	902190910	407536544	349871744	420763072	430778240
sp|P24788|CD11B_MOUSE	P24788	CD11B_MOUSE	Cdk11b	784	Mus musculus OX=10090	1:Experimental evidence at protein level	Cyclin-dependent kinase 11B	1	0.999	12	132	132	132	19	10	18	17	8	21	19	20	19	10	18	17	8	21	19	20	19	10	18	17	8	21	19	20	438666208	301609280	383116064	445087712	394430560	473581568	384481728	450912288	90699120	78820256	79807328	84513296
sp|P24860|CCNB1_MOUSE	P24860	CCNB1_MOUSE	Ccnb1	430	Mus musculus OX=10090	1:Experimental evidence at protein level	G2/mitotic-specific cyclin-B1	1	0.999	3	14	14	14	1	1	1	2	0	3	4	2	1	1	1	2	0	3	4	2	1	1	1	2	0	3	4	2	42983976	21233420	0	22550766	27632910	132725552	52387192	38770856	0	0	0	0
sp|P25206|MCM3_MOUSE	P25206	MCM3_MOUSE	Mcm3	812	Mus musculus OX=10090	1:Experimental evidence at protein level	DNA replication licensing factor MCM3	1	0.999	35	504	489	504	72	36	78	66	36	66	74	76	70	35	76	63	35	64	72	74	72	36	78	66	36	66	74	76	3259551740	2947388670	4242821630	4274350340	3214328320	4408783900	4028027900	4331102700	373933856	378311424	421807456	428902880
sp|P25322|CCND1_MOUSE	P25322	CCND1_MOUSE	Ccnd1	295	Mus musculus OX=10090	1:Experimental evidence at protein level	G1/S-specific cyclin-D1	1	0.999	4	18	18	18	2	2	2	4	1	2	2	3	2	2	2	4	1	2	2	3	2	2	2	4	1	2	2	3	29979876	76551016	53510508	92375104	61255328	40200972	40209464	63157540	21216284	30134830	29827198	30203764
sp|P25425|PO2F1_MOUSE	P25425	PO2F1_MOUSE	Pou2f1	770	Mus musculus OX=10090	1:Experimental evidence at protein level	POU domain, class 2, transcription factor 1	1	0.999	4	36	32	36	5	2	5	5	2	6	4	7	4	2	5	4	2	6	3	6	5	2	5	5	2	6	4	7	132890448	57890316	117771504	70585088	48752624	118709608	69025056	45003256	39898016	28633026	43740744	34764224
sp|P25444|RS2_MOUSE	P25444	RS2_MOUSE	Rps2	293	Mus musculus OX=10090	1:Experimental evidence at protein level	40S ribosomal protein S2	1	0.999	11	108	108	108	17	9	12	18	10	12	17	13	17	9	12	18	10	12	17	13	17	9	12	18	10	12	17	13	732317760	668224580	557364990	630772290	798753660	610827390	873458300	790812350	360879616	366962496	306579712	366755936
sp|P25799|NFKB1_MOUSE	P25799	NFKB1_MOUSE	Nfkb1	971	Mus musculus OX=10090	1:Experimental evidence at protein level	Nuclear factor NF-kappa-B p105 subunit	1	0.999	11	125	125	125	16	7	20	21	11	14	14	22	16	7	20	21	11	14	14	22	16	7	20	21	11	14	14	22	589963070	315011104	534239744	485941696	467639808	411941312	606983490	533167392	126397584	105205760	140274576	138276752
sp|P25911|LYN_MOUSE	P25911	LYN_MOUSE	Lyn	512	Mus musculus OX=10090	1:Experimental evidence at protein level	Tyrosine-protein kinase Lyn	1	0.999	11	124	98	124	20	10	17	17	9	15	17	19	17	8	14	13	7	12	13	14	20	10	17	17	9	15	17	19	429524256	456850208	437526976	471359584	357909152	521126848	423851840	509021632	95888840	94080824	94974168	92007464
sp|P25916|BMI1_MOUSE	P25916	BMI1_MOUSE	Bmi1	324	Mus musculus OX=10090	1:Experimental evidence at protein level	Polycomb complex protein BMI-1	0.9965	0.9988	2	2	1	2	0	0	0	2	0	0	0	0	0	0	0	1	0	0	0	0	0	0	0	2	0	0	0	0	19165126	0	0	19201552	0	0	0	17763410	0	0	0	0
sp|P25976|UBF1_MOUSE	P25976	UBF1_MOUSE	Ubtf	765	Mus musculus OX=10090	1:Experimental evidence at protein level	Nucleolar transcription factor 1	1	0.999	16	211	211	211	28	14	33	26	16	28	35	31	28	14	33	26	16	28	35	31	28	14	33	26	16	28	35	31	1204030850	987079680	1354200450	1196988670	1181450110	1194265730	1340846720	1293661180	247629664	222327008	248173056	265651280
sp|P26039|TLN1_MOUSE	P26039	TLN1_MOUSE	Tln1	2541	Mus musculus OX=10090	1:Experimental evidence at protein level	Talin-1	1	0.999	110	1657	1555	1657	233	117	242	234	120	225	241	245	223	111	229	219	113	210	224	226	233	117	242	234	120	225	241	245	14920469500	13273498600	14096742400	15212531700	12428054500	13545047000	15229339600	13137988600	747798720	692267070	696696640	715566270
sp|P26040|EZRI_MOUSE	P26040	EZRI_MOUSE	Ezr	586	Mus musculus OX=10090	1:Experimental evidence at protein level	Ezrin	1	0.999	24	131	131	465	22	10	19	18	8	16	18	20	22	10	19	18	8	16	18	20	71	34	63	70	33	61	63	70	722469760	733640130	849085700	815380860	1089014780	821343620	852268540	952132420	134927808	139051600	139144752	126759864
sp|P26041|MOES_MOUSE	P26041	MOES_MOUSE	Msn	577	Mus musculus OX=10090	1:Experimental evidence at protein level	Moesin	1	0.999	53	1020	672	1020	140	69	143	170	68	136	142	152	91	43	97	115	43	88	97	98	140	69	143	170	68	136	142	152	14888239100	12911581200	16405665800	18634188800	13144906800	17073102800	15923717100	16890588200	1391564670	1220928260	1358548220	1240535420
sp|P26043|RADI_MOUSE	P26043	RADI_MOUSE	Rdx	583	Mus musculus OX=10090	1:Experimental evidence at protein level	Radixin	1	0.999	25	152	152	489	17	11	22	22	12	22	22	24	17	11	22	22	12	22	22	24	64	36	66	74	36	70	66	77	1842179970	1553204480	1904491010	1673090050	1442778500	1869671680	1913771520	1814931710	294535776	245209552	295747520	250187936
sp|P26151|FCGR1_MOUSE	P26151	FCGR1_MOUSE	Fcgr1	404	Mus musculus OX=10090	1:Experimental evidence at protein level	High affinity immunoglobulin gamma Fc receptor I	0.9996	0.999	2	28	28	28	4	2	5	4	2	3	4	4	4	2	5	4	2	3	4	4	4	2	5	4	2	3	4	4	83918320	96113040	99078760	82008312	89478080	96831336	93226960	97068328	59675084	75555984	77810632	62315852
sp|P26231|CTNA1_MOUSE	P26231	CTNA1_MOUSE	Ctnna1	906	Mus musculus OX=10090	1:Experimental evidence at protein level	Catenin alpha-1	1	0.999	6	19	16	19	4	0	3	4	2	1	4	1	4	0	2	2	2	1	4	1	4	0	3	4	2	1	4	1	81268320	16663240	70547648	52819720	30467168	22665644	60977124	32076472	31086238	14980489	24424056	18390852
sp|P26323|FLI1_MOUSE	P26323	FLI1_MOUSE	Fli1	452	Mus musculus OX=10090	1:Experimental evidence at protein level	Friend leukemia integration 1 transcription factor	1	0.999	10	82	68	82	14	4	16	10	6	11	11	10	12	3	14	8	5	9	9	8	14	4	16	10	6	11	11	10	133257624	112338704	178312688	168229600	119510544	129780104	177105104	169532448	40325992	38016764	44942420	42447324
sp|P26350|PTMA_MOUSE	P26350	PTMA_MOUSE	Ptma	111	Mus musculus OX=10090	1:Experimental evidence at protein level	Prothymosin alpha	1	0.999	4	64	64	64	5	2	10	16	3	5	7	16	5	2	10	16	3	5	7	16	5	2	10	16	3	5	7	16	203139936	171874720	1509113470	1906105220	393696192	317719552	412242304	7248622600	113730208	104332384	672971650	1039624640
sp|P26369|U2AF2_MOUSE	P26369	U2AF2_MOUSE	U2af2	475	Mus musculus OX=10090	1:Experimental evidence at protein level	Splicing factor U2AF 65 kDa subunit	1	0.999	9	203	203	203	28	19	31	25	14	31	28	27	28	19	31	25	14	31	28	27	28	19	31	25	14	31	28	27	1062142140	977144320	1490920060	1409898880	1346343040	1122585600	1256877060	1495003520	507069056	456830720	646216000	573075840
sp|P26443|DHE3_MOUSE	P26443	DHE3_MOUSE	Glud1	558	Mus musculus OX=10090	1:Experimental evidence at protein level	Glutamate dehydrogenase 1, mitochondrial	1	0.999	43	747	160	747	107	51	103	104	56	106	114	106	21	14	24	22	14	24	20	21	107	51	103	104	56	106	114	106	6962083300	5952039900	7002537500	6803744300	5958852600	6870576100	6337735700	7290229200	606316610	573885820	599734980	580412800
sp|P26450|P85A_MOUSE	P26450	P85A_MOUSE	Pik3r1	724	Mus musculus OX=10090	1:Experimental evidence at protein level	Phosphatidylinositol 3-kinase regulatory subunit alpha	1	0.999	9	48	45	49	8	3	7	6	4	6	8	6	7	2	6	6	4	6	8	6	8	3	7	6	5	6	8	6	61283868	83406024	127670976	80000592	34286976	81753848	77775776	71317064	27093122	22154566	28994726	25643858
sp|P26516|PSMD7_MOUSE	P26516	PSMD7_MOUSE	Psmd7	321	Mus musculus OX=10090	1:Experimental evidence at protein level	26S proteasome non-ATPase regulatory subunit 7	1	0.999	6	111	111	111	18	9	16	15	8	13	16	16	18	9	16	15	8	13	16	16	18	9	16	15	8	13	16	16	866295040	569098880	929422460	823387840	806712960	666508480	852653630	901483780	173093584	162971216	178724720	167406464
sp|P26638|SYSC_MOUSE	P26638	SYSC_MOUSE	Sars1	512	Mus musculus OX=10090	1:Experimental evidence at protein level	Serine--tRNA ligase, cytoplasmic	1	0.999	17	191	191	191	30	11	29	28	14	26	25	28	30	11	29	28	14	26	25	28	30	11	29	28	14	26	25	28	1372144770	1163017090	1485875200	1642943620	1415049090	1548016000	1617767550	1241754370	372614752	313572864	367324544	372041888
sp|P26883|FKB1A_MOUSE	P26883	FKB1A_MOUSE	Fkbp1a	108	Mus musculus OX=10090	1:Experimental evidence at protein level	Peptidyl-prolyl cis-trans isomerase FKBP1A	1	0.999	5	156	156	156	25	12	23	20	11	19	25	21	25	12	23	20	11	19	25	21	25	12	23	20	11	19	25	21	2116031100	1619162750	2412264700	2632033280	1963319810	1651052670	1951893380	2197463550	787045500	598761340	612784640	571742210
sp|P27046|MA2A1_MOUSE	P27046	MA2A1_MOUSE	Man2a1	1150	Mus musculus OX=10090	1:Experimental evidence at protein level	Alpha-mannosidase 2	1	0.999	9	42	42	42	5	1	10	5	3	6	7	5	5	1	10	5	3	6	7	5	5	1	10	5	3	6	7	5	53826452	25377570	108769752	60229968	62039992	107580792	53144392	109162912	24912694	20030766	19087840	21098204
sp|P27048|RSMB_MOUSE	P27048	RSMB_MOUSE	Snrpb	231	Mus musculus OX=10090	1:Experimental evidence at protein level	Small nuclear ribonucleoprotein-associated protein B	0.9988	0.999	3	37	0	37	6	3	5	6	2	6	5	4	0	0	0	0	0	0	0	0	6	3	5	6	2	6	5	4	165676560	140973600	143129216	177869664	158042304	198098112	187483760	121229608	113035616	110983312	97148256	120625376
sp|P27546|MAP4_MOUSE	P27546	MAP4_MOUSE	Map4	1125	Mus musculus OX=10090	1:Experimental evidence at protein level	Microtubule-associated protein 4	1	0.999	14	137	137	137	22	12	19	21	9	14	18	22	22	12	19	21	9	14	18	22	22	12	19	21	9	14	18	22	567951810	546385600	596602050	521461888	574074050	559646020	545932100	598196930	102862064	105254760	121299560	106923448
sp|P27600|GNA12_MOUSE	P27600	GNA12_MOUSE	Gna12	379	Mus musculus OX=10090	1:Experimental evidence at protein level	Guanine nucleotide-binding protein subunit alpha-12	0.9608	0.9979	1	1	1	1	0	0	1	0	0	0	0	0	0	0	1	0	0	0	0	0	0	0	1	0	0	0	0	0	0	0	0	0	0	0	0	0	0	0	0	0
sp|P27601|GNA13_MOUSE	P27601	GNA13_MOUSE	Gna13	377	Mus musculus OX=10090	1:Experimental evidence at protein level	Guanine nucleotide-binding protein subunit alpha-13	1	0.999	11	142	142	142	19	10	19	21	11	21	24	17	19	10	19	21	11	21	24	17	19	10	19	21	11	21	24	17	338919296	282919136	315730368	244830864	316941888	313886336	330315136	246710208	75913784	66609256	68568864	67148896
sp|P27612|PLAP_MOUSE	P27612	PLAP_MOUSE	Plaa	794	Mus musculus OX=10090	1:Experimental evidence at protein level	Phospholipase A-2-activating protein	1	0.999	7	71	71	71	10	5	9	12	6	11	10	8	10	5	9	12	6	11	10	8	10	5	9	12	6	11	10	8	293879488	245609040	328296512	372694080	301376416	309428544	296888288	261888432	117735088	108739192	121054112	137639616
sp|P27659|RL3_MOUSE	P27659	RL3_MOUSE	Rpl3	403	Mus musculus OX=10090	1:Experimental evidence at protein level	60S ribosomal protein L3	1	0.999	38	735	735	735	113	56	96	100	52	106	106	106	113	56	96	100	52	106	106	106	113	56	96	100	52	106	106	106	21368553500	14725284900	18638379000	14149630000	16005737500	16647649300	18177310700	17599954900	3315556610	3081920000	3378024450	3143628030
sp|P27773|PDIA3_MOUSE	P27773	PDIA3_MOUSE	Pdia3	505	Mus musculus OX=10090	1:Experimental evidence at protein level	Protein disulfide-isomerase A3	1	0.999	52	1055	1027	1055	148	74	142	157	74	153	146	161	143	72	139	153	72	151	142	155	148	74	142	157	74	153	146	161	32378501100	20988002300	26398418900	29523068900	23902863400	33264603100	30908684300	21363507200	5019606500	4518920700	4921720300	4610377700
sp|P27790|CENPB_MOUSE	P27790	CENPB_MOUSE	Cenpb	599	Mus musculus OX=10090	2:Experimental evidence at transcript level	Major centromere autoantigen B	0.981	0.999	1	8	8	8	0	1	0	1	0	2	2	2	0	1	0	1	0	2	2	2	0	1	0	1	0	2	2	2	10747922	12817522	10545391	14254970	9707634	13914368	11397703	17054466	0	0	0	0
sp|P27808|MGAT1_MOUSE	P27808	MGAT1_MOUSE	Mgat1	447	Mus musculus OX=10090	1:Experimental evidence at protein level	Alpha-1,3-mannosyl-glycoprotein 2-beta-N-acetylglucosaminyltransferase	0.981	0.999	1	2	2	2	0	0	0	1	0	0	1	0	0	0	0	1	0	0	1	0	0	0	0	1	0	0	1	0	0	0	6673491	8959753	0	0	0	5.09237e+06	0	0	0	0
sp|P27870|VAV_MOUSE	P27870	VAV_MOUSE	Vav1	845	Mus musculus OX=10090	1:Experimental evidence at protein level	Proto-oncogene vav	1	0.999	20	213	213	213	29	17	34	28	14	28	33	30	29	17	34	28	14	28	33	30	29	17	34	28	14	28	33	30	894134850	645832960	1092466690	1040971140	658620350	1045801600	913651260	959485180	167244704	154508416	176900944	166413200
sp|P28028|BRAF_MOUSE	P28028	BRAF_MOUSE	Braf	751	Mus musculus OX=10090	1:Experimental evidence at protein level	Serine/threonine-protein kinase B-raf	0.9699	0.9984	3	1	1	2	0	0	0	0	0	0	1	0	0	0	0	0	0	0	1	0	0	0	0	0	0	0	2	0	0	0	0	0	0	0	0	0	0	0	0	0
sp|P28033|CEBPB_MOUSE	P28033	CEBPB_MOUSE	Cebpb	296	Mus musculus OX=10090	1:Experimental evidence at protein level	CCAAT/enhancer-binding protein beta	1	0.999	3	20	20	20	4	1	2	4	2	3	4	0	4	1	2	4	2	3	4	0	4	1	2	4	2	3	4	0	45327724	34990988	61857592	54617328	43522488	37027788	51343424	44713480	29235190	23424226	32647820	32293250
sp|P28063|PSB8_MOUSE	P28063	PSB8_MOUSE	Psmb8	276	Mus musculus OX=10090	1:Experimental evidence at protein level	Proteasome subunit beta type-8	1	0.999	9	91	91	91	12	7	12	14	6	16	13	11	12	7	12	14	6	16	13	11	12	7	12	14	6	16	13	11	538166530	357064256	734900670	672620160	491953280	634845250	572484860	650793020	165962752	126424552	217934480	171968368
sp|P28076|PSB9_MOUSE	P28076	PSB9_MOUSE	Psmb9	219	Mus musculus OX=10090	1:Experimental evidence at protein level	Proteasome subunit beta type-9	1	0.999	5	52	52	52	8	4	5	8	4	7	8	8	8	4	5	8	4	7	8	8	8	4	5	8	4	7	8	8	177580816	166609648	155992320	141767424	158897520	159969696	165128944	132500176	39132680	42065600	43827908	40450860
sp|P28271|ACOHC_MOUSE	P28271	ACOHC_MOUSE	Aco1	889	Mus musculus OX=10090	1:Experimental evidence at protein level	Cytoplasmic aconitate hydratase	1	0.999	18	148	142	148	24	9	21	19	11	19	24	21	23	8	20	18	11	18	23	21	24	9	21	19	11	19	24	21	392877152	327488960	505505536	457727584	321596384	405409600	415469664	389564768	82944944	79859736	84040480	76991792
sp|P28352|APEX1_MOUSE	P28352	APEX1_MOUSE	Apex1	317	Mus musculus OX=10090	1:Experimental evidence at protein level	DNA-(apurinic or apyrimidinic site) endonuclease	1	0.999	21	291	291	291	38	24	41	40	21	43	44	40	38	24	41	40	21	43	44	40	38	24	41	40	21	43	44	40	2275010820	1837931520	2064922370	2116608770	1628429570	2208314620	2090307840	2063397500	585829570	505908608	539492420	555936380
sp|P28474|ADHX_MOUSE	P28474	ADHX_MOUSE	Adh5	374	Mus musculus OX=10090	1:Experimental evidence at protein level	Alcohol dehydrogenase class-3	1	0.999	5	72	72	72	11	5	13	9	4	9	11	10	11	5	13	9	4	9	11	10	11	5	13	9	4	9	11	10	321095648	347601568	395838496	354958976	297679872	350053440	393895552	363879424	132989720	142591584	166589136	154729264
sp|P28574|MAX_MOUSE	P28574	MAX_MOUSE	Max	160	Mus musculus OX=10090	1:Experimental evidence at protein level	Protein max	1	0.999	5	70	70	70	8	5	11	6	6	8	13	13	8	5	11	6	6	8	13	13	8	5	11	6	6	8	13	13	424978752	355814048	488150304	356342912	434547744	456488704	494300992	403116224	109786168	106156240	101501736	83355456
sp|P28650|PURA1_MOUSE	P28650	PURA1_MOUSE	Adss1	457	Mus musculus OX=10090	1:Experimental evidence at protein level	Adenylosuccinate synthetase isozyme 1	1	0.999	10	119	109	119	19	7	14	17	8	16	15	23	18	6	14	15	7	14	14	21	19	7	14	17	8	16	15	23	952304770	841100220	921339260	880626820	839830210	941926020	961902660	965525180	178681056	172580320	176080608	169864208
sp|P28656|NP1L1_MOUSE	P28656	NP1L1_MOUSE	Nap1l1	391	Mus musculus OX=10090	1:Experimental evidence at protein level	Nucleosome assembly protein 1-like 1	1	0.999	19	239	209	239	36	15	36	35	17	34	32	34	33	14	31	31	14	31	27	28	36	15	36	35	17	34	32	34	3662319870	3212455680	4165536510	3244205570	2966265600	4302456300	3390786300	3320414980	1301888000	1110711420	1188528260	1157004290
sp|P28658|ATX10_MOUSE	P28658	ATX10_MOUSE	Atxn10	475	Mus musculus OX=10090	1:Experimental evidence at protein level	Ataxin-10	1	0.999	7	58	58	58	10	3	6	8	4	7	11	9	10	3	6	8	4	7	11	9	10	3	6	8	4	7	11	9	157230128	119396672	151086544	136606400	123583112	135723232	143119120	119931960	48748164	41044712	45741548	45081628
sp|P28659|CELF1_MOUSE	P28659	CELF1_MOUSE	Celf1	486	Mus musculus OX=10090	1:Experimental evidence at protein level	CUGBP Elav-like family member 1	1	0.999	7	33	33	74	6	2	6	5	3	4	3	4	6	2	6	5	3	4	3	4	12	4	12	11	6	9	11	9	47222408	28280032	41978136	69866008	51843620	44420176	58811272	69615232	35748180	23017266	31690456	37780464
sp|P28667|MRP_MOUSE	P28667	MRP_MOUSE	Marcksl1	200	Mus musculus OX=10090	1:Experimental evidence at protein level	MARCKS-related protein	0.9794	0.9989	1	13	13	13	1	1	2	2	1	2	2	2	1	1	2	2	1	2	2	2	1	1	2	2	1	2	2	2	100709896	91624080	91240344	78816232	91509752	102440592	93343080	109230208	0	0	0	0
sp|P28704|RXRB_MOUSE	P28704	RXRB_MOUSE	Rxrb	520	Mus musculus OX=10090	1:Experimental evidence at protein level	Retinoic acid receptor RXR-beta	1	0.999	5	42	26	42	8	3	5	6	4	3	5	8	4	2	3	4	2	3	3	5	8	3	5	6	4	3	5	8	48224508	61294232	71362352	75929680	40435164	41358564	82088216	56309000	22308224	22909604	24143500	29329488
sp|P28738|KIF5C_MOUSE	P28738	KIF5C_MOUSE	Kif5c	956	Mus musculus OX=10090	1:Experimental evidence at protein level	Kinesin heavy chain isoform 5C	0.981	0.999	2	2	2	11	0	0	0	0	0	1	1	0	0	0	0	0	0	1	1	0	0	0	0	0	0	6	5	0	0	0	0	0	0	0	0	0	0	0	0	0
sp|P28740|KIF2A_MOUSE	P28740	KIF2A_MOUSE	Kif2a	705	Mus musculus OX=10090	1:Experimental evidence at protein level	Kinesin-like protein KIF2A	1	0.999	15	123	106	123	16	13	16	18	10	17	17	16	14	12	15	14	9	15	14	13	16	13	16	18	10	17	17	16	346289760	352828224	426733952	390890400	408257408	360919008	412914592	491039424	61116944	61383932	63054584	59603660
sp|P28741|KIF3A_MOUSE	P28741	KIF3A_MOUSE	Kif3a	701	Mus musculus OX=10090	1:Experimental evidence at protein level	Kinesin-like protein KIF3A	0.9804	0.999	1	2	2	2	1	0	0	0	0	0	0	1	1	0	0	0	0	0	0	1	1	0	0	0	0	0	0	1	0	0	0	0	0	0	0	0	0	0	0	0
sp|P28798|GRN_MOUSE	P28798	GRN_MOUSE	Grn	589	Mus musculus OX=10090	1:Experimental evidence at protein level	Progranulin	1	0.999	4	25	25	25	1	0	4	5	1	5	3	6	1	0	4	5	1	5	3	6	1	0	4	5	1	5	3	6	19508576	13245670	8849492	55618904	8945654	11632371	8438101	31131992	17404340	12151481	0	20781770
sp|P28867|KPCD_MOUSE	P28867	KPCD_MOUSE	Prkcd	674	Mus musculus OX=10090	1:Experimental evidence at protein level	Protein kinase C delta type	1	0.999	20	215	215	215	31	15	28	33	14	28	32	34	31	15	28	33	14	28	32	34	31	15	28	33	14	28	32	34	668325180	498105024	757899260	788267970	782897790	757498050	781569090	749977220	89625848	74499192	99647616	102977984
sp|P29341|PABP1_MOUSE	P29341	PABP1_MOUSE	Pabpc1	636	Mus musculus OX=10090	1:Experimental evidence at protein level	Polyadenylate-binding protein 1	1	0.999	53	1007	1007	1007	155	77	137	143	72	128	145	150	155	77	137	143	72	128	145	150	155	77	137	143	72	128	145	150	13934657500	11918499800	12833604600	12320186400	11727387600	14942327800	12559340500	13266467800	1340926980	1245141250	1303302020	1264796670
sp|P29351|PTN6_MOUSE	P29351	PTN6_MOUSE	Ptpn6	595	Mus musculus OX=10090	1:Experimental evidence at protein level	Tyrosine-protein phosphatase non-receptor type 6	1	0.999	34	517	494	517	75	37	74	83	37	75	66	70	72	35	71	81	35	72	62	66	75	37	74	83	37	75	66	70	6080844300	5388959200	7565704700	7682827800	5486571500	6571583500	7552270800	7652818900	1135310980	1117658240	1185010820	1182577540
sp|P29352|PTN22_MOUSE	P29352	PTN22_MOUSE	Ptpn22	802	Mus musculus OX=10090	1:Experimental evidence at protein level	Tyrosine-protein phosphatase non-receptor type 22	0.9996	0.999	2	15	15	15	1	1	2	3	1	2	2	3	1	1	2	3	1	2	2	3	1	1	2	3	1	2	2	3	12096082	15060700	24551664	26080832	22872348	14886691	18037776	15449600	0	0	14876976	16078702
sp|P29391|FRIL1_MOUSE	P29391	FRIL1_MOUSE	Ftl1	183	Mus musculus OX=10090	1:Experimental evidence at protein level	Ferritin light chain 1	1	0.999	4	42	20	42	7	4	6	6	2	5	7	5	4	2	3	2	1	3	3	2	7	4	6	6	2	5	7	5	81571808	41986760	60525008	97392864	80986488	131613296	125684136	69943912	38053748	30471302	27761914	38804880
sp|P29416|HEXA_MOUSE	P29416	HEXA_MOUSE	Hexa	528	Mus musculus OX=10090	1:Experimental evidence at protein level	Beta-hexosaminidase subunit alpha	1	0.999	11	118	118	118	18	8	21	16	12	12	16	15	18	8	21	16	12	12	16	15	18	8	21	16	12	12	16	15	488356960	438612384	696653180	435061504	458791328	627582660	612817090	455176640	141103360	121378560	176506096	150336272
sp|P29452|CASP1_MOUSE	P29452	CASP1_MOUSE	Casp1	402	Mus musculus OX=10090	1:Experimental evidence at protein level	Caspase-1	1	0.999	8	97	97	97	16	9	12	16	6	11	16	11	16	9	12	16	6	11	16	11	16	9	12	16	6	11	16	11	285261312	209859232	216765568	276046336	240508224	231957584	233905760	256462880	66176236	58187304	61514860	74253976
sp|P29752|LALBA_MOUSE	P29752	LALBA_MOUSE	Lalba	143	Mus musculus OX=10090	1:Experimental evidence at protein level	Alpha-lactalbumin	0.9126	0.9951	1	15	15	15	2	1	2	2	2	2	2	2	2	1	2	2	2	2	2	2	2	1	2	2	2	2	2	2	15475177	16392134	15317603	13771746	44430040	8842951	19798858	23033056	0	0	0	0
sp|P29758|OAT_MOUSE	P29758	OAT_MOUSE	Oat	439	Mus musculus OX=10090	1:Experimental evidence at protein level	Ornithine aminotransferase, mitochondrial	1	0.999	26	346	346	346	51	26	47	53	27	44	50	48	51	26	47	53	27	44	50	48	51	26	47	53	27	44	50	48	2536835070	2268842500	2543860990	2223841280	2162487810	2444127490	2560843780	2141810430	494920000	460821920	480117664	470197184
sp|P29788|VTNC_MOUSE	P29788	VTNC_MOUSE	Vtn	478	Mus musculus OX=10090	1:Experimental evidence at protein level	Vitronectin	0.981	0.999	1	6	6	6	1	0	1	0	1	2	0	1	1	0	1	0	1	2	0	1	1	0	1	0	1	2	0	1	57805480	35953828	58053656	62431236	49798868	74601176	60635332	68695184	0	0	0	0
sp|P30204|MSRE_MOUSE	P30204	MSRE_MOUSE	Msr1	458	Mus musculus OX=10090	1:Experimental evidence at protein level	Macrophage scavenger receptor types I and II	1	0.999	6	67	67	67	7	5	12	12	3	8	8	12	7	5	12	12	3	8	8	12	7	5	12	12	3	8	8	12	729762180	76777512	644460740	438414272	85061880	236122928	213384400	409926720	442940288	32487208	234848272	96842384
sp|P30285|CDK4_MOUSE	P30285	CDK4_MOUSE	Cdk4	303	Mus musculus OX=10090	1:Experimental evidence at protein level	Cyclin-dependent kinase 4	1	0.999	13	162	162	178	22	10	23	27	11	21	27	21	22	10	23	27	11	21	27	21	24	12	25	29	13	23	29	23	571998270	534033216	578536580	604584640	543167420	601459580	739781180	516167520	93567888	93635136	98606040	95601728
sp|P30355|AL5AP_MOUSE	P30355	AL5AP_MOUSE	Alox5ap	161	Mus musculus OX=10090	1:Experimental evidence at protein level	Arachidonate 5-lipoxygenase-activating protein	0.9752	0.9987	1	13	13	13	1	1	2	2	1	2	2	2	1	1	2	2	1	2	2	2	1	1	2	2	1	2	2	2	176459792	126643792	149169136	187880528	176587952	169181328	155120704	117657856	0	0	0	0
sp|P30412|PPIC_MOUSE	P30412	PPIC_MOUSE	Ppic	212	Mus musculus OX=10090	1:Experimental evidence at protein level	Peptidyl-prolyl cis-trans isomerase C	0.9996	0.999	2	32	32	32	5	2	4	5	2	5	4	5	5	2	4	5	2	5	4	5	5	2	4	5	2	5	4	5	64841040	59912784	60948480	62693568	64551540	59914144	64786376	67565016	37830844	34155416	34862128	36030152
sp|P30415|NKTR_MOUSE	P30415	NKTR_MOUSE	Nktr	1453	Mus musculus OX=10090	1:Experimental evidence at protein level	NK-tumor recognition protein	0.9996	0.999	2	3	3	3	0	0	0	2	1	0	0	0	0	0	0	2	1	0	0	0	0	0	0	2	1	0	0	0	0	0	0	0	0	0	0	0	0	0	0	0
sp|P30416|FKBP4_MOUSE	P30416	FKBP4_MOUSE	Fkbp4	458	Mus musculus OX=10090	1:Experimental evidence at protein level	Peptidyl-prolyl cis-trans isomerase FKBP4	1	0.999	27	499	499	499	73	34	71	62	39	72	77	71	73	34	71	62	39	72	77	71	73	34	71	62	39	72	77	71	5184320000	4002342660	4848647200	4354868200	4845755400	4709574700	4618613800	4627480100	642224450	538144190	588840770	495625760
sp|P30681|HMGB2_MOUSE	P30681	HMGB2_MOUSE	Hmgb2	210	Mus musculus OX=10090	1:Experimental evidence at protein level	High mobility group protein B2	1	0.999	9	134	60	134	15	8	21	24	9	19	18	20	6	3	8	14	4	8	7	10	15	8	21	24	9	19	18	20	2873177860	2526034940	3346593280	1860483460	3151818500	3234500350	2832320510	2582985470	830603140	771279490	1023876860	612335620
sp|P30999|CTND1_MOUSE	P30999	CTND1_MOUSE	Ctnnd1	938	Mus musculus OX=10090	1:Experimental evidence at protein level	Catenin delta-1	1	0.999	32	500	500	500	74	38	72	66	36	67	73	74	74	38	72	66	36	67	73	74	74	38	72	66	36	67	73	74	1993045760	1560544510	1982879620	1836232830	1752038660	2220441860	1911823230	2111687420	145828864	123494832	137760912	134935552
sp|P31001|DESM_MOUSE	P31001	DESM_MOUSE	Des	469	Mus musculus OX=10090	1:Experimental evidence at protein level	Desmin	1	0.999	7	21	21	82	3	1	4	3	0	1	3	6	3	1	4	3	0	1	3	6	9	4	12	20	0	7	11	19	73498352	96913816	118637136	116554080	63758100	64927536	75169872	84631688	0	69447640	78448400	74533064
sp|P31230|AIMP1_MOUSE	P31230	AIMP1_MOUSE	Aimp1	310	Mus musculus OX=10090	1:Experimental evidence at protein level	Aminoacyl tRNA synthase complex-interacting multifunctional protein 1	1	0.999	6	106	106	106	13	8	18	15	8	13	15	16	13	8	18	15	8	13	15	16	13	8	18	15	8	13	15	16	953732670	926947070	1025485250	997291780	860660990	881792060	946851780	909842370	305831168	289624064	325583776	299013184
sp|P31254|UBA1Y_MOUSE	P31254	UBA1Y_MOUSE	Uba1y	1058	Mus musculus OX=10090	1:Experimental evidence at protein level	Ubiquitin-like modifier-activating enzyme 1 Y	1	0.999	5	15	15	45	3	2	1	1	1	2	1	4	3	2	1	1	1	2	1	4	7	4	6	7	3	6	5	7	103158640	49624800	84565192	50396020	13030292	30632908	40758592	47606848	36149432	34641028	34312128	31707756
sp|P31266|SUH_MOUSE	P31266	SUH_MOUSE	Rbpj	526	Mus musculus OX=10090	1:Experimental evidence at protein level	Recombining binding protein suppressor of hairless	1	0.999	10	128	114	128	20	8	18	16	11	16	17	22	18	7	16	14	10	14	15	20	20	8	18	16	11	16	17	22	956741630	689185020	971881020	904583680	836246850	844634750	899979780	956294910	152609024	136012320	152181744	163520400
sp|P31324|KAP3_MOUSE	P31324	KAP3_MOUSE	Prkar2b	416	Mus musculus OX=10090	1:Experimental evidence at protein level	cAMP-dependent protein kinase type II-beta regulatory subunit	1	0.999	6	22	22	41	2	2	3	3	2	2	2	6	2	2	3	3	2	2	2	6	4	3	7	6	3	4	5	9	10629824	11351609	7330182	17400390	0	27035210	9556683	21997584	0	0	0	10914542
sp|P31651|S6A12_MOUSE	P31651	S6A12_MOUSE	Slc6a12	614	Mus musculus OX=10090	2:Experimental evidence at transcript level	Sodium- and chloride-dependent betaine transporter	1	0.999	3	31	31	31	6	3	5	3	2	5	4	3	6	3	5	3	2	5	4	3	6	3	5	3	2	5	4	3	134610352	127696776	103410000	134282416	117901008	121021208	119550176	87918824	85213184	92196256	88243704	89527392
sp|P31750|AKT1_MOUSE	P31750	AKT1_MOUSE	Akt1	480	Mus musculus OX=10090	1:Experimental evidence at protein level	RAC-alpha serine/threonine-protein kinase	1	0.999	14	104	86	104	15	9	16	14	8	14	15	13	12	8	13	12	7	12	12	10	15	9	16	14	8	14	15	13	270090400	240627296	303625760	290735936	235226176	266737232	317577248	319542080	59812180	52900680	60008656	59364508
sp|P31786|ACBP_MOUSE	P31786	ACBP_MOUSE	Dbi	87	Mus musculus OX=10090	1:Experimental evidence at protein level	Acyl-CoA-binding protein	0.981	0.999	1	11	11	11	1	1	2	2	1	1	2	1	1	1	2	2	1	1	2	1	1	1	2	2	1	1	2	1	111225656	54935952	68741576	109763144	108409424	100683392	100999480	65540664	0	0	0	0
sp|P31938|MP2K1_MOUSE	P31938	MP2K1_MOUSE	Map2k1	393	Mus musculus OX=10090	1:Experimental evidence at protein level	Dual specificity mitogen-activated protein kinase kinase 1	1	0.999	13	84	84	162	12	5	11	14	4	12	12	14	12	5	11	14	4	12	12	14	23	11	23	25	10	23	22	25	612904190	410470400	463840512	534304448	421028544	437630464	494781984	546967300	245072080	187191216	222629456	237199664
sp|P31996|CD68_MOUSE	P31996	CD68_MOUSE	Cd68	326	Mus musculus OX=10090	1:Experimental evidence at protein level	Macrosialin	1	0.999	3	25	25	25	4	3	2	3	2	5	5	1	4	3	2	3	2	5	5	1	4	3	2	3	2	5	5	1	717544960	614243710	683491650	748014210	591930940	649571900	674300540	583384060	469071904	398566784	518554880	551376000
sp|P32020|SCP2_MOUSE	P32020	SCP2_MOUSE	Scp2	547	Mus musculus OX=10090	1:Experimental evidence at protein level	Sterol carrier protein 2	1	0.999	3	27	27	27	4	1	3	5	2	4	4	4	4	1	3	5	2	4	4	4	4	1	3	5	2	4	4	4	71617360	39408816	92157328	84427320	70516496	81560352	83898728	74085248	28182288	24572854	37296624	33290454
sp|P32067|LA_MOUSE	P32067	LA_MOUSE	Ssb	415	Mus musculus OX=10090	1:Experimental evidence at protein level	Lupus La protein homolog	1	0.999	15	250	250	250	36	17	37	33	20	37	36	34	36	17	37	33	20	37	36	34	36	17	37	33	20	37	36	34	3378966020	2911739390	3556797180	3164698620	3226956290	3526796030	3249595390	3384561660	745520960	667934340	804683710	633668100
sp|P32233|DRG1_MOUSE	P32233	DRG1_MOUSE	Drg1	367	Mus musculus OX=10090	1:Experimental evidence at protein level	Developmentally-regulated GTP-binding protein 1	1	0.999	8	95	95	99	12	10	16	13	6	13	13	12	12	10	16	13	6	13	13	12	14	10	16	13	6	14	14	12	703733820	575846850	755699580	742041730	494019968	748172740	679034050	559722240	253500192	253565696	284193280	258348864
sp|P32883|RASK_MOUSE	P32883	RASK_MOUSE	Kras	189	Mus musculus OX=10090	1:Experimental evidence at protein level	GTPase KRas	1	0.999	4	51	10	51	8	3	9	7	3	8	6	7	2	1	2	1	0	2	1	1	8	3	9	7	3	8	6	7	95378904	59738440	94507432	91507192	59665364	78168520	66762632	67415224	41368992	34219988	36819296	33506752
sp|P32921|SYWC_MOUSE	P32921	SYWC_MOUSE	Wars1	481	Mus musculus OX=10090	1:Experimental evidence at protein level	Tryptophan--tRNA ligase, cytoplasmic	1	0.999	12	146	146	146	23	12	17	19	9	20	25	21	23	12	17	19	9	20	25	21	23	12	17	19	9	20	25	21	715698880	642413180	762544960	714215170	593466620	872759300	739690430	741838850	162827680	138139024	166812096	159767280
sp|P33174|KIF4_MOUSE	P33174	KIF4_MOUSE	Kif4	1231	Mus musculus OX=10090	1:Experimental evidence at protein level	Chromosome-associated kinesin KIF4	1	0.999	15	159	159	163	25	10	20	22	13	25	23	21	25	10	20	22	13	25	23	21	25	10	20	24	13	25	23	23	341950048	247200896	344367584	361648832	354234688	373804256	373138048	395745056	55176132	41360664	52129328	46334160
sp|P33175|KIF5A_MOUSE	P33175	KIF5A_MOUSE	Kif5a	1027	Mus musculus OX=10090	1:Experimental evidence at protein level	Kinesin heavy chain isoform 5A	0.9985	0.999	3	3	3	16	1	0	0	1	0	1	0	0	1	0	0	1	0	1	0	0	6	0	0	4	0	6	0	0	0	0	6549153	5.26035e+06	0	39315360	0	0	0	0	0	0
sp|P33215|NEDD1_MOUSE	P33215	NEDD1_MOUSE	Nedd1	660	Mus musculus OX=10090	1:Experimental evidence at protein level	Protein NEDD1	1	0.999	6	30	30	30	3	2	6	3	4	3	4	5	3	2	6	3	4	3	4	5	3	2	6	3	4	3	4	5	20876470	36419680	36166584	42760372	15032590	34102288	27384004	44443896	0	19231696	19223858	15754816
sp|P33609|DPOLA_MOUSE	P33609	DPOLA_MOUSE	Pola1	1465	Mus musculus OX=10090	1:Experimental evidence at protein level	DNA polymerase alpha catalytic subunit	1	0.999	14	68	68	68	9	5	9	8	3	12	12	10	9	5	9	8	3	12	12	10	9	5	9	8	3	12	12	10	154913808	169782352	140367648	181702240	149449408	159678448	144670848	160103760	53844944	49442728	44652200	54825364
sp|P33610|PRI2_MOUSE	P33610	PRI2_MOUSE	Prim2	505	Mus musculus OX=10090	1:Experimental evidence at protein level	DNA primase large subunit	1	0.999	9	48	48	48	7	3	4	9	2	6	8	9	7	3	4	9	2	6	8	9	7	3	4	9	2	6	8	9	147694912	133962464	161305424	176020496	114091648	134573520	141712096	191749360	43784920	38970600	39978764	33883812
sp|P33611|DPOA2_MOUSE	P33611	DPOA2_MOUSE	Pola2	600	Mus musculus OX=10090	1:Experimental evidence at protein level	DNA polymerase alpha subunit B	1	0.999	9	100	100	100	12	6	10	14	9	19	16	14	12	6	10	14	9	19	16	14	12	6	10	14	9	19	16	14	193491568	196043296	200196048	215347488	187815184	205223456	274899904	219499200	50026364	48519564	52213168	52727200
sp|P34022|RANG_MOUSE	P34022	RANG_MOUSE	Ranbp1	203	Mus musculus OX=10090	1:Experimental evidence at protein level	Ran-specific GTPase-activating protein	1	0.999	14	177	177	177	28	10	24	30	14	22	21	28	28	10	24	30	14	22	21	28	28	10	24	30	14	22	21	28	2090101630	1900086780	2190990340	2000427900	1958372220	1767301380	2027855620	2114647420	1252130050	1178814720	1304064510	1217193730
sp|P34152|FAK1_MOUSE	P34152	FAK1_MOUSE	Ptk2	1052	Mus musculus OX=10090	1:Experimental evidence at protein level	Focal adhesion kinase 1	1	0.999	12	86	86	86	12	7	13	13	6	12	12	11	12	7	13	13	6	12	12	11	12	7	13	13	6	12	12	11	177476928	194121120	262533216	292592960	258015680	196806480	177817152	167808528	60836576	56084948	69469984	61092364
sp|P34884|MIF_MOUSE	P34884	MIF_MOUSE	Mif	115	Mus musculus OX=10090	1:Experimental evidence at protein level	Macrophage migration inhibitory factor	1	0.999	7	72	72	72	12	5	6	10	7	9	13	10	12	5	6	10	7	9	13	10	12	5	6	10	7	9	13	10	1431589120	1282278660	1700035460	2010758020	1971581950	1663461380	1890295680	1442497540	759660990	705094270	715474110	815352130
sp|P34902|IL2RG_MOUSE	P34902	IL2RG_MOUSE	Il2rg	369	Mus musculus OX=10090	1:Experimental evidence at protein level	Cytokine receptor common subunit gamma	0.981	0.999	1	5	5	5	2	0	0	1	1	1	0	0	2	0	0	1	1	1	0	0	2	0	0	1	1	1	0	0	7765248	8689008	9169776	9891582	6.87717e+06	7.00002e+06	10625956	0	0	0	0	0
sp|P35123|UBP4_MOUSE	P35123	UBP4_MOUSE	Usp4	962	Mus musculus OX=10090	1:Experimental evidence at protein level	Ubiquitin carboxyl-terminal hydrolase 4	1	0.999	16	153	153	153	19	8	22	21	10	24	24	25	19	8	22	21	10	24	24	25	19	8	22	21	10	24	24	25	338916640	371258080	391694304	352975200	282754976	435284192	380302496	378658528	53942916	56540980	58737596	54921616
sp|P35235|PTN11_MOUSE	P35235	PTN11_MOUSE	Ptpn11	593	Mus musculus OX=10090	1:Experimental evidence at protein level	Tyrosine-protein phosphatase non-receptor type 11	1	0.999	12	91	91	91	12	5	11	15	7	12	12	17	12	5	11	15	7	12	12	17	12	5	11	15	7	12	12	17	258264576	248180128	256801792	298330176	287075168	303784736	348326144	321960384	68137088	66230056	67485600	69351592
sp|P35278|RAB5C_MOUSE	P35278	RAB5C_MOUSE	Rab5c	216	Mus musculus OX=10090	1:Experimental evidence at protein level	Ras-related protein Rab-5C	1	0.999	13	144	78	144	25	8	20	21	9	23	20	18	16	4	11	11	5	11	10	10	25	8	20	21	9	23	20	18	1163008900	990948160	1293363330	1433662590	1100225150	1252645250	1149293310	1149920900	394948672	349159008	422252864	382175616
sp|P35279|RAB6A_MOUSE	P35279	RAB6A_MOUSE	Rab6a	208	Mus musculus OX=10090	1:Experimental evidence at protein level	Ras-related protein Rab-6A	1	0.999	6	40	23	40	7	4	3	5	3	5	5	8	4	2	2	2	1	3	3	6	7	4	3	5	3	5	5	8	260017536	240437552	285523264	307074304	234961312	231654944	255528384	433018816	111545152	121071864	122229192	117464000
sp|P35282|RAB21_MOUSE	P35282	RAB21_MOUSE	Rab21	222	Mus musculus OX=10090	1:Experimental evidence at protein level	Ras-related protein Rab-21	1	0.999	7	73	72	73	10	5	10	12	5	10	8	13	10	5	10	11	5	10	8	13	10	5	10	12	5	10	8	13	331570400	292036128	325968864	365785856	218010080	414976448	301494048	282907392	111997896	107113536	116020824	116365088
sp|P35283|RAB12_MOUSE	P35283	RAB12_MOUSE	Rab12	243	Mus musculus OX=10090	1:Experimental evidence at protein level	Ras-related protein Rab-12	1	0.999	3	12	12	12	4	1	2	2	1	1	1	0	4	1	2	2	1	1	1	0	4	1	2	2	1	1	1	0	28326898	17229876	16612908	28241806	21441322	19813174	25555486	15946708	19861296	0	0	18907564
sp|P35288|RAB23_MOUSE	P35288	RAB23_MOUSE	Rab23	237	Mus musculus OX=10090	1:Experimental evidence at protein level	Ras-related protein Rab-23	0.9809	0.999	1	1	1	1	0	0	0	0	0	0	1	0	0	0	0	0	0	0	1	0	0	0	0	0	0	0	1	0	0	0	0	0	0	0	0	0	0	0	0	0
sp|P35290|RAB24_MOUSE	P35290	RAB24_MOUSE	Rab24	203	Mus musculus OX=10090	1:Experimental evidence at protein level	Ras-related protein Rab-24	0.9808	0.999	2	4	4	4	0	1	1	1	0	1	0	0	0	1	1	1	0	1	0	0	0	1	1	1	0	1	0	0	0	12051741	12802788	0	0	14513761	0	0	0	0	0	0
sp|P35293|RAB18_MOUSE	P35293	RAB18_MOUSE	Rab18	206	Mus musculus OX=10090	1:Experimental evidence at protein level	Ras-related protein Rab-18	1	0.999	8	63	63	64	13	3	9	8	5	6	10	9	13	3	9	8	5	6	10	9	13	3	9	9	5	6	10	9	346707520	300351648	388594688	339234560	282310528	359418944	368715232	311213120	115298104	108860512	134723632	114045184
sp|P35486|ODPA_MOUSE	P35486	ODPA_MOUSE	Pdha1	390	Mus musculus OX=10090	1:Experimental evidence at protein level	Pyruvate dehydrogenase E1 component subunit alpha, somatic form, mitochondrial	1	0.999	21	227	227	227	32	13	31	33	16	32	36	34	32	13	31	33	16	32	36	34	32	13	31	33	16	32	36	34	1714201980	1348168830	1885908220	1865055100	1396544000	1859346940	1682050300	1960893060	221543488	212949776	232189936	243560320
sp|P35527|K1C9_HUMAN	P35527	K1C9_HUMAN	KRT9	623	Homo sapiens	1:Experimental evidence at protein level	Keratin, type I cytoskeletal 9	1	0.999	11	162	162	162	24	17	19	18	9	20	24	31	24	17	19	18	9	20	24	31	24	17	19	18	9	20	24	31	694221060	884599230	502294880	297357120	266309888	533057344	676163200	1006623300	120203560	173325440	88118624	76651296
sp|P35550|FBRL_MOUSE	P35550	FBRL_MOUSE	Fbl	327	Mus musculus OX=10090	1:Experimental evidence at protein level	rRNA 2'-O-methyltransferase fibrillarin	1	0.999	24	353	316	353	46	23	59	53	26	47	44	55	41	20	55	47	23	42	39	49	46	23	59	53	26	47	44	55	5419689500	4763140100	6544637400	5994910700	5785571300	5573215200	5644500500	5746783200	872160960	817790590	1131648770	964311810
sp|P35564|CALX_MOUSE	P35564	CALX_MOUSE	Canx	591	Mus musculus OX=10090	1:Experimental evidence at protein level	Calnexin	1	0.999	18	171	171	171	27	10	24	24	14	27	20	25	27	10	24	24	14	27	20	25	27	10	24	24	14	27	20	25	1411724540	344564608	1511765250	1566052100	1304735490	1647694210	1388593410	1187703040	799797500	773323840	825948540	916135040
sp|P35585|AP1M1_MOUSE	P35585	AP1M1_MOUSE	Ap1m1	423	Mus musculus OX=10090	1:Experimental evidence at protein level	AP-1 complex subunit mu-1	1	0.999	11	128	121	128	19	7	20	18	7	20	15	22	18	7	18	17	7	20	14	20	19	7	20	18	7	20	15	22	180758128	203071616	297624000	300888064	154251232	261978960	200594624	252478432	89407560	88520144	98219416	100474072
sp|P35601|RFC1_MOUSE	P35601	RFC1_MOUSE	Rfc1	1131	Mus musculus OX=10090	1:Experimental evidence at protein level	Replication factor C subunit 1	1	0.999	15	133	133	133	21	7	19	18	9	21	20	18	21	7	19	18	9	21	20	18	21	7	19	18	9	21	20	18	425065312	266881040	534445120	541977340	340645984	480489504	513329280	561612480	106470256	82528616	123149024	128187448
sp|P35700|PRDX1_MOUSE	P35700	PRDX1_MOUSE	Prdx1	199	Mus musculus OX=10090	1:Experimental evidence at protein level	Peroxiredoxin-1	1	0.999	22	381	145	381	57	26	50	64	26	54	58	46	22	10	19	23	9	20	21	21	57	26	50	64	26	54	58	46	5946143700	4421385700	5841951700	7473522200	5721094700	6866329600	7165347300	4646671400	2279834880	2052176000	2403598850	2571982340
sp|P35761|TTK_MOUSE	P35761	TTK_MOUSE	Ttk	856	Mus musculus OX=10090	1:Experimental evidence at protein level	Dual specificity protein kinase TTK	1	0.999	5	26	26	26	4	1	5	4	1	2	6	3	4	1	5	4	1	2	6	3	4	1	5	4	1	2	6	3	26254656	10477949	55056292	24425294	28203278	33504984	36085596	45654016	15969442	0	21503252	14906918
sp|P35821|PTN1_MOUSE	P35821	PTN1_MOUSE	Ptpn1	432	Mus musculus OX=10090	1:Experimental evidence at protein level	Tyrosine-protein phosphatase non-receptor type 1	1	0.999	11	122	122	122	16	10	16	15	8	20	18	19	16	10	16	15	8	20	18	19	16	10	16	15	8	20	18	19	395864128	296527520	403776416	324601536	279884032	405663776	390542208	349446272	76338344	65607724	83399296	66486616
sp|P35831|PTN12_MOUSE	P35831	PTN12_MOUSE	Ptpn12	775	Mus musculus OX=10090	1:Experimental evidence at protein level	Tyrosine-protein phosphatase non-receptor type 12	1	0.999	7	31	31	31	4	5	1	4	3	1	8	5	4	5	1	4	3	1	8	5	4	5	1	4	3	1	8	5	67925456	83904848	130931064	46436548	89063112	83083512	138804960	65476384	28708512	31910998	39468056	25371644
sp|P35908|K22E_HUMAN	P35908	K22E_HUMAN	KRT2	639	Homo sapiens	1:Experimental evidence at protein level	Keratin, type II cytoskeletal 2 epidermal	1	0.999	15	111	84	114	18	9	11	9	5	13	23	23	14	7	9	6	4	10	17	17	18	9	11	9	5	15	24	23	561068740	452426880	227835008	128079968	197049680	420534944	632341760	492546752	85175384	85567656	42334568	34621736
sp|P35922|FMR1_MOUSE	P35922	FMR1_MOUSE	Fmr1	614	Mus musculus OX=10090	1:Experimental evidence at protein level	Synaptic functional regulator FMR1	1	0.999	14	115	115	130	14	8	22	18	9	14	15	15	14	8	22	18	9	14	15	15	16	10	24	19	10	17	16	18	193480304	132861344	229394528	246328928	160286800	201906592	177751616	216487056	51688172	42002460	48605856	50124224
sp|P35951|LDLR_MOUSE	P35951	LDLR_MOUSE	Ldlr	862	Mus musculus OX=10090	1:Experimental evidence at protein level	Low-density lipoprotein receptor	1	0.999	8	75	75	75	11	4	6	11	6	13	12	12	11	4	6	11	6	13	12	12	11	4	6	11	6	13	12	12	247089472	113265296	197022672	407482688	146784736	254643232	264568960	283945632	96830512	46878048	87936064	111266864
sp|P35979|RL12_MOUSE	P35979	RL12_MOUSE	Rpl12	165	Mus musculus OX=10090	1:Experimental evidence at protein level	60S ribosomal protein L12	1	0.999	13	212	212	212	32	17	31	31	15	31	30	25	32	17	31	31	15	31	30	25	32	17	31	31	15	31	30	25	1256348800	988344380	1314699650	1555177220	981505980	1509641090	1254859010	1175392000	382011232	315778720	354109248	407110656
sp|P35980|RL18_MOUSE	P35980	RL18_MOUSE	Rpl18	188	Mus musculus OX=10090	1:Experimental evidence at protein level	60S ribosomal protein L18	1	0.999	25	486	486	486	67	34	69	69	38	67	67	75	67	34	69	69	38	67	67	75	67	34	69	69	38	67	67	75	23196346400	20474986500	23080118300	20957933600	22057476100	23363956700	22093127700	22319960100	2891053310	2473810690	2899692800	2699773700
sp|P35991|BTK_MOUSE	P35991	BTK_MOUSE	Btk	659	Mus musculus OX=10090	1:Experimental evidence at protein level	Tyrosine-protein kinase BTK	1	0.999	15	161	161	161	22	11	21	25	10	24	25	23	22	11	21	25	10	24	25	23	22	11	21	25	10	24	25	23	499504096	442151328	482824864	465310784	466213248	520119264	482853120	516536416	97413616	77688896	87295280	76306728
sp|P36371|TAP2_MOUSE	P36371	TAP2_MOUSE	Tap2	702	Mus musculus OX=10090	1:Experimental evidence at protein level	Antigen peptide transporter 2	1	0.999	7	49	49	49	6	6	6	8	1	9	8	5	6	6	6	8	1	9	8	5	6	6	6	8	1	9	8	5	71082880	97261776	70799280	50097632	77956000	122396576	86421112	42443096	28385042	40465424	29586210	26009454
sp|P36536|SAR1A_MOUSE	P36536	SAR1A_MOUSE	Sar1a	198	Mus musculus OX=10090	1:Experimental evidence at protein level	GTP-binding protein SAR1a	1	0.999	3	17	16	17	2	0	2	4	1	3	3	2	2	0	2	3	1	3	3	2	2	0	2	4	1	3	3	2	56425772	0	18826688	164243808	0	18606928	45439236	56657444	0	0	0	0
sp|P36552|HEM6_MOUSE	P36552	HEM6_MOUSE	Cpox	443	Mus musculus OX=10090	1:Experimental evidence at protein level	Oxygen-dependent coproporphyrinogen-III oxidase, mitochondrial	1	0.999	12	106	106	106	13	6	16	17	7	15	14	18	13	6	16	17	7	15	14	18	13	6	16	17	7	15	14	18	181800720	166740976	258594848	299604416	122031184	593445630	279255040	246743264	61239052	58486216	76511840	80519896
sp|P36916|GNL1_MOUSE	P36916	GNL1_MOUSE	Gnl1	607	Mus musculus OX=10090	1:Experimental evidence at protein level	Guanine nucleotide-binding protein-like 1	1	0.999	13	97	97	97	17	10	14	12	7	11	12	14	17	10	14	12	7	11	12	14	17	10	14	12	7	11	12	14	281592640	256013344	299681600	270311200	274573632	314679744	274050144	328743872	52067428	47300304	54909224	60491068
sp|P36993|PPM1B_MOUSE	P36993	PPM1B_MOUSE	Ppm1b	390	Mus musculus OX=10090	1:Experimental evidence at protein level	Protein phosphatase 1B	1	0.999	11	120	93	120	18	9	18	15	9	16	16	19	14	7	14	12	7	12	12	15	18	9	18	15	9	16	16	19	219067648	245885280	271880736	355761632	241663248	285454560	238232640	316907488	41619128	41851764	45602300	47889368
sp|P37040|NCPR_MOUSE	P37040	NCPR_MOUSE	Por	678	Mus musculus OX=10090	1:Experimental evidence at protein level	NADPH--cytochrome P450 reductase	1	0.999	20	308	308	308	37	23	48	41	20	40	48	51	37	23	48	41	20	40	48	51	37	23	48	41	20	40	48	51	1372884610	1182729220	1425954050	1301365500	1111207550	1244142720	1251154690	1314820100	164457824	153722480	165842688	161227424
sp|P37913|DNLI1_MOUSE	P37913	DNLI1_MOUSE	Lig1	916	Mus musculus OX=10090	1:Experimental evidence at protein level	DNA ligase 1	1	0.999	24	406	406	406	57	27	62	59	28	56	59	58	57	27	62	59	28	56	59	58	57	27	62	59	28	56	59	58	2446386430	1844962300	2739975170	2576790270	2273580540	2611478780	2612712450	2568503300	200998800	171456736	207180512	194476816
sp|P38060|HMGCL_MOUSE	P38060	HMGCL_MOUSE	Hmgcl	325	Mus musculus OX=10090	1:Experimental evidence at protein level	Hydroxymethylglutaryl-CoA lyase, mitochondrial	1	0.999	3	27	27	27	3	2	4	4	3	5	4	2	3	2	4	4	3	5	4	2	3	2	4	4	3	5	4	2	72676024	45153344	49982744	63676948	54476872	57768212	59716856	48759376	40704952	24929452	28498982	31873234
sp|P38532|HSF1_MOUSE	P38532	HSF1_MOUSE	Hsf1	525	Mus musculus OX=10090	1:Experimental evidence at protein level	Heat shock factor protein 1	0.9809	0.999	1	2	2	2	1	0	0	1	0	0	0	0	1	0	0	1	0	0	0	0	1	0	0	1	0	0	0	0	35112544	0	0	23012012	18451554	29522128	19463164	0	0	0	0	0
sp|P38647|GRP75_MOUSE	P38647	GRP75_MOUSE	Hspa9	679	Mus musculus OX=10090	1:Experimental evidence at protein level	Stress-70 protein, mitochondrial	1	0.999	61	1108	1094	1108	160	73	149	166	85	158	154	163	158	72	147	164	84	156	151	162	160	73	149	166	85	158	154	163	21501083600	17854148600	19978338300	19456520200	16606135300	19471953900	18575392800	19821658100	1908175490	1799846910	1919684100	1899451780
sp|P39053|DYN1_MOUSE	P39053	DYN1_MOUSE	Dnm1	867	Mus musculus OX=10090	1:Experimental evidence at protein level	Dynamin-1	0.9961	0.9982	8	3	1	25	0	0	2	0	0	1	0	0	0	0	1	0	0	0	0	0	0	0	12	0	0	13	0	0	33038688	31156878	82250960	58747776	49505412	48238968	47066120	62473340	0	0	50628612	0
sp|P39054|DYN2_MOUSE	P39054	DYN2_MOUSE	Dnm2	870	Mus musculus OX=10090	1:Experimental evidence at protein level	Dynamin-2	1	0.999	34	424	329	424	60	26	60	58	33	63	56	68	47	19	48	44	26	49	43	53	60	26	60	58	33	63	56	68	1898467460	1532559230	2727243260	3019593220	2205060350	2123532930	2110272510	2194985980	488548800	419822688	461102176	457076032
sp|P39098|MA1A2_MOUSE	P39098	MA1A2_MOUSE	Man1a2	641	Mus musculus OX=10090	1:Experimental evidence at protein level	Mannosyl-oligosaccharide 1,2-alpha-mannosidase IB	1	0.9989	3	11	11	11	2	0	2	2	0	3	0	2	2	0	2	2	0	3	0	2	2	0	2	2	0	3	0	2	31119916	19878458	26788808	22208590	20373790	29693816	25648100	25287200	24482818	0	20611856	14697300
sp|P39429|TRAF2_MOUSE	P39429	TRAF2_MOUSE	Traf2	501	Mus musculus OX=10090	1:Experimental evidence at protein level	TNF receptor-associated factor 2	1	0.999	3	23	23	23	3	2	4	2	1	5	2	4	3	2	4	2	1	5	2	4	3	2	4	2	1	5	2	4	13004419	20831222	19288906	25729772	0	24639554	16013532	24300036	0	18578838	14834151	18023028
sp|P39688|FYN_MOUSE	P39688	FYN_MOUSE	Fyn	537	Mus musculus OX=10090	1:Experimental evidence at protein level	Tyrosine-protein kinase Fyn	1	0.999	5	16	12	27	2	1	2	3	0	2	2	4	2	1	2	1	0	2	2	2	3	2	2	5	0	5	4	6	0	18855566	7470312	48926348	0	0	0	30006144	0	0	0	0
sp|P39689|CDN1A_MOUSE	P39689	CDN1A_MOUSE	Cdkn1a	159	Mus musculus OX=10090	1:Experimental evidence at protein level	Cyclin-dependent kinase inhibitor 1	0.9996	0.999	2	4	4	4	0	0	1	1	0	1	1	0	0	0	1	1	0	1	1	0	0	0	1	1	0	1	1	0	23290478	22482768	48674528	41582012	11050203	30647272	23482730	21344552	0	0	30330012	26344612
sp|P39749|FEN1_MOUSE	P39749	FEN1_MOUSE	Fen1	378	Mus musculus OX=10090	1:Experimental evidence at protein level	Flap endonuclease 1	1	0.999	13	208	208	208	30	14	32	30	15	27	30	30	30	14	32	30	15	27	30	30	30	14	32	30	15	27	30	30	2028537980	1732629890	1932828930	1444814210	1707012860	1933052800	1736235780	2045974400	371669440	314837056	367161248	278767360
sp|P40124|CAP1_MOUSE	P40124	CAP1_MOUSE	Cap1	474	Mus musculus OX=10090	1:Experimental evidence at protein level	Adenylyl cyclase-associated protein 1	1	0.999	22	281	281	281	45	19	42	39	19	39	40	38	45	19	42	39	19	39	40	38	45	19	42	39	19	39	40	38	4263774210	3796953340	4296474600	2167252480	4084167680	4326586400	4269139970	3156787200	1844967810	1528531580	1810141700	1207814270
sp|P40142|TKT_MOUSE	P40142	TKT_MOUSE	Tkt	623	Mus musculus OX=10090	1:Experimental evidence at protein level	Transketolase	1	0.999	63	984	923	984	140	76	146	130	71	132	143	146	132	71	138	123	67	122	134	136	140	76	146	130	71	132	143	146	12608100400	11320656900	12159522800	11645984800	11466003500	11356693500	12075912200	12292432900	2312095230	2010037630	2262419970	1954081150
sp|P40201|CHD1_MOUSE	P40201	CHD1_MOUSE	Chd1	1711	Mus musculus OX=10090	1:Experimental evidence at protein level	Chromodomain-helicase-DNA-binding protein 1	1	0.999	20	115	88	115	16	7	13	25	9	16	17	12	13	4	10	19	8	12	12	10	16	7	13	25	9	16	17	12	248480000	137393680	295551328	296288416	159628544	318911200	266212864	231761184	41357328	27674884	42034576	38005092
sp|P40336|VP26A_MOUSE	P40336	VP26A_MOUSE	Vps26a	327	Mus musculus OX=10090	1:Experimental evidence at protein level	Vacuolar protein sorting-associated protein 26A	1	0.999	8	64	64	64	8	4	7	13	5	8	10	9	8	4	7	13	5	8	10	9	8	4	7	13	5	8	10	9	231478992	234066112	236558416	329014816	219156992	273773632	304947040	265157120	98532160	92926544	91473544	108607816
sp|P40338|VHL_MOUSE	P40338	VHL_MOUSE	Vhl	181	Mus musculus OX=10090	1:Experimental evidence at protein level	von Hippel-Lindau disease tumor suppressor	0.9987	0.999	2	8	8	8	0	1	2	3	1	0	1	0	0	1	2	3	1	0	1	0	0	1	2	3	1	0	1	0	0	0	0	0	0	0	0	0	0	0	0	0
sp|P40630|TFAM_MOUSE	P40630	TFAM_MOUSE	Tfam	243	Mus musculus OX=10090	1:Experimental evidence at protein level	Transcription factor A, mitochondrial	1	0.999	4	37	37	37	4	4	4	6	2	4	7	6	4	4	4	6	2	4	7	6	4	4	4	6	2	4	7	6	118244240	175267088	166797360	141251600	161778288	202657856	200728064	160544576	55021060	62928728	59956160	51762976
sp|P40694|SMBP2_MOUSE	P40694	SMBP2_MOUSE	Ighmbp2	993	Mus musculus OX=10090	1:Experimental evidence at protein level	DNA-binding protein SMUBP-2	1	0.999	4	5	5	5	1	0	0	1	2	0	1	0	1	0	0	1	2	0	1	0	1	0	0	1	2	0	1	0	280009472	0	0	0	217330336	0	242461616	247410480	0	0	0	0
sp|P41105|RL28_MOUSE	P41105	RL28_MOUSE	Rpl28	137	Mus musculus OX=10090	1:Experimental evidence at protein level	60S ribosomal protein L28	1	0.999	17	324	324	324	49	23	43	54	24	42	44	45	49	23	43	54	24	42	44	45	49	23	43	54	24	42	44	45	8465231400	9298009100	11484534800	8747290600	8096766500	12345163800	12668639200	10843868200	2376487680	2069727740	2340736000	2235565310
sp|P41183|BCL6_MOUSE	P41183	BCL6_MOUSE	Bcl6	707	Mus musculus OX=10090	1:Experimental evidence at protein level	B-cell lymphoma 6 protein homolog	0.9722	0.9985	1	1	1	1	0	1	0	0	0	0	0	0	0	1	0	0	0	0	0	0	0	1	0	0	0	0	0	0	0	11555376	8019581	0	0	0	7.72041e+06	0	0	0	0	0
sp|P41216|ACSL1_MOUSE	P41216	ACSL1_MOUSE	Acsl1	699	Mus musculus OX=10090	1:Experimental evidence at protein level	Long-chain-fatty-acid--CoA ligase 1	1	0.999	12	88	88	88	15	6	11	15	8	12	13	8	15	6	11	15	8	12	13	8	15	6	11	15	8	12	13	8	310057792	70582824	137477984	277295296	80096600	96590904	91510064	72590840	40551988	43209412	35890608	39655844
sp|P41230|KDM5C_MOUSE	P41230	KDM5C_MOUSE	Kdm5c	1554	Mus musculus OX=10090	1:Experimental evidence at protein level	Lysine-specific demethylase 5C	1	0.999	3	3	2	3	0	1	0	2	0	0	0	0	0	1	0	1	0	0	0	0	0	1	0	2	0	0	0	0	0	0	0	0	0	0	0	0	0	0	0	0
sp|P41241|CSK_MOUSE	P41241	CSK_MOUSE	Csk	450	Mus musculus OX=10090	1:Experimental evidence at protein level	Tyrosine-protein kinase CSK	1	0.999	13	152	152	152	23	11	21	22	12	22	21	20	23	11	21	22	12	22	21	20	23	11	21	22	12	22	21	20	926221060	809802050	917972160	851098880	861900990	899547840	929272830	835218240	239928928	203073104	233882256	205156464
sp|P41245|MMP9_MOUSE	P41245	MMP9_MOUSE	Mmp9	730	Mus musculus OX=10090	1:Experimental evidence at protein level	Matrix metalloproteinase-9	0.7803	0.9857	2	3	3	3	1	0	0	0	0	2	0	0	1	0	0	0	0	2	0	0	1	0	0	0	0	2	0	0	328599968	0	0	379867744	0	1118206340	0	0	0	0	0	0
sp|P41274|TNFL9_MOUSE	P41274	TNFL9_MOUSE	Tnfsf9	309	Mus musculus OX=10090	1:Experimental evidence at protein level	Tumor necrosis factor ligand superfamily member 9	0.981	0.999	1	2	2	2	0	0	0	2	0	0	0	0	0	0	0	2	0	0	0	0	0	0	0	2	0	0	0	0	0	0	0	9560020	0	0	0	0	0	0	0	0
sp|P41438|S19A1_MOUSE	P41438	S19A1_MOUSE	Slc19a1	512	Mus musculus OX=10090	1:Experimental evidence at protein level	Reduced folate transporter	1	0.999	3	17	17	17	2	0	3	5	1	3	2	1	2	0	3	5	1	3	2	1	2	0	3	5	1	3	2	1	12860686	10277514	12232547	28680884	15966782	37408576	14868234	9359359	0	0	0	18151288
sp|P42125|ECI1_MOUSE	P42125	ECI1_MOUSE	Eci1	289	Mus musculus OX=10090	1:Experimental evidence at protein level	Enoyl-CoA delta isomerase 1, mitochondrial	1	0.999	3	15	15	15	1	1	1	5	2	2	2	1	1	1	1	5	2	2	2	1	1	1	1	5	2	2	2	1	14320388	5813781	19444368	10613120	6.25288e+06	13267538	6779523	6513169	8887914	0	11019382	0
sp|P42128|FOXK1_MOUSE	P42128	FOXK1_MOUSE	Foxk1	719	Mus musculus OX=10090	1:Experimental evidence at protein level	Forkhead box protein K1	1	0.999	11	91	62	91	15	5	14	12	6	13	14	12	11	3	10	8	4	9	10	7	15	5	14	12	6	13	14	12	230673280	193969328	211342080	222485376	170363264	221589568	194104496	226620528	48994868	42951416	47151860	47367984
sp|P42208|SEPT2_MOUSE	P42208	SEPT2_MOUSE	Septin2	361	Mus musculus OX=10090	1:Experimental evidence at protein level	Septin-2	1	0.999	20	304	304	304	41	25	41	42	24	43	44	44	41	25	41	42	24	43	44	44	41	25	41	42	24	43	44	44	2004762880	1574390140	2054878460	1938838400	1626201980	1794700930	1773939970	1787911170	324160576	276308800	333859552	297519200
sp|P42225|STAT1_MOUSE	P42225	STAT1_MOUSE	Stat1	749	Mus musculus OX=10090	1:Experimental evidence at protein level	Signal transducer and activator of transcription 1	1	0.999	16	205	205	205	29	15	31	23	14	29	33	31	29	15	31	23	14	29	33	31	29	15	31	23	14	29	33	31	810407680	873037250	779082110	712767100	582076420	965257470	832635330	834677180	150551840	153549024	142875616	136190464
sp|P42227|STAT3_MOUSE	P42227	STAT3_MOUSE	Stat3	770	Mus musculus OX=10090	1:Experimental evidence at protein level	Signal transducer and activator of transcription 3	1	0.999	10	92	92	92	15	5	8	15	5	16	12	16	15	5	8	15	5	16	12	16	15	5	8	15	5	16	12	16	192415104	142948064	164257424	200722320	158415504	182631408	164248064	155393168	40669220	32466842	38945932	42728848
sp|P42230|STA5A_MOUSE	P42230	STA5A_MOUSE	Stat5a	793	Mus musculus OX=10090	1:Experimental evidence at protein level	Signal transducer and activator of transcription 5A	1	0.999	10	50	8	50	7	2	6	7	4	7	8	9	3	0	0	1	1	0	2	1	7	2	6	7	4	7	8	9	76470704	61790536	104814088	50954400	79748256	95296824	100767856	89644064	27918418	38998252	35921052	38994952
sp|P42567|EPS15_MOUSE	P42567	EPS15_MOUSE	Eps15	897	Mus musculus OX=10090	1:Experimental evidence at protein level	Epidermal growth factor receptor substrate 15	1	0.999	8	65	65	65	11	4	7	14	5	8	7	9	11	4	7	14	5	8	7	9	11	4	7	14	5	8	7	9	114250352	61777504	85453872	211561536	54920008	197173616	167671744	189053440	49179308	38115420	66964696	60926792
sp|P42669|PURA_MOUSE	P42669	PURA_MOUSE	Pura	321	Mus musculus OX=10090	1:Experimental evidence at protein level	Transcriptional activator protein Pur-alpha	1	0.999	13	211	158	211	32	14	29	33	15	30	29	29	24	10	20	25	12	23	21	23	32	14	29	33	15	30	29	29	1349316740	960931200	1367444610	1297579260	1456920700	1156171650	1389211010	1252015740	252665824	203476176	243838288	220556960
sp|P42859|HD_MOUSE	P42859	HD_MOUSE	Htt	3119	Mus musculus OX=10090	1:Experimental evidence at protein level	Huntingtin	1	0.999	6	22	22	22	3	1	5	3	2	5	2	1	3	1	5	3	2	5	2	1	3	1	5	3	2	5	2	1	29158976	31532280	7.65074e+06	32019260	25433638	40398076	26823570	21862648	23430120	15287548	0	25963080
sp|P42867|GPT_MOUSE	P42867	GPT_MOUSE	Dpagt1	410	Mus musculus OX=10090	1:Experimental evidence at protein level	UDP-N-acetylglucosamine--dolichyl-phosphate N-acetylglucosaminephosphotransferase	0.9477	0.9972	1	4	4	4	2	1	0	0	1	0	0	0	2	1	0	0	1	0	0	0	2	1	0	0	1	0	0	0	47462136	49362592	0	24299376	38633916	28732784	32214158	33383536	0	0	0	0
sp|P42932|TCPQ_MOUSE	P42932	TCPQ_MOUSE	Cct8	548	Mus musculus OX=10090	1:Experimental evidence at protein level	T-complex protein 1 subunit theta	1	0.999	21	237	237	237	28	18	32	41	16	34	33	35	28	18	32	41	16	34	33	35	28	18	32	41	16	34	33	35	2934442750	3181150210	3464382210	3789078530	2605965570	3468970750	3193412860	3445894140	869412030	894232000	990996350	986835900
sp|P43024|CX6A1_MOUSE	P43024	CX6A1_MOUSE	Cox6a1	111	Mus musculus OX=10090	1:Experimental evidence at protein level	Cytochrome c oxidase subunit 6A1, mitochondrial	1	0.999	2	38	38	38	6	3	6	4	3	6	6	4	6	3	6	4	3	6	6	4	6	3	6	4	3	6	6	4	209576896	81701688	106362992	106164584	132403264	108136040	122515792	52518280	73471424	35166328	50617544	52126460
sp|P43247|MSH2_MOUSE	P43247	MSH2_MOUSE	Msh2	935	Mus musculus OX=10090	1:Experimental evidence at protein level	DNA mismatch repair protein Msh2	1	0.999	23	220	211	220	28	17	30	33	14	33	31	34	26	17	29	31	14	32	29	33	28	17	30	33	14	33	31	34	711172290	592450560	827090820	795342720	516349696	935339970	844193090	859462400	90693704	87718880	97195560	102493696
sp|P43274|H14_MOUSE	P43274	H14_MOUSE	H1-4	219	Mus musculus OX=10090	1:Experimental evidence at protein level	Histone H1.4	1	0.999	24	101	101	604	18	9	15	15	8	10	13	13	18	9	15	15	8	10	13	13	96	46	84	86	45	77	83	87	411795264	313135616	8221504000	410363200	323307968	13042946000	8664563700	282574400	766799870	624616380	686300540	556781180
sp|P43275|H11_MOUSE	P43275	H11_MOUSE	H1-1	213	Mus musculus OX=10090	1:Experimental evidence at protein level	Histone H1.1	1	0.999	21	220	202	220	39	18	28	28	15	31	30	31	37	17	25	23	13	29	29	29	39	18	28	28	15	31	30	31	11641546800	6203818000	5538088400	4734773200	4320718800	5480967200	6299451400	10510118900	3180069630	2561449220	3234777860	2540751360
sp|P43276|H15_MOUSE	P43276	H15_MOUSE	H1-5	223	Mus musculus OX=10090	1:Experimental evidence at protein level	Histone H1.5	1	0.999	20	347	347	347	56	25	50	53	23	40	50	50	56	25	50	53	23	40	50	50	56	25	50	53	23	40	50	50	15137720300	12167084000	12193279000	12669926400	13028751400	18150320100	18797316100	20036145200	10998122500	8110706700	9812570100	9356909600
sp|P43277|H13_MOUSE	P43277	H13_MOUSE	H1-3	221	Mus musculus OX=10090	1:Experimental evidence at protein level	Histone H1.3	1	0.999	22	611	1	629	95	45	87	85	44	83	84	88	0	0	1	0	0	0	0	0	97	46	90	90	46	85	85	90	47425982000	23503525900	58422333000	53338501000	24282773500	65998000000	72965734000	57125757000	28892467200	21082705900	26951997400	28549453800
sp|P43346|DCK_MOUSE	P43346	DCK_MOUSE	Dck	260	Mus musculus OX=10090	1:Experimental evidence at protein level	Deoxycytidine kinase	1	0.999	3	34	34	34	6	2	5	2	4	6	4	5	6	2	5	2	4	6	4	5	6	2	5	2	4	6	4	5	81545400	62080720	106111752	34089296	98082000	115589000	99562688	51542956	30858074	24868822	31783372	28968426
sp|P43406|ITAV_MOUSE	P43406	ITAV_MOUSE	Itgav	1044	Mus musculus OX=10090	1:Experimental evidence at protein level	Integrin alpha-V	1	0.999	5	22	22	22	3	1	3	3	1	4	2	5	3	1	3	3	1	4	2	5	3	1	3	3	1	4	2	5	3.4684e+06	10434617	21912164	29279458	16515134	21171914	6.31574e+06	5871183	0	0	12422969	13204054
sp|P45376|ALDR_MOUSE	P45376	ALDR_MOUSE	Akr1b1	316	Mus musculus OX=10090	1:Experimental evidence at protein level	Aldo-keto reductase family 1 member B1	1	0.999	5	76	76	76	12	5	10	10	5	11	14	9	12	5	10	10	5	11	14	9	12	5	10	10	5	11	14	9	699097470	609356100	736857340	623225540	719668800	1018923710	920602940	559355780	224568176	177301056	202774464	197265392
sp|P45377|ALD2_MOUSE	P45377	ALD2_MOUSE	Akr1b8	316	Mus musculus OX=10090	1:Experimental evidence at protein level	Aldose reductase-related protein 2	1	0.999	3	20	7	20	3	1	5	3	2	2	2	2	1	0	3	1	1	0	0	1	3	1	5	3	2	2	2	2	76138856	59787308	82309872	84570120	77883144	91286064	87113080	66691584	0	0	94530360	51904432
sp|P45481|CBP_MOUSE	P45481	CBP_MOUSE	Crebbp	2441	Mus musculus OX=10090	1:Experimental evidence at protein level	Histone lysine acetyltransferase CREBBP	1	0.999	14	33	33	71	7	1	3	4	3	5	5	5	7	1	3	4	3	5	5	5	9	4	11	10	4	11	10	12	13066912	17008290	19977710	23204640	0	12633988	23078222	23332092	0	11877733	14602115	16150272
sp|P45700|MA1A1_MOUSE	P45700	MA1A1_MOUSE	Man1a1	655	Mus musculus OX=10090	1:Experimental evidence at protein level	Mannosyl-oligosaccharide 1,2-alpha-mannosidase IA	0.981	0.999	1	9	9	9	2	1	1	0	1	2	1	1	2	1	1	0	1	2	1	1	2	1	1	0	1	2	1	1	12029832	8660347	10751890	8837410	14135261	11004929	9882307	9323242	0	0	0	0
sp|P45878|FKBP2_MOUSE	P45878	FKBP2_MOUSE	Fkbp2	140	Mus musculus OX=10090	1:Experimental evidence at protein level	Peptidyl-prolyl cis-trans isomerase FKBP2	1	0.999	3	59	59	59	6	4	9	8	5	11	8	8	6	4	9	8	5	11	8	8	6	4	9	8	5	11	8	8	215127232	200356256	242626384	283362240	225153424	316754560	366501216	213503232	116766080	103811512	128592632	154241024
sp|P45952|ACADM_MOUSE	P45952	ACADM_MOUSE	Acadm	421	Mus musculus OX=10090	1:Experimental evidence at protein level	Medium-chain specific acyl-CoA dehydrogenase, mitochondrial	1	0.999	15	153	153	153	18	12	20	23	10	23	24	23	18	12	20	23	10	23	24	23	18	12	20	23	10	23	24	23	692777600	413674144	523256416	634823490	694889600	468560064	695066370	512569312	150076144	114537144	154067104	132856344
sp|P46061|RAGP1_MOUSE	P46061	RAGP1_MOUSE	Rangap1	589	Mus musculus OX=10090	1:Experimental evidence at protein level	Ran GTPase-activating protein 1	1	0.999	12	144	144	144	20	8	23	21	8	19	21	24	20	8	23	21	8	19	21	24	20	8	23	21	8	19	21	24	747183940	689644740	1043187970	1097647620	813153600	1286123780	945571970	839014080	244425568	227430800	241053472	245627904
sp|P46062|SIPA1_MOUSE	P46062	SIPA1_MOUSE	Sipa1	1037	Mus musculus OX=10090	1:Experimental evidence at protein level	Signal-induced proliferation-associated protein 1	1	0.999	17	116	116	116	18	12	15	14	10	15	14	18	18	12	15	14	10	15	14	18	18	12	15	14	10	15	14	18	205744272	196589520	155645744	249453616	183444928	332568768	166501984	211140432	49455724	49455392	50865660	47553412
sp|P46460|NSF_MOUSE	P46460	NSF_MOUSE	Nsf	744	Mus musculus OX=10090	1:Experimental evidence at protein level	Vesicle-fusing ATPase	1	0.999	21	338	338	338	48	22	48	50	24	42	51	53	48	22	48	50	24	42	51	53	48	22	48	50	24	42	51	53	1808650880	1566078720	1823736190	2112372100	1656905860	1733975810	1757944320	1902845570	258050416	223130384	234413600	242736464
sp|P46467|VPS4B_MOUSE	P46467	VPS4B_MOUSE	Vps4b	444	Mus musculus OX=10090	1:Experimental evidence at protein level	Vacuolar protein sorting-associated protein 4B	1	0.999	7	76	76	76	11	4	10	10	6	13	12	10	11	4	10	10	6	13	12	10	11	4	10	10	6	13	12	10	323011680	225559952	333311552	375342784	328329920	345597984	330705216	345941504	120463760	93299856	134776896	132732568
sp|P46471|PRS7_MOUSE	P46471	PRS7_MOUSE	Psmc2	433	Mus musculus OX=10090	1:Experimental evidence at protein level	26S proteasome regulatory subunit 7	1	0.999	24	244	244	256	34	15	36	37	18	28	36	40	34	15	36	37	18	28	36	40	36	16	36	39	19	30	38	42	2017987070	1754171780	2035407360	1834003580	1670635780	2027220610	1990398720	1809296510	338677824	311477056	348695456	324259040
sp|P46638|RB11B_MOUSE	P46638	RB11B_MOUSE	Rab11b	218	Mus musculus OX=10090	1:Experimental evidence at protein level	Ras-related protein Rab-11B	1	0.999	14	147	14	147	21	10	20	20	10	25	20	21	2	1	2	3	0	2	2	2	21	10	20	20	10	25	20	21	863143870	869790850	874277630	898919230	651276800	760970820	915052800	888015360	285337664	275091936	274676448	303193248
sp|P46656|ADX_MOUSE	P46656	ADX_MOUSE	Fdx1	188	Mus musculus OX=10090	1:Experimental evidence at protein level	Adrenodoxin, mitochondrial	0.9996	0.999	1	14	14	14	4	2	2	0	2	2	1	1	4	2	2	0	2	2	1	1	4	2	2	0	2	2	1	1	85884032	61255680	84522312	49911712	72292720	99924096	68211760	65990072	48889072	34651172	47843668	28370364
sp|P46662|MERL_MOUSE	P46662	MERL_MOUSE	Nf2	596	Mus musculus OX=10090	1:Experimental evidence at protein level	Merlin	1	0.999	7	20	20	20	2	1	3	5	1	2	1	5	2	1	3	5	1	2	1	5	2	1	3	5	1	2	1	5	44935744	14838610	32395856	20883770	21143210	21067470	43219192	20940940	17415410	0	14960165	16153454
sp|P46664|PURA2_MOUSE	P46664	PURA2_MOUSE	Adss2	456	Mus musculus OX=10090	1:Experimental evidence at protein level	Adenylosuccinate synthetase isozyme 2	1	0.999	14	215	215	215	33	16	30	33	16	25	29	33	33	16	30	33	16	25	29	33	33	16	30	33	16	25	29	33	1214228350	1055568130	1231230590	1241563010	1163650180	1076001920	1490767620	1283425020	391907168	346466784	429234976	401607072
sp|P46718|PDCD2_MOUSE	P46718	PDCD2_MOUSE	Pdcd2	343	Mus musculus OX=10090	2:Experimental evidence at transcript level	Programmed cell death protein 2	0.981	0.999	1	7	7	7	1	1	1	2	1	0	0	1	1	1	1	2	1	0	0	1	1	1	1	2	1	0	0	1	11611909	13442258	11523387	8512929	9814216	5896693	12498604	14400827	0	0	0	0
sp|P46737|BRCC3_MOUSE	P46737	BRCC3_MOUSE	Brcc3	291	Mus musculus OX=10090	1:Experimental evidence at protein level	Lys-63-specific deubiquitinase BRCC36	1	0.999	7	36	36	36	5	2	6	7	2	4	5	5	5	2	6	7	2	4	5	5	5	2	6	7	2	4	5	5	48532080	51793824	91484304	124488040	47865832	58565464	45531400	84858880	26826322	28406416	33134724	34303064
sp|P46978|STT3A_MOUSE	P46978	STT3A_MOUSE	Stt3a	705	Mus musculus OX=10090	1:Experimental evidence at protein level	Dolichyl-diphosphooligosaccharide--protein glycosyltransferase subunit STT3A	1	0.999	16	207	192	207	35	13	30	30	12	28	29	30	33	12	28	28	11	25	27	28	35	13	30	30	12	28	29	30	1648302850	1551609220	1457237380	1571907710	1359436030	1637391620	1528401790	1381098750	336595456	314171008	285618432	338859040
sp|P47199|QOR_MOUSE	P47199	QOR_MOUSE	Cryz	331	Mus musculus OX=10090	1:Experimental evidence at protein level	Quinone oxidoreductase	0.7686	0.9847	1	5	5	5	0	0	1	0	0	1	2	1	0	0	1	0	0	1	2	1	0	0	1	0	0	1	2	1	26840014	0	40236556	0	0	34741188	39906124	37514156	0	0	0	0
sp|P47226|TES_MOUSE	P47226	TES_MOUSE	Tes	423	Mus musculus OX=10090	1:Experimental evidence at protein level	Testin	1	0.999	5	53	53	53	8	4	8	9	3	6	7	8	8	4	8	9	3	6	7	8	8	4	8	9	3	6	7	8	204885984	185302464	230881072	280651808	185832384	221059696	212172560	251460784	109072464	101825264	110632008	110883064
sp|P47713|PA24A_MOUSE	P47713	PA24A_MOUSE	Pla2g4a	748	Mus musculus OX=10090	1:Experimental evidence at protein level	Cytosolic phospholipase A2	1	0.999	14	155	155	155	22	12	23	21	9	21	24	23	22	12	23	21	9	21	24	23	22	12	23	21	9	21	24	23	1075540740	783721090	1226765060	1109846140	841374660	1355915650	993369660	1146738690	207247936	181660656	214298176	201874704
sp|P47738|ALDH2_MOUSE	P47738	ALDH2_MOUSE	Aldh2	519	Mus musculus OX=10090	1:Experimental evidence at protein level	Aldehyde dehydrogenase, mitochondrial	1	0.999	14	194	194	194	26	16	27	31	13	27	26	28	26	16	27	31	13	27	26	28	26	16	27	31	13	27	26	28	2125458820	2082593020	2386996740	2231374080	2056683520	2719624960	1916209150	2194970880	408712672	368315840	456356160	408243104
sp|P47740|AL3A2_MOUSE	P47740	AL3A2_MOUSE	Aldh3a2	484	Mus musculus OX=10090	1:Experimental evidence at protein level	Aldehyde dehydrogenase family 3 member A2	1	0.999	4	27	27	27	6	2	5	5	1	4	3	1	6	2	5	5	1	4	3	1	6	2	5	5	1	4	3	1	37115184	28484934	49754368	75920824	36219620	36219376	43363200	34917888	14283594	16536640	18808226	17673606
sp|P47753|CAZA1_MOUSE	P47753	CAZA1_MOUSE	Capza1	286	Mus musculus OX=10090	1:Experimental evidence at protein level	F-actin-capping protein subunit alpha-1	1	0.999	13	255	210	255	39	19	37	36	20	37	32	35	32	16	31	29	17	30	26	29	39	19	37	36	20	37	32	35	2625747200	2317451010	2512573440	2424434690	2331799040	2367920130	2338515460	2368636420	668789120	626700100	648912260	625488190
sp|P47754|CAZA2_MOUSE	P47754	CAZA2_MOUSE	Capza2	286	Mus musculus OX=10090	1:Experimental evidence at protein level	F-actin-capping protein subunit alpha-2	1	0.999	11	130	130	175	16	8	17	18	8	20	21	22	16	8	17	18	8	20	21	22	23	11	23	25	11	27	27	28	492193280	433309472	924461700	711101950	423777792	566351490	508191232	530816896	182181920	164713472	203930496	158204000
sp|P47757|CAPZB_MOUSE	P47757	CAPZB_MOUSE	Capzb	277	Mus musculus OX=10090	1:Experimental evidence at protein level	F-actin-capping protein subunit beta	1	0.999	20	268	268	268	32	20	34	48	19	41	37	37	32	20	34	48	19	41	37	37	32	20	34	48	19	41	37	37	3684375300	2819248130	3476690940	3609628930	2914274050	3551081980	3444699650	3367954430	830645500	745697920	839793470	875175360
sp|P47758|SRPRB_MOUSE	P47758	SRPRB_MOUSE	Srprb	269	Mus musculus OX=10090	1:Experimental evidence at protein level	Signal recognition particle receptor subunit beta	1	0.999	7	86	86	86	10	7	13	14	7	10	13	12	10	7	13	14	7	10	13	12	10	7	13	14	7	10	13	12	437930080	272682304	432394752	350936832	319395968	417975168	381699424	309264000	131097512	87547136	111441040	121787136
sp|P47791|GSHR_MOUSE	P47791	GSHR_MOUSE	Gsr	500	Mus musculus OX=10090	1:Experimental evidence at protein level	Glutathione reductase, mitochondrial	1	0.999	2	32	32	32	4	2	5	4	3	5	5	4	4	2	5	4	3	5	5	4	4	2	5	4	3	5	5	4	89353536	47607448	89372072	57577720	79466304	98702528	79502680	47638340	37946900	34021144	39140976	39364044
sp|P47802|MTX1_MOUSE	P47802	MTX1_MOUSE	Mtx1	317	Mus musculus OX=10090	1:Experimental evidence at protein level	Metaxin-1	1	0.999	8	50	50	50	7	3	4	11	4	4	7	10	7	3	4	11	4	4	7	10	7	3	4	11	4	4	7	10	157136224	104850752	156619040	247567840	174718496	174155728	177912144	159055008	65902364	54400452	57969140	60435420
sp|P47809|MP2K4_MOUSE	P47809	MP2K4_MOUSE	Map2k4	397	Mus musculus OX=10090	1:Experimental evidence at protein level	Dual specificity mitogen-activated protein kinase kinase 4	1	0.999	8	63	63	63	10	4	9	9	5	8	9	9	10	4	9	9	5	8	9	9	10	4	9	9	5	8	9	9	110172192	88028696	108100344	108972600	82778512	84493008	91631656	122186640	32986492	29489570	34474076	34978812
sp|P47811|MK14_MOUSE	P47811	MK14_MOUSE	Mapk14	360	Mus musculus OX=10090	1:Experimental evidence at protein level	Mitogen-activated protein kinase 14	1	0.999	12	74	74	74	10	4	10	14	4	10	14	8	10	4	10	14	4	10	14	8	10	4	10	14	4	10	14	8	212121568	171357680	161258464	264502192	156733568	189745168	279676352	161199232	57205660	50779112	47125832	74656600
sp|P47856|GFPT1_MOUSE	P47856	GFPT1_MOUSE	Gfpt1	697	Mus musculus OX=10090	1:Experimental evidence at protein level	Glutamine--fructose-6-phosphate aminotransferase [isomerizing] 1	1	0.999	17	240	149	240	35	15	36	34	14	35	37	34	22	9	22	20	9	23	23	21	35	15	36	34	14	35	37	34	593104700	469919808	526157888	649643710	587040260	559737280	514077920	664583620	89047032	74411008	83405528	87892432
sp|P47857|PFKAM_MOUSE	P47857	PFKAM_MOUSE	Pfkm	780	Mus musculus OX=10090	1:Experimental evidence at protein level	ATP-dependent 6-phosphofructokinase, muscle type	1	0.999	9	14	14	63	2	1	2	2	0	3	2	2	2	1	2	2	0	3	2	2	10	5	10	9	0	10	9	10	52591720	31171916	25886836	37249752	0	38977212	15451328	49783752	17736616	19994676	16691824	18489848
sp|P47911|RL6_MOUSE	P47911	RL6_MOUSE	Rpl6	296	Mus musculus OX=10090	1:Experimental evidence at protein level	60S ribosomal protein L6	1	0.999	27	564	564	564	85	38	81	82	41	78	71	88	85	38	81	82	41	78	71	88	85	38	81	82	41	78	71	88	12370633700	10878207000	13777570800	8853107700	10156404700	17731233800	14513307600	10146951200	3973377540	3242639360	4163008000	3205009920
sp|P47915|RL29_MOUSE	P47915	RL29_MOUSE	Rpl29	160	Mus musculus OX=10090	1:Experimental evidence at protein level	60S ribosomal protein L29	1	0.999	14	176	176	176	27	12	25	23	12	23	29	25	27	12	25	23	12	23	29	25	27	12	25	23	12	23	29	25	3023341310	2623411200	3383165700	2823045630	2887656700	3091149820	3278651140	2826976510	1055496260	873443390	1091864960	900246140
sp|P47930|FOSL2_MOUSE	P47930	FOSL2_MOUSE	Fosl2	326	Mus musculus OX=10090	1:Experimental evidence at protein level	Fos-related antigen 2	0.9971	0.999	2	15	15	15	2	1	2	0	1	3	3	3	2	1	2	0	1	3	3	3	2	1	2	0	1	3	3	3	37128464	45705104	29589184	23950624	22994198	45131340	23000398	55730760	20615156	24890824	0	0
sp|P47941|CRKL_MOUSE	P47941	CRKL_MOUSE	Crkl	303	Mus musculus OX=10090	1:Experimental evidence at protein level	Crk-like protein	1	0.999	12	140	140	140	21	8	19	24	10	21	17	20	21	8	19	24	10	21	17	20	21	8	19	24	10	21	17	20	412066432	354549696	455326016	431714208	312164608	447500480	403513504	475914016	92814328	86768896	99685176	97835032
sp|P47962|RL5_MOUSE	P47962	RL5_MOUSE	Rpl5	297	Mus musculus OX=10090	1:Experimental evidence at protein level	60S ribosomal protein L5	1	0.999	29	558	558	558	86	40	82	78	41	75	78	78	86	40	82	78	41	75	78	78	86	40	82	78	41	75	78	78	26531485700	21231740900	25524848600	21593489400	22305437700	29140226000	23975020500	25894025200	4314439200	3897206780	4421354500	3668237570
sp|P47963|RL13_MOUSE	P47963	RL13_MOUSE	Rpl13	211	Mus musculus OX=10090	1:Experimental evidence at protein level	60S ribosomal protein L13	1	0.999	26	542	542	542	80	41	82	66	43	81	80	69	80	41	82	66	43	81	80	69	80	41	82	66	43	81	80	69	16800871400	15182338000	21021067300	16341417000	17343127600	16632532000	20046432300	17382258700	1947527300	1835642110	2265611260	1850006530
sp|P47964|RL36_MOUSE	P47964	RL36_MOUSE	Rpl36	105	Mus musculus OX=10090	1:Experimental evidence at protein level	60S ribosomal protein L36	1	0.9986	2	42	42	42	6	3	6	6	3	6	6	6	6	3	6	6	3	6	6	6	6	3	6	6	3	6	6	6	578678720	580387900	670032700	633199680	619049090	786167870	865243390	563414780	291936352	300238400	327566304	330172448
sp|P47968|RPIA_MOUSE	P47968	RPIA_MOUSE	Rpia	303	Mus musculus OX=10090	1:Experimental evidence at protein level	Ribose-5-phosphate isomerase	1	0.999	6	44	44	44	6	4	9	6	1	7	7	4	6	4	9	6	1	7	7	4	6	4	9	6	1	7	7	4	53125728	76845232	66790804	63046972	26287676	80448192	82450144	50028416	20499978	21143912	24408932	24653846
sp|P48024|EIF1_MOUSE	P48024	EIF1_MOUSE	Eif1	113	Mus musculus OX=10090	1:Experimental evidence at protein level	Eukaryotic translation initiation factor 1	0.981	0.999	1	10	0	10	1	0	1	2	1	2	2	1	0	0	0	0	0	0	0	0	1	0	1	2	1	2	2	1	13773519	12321289	12518040	14458718	13832865	15546811	14573606	12569977	0	0	0	0
sp|P48025|KSYK_MOUSE	P48025	KSYK_MOUSE	Syk	629	Mus musculus OX=10090	1:Experimental evidence at protein level	Tyrosine-protein kinase SYK	0.9996	0.999	2	7	7	7	1	0	2	0	1	0	1	2	1	0	2	0	1	0	1	2	1	0	2	0	1	0	1	2	0	0	35322376	0	7648067	0	6.07764e+06	0	0	0	0	0
sp|P48036|ANXA5_MOUSE	P48036	ANXA5_MOUSE	Anxa5	319	Mus musculus OX=10090	1:Experimental evidence at protein level	Annexin A5	1	0.999	49	1009	647	1009	132	77	151	149	72	153	143	132	92	51	94	91	47	96	90	86	132	77	151	149	72	153	143	132	16536807400	10366630900	22848106500	18191661100	8839060500	24506023900	25327323100	15397865500	3302533120	2728464380	3649912830	3827537920
sp|P48193|EPB41_MOUSE	P48193	EPB41_MOUSE	Epb41	858	Mus musculus OX=10090	1:Experimental evidence at protein level	Protein 4.1	1	0.999	9	114	109	114	18	10	16	12	8	17	14	19	18	9	16	12	7	16	13	18	18	10	16	12	8	17	14	19	354177984	323136896	344269216	309521728	306518944	535856768	425095616	371314528	72391176	62779348	64002964	56466360
sp|P48377|RFX1_MOUSE	P48377	RFX1_MOUSE	Rfx1	963	Mus musculus OX=10090	1:Experimental evidence at protein level	MHC class II regulatory factor RFX1	1	0.999	5	7	6	7	0	0	1	0	2	1	2	1	0	0	1	0	1	1	2	1	0	0	1	0	2	1	2	1	7581393	0	16092437	0	19370080	0	8460295	7.88447e+06	0	0	8912489	0
sp|P48410|ABCD1_MOUSE	P48410	ABCD1_MOUSE	Abcd1	736	Mus musculus OX=10090	1:Experimental evidence at protein level	ATP-binding cassette sub-family D member 1	1	0.999	12	103	103	103	13	6	17	16	9	16	12	14	13	6	17	16	9	16	12	14	13	6	17	16	9	16	12	14	191023152	133603056	107214912	202906688	131498000	185067296	162518800	99294304	32878474	30609480	33339160	33043564
sp|P48428|TBCA_MOUSE	P48428	TBCA_MOUSE	Tbca	108	Mus musculus OX=10090	1:Experimental evidence at protein level	Tubulin-specific chaperone A	1	0.999	4	38	38	38	5	2	4	7	4	7	4	5	5	2	4	7	4	7	4	5	5	2	4	7	4	7	4	5	87655456	74310928	73422336	85667280	51532280	110525728	100123720	83320160	39989444	33398536	35878256	40952720
sp|P48453|PP2BB_MOUSE	P48453	PP2BB_MOUSE	Ppp3cb	525	Mus musculus OX=10090	1:Experimental evidence at protein level	Serine/threonine-protein phosphatase 2B catalytic subunit beta isoform	1	0.999	14	82	78	89	11	9	11	12	10	11	9	9	10	9	10	11	9	11	9	9	11	10	12	13	12	12	10	9	178216464	144381424	166864944	172322912	162555680	183900432	161261792	165168480	39135624	26757088	38405728	29015940
sp|P48455|PP2BC_MOUSE	P48455	PP2BC_MOUSE	Ppp3cc	513	Mus musculus OX=10090	1:Experimental evidence at protein level	Serine/threonine-protein phosphatase 2B catalytic subunit gamma isoform	0.9996	0.9988	4	10	10	16	1	1	2	1	0	1	1	3	1	1	2	1	0	1	1	3	2	2	3	2	0	2	2	3	0	0	0	0	0	0	0	0	0	0	0	0
sp|P48678|LMNA_MOUSE	P48678	LMNA_MOUSE	Lmna	665	Mus musculus OX=10090	1:Experimental evidence at protein level	Prelamin-A/C	1	0.999	97	2097	2078	2097	277	137	307	333	143	284	295	321	275	136	305	328	142	282	293	317	277	137	307	333	143	284	295	321	72992276000	53133382000	67488920000	81846026000	62024495000	73562096000	69822169000	78490714000	7863203800	6739903500	8506375200	8912660500
sp|P48722|HS74L_MOUSE	P48722	HS74L_MOUSE	Hspa4l	838	Mus musculus OX=10090	1:Experimental evidence at protein level	Heat shock 70 kDa protein 4L	1	0.999	19	119	119	186	18	9	15	19	8	17	16	17	18	9	15	19	8	17	16	17	29	13	23	28	13	26	26	28	200668624	148923808	207965168	241400816	168630176	205352544	244696000	233892400	33494790	30672092	29426766	31737042
sp|P48725|PCNT_MOUSE	P48725	PCNT_MOUSE	Pcnt	2898	Mus musculus OX=10090	1:Experimental evidence at protein level	Pericentrin	1	0.999	19	41	41	41	7	2	4	3	5	7	6	7	7	2	4	3	5	7	6	7	7	2	4	3	5	7	6	7	18118328	126969896	55804548	28465664	124810536	48183940	113165456	89501208	34877044	34899224	29624394	35949412
sp|P48754|BRCA1_MOUSE	P48754	BRCA1_MOUSE	Brca1	1812	Mus musculus OX=10090	1:Experimental evidence at protein level	Breast cancer type 1 susceptibility protein homolog	1	0.999	6	17	17	17	2	1	3	3	2	2	3	1	2	1	3	3	2	2	3	1	2	1	3	3	2	2	3	1	0	0	0	6.55588e+06	3.24718e+06	0	0	6869027	0	0	0	0
sp|P48755|FOSL1_MOUSE	P48755	FOSL1_MOUSE	Fosl1	273	Mus musculus OX=10090	1:Experimental evidence at protein level	Fos-related antigen 1	0.9727	0.9986	1	2	2	2	1	0	0	0	0	1	0	0	1	0	0	0	0	1	0	0	1	0	0	0	0	1	0	0	0	0	0	0	0	19762832	0	0	0	0	0	0
sp|P48758|CBR1_MOUSE	P48758	CBR1_MOUSE	Cbr1	277	Mus musculus OX=10090	1:Experimental evidence at protein level	Carbonyl reductase [NADPH] 1	1	0.999	7	75	75	75	11	7	7	13	4	10	12	11	11	7	7	13	4	10	12	11	11	7	7	13	4	10	12	11	177535488	157759216	223019056	258924272	178029504	201038224	255156864	211148208	71992456	66173252	77726384	86409624
sp|P48962|ADT1_MOUSE	P48962	ADT1_MOUSE	Slc25a4	298	Mus musculus OX=10090	1:Experimental evidence at protein level	ADP/ATP translocase 1	1	0.999	24	161	161	263	24	11	22	28	11	22	21	22	24	11	22	28	11	22	21	22	38	21	36	43	19	34	35	37	1333495680	1065135100	1343095550	1220426370	1122729600	1553818500	1401393920	1196909060	388571904	323484160	423678656	371524192
sp|P48972|MYBB_MOUSE	P48972	MYBB_MOUSE	Mybl2	704	Mus musculus OX=10090	1:Experimental evidence at protein level	Myb-related protein B	0.981	0.999	1	4	4	4	1	0	0	1	1	0	0	1	1	0	0	1	1	0	0	1	1	0	0	1	1	0	0	1	0	0	0	0	4.77332e+06	0	0	0	0	0	0	0
sp|P48999|LOX5_MOUSE	P48999	LOX5_MOUSE	Alox5	674	Mus musculus OX=10090	1:Experimental evidence at protein level	Polyunsaturated fatty acid 5-lipoxygenase	1	0.999	4	39	39	39	6	5	4	8	1	4	4	7	6	5	4	8	1	4	4	7	6	5	4	8	1	4	4	7	80146744	48746076	29502434	43690636	44683352	56704744	66299960	39690204	36952996	23637940	18951622	23102986
sp|P49025|CTRO_MOUSE	P49025	CTRO_MOUSE	Cit	2055	Mus musculus OX=10090	1:Experimental evidence at protein level	Citron Rho-interacting kinase	1	0.999	8	30	30	30	2	1	4	5	2	3	7	6	2	1	4	5	2	3	7	6	2	1	4	5	2	3	7	6	8308601	22660582	25038126	57574384	26956204	27155534	48130112	56611448	0	0	0	42734748
sp|P49070|CAMLG_MOUSE	P49070	CAMLG_MOUSE	Camlg	294	Mus musculus OX=10090	1:Experimental evidence at protein level	Guided entry of tail-anchored proteins factor CAMLG	0.981	0.999	1	2	2	2	0	0	0	1	0	0	1	0	0	0	0	1	0	0	1	0	0	0	0	1	0	0	1	0	0	0	0	0	0	0	0	0	0	0	0	0
sp|P49135|ERCC3_MOUSE	P49135	ERCC3_MOUSE	Ercc3	783	Mus musculus OX=10090	2:Experimental evidence at transcript level	General transcription and DNA repair factor IIH helicase subunit XPB	1	0.999	4	23	23	23	6	0	4	3	0	3	4	3	6	0	4	3	0	3	4	3	6	0	4	3	0	3	4	3	62140260	55205976	41698280	24988448	12278107	36838328	55654268	36745160	19185020	21988704	25939612	16254609
sp|P49138|MAPK2_MOUSE	P49138	MAPK2_MOUSE	Mapkapk2	386	Mus musculus OX=10090	1:Experimental evidence at protein level	MAP kinase-activated protein kinase 2	1	0.999	12	156	156	156	24	10	23	20	10	21	25	23	24	10	23	20	10	21	25	23	24	10	23	20	10	21	25	23	725833860	640496580	627504830	770972420	490635488	604771780	645247550	578074880	125125832	116728008	118266344	120285048
sp|P49312|ROA1_MOUSE	P49312	ROA1_MOUSE	Hnrnpa1	320	Mus musculus OX=10090	1:Experimental evidence at protein level	Heterogeneous nuclear ribonucleoprotein A1	1	0.999	28	554	552	595	82	38	89	75	42	83	74	71	82	38	88	75	42	83	74	70	87	41	95	81	44	89	80	78	10883407900	6745313800	10506692600	12563212300	8240347100	11344154600	10189803500	9523710000	3269472260	3079945470	3568952060	3370906370
sp|P49442|INPP_MOUSE	P49442	INPP_MOUSE	Inpp1	396	Mus musculus OX=10090	1:Experimental evidence at protein level	Inositol polyphosphate 1-phosphatase	0.9986	0.999	2	7	7	7	1	0	1	0	1	1	0	3	1	0	1	0	1	1	0	3	1	0	1	0	1	1	0	3	67375728	64241692	41049964	52926584	59538920	37032744	40901160	44371832	57014808	43006740	0	42547200
sp|P49443|PPM1A_MOUSE	P49443	PPM1A_MOUSE	Ppm1a	382	Mus musculus OX=10090	1:Experimental evidence at protein level	Protein phosphatase 1A	1	0.999	9	43	43	70	7	2	7	4	3	7	6	7	7	2	7	4	3	7	6	7	11	4	11	7	5	11	10	11	138960544	111394240	94413000	134472848	92696752	72896888	111777904	107398096	46630668	35350544	44288780	33869540
sp|P49446|PTPRE_MOUSE	P49446	PTPRE_MOUSE	Ptpre	699	Mus musculus OX=10090	1:Experimental evidence at protein level	Receptor-type tyrosine-protein phosphatase epsilon	1	0.999	3	4	4	4	0	0	1	1	0	1	0	1	0	0	1	1	0	1	0	1	0	0	1	1	0	1	0	1	0	0	1.65647e+06	0	0	0	0	1126233	0	0	0	0
sp|P49452|CENPC_MOUSE	P49452	CENPC_MOUSE	Cenpc	906	Mus musculus OX=10090	1:Experimental evidence at protein level	Centromere protein C	1	0.999	6	17	17	17	2	2	1	2	1	3	3	3	2	2	1	2	1	3	3	3	2	2	1	2	1	3	3	3	57487632	50024480	42031216	33527038	56002520	53829312	49650468	54242140	25614024	22547676	17713762	16616330
sp|P49586|PCY1A_MOUSE	P49586	PCY1A_MOUSE	Pcyt1a	367	Mus musculus OX=10090	1:Experimental evidence at protein level	Choline-phosphate cytidylyltransferase A	1	0.999	8	44	38	44	7	3	6	5	4	6	7	6	7	3	4	3	4	5	7	5	7	3	6	5	4	6	7	6	87691176	71202432	74100520	64180060	70940456	77879480	100276344	68292632	28247948	25222372	26190032	20329406
sp|P49615|CDK5_MOUSE	P49615	CDK5_MOUSE	Cdk5	292	Mus musculus OX=10090	1:Experimental evidence at protein level	Cyclin-dependent kinase 5	1	0.999	9	45	34	61	7	2	6	7	5	7	5	6	5	2	5	5	4	5	4	4	9	4	8	9	7	9	7	8	111486848	101117168	105174928	140159824	118874536	125040776	111781264	123091680	42092188	39759248	39074500	45951988
sp|P49710|HCLS1_MOUSE	P49710	HCLS1_MOUSE	Hcls1	486	Mus musculus OX=10090	1:Experimental evidence at protein level	Hematopoietic lineage cell-specific protein	1	0.999	22	435	435	435	64	31	59	63	28	66	59	65	64	31	59	63	28	66	59	65	64	31	59	63	28	66	59	65	6899067400	5726608400	6457903600	4894176800	5903497200	6427700200	6249834000	6054149600	785989120	700060290	757421950	625735360
sp|P49717|MCM4_MOUSE	P49717	MCM4_MOUSE	Mcm4	862	Mus musculus OX=10090	1:Experimental evidence at protein level	DNA replication licensing factor MCM4	1	0.999	39	589	579	589	85	41	90	78	38	85	90	82	83	40	88	78	37	84	89	80	85	41	90	78	38	85	90	82	4479668200	3654949630	4406476800	3771971330	3524738300	4350435800	4035120130	4808451100	375242976	331932000	360587232	321956096
sp|P49718|MCM5_MOUSE	P49718	MCM5_MOUSE	Mcm5	734	Mus musculus OX=10090	1:Experimental evidence at protein level	DNA replication licensing factor MCM5	1	0.999	41	496	496	496	69	39	66	77	34	73	68	70	69	39	66	77	34	73	68	70	69	39	66	77	34	73	68	70	3739140610	3531656960	3938153220	4011934210	3445549820	4150655490	3637719550	3654367490	469945312	413407744	482701152	492091456
sp|P49722|PSA2_MOUSE	P49722	PSA2_MOUSE	Psma2	234	Mus musculus OX=10090	1:Experimental evidence at protein level	Proteasome subunit alpha type-2	1	0.999	6	79	79	79	13	4	16	12	6	9	9	10	13	4	16	12	6	9	9	10	13	4	16	12	6	9	9	10	2100250500	1499115520	1902567940	1974643710	1605372160	1378786940	1840729860	1430466690	727729150	569718340	731352960	734590400
sp|P49769|PSN1_MOUSE	P49769	PSN1_MOUSE	Psen1	467	Mus musculus OX=10090	1:Experimental evidence at protein level	Presenilin-1	1	0.999	4	14	14	14	3	2	1	4	1	2	1	0	3	2	1	4	1	2	1	0	3	2	1	4	1	2	1	0	39596624	28713496	31022630	49120604	28553344	18616844	25266216	15859609	18663458	13899515	21604572	24664040
sp|P50096|IMDH1_MOUSE	P50096	IMDH1_MOUSE	Impdh1	514	Mus musculus OX=10090	1:Experimental evidence at protein level	Inosine-5'-monophosphate dehydrogenase 1	1	0.999	10	109	109	118	18	9	13	16	9	15	11	18	18	9	13	16	9	15	11	18	18	9	15	21	9	15	12	19	440771328	405939904	448560480	324499904	385592768	438224032	437821632	499831488	97382472	88383016	98252968	75186824
sp|P50136|ODBA_MOUSE	P50136	ODBA_MOUSE	Bckdha	442	Mus musculus OX=10090	1:Experimental evidence at protein level	2-oxoisovalerate dehydrogenase subunit alpha, mitochondrial	1	0.999	14	151	151	151	23	12	22	18	11	23	20	22	23	12	22	18	11	23	20	22	23	12	22	18	11	23	20	22	284110048	291240864	322431840	314969696	347425920	322455168	383964608	329279072	48920532	53184332	57837344	55236876
sp|P50171|DHB8_MOUSE	P50171	DHB8_MOUSE	Hsd17b8	259	Mus musculus OX=10090	1:Experimental evidence at protein level	(3R)-3-hydroxyacyl-CoA dehydrogenase	1	0.999	4	31	31	31	2	1	5	5	3	6	5	4	2	1	5	5	3	6	5	4	2	1	5	5	3	6	5	4	65257608	39995728	92441760	69785352	84174832	75559832	66909832	62323552	25091074	21314842	32121524	29798546
sp|P50247|SAHH_MOUSE	P50247	SAHH_MOUSE	Ahcy	432	Mus musculus OX=10090	1:Experimental evidence at protein level	Adenosylhomocysteinase	1	0.999	13	223	223	223	32	20	30	36	15	31	29	30	32	20	30	36	15	31	29	30	32	20	30	36	15	31	29	30	979051390	1188043780	1251407740	1360553340	1264032640	1264972290	1480751870	1168583170	234611488	250501280	274590656	290603744
sp|P50295|ARY2_MOUSE	P50295	ARY2_MOUSE	Nat2	290	Mus musculus OX=10090	1:Experimental evidence at protein level	Arylamine N-acetyltransferase 2	0.9996	0.999	2	10	10	10	1	2	0	1	2	1	1	2	1	2	0	1	2	1	1	2	1	2	0	1	2	1	1	2	18713242	23932480	8966222	10213537	28210616	11463314	11990561	12114254	11586018	14859977	0	0
sp|P50396|GDIA_MOUSE	P50396	GDIA_MOUSE	Gdi1	447	Mus musculus OX=10090	1:Experimental evidence at protein level	Rab GDP dissociation inhibitor alpha	1	0.999	16	60	60	160	8	4	8	10	4	6	10	10	8	4	8	10	4	6	10	10	20	11	21	27	13	16	25	27	159948608	163207232	142082400	167454272	86839816	128781072	182799056	134360576	54200024	59290692	56226636	50515068
sp|P50429|ARSB_MOUSE	P50429	ARSB_MOUSE	Arsb	534	Mus musculus OX=10090	1:Experimental evidence at protein level	Arylsulfatase B	1	0.999	5	91	91	91	12	6	12	12	7	13	15	14	12	6	12	12	7	13	15	14	12	6	12	12	7	13	15	14	443295008	418601856	475737376	534209216	341476896	486388896	476446656	487325152	105023528	94878784	109090512	99430288
sp|P50431|GLYC_MOUSE	P50431	GLYC_MOUSE	Shmt1	478	Mus musculus OX=10090	1:Experimental evidence at protein level	Serine hydroxymethyltransferase, cytosolic	1	0.999	11	86	86	86	16	5	9	10	7	14	11	14	16	5	9	10	7	14	11	14	16	5	9	10	7	14	11	14	387895328	272822656	376879968	399940608	293727328	366421760	379856032	339090592	198465040	160130736	173191008	180910400
sp|P50516|VATA_MOUSE	P50516	VATA_MOUSE	Atp6v1a	617	Mus musculus OX=10090	1:Experimental evidence at protein level	V-type proton ATPase catalytic subunit A	1	0.999	33	592	592	592	88	45	84	80	41	85	81	88	88	45	84	80	41	85	81	88	88	45	84	80	41	85	81	88	4649644000	4266150400	4820583400	4561553400	3963001600	4214819840	4499059700	4360255000	442266752	429222912	430352192	445281408
sp|P50518|VATE1_MOUSE	P50518	VATE1_MOUSE	Atp6v1e1	226	Mus musculus OX=10090	1:Experimental evidence at protein level	V-type proton ATPase subunit E 1	1	0.999	5	49	48	49	6	3	8	9	2	8	9	4	6	3	8	9	2	7	9	4	6	3	8	9	2	8	9	4	211461440	141531328	116570032	161165232	120934184	226104960	289308032	170350528	72051720	66497132	63703440	84542264
sp|P50543|S10AB_MOUSE	P50543	S10AB_MOUSE	S100a11	98	Mus musculus OX=10090	1:Experimental evidence at protein level	Protein S100-A11	0.9996	0.999	1	24	24	24	4	2	4	3	2	4	3	2	4	2	4	3	2	4	3	2	4	2	4	3	2	4	3	2	233283888	245680320	351360032	284814432	299810624	363955456	317657856	297352448	190094912	190669904	250955440	237940240
sp|P50544|ACADV_MOUSE	P50544	ACADV_MOUSE	Acadvl	656	Mus musculus OX=10090	1:Experimental evidence at protein level	Very long-chain specific acyl-CoA dehydrogenase, mitochondrial	1	0.999	9	114	114	114	14	8	18	16	9	15	15	19	14	8	18	16	9	15	15	19	14	8	18	16	9	15	15	19	416211936	330062368	498161504	455995872	398263968	476594720	526197664	434805376	112534072	91388208	132380440	117426768
sp|P50580|PA2G4_MOUSE	P50580	PA2G4_MOUSE	Pa2g4	394	Mus musculus OX=10090	1:Experimental evidence at protein level	Proliferation-associated protein 2G4	1	0.999	15	259	259	259	32	18	37	43	16	44	35	34	32	18	37	43	16	44	35	34	32	18	37	43	16	44	35	34	6785797600	5880913900	6738315300	6391312900	5726238200	7616300000	6651619800	7098382300	2185875460	2056744960	2130263810	2264209660
sp|P50637|TSPO_MOUSE	P50637	TSPO_MOUSE	Tspo	169	Mus musculus OX=10090	1:Experimental evidence at protein level	Translocator protein	1	0.999	3	27	27	27	2	1	6	5	2	4	4	3	2	1	6	5	2	4	4	3	2	1	6	5	2	4	4	3	44908276	45144176	35914496	45267380	41672552	36913132	47742472	38200620	0	0	48805476	36581076
sp|P51125|ICAL_MOUSE	P51125	ICAL_MOUSE	Cast	788	Mus musculus OX=10090	1:Experimental evidence at protein level	Calpastatin	1	0.999	3	27	27	27	3	2	3	4	3	3	4	5	3	2	3	4	3	3	4	5	3	2	3	4	3	3	4	5	42800224	99866192	124622888	60652064	73245464	128514848	93917672	104572584	26205360	60280136	76165520	36820688
sp|P51150|RAB7A_MOUSE	P51150	RAB7A_MOUSE	Rab7a	207	Mus musculus OX=10090	1:Experimental evidence at protein level	Ras-related protein Rab-7a	1	0.999	10	146	146	146	21	10	20	19	8	23	27	18	21	10	20	19	8	23	27	18	21	10	20	19	8	23	27	18	1569890430	1413436420	1596889340	1850070660	1457232380	1482819070	1896561020	1365693440	482345088	495015296	487889984	550245440
sp|P51174|ACADL_MOUSE	P51174	ACADL_MOUSE	Acadl	430	Mus musculus OX=10090	1:Experimental evidence at protein level	Long-chain specific acyl-CoA dehydrogenase, mitochondrial	1	0.999	15	167	167	167	25	16	21	22	11	25	26	21	25	16	21	22	11	25	26	21	25	16	21	22	11	25	26	21	1319757440	1476786820	1062567740	1147353980	1013839940	1276790020	1160853890	951690240	315445728	306720128	283393856	307566048
sp|P51175|PPOX_MOUSE	P51175	PPOX_MOUSE	Ppox	477	Mus musculus OX=10090	1:Experimental evidence at protein level	Protoporphyrinogen oxidase	0.9996	0.999	2	4	4	4	0	1	0	1	0	0	1	1	0	1	0	1	0	0	1	1	0	1	0	1	0	0	1	1	15064318	11516062	12413896	10032162	11712489	8025127	10286734	19467284	8106724	6200805	6.68424e+06	0
sp|P51410|RL9_MOUSE	P51410	RL9_MOUSE	Rpl9	192	Mus musculus OX=10090	1:Experimental evidence at protein level	60S ribosomal protein L9	1	0.999	24	763	763	763	118	57	104	119	50	106	97	112	118	57	104	119	50	106	97	112	118	57	104	119	50	106	97	112	13792410600	13764759600	14295744500	19960864800	13887848400	14621529100	15808459800	17094859800	2820037380	2754713600	2791664130	2885386500
sp|P51432|PLCB3_MOUSE	P51432	PLCB3_MOUSE	Plcb3	1234	Mus musculus OX=10090	1:Experimental evidence at protein level	1-phosphatidylinositol 4,5-bisphosphate phosphodiesterase beta-3	1	0.999	19	101	101	101	18	7	12	14	6	14	14	16	18	7	12	14	6	14	14	16	18	7	12	14	6	14	14	16	212222320	177184576	190943280	209976176	128822032	204595168	204354608	206592336	28764234	26080070	27811100	24719196
sp|P51569|AGAL_MOUSE	P51569	AGAL_MOUSE	Gla	419	Mus musculus OX=10090	1:Experimental evidence at protein level	Alpha-galactosidase A	0.9996	0.999	2	15	15	15	2	0	1	2	2	3	3	2	2	0	1	2	2	3	3	2	2	0	1	2	2	3	3	2	10130232	12771917	41481912	36697360	38560144	28873440	37212216	40843112	0	0	27274658	25824836
sp|P51660|DHB4_MOUSE	P51660	DHB4_MOUSE	Hsd17b4	735	Mus musculus OX=10090	1:Experimental evidence at protein level	Peroxisomal multifunctional enzyme type 2	1	0.999	19	248	248	248	34	18	33	35	15	37	37	39	34	18	33	35	15	37	37	39	34	18	33	35	15	37	37	39	1251016830	1060743810	1326119680	1112230530	1068638980	1348710270	1238941440	1339393280	135404624	121406752	138085344	135382752
sp|P51670|CCL9_MOUSE	P51670	CCL9_MOUSE	Ccl9	122	Mus musculus OX=10090	1:Experimental evidence at protein level	C-C motif chemokine 9	0.9802	0.999	1	6	6	6	2	1	0	0	0	1	1	1	2	1	0	0	0	1	1	1	2	1	0	0	0	1	1	1	35054912	30084124	29181724	24560182	36752008	33198072	37851408	35816980	0	0	0	0
sp|P51791|CLCN3_MOUSE	P51791	CLCN3_MOUSE	Clcn3	818	Mus musculus OX=10090	1:Experimental evidence at protein level	H(+)/Cl(-) exchange transporter 3	0.9996	0.999	2	4	4	4	0	0	1	1	0	2	0	0	0	0	1	1	0	2	0	0	0	0	1	1	0	2	0	0	0	0	8168731	0	0	4.91989e+06	0	0	0	0	0	0
sp|P51829|ADCY7_MOUSE	P51829	ADCY7_MOUSE	Adcy7	1099	Mus musculus OX=10090	1:Experimental evidence at protein level	Adenylate cyclase type 7	1	0.999	6	19	16	19	4	2	2	3	1	3	2	2	4	2	2	2	0	3	1	2	4	2	2	3	1	3	2	2	37789840	41605816	65821880	39275616	20978172	62167728	38281256	31504440	12972675	15114044	14590919	22133472
sp|P51855|GSHB_MOUSE	P51855	GSHB_MOUSE	Gss	474	Mus musculus OX=10090	1:Experimental evidence at protein level	Glutathione synthetase	1	0.999	12	85	85	85	10	6	11	16	5	12	12	13	10	6	11	16	5	12	12	13	10	6	11	16	5	12	12	13	104543640	61583904	85569664	238372800	77182152	88427864	160249520	75346256	34139868	28402248	29208776	33120924
sp|P51859|HDGF_MOUSE	P51859	HDGF_MOUSE	Hdgf	237	Mus musculus OX=10090	1:Experimental evidence at protein level	Hepatoma-derived growth factor	1	0.999	8	35	18	48	5	1	10	4	3	2	6	4	3	0	5	4	2	0	3	1	7	2	12	6	4	4	8	5	297223840	226094944	285813408	214223776	232765600	216962112	221663376	183863872	196234704	191649808	200523968	182868256
sp|P51863|VA0D1_MOUSE	P51863	VA0D1_MOUSE	Atp6v0d1	351	Mus musculus OX=10090	1:Experimental evidence at protein level	V-type proton ATPase subunit d 1	1	0.999	7	48	48	48	5	6	8	6	5	6	6	6	5	6	8	6	5	6	6	6	5	6	8	6	5	6	6	6	203941472	213315424	158939968	162072640	68960696	63983960	154307616	152412208	95811472	97362856	81197920	71954560
sp|P51881|ADT2_MOUSE	P51881	ADT2_MOUSE	Slc25a5	298	Mus musculus OX=10090	1:Experimental evidence at protein level	ADP/ATP translocase 2	1	0.999	31	490	388	490	74	36	64	83	33	62	66	72	60	26	50	68	25	50	52	57	74	36	64	83	33	62	66	72	11409459200	11226923000	11282772000	15337373700	11820893200	10620649500	11190191100	13149655000	2888915970	2942765060	3100934400	3424257280
sp|P51908|ABEC1_MOUSE	P51908	ABEC1_MOUSE	Apobec1	229	Mus musculus OX=10090	1:Experimental evidence at protein level	C->U-editing enzyme APOBEC-1	1	0.999	6	30	30	30	4	3	5	6	3	2	6	1	4	3	5	6	3	2	6	1	4	3	5	6	3	2	6	1	59895012	124702000	44822848	66204476	70577304	101545768	47758244	62015472	26962046	36920140	21344948	31044092
sp|P51912|AAAT_MOUSE	P51912	AAAT_MOUSE	Slc1a5	553	Mus musculus OX=10090	1:Experimental evidence at protein level	Neutral amino acid transporter B(0)	1	0.999	4	66	66	66	10	5	8	10	5	12	10	6	10	5	8	10	5	12	10	6	10	5	8	10	5	12	10	6	493843744	456925984	514413568	504080832	705680770	500703136	714430210	442061344	282745120	253136480	282735008	277724128
sp|P51943|CCNA2_MOUSE	P51943	CCNA2_MOUSE	Ccna2	422	Mus musculus OX=10090	1:Experimental evidence at protein level	Cyclin-A2	1	0.999	4	30	30	30	5	3	5	5	2	3	5	2	5	3	5	5	2	3	5	2	5	3	5	5	2	3	5	2	62742456	44414924	95823488	84333672	52540684	89617640	99401984	94804160	28698132	31895154	36402980	33684928
sp|P51949|MAT1_MOUSE	P51949	MAT1_MOUSE	Mnat1	309	Mus musculus OX=10090	1:Experimental evidence at protein level	CDK-activating kinase assembly factor MAT1	1	0.999	8	47	47	47	6	1	9	8	3	6	8	6	6	1	9	8	3	6	8	6	6	1	9	8	3	6	8	6	112614104	66489384	125056368	139446560	168884176	74790256	102138080	99264416	38559352	39368476	41712804	44130476
sp|P51965|UB2E1_HUMAN	P51965	UB2E1_HUMAN	UBE2E1	193	Homo sapiens	1:Experimental evidence at protein level	Ubiquitin-conjugating enzyme E2 E1	1	0.999	6	35	0	35	3	3	4	7	3	5	6	4	0	0	0	0	0	0	0	0	3	3	4	7	3	5	6	4	160137232	166150448	162098576	187982176	182649856	197477168	142781280	192012048	87729816	108680232	118394632	135666624
sp|P52019|ERG1_MOUSE	P52019	ERG1_MOUSE	Sqle	572	Mus musculus OX=10090	2:Experimental evidence at transcript level	Squalene monooxygenase	1	0.999	5	25	25	25	6	2	5	3	2	2	3	2	6	2	5	3	2	2	3	2	6	2	5	3	2	2	3	2	65835464	25037250	55328100	45325872	0	47709636	0	0	0	0	0	0
sp|P52293|IMA1_MOUSE	P52293	IMA1_MOUSE	Kpna2	529	Mus musculus OX=10090	1:Experimental evidence at protein level	Importin subunit alpha-1	1	0.999	15	189	189	189	29	15	26	29	13	23	28	26	29	15	26	29	13	23	28	26	29	15	26	29	13	23	28	26	1128114050	1221782400	1245599100	1321153540	940150210	1209900930	1283883390	1090163460	276597344	299328928	317901376	330970560
sp|P52332|JAK1_MOUSE	P52332	JAK1_MOUSE	Jak1	1153	Mus musculus OX=10090	1:Experimental evidence at protein level	Tyrosine-protein kinase JAK1	1	0.999	11	59	59	59	8	5	8	11	2	8	10	7	8	5	8	11	2	8	10	7	8	5	8	11	2	8	10	7	50938384	34070848	48162596	44903184	26090776	33806204	59401972	47067956	12658692	11979445	10936494	10995446
sp|P52431|DPOD1_MOUSE	P52431	DPOD1_MOUSE	Pold1	1105	Mus musculus OX=10090	1:Experimental evidence at protein level	DNA polymerase delta catalytic subunit	1	0.999	31	280	280	280	41	18	42	45	21	39	37	37	41	18	42	45	21	39	37	37	41	18	42	45	21	39	37	37	810987200	766404220	829331780	973420420	548640510	804734850	748700800	907303230	140651904	129187608	129301688	144185616
sp|P52432|RPAC1_MOUSE	P52432	RPAC1_MOUSE	Polr1c	346	Mus musculus OX=10090	1:Experimental evidence at protein level	DNA-directed RNA polymerases I and III subunit RPAC1	1	0.999	11	97	97	97	13	6	15	17	8	12	11	15	13	6	15	17	8	12	11	15	13	6	15	17	8	12	11	15	239961504	187022832	284059520	249348144	255503056	250453424	290625088	242131296	56655448	56820480	65587588	58677200
sp|P52479|UBP10_MOUSE	P52479	UBP10_MOUSE	Usp10	792	Mus musculus OX=10090	1:Experimental evidence at protein level	Ubiquitin carboxyl-terminal hydrolase 10	1	0.999	14	132	132	132	25	10	18	16	10	15	20	18	25	10	18	16	10	15	20	18	25	10	18	16	10	15	20	18	394681888	319824128	337460064	411861408	317176128	342425664	512938176	389696576	58595548	52445532	51097592	56218556
sp|P52480|KPYM_MOUSE	P52480	KPYM_MOUSE	Pkm	531	Mus musculus OX=10090	1:Experimental evidence at protein level	Pyruvate kinase PKM	1	0.999	155	4887	4330	4887	735	373	687	703	337	701	657	694	645	334	613	620	299	623	584	612	735	373	687	703	337	701	657	694	173506134000	139978588000	198802080000	147512476000	153803031000	186474889000	178368201000	172084052000	17618841600	16269459500	19196543000	16876381200
sp|P52483|UB2E3_MOUSE	P52483	UB2E3_MOUSE	Ube2e3	207	Mus musculus OX=10090	1:Experimental evidence at protein level	Ubiquitin-conjugating enzyme E2 E3	0.9999	0.999	5	5	4	14	1	0	1	0	0	0	2	1	1	0	1	0	0	0	1	1	3	0	3	0	0	0	5	3	40748152	0	40496320	38047448	0	0	46683164	50150848	0	0	0	0
sp|P52503|NDUS6_MOUSE	P52503	NDUS6_MOUSE	Ndufs6	116	Mus musculus OX=10090	1:Experimental evidence at protein level	NADH dehydrogenase [ubiquinone] iron-sulfur protein 6, mitochondrial	0.981	0.999	1	5	5	5	0	0	1	1	1	0	1	1	0	0	1	1	1	0	1	1	0	0	1	1	1	0	1	1	0	0	0	0	0	0	0	0	0	0	0	0
sp|P52633|STAT6_MOUSE	P52633	STAT6_MOUSE	Stat6	837	Mus musculus OX=10090	1:Experimental evidence at protein level	Signal transducer and transcription activator 6	1	0.999	15	107	107	107	15	7	13	16	6	15	16	19	15	7	13	16	6	15	16	19	15	7	13	16	6	15	16	19	416039072	299631488	333368768	289335744	326736672	375098624	376344352	319324736	119483816	106962312	118987216	109303632
sp|P52825|CPT2_MOUSE	P52825	CPT2_MOUSE	Cpt2	658	Mus musculus OX=10090	1:Experimental evidence at protein level	Carnitine O-palmitoyltransferase 2, mitochondrial	1	0.999	14	96	96	96	13	6	14	15	6	16	14	12	13	6	14	15	6	16	14	12	13	6	14	15	6	16	14	12	253977056	229466128	257554752	308474368	224390880	217210256	247609152	291054112	51525164	47228900	49112232	54034644
sp|P52875|TM165_MOUSE	P52875	TM165_MOUSE	Tmem165	323	Mus musculus OX=10090	1:Experimental evidence at protein level	Transmembrane protein 165	0.9996	0.999	1	28	28	28	4	2	4	4	2	4	4	4	4	2	4	4	2	4	4	4	4	2	4	4	2	4	4	4	40126792	37646588	35226792	41314264	41345584	36314184	34891100	32031104	23587276	21623504	20524728	24022270
sp|P52912|TIA1_MOUSE	P52912	TIA1_MOUSE	Tia1	386	Mus musculus OX=10090	1:Experimental evidence at protein level	Cytotoxic granule associated RNA binding protein TIA1	1	0.999	5	12	12	42	2	0	3	1	1	2	0	3	2	0	3	1	1	2	0	3	7	0	9	8	4	6	0	8	27552724	4030586	60260052	7.89418e+06	5.82223e+06	6212672	7517639	7341660	26118304	0	44234476	0
sp|P52927|HMGA2_MOUSE	P52927	HMGA2_MOUSE	Hmga2	108	Mus musculus OX=10090	1:Experimental evidence at protein level	High mobility group protein HMGI-C	1	0.999	4	58	58	58	9	4	7	9	4	8	9	8	9	4	7	9	4	8	9	8	9	4	7	9	4	8	9	8	516920512	414543904	595677180	518145664	565538370	630268290	593203140	566710980	338493664	278374144	404403584	292922368
sp|P53026|RL10A_MOUSE	P53026	RL10A_MOUSE	Rpl10a	217	Mus musculus OX=10090	1:Experimental evidence at protein level	60S ribosomal protein L10a	1	0.999	6	63	63	63	10	5	12	9	5	10	7	5	10	5	12	9	5	10	7	5	10	5	12	9	5	10	7	5	123661648	129896512	430124672	624625540	370304992	295386112	336063104	263871248	232234768	169049536	208409072	202758336
sp|P53349|M3K1_MOUSE	P53349	M3K1_MOUSE	Map3k1	1493	Mus musculus OX=10090	1:Experimental evidence at protein level	Mitogen-activated protein kinase kinase kinase 1	0.9451	0.997	1	1	1	1	0	1	0	0	0	0	0	0	0	1	0	0	0	0	0	0	0	1	0	0	0	0	0	0	0	0	0	0	0	0	0	0	0	0	0	0
sp|P53395|ODB2_MOUSE	P53395	ODB2_MOUSE	Dbt	482	Mus musculus OX=10090	1:Experimental evidence at protein level	Lipoamide acyltransferase component of branched-chain alpha-keto acid dehydrogenase complex, mitochondrial	1	0.999	7	69	69	69	12	4	10	10	5	6	12	10	12	4	10	10	5	6	12	10	12	4	10	10	5	6	12	10	245039872	142370688	179215040	179836880	146191184	204690720	196343552	160963856	44349008	32070980	42479716	35555088
sp|P53564|CUX1_MOUSE	P53564	CUX1_MOUSE	Cux1	1515	Mus musculus OX=10090	1:Experimental evidence at protein level	Homeobox protein cut-like 1	1	0.999	27	238	108	238	35	16	36	34	18	34	32	33	14	7	18	16	8	15	15	15	35	16	36	34	18	34	32	33	809550400	792048190	1014952380	824905540	772668540	868178620	819511360	1014893120	104771864	98995568	113854576	105838192
sp|P53569|CEBPZ_MOUSE	P53569	CEBPZ_MOUSE	Cebpz	1052	Mus musculus OX=10090	1:Experimental evidence at protein level	CCAAT/enhancer-binding protein zeta	1	0.999	11	102	102	102	14	6	16	11	8	16	16	15	14	6	16	11	8	16	16	15	14	6	16	11	8	16	16	15	339154976	315096256	381847200	362786304	239076576	452560256	360521056	342154688	98871304	77019728	83973832	78797920
sp|P53657|KPYR_MOUSE	P53657	KPYR_MOUSE	Pklr	574	Mus musculus OX=10090	1:Experimental evidence at protein level	Pyruvate kinase PKLR	1	0.999	17	20	20	577	3	1	2	3	2	3	2	4	3	1	2	3	2	3	2	4	93	40	76	86	40	81	75	86	329402272	131295160	213609184	120239104	127294736	535542912	118241960	134353104	0	0	259847408	0
sp|P53702|CCHL_MOUSE	P53702	CCHL_MOUSE	Hccs	272	Mus musculus OX=10090	1:Experimental evidence at protein level	Holocytochrome c-type synthase	1	0.999	9	66	66	66	9	5	10	6	7	8	12	9	9	5	10	6	7	8	12	9	9	5	10	6	7	8	12	9	323946240	222823360	354222816	337260192	281617504	241324688	354605312	299958976	113094040	83922504	109965240	109424624
sp|P53762|ARNT_MOUSE	P53762	ARNT_MOUSE	Arnt	791	Mus musculus OX=10090	1:Experimental evidence at protein level	Aryl hydrocarbon receptor nuclear translocator	1	0.999	3	3	3	3	0	0	0	2	0	0	0	1	0	0	0	2	0	0	0	1	0	0	0	2	0	0	0	1	0	0	11724861	16756904	0	0	0	6.79518e+06	0	0	0	0
sp|P53798|FDFT_MOUSE	P53798	FDFT_MOUSE	Fdft1	416	Mus musculus OX=10090	1:Experimental evidence at protein level	Squalene synthase	0.999	0.9985	2	4	4	4	0	0	0	1	1	0	1	1	0	0	0	1	1	0	1	1	0	0	0	1	1	0	1	1	4890148	5.55631e+06	4747243	5.53899e+06	5.70724e+06	6840954	115342808	5965729	0	0	0	0
sp|P53810|PIPNA_MOUSE	P53810	PIPNA_MOUSE	Pitpna	271	Mus musculus OX=10090	1:Experimental evidence at protein level	Phosphatidylinositol transfer protein alpha isoform	1	0.999	6	65	65	65	8	4	7	12	3	9	9	13	8	4	7	12	3	9	9	13	8	4	7	12	3	9	9	13	715570110	662571390	729184700	1003668930	698629950	633961340	698128640	946160060	308531360	295201184	285188832	340281280
sp|P53811|PIPNB_MOUSE	P53811	PIPNB_MOUSE	Pitpnb	271	Mus musculus OX=10090	1:Experimental evidence at protein level	Phosphatidylinositol transfer protein beta isoform	1	0.999	7	81	81	81	12	5	13	12	4	11	14	10	12	5	13	12	4	11	14	10	12	5	13	12	4	11	14	10	550184770	349246784	460909152	438112640	458510816	497206176	440583072	466502016	146115056	109153976	121889360	117868392
sp|P53986|MOT1_MOUSE	P53986	MOT1_MOUSE	Slc16a1	493	Mus musculus OX=10090	1:Experimental evidence at protein level	Monocarboxylate transporter 1	0.981	0.999	1	1	1	1	0	0	0	1	0	0	0	0	0	0	0	1	0	0	0	0	0	0	0	1	0	0	0	0	0	0	0	18112962	0	0	0	0	0	0	0	0
sp|P53994|RAB2A_MOUSE	P53994	RAB2A_MOUSE	Rab2a	212	Mus musculus OX=10090	1:Experimental evidence at protein level	Ras-related protein Rab-2A	1	0.999	8	96	87	96	13	6	12	17	6	11	13	18	13	6	11	14	6	11	11	15	13	6	12	17	6	11	13	18	380651136	453318976	370349568	873095300	373512960	432435232	332638368	522443072	130818984	143657824	124994088	121640752
sp|P53995|APC1_MOUSE	P53995	APC1_MOUSE	Anapc1	1944	Mus musculus OX=10090	1:Experimental evidence at protein level	Anaphase-promoting complex subunit 1	1	0.999	12	73	73	73	12	7	10	14	4	9	12	5	12	7	10	14	4	9	12	5	12	7	10	14	4	9	12	5	184563744	210997728	234137344	233961376	199250880	213601472	230354288	113557808	54902320	61432984	65613336	65872476
sp|P53996|CNBP_MOUSE	P53996	CNBP_MOUSE	Cnbp	178	Mus musculus OX=10090	1:Experimental evidence at protein level	CCHC-type zinc finger nucleic acid binding protein	0.9992	0.999	3	15	15	15	2	1	2	2	1	3	2	2	2	1	2	2	1	3	2	2	2	1	2	2	1	3	2	2	17735282	32807564	24802242	24502526	20328876	27971518	25200676	23322740	0	0	0	0
sp|P54071|IDHP_MOUSE	P54071	IDHP_MOUSE	Idh2	452	Mus musculus OX=10090	1:Experimental evidence at protein level	Isocitrate dehydrogenase [NADP], mitochondrial	1	0.999	15	248	234	248	41	20	32	33	16	34	33	39	39	19	30	31	15	32	31	37	41	20	32	33	16	34	33	39	2355151360	2110381310	2712345860	1963151740	2399868930	2752361470	2388731650	1977941380	459874304	431339360	502048608	493126848
sp|P54103|DNJC2_MOUSE	P54103	DNJC2_MOUSE	Dnajc2	621	Mus musculus OX=10090	1:Experimental evidence at protein level	DnaJ homolog subfamily C member 2	1	0.999	13	169	169	169	23	14	25	20	11	25	24	27	23	14	25	20	11	25	24	27	23	14	25	20	11	25	24	27	777081220	550280700	722520260	587427390	426198336	714926850	620920770	730200260	113334744	95682392	108266416	98572472
sp|P54116|STOM_MOUSE	P54116	STOM_MOUSE	Stom	284	Mus musculus OX=10090	1:Experimental evidence at protein level	Stomatin	1	0.999	13	132	126	132	20	9	17	20	10	19	22	15	19	9	17	20	9	18	20	14	20	9	17	20	10	19	22	15	1183839230	1001526780	1341505150	1032473280	1077158910	1188725630	1366521090	899226820	257512912	234241312	232522128	232100096
sp|P54227|STMN1_MOUSE	P54227	STMN1_MOUSE	Stmn1	149	Mus musculus OX=10090	1:Experimental evidence at protein level	Stathmin	1	0.999	7	164	143	164	22	10	27	26	10	22	20	27	18	8	22	24	9	19	18	25	22	10	27	26	10	22	20	27	4117318910	3000268030	5393843200	3764342780	4054802690	4152536060	4291964420	2857718780	1320811140	1097468420	1577208450	1206443260
sp|P54276|MSH6_MOUSE	P54276	MSH6_MOUSE	Msh6	1358	Mus musculus OX=10090	1:Experimental evidence at protein level	DNA mismatch repair protein Msh6	1	0.999	30	305	305	305	48	21	38	42	21	44	46	45	48	21	38	42	21	44	46	45	48	21	38	42	21	44	46	45	1116339970	1027330750	1035535490	1006061310	916932930	1150651140	1057810500	1110727300	98414936	88453856	96137040	85164312
sp|P54279|PMS2_MOUSE	P54279	PMS2_MOUSE	Pms2	859	Mus musculus OX=10090	2:Experimental evidence at transcript level	Mismatch repair endonuclease PMS2	0.981	0.999	1	5	5	5	1	1	0	1	0	0	2	0	1	1	0	1	0	0	2	0	1	1	0	1	0	0	2	0	0	0	0	7931243	9281378	0	0	7772149	0	0	0	0
sp|P54310|LIPS_MOUSE	P54310	LIPS_MOUSE	Lipe	759	Mus musculus OX=10090	1:Experimental evidence at protein level	Hormone-sensitive lipase	1	0.999	13	83	83	83	11	6	11	11	2	15	12	15	11	6	11	11	2	15	12	15	11	6	11	11	2	15	12	15	122521176	105934352	134854224	163805760	91569456	114998800	148513504	145866880	32619148	29432028	30674606	36012136
sp|P54726|RD23A_MOUSE	P54726	RD23A_MOUSE	Rad23a	363	Mus musculus OX=10090	1:Experimental evidence at protein level	UV excision repair protein RAD23 homolog A	1	0.999	7	71	71	71	12	6	9	9	6	7	11	11	12	6	9	9	6	7	11	11	12	6	9	9	6	7	11	11	111316296	47211668	149343936	157399360	130117288	79555512	112479704	89153720	63103992	44043708	68788264	80543984
sp|P54728|RD23B_MOUSE	P54728	RD23B_MOUSE	Rad23b	416	Mus musculus OX=10090	1:Experimental evidence at protein level	UV excision repair protein RAD23 homolog B	1	0.999	7	157	157	157	21	11	21	21	11	24	24	24	21	11	21	21	11	24	24	24	21	11	21	21	11	24	24	24	794307970	707973180	771278590	887511040	894800000	769511870	897054400	668488510	205688368	205702272	208379456	234862640
sp|P54729|NUB1_MOUSE	P54729	NUB1_MOUSE	Nub1	614	Mus musculus OX=10090	1:Experimental evidence at protein level	NEDD8 ultimate buster 1	1	0.999	17	183	183	183	22	12	32	27	12	26	23	29	22	12	32	27	12	26	23	29	22	12	32	27	12	26	23	29	396462048	349267040	519141568	484351584	336077632	450344864	438877440	467237280	66558088	60149996	68980056	65626604
sp|P54731|FAF1_MOUSE	P54731	FAF1_MOUSE	Faf1	649	Mus musculus OX=10090	1:Experimental evidence at protein level	FAS-associated factor 1	1	0.999	11	121	121	121	18	9	15	19	11	15	15	19	18	9	15	19	11	15	15	19	18	9	15	19	11	15	15	19	328478272	195023296	307253856	444692928	279791552	343246464	382662080	396169824	130687240	98529832	125668816	133036048
sp|P54775|PRS6B_MOUSE	P54775	PRS6B_MOUSE	Psmc4	418	Mus musculus OX=10090	1:Experimental evidence at protein level	26S proteasome regulatory subunit 6B	1	0.999	18	188	188	197	30	13	28	32	11	27	25	22	30	13	28	32	11	27	25	22	31	13	30	35	11	27	26	24	1232957440	731927620	820769920	1013787460	927629890	1173317120	1209401340	650888060	273865312	245444608	242989168	255846624
sp|P54797|TNG2_MOUSE	P54797	TNG2_MOUSE	Tango2	276	Mus musculus OX=10090	1:Experimental evidence at protein level	Transport and Golgi organization 2 homolog	0.9809	0.999	1	1	1	1	0	0	0	0	0	0	1	0	0	0	0	0	0	0	1	0	0	0	0	0	0	0	1	0	0	0	0	0	0	0	0	0	0	0	0	0
sp|P54818|GALC_MOUSE	P54818	GALC_MOUSE	Galc	684	Mus musculus OX=10090	1:Experimental evidence at protein level	Galactocerebrosidase	0.9505	0.9973	1	2	2	2	0	0	2	0	0	0	0	0	0	0	2	0	0	0	0	0	0	0	2	0	0	0	0	0	5.99173e+06	7204868	6.57488e+06	5275544	0	6334956	5899332	0	0	0	0	0
sp|P54822|PUR8_MOUSE	P54822	PUR8_MOUSE	Adsl	484	Mus musculus OX=10090	1:Experimental evidence at protein level	Adenylosuccinate lyase	1	0.999	20	235	235	235	36	18	32	34	19	27	34	35	36	18	32	34	19	27	34	35	36	18	32	34	19	27	34	35	1755582720	1467759100	1565133700	1803556100	1017889920	1628479100	1512176900	1607860100	266136912	243213824	253596256	283589984
sp|P54823|DDX6_MOUSE	P54823	DDX6_MOUSE	Ddx6	483	Mus musculus OX=10090	1:Experimental evidence at protein level	Probable ATP-dependent RNA helicase DDX6	1	0.999	11	184	184	184	26	11	27	26	13	24	28	29	26	11	27	26	13	24	28	29	26	11	27	26	13	24	28	29	611331140	442386016	569345860	566797630	435429056	529691264	521865408	515418208	136882816	110195624	135323824	133028352
sp|P54923|ADPRH_MOUSE	P54923	ADPRH_MOUSE	Adprh	362	Mus musculus OX=10090	1:Experimental evidence at protein level	ADP-ribosylhydrolase ARH1	1	0.999	10	121	121	121	16	11	17	18	8	20	16	15	16	11	17	18	8	20	16	15	16	11	17	18	8	20	16	15	430236896	414775232	424770592	399704544	434634912	441844128	467487168	366681440	102909592	97905896	101356456	99867672
sp|P54987|IRG1_MOUSE	P54987	IRG1_MOUSE	Acod1	488	Mus musculus OX=10090	1:Experimental evidence at protein level	Cis-aconitate decarboxylase	0.9808	0.999	2	3	3	3	0	1	0	0	0	1	0	1	0	1	0	0	0	1	0	1	0	1	0	0	0	1	0	1	28661788	29871640	31185224	43016632	31055560	23823442	24363616	26821000	16533831	17623012	18428870	25632454
sp|P55012|S12A2_MOUSE	P55012	S12A2_MOUSE	Slc12a2	1205	Mus musculus OX=10090	1:Experimental evidence at protein level	Solute carrier family 12 member 2	1	0.999	7	30	30	30	5	2	5	4	2	4	3	5	5	2	5	4	2	4	3	5	5	2	5	4	2	4	3	5	51554840	27688700	64777976	56729988	36969784	48666884	63409456	41575160	19082942	15479188	23995642	20057312
sp|P55065|PLTP_MOUSE	P55065	PLTP_MOUSE	Pltp	493	Mus musculus OX=10090	1:Experimental evidence at protein level	Phospholipid transfer protein	1	0.999	3	18	18	18	3	2	2	4	2	2	1	2	3	2	2	4	2	2	1	2	3	2	2	4	2	2	1	2	17163152	18477640	19974736	22053514	18838296	10017970	27845232	19715428	11363593	10786131	13303812	14294427
sp|P55096|ABCD3_MOUSE	P55096	ABCD3_MOUSE	Abcd3	659	Mus musculus OX=10090	1:Experimental evidence at protein level	ATP-binding cassette sub-family D member 3	1	0.999	12	78	78	78	13	4	11	11	7	11	14	7	13	4	11	11	7	11	14	7	13	4	11	11	7	11	14	7	267206512	133550960	277280192	270407520	183557744	261626928	241578592	189686944	46410392	32983752	40411128	45159532
sp|P55194|3BP1_MOUSE	P55194	3BP1_MOUSE	Sh3bp1	680	Mus musculus OX=10090	1:Experimental evidence at protein level	SH3 domain-binding protein 1	1	0.999	11	75	75	75	11	5	9	12	7	9	9	13	11	5	9	12	7	9	9	13	11	5	9	12	7	9	9	13	294901920	243442112	232996960	285167040	174861104	265006768	263783168	283568576	72164024	64849640	70164928	66665440
sp|P55200|KMT2A_MOUSE	P55200	KMT2A_MOUSE	Kmt2a	3966	Mus musculus OX=10090	1:Experimental evidence at protein level	Histone-lysine N-methyltransferase 2A	1	0.999	6	11	11	11	1	0	3	2	1	0	2	2	1	0	3	2	1	0	2	2	1	0	3	2	1	0	2	2	13397446	9291257	88648480	14939894	11354544	12691407	11302901	14338036	0	0	0	0
sp|P55258|RAB8A_MOUSE	P55258	RAB8A_MOUSE	Rab8a	207	Mus musculus OX=10090	1:Experimental evidence at protein level	Ras-related protein Rab-8A	1	0.999	4	12	12	16	2	1	4	0	1	2	2	0	2	1	4	0	1	2	2	0	2	2	4	0	1	4	3	0	24108330	10147222	53388980	9169725	16556030	22468608	18783618	15055419	0	0	0	0
sp|P55264|ADK_MOUSE	P55264	ADK_MOUSE	Adk	361	Mus musculus OX=10090	1:Experimental evidence at protein level	Adenosine kinase	1	0.999	8	125	125	125	21	9	19	15	12	18	18	13	21	9	19	15	12	18	18	13	21	9	19	15	12	18	18	13	657681020	515365728	648630020	558692800	621229700	667957250	599730110	603750780	117936184	99744176	110632144	109699696
sp|P55302|AMRP_MOUSE	P55302	AMRP_MOUSE	Lrpap1	360	Mus musculus OX=10090	1:Experimental evidence at protein level	Alpha-2-macroglobulin receptor-associated protein	1	0.999	10	126	126	126	19	8	21	13	10	18	19	18	19	8	21	13	10	18	19	18	19	8	21	13	10	18	19	18	908059460	786469250	899057340	592899140	819953340	938676030	842079740	751602820	186353056	162916416	192803728	126035832
sp|P55821|STMN2_MOUSE	P55821	STMN2_MOUSE	Stmn2	179	Mus musculus OX=10090	1:Experimental evidence at protein level	Stathmin-2	0.981	0.999	3	11	11	30	2	0	1	1	1	2	2	2	2	0	1	1	1	2	2	2	6	0	6	3	2	5	4	4	0	0	0	0	0	0	0	0	0	0	0	0
sp|P55937|GOGA3_MOUSE	P55937	GOGA3_MOUSE	Golga3	1487	Mus musculus OX=10090	1:Experimental evidence at protein level	Golgin subfamily A member 3	1	0.999	29	219	219	219	33	16	30	33	14	34	28	31	33	16	30	33	14	34	28	31	33	16	30	33	14	34	28	31	429449088	249591744	429905344	347460224	285060736	367121440	438948320	374533120	59931884	58215952	61397996	59206152
sp|P56135|ATPK_MOUSE	P56135	ATPK_MOUSE	Atp5mf	88	Mus musculus OX=10090	1:Experimental evidence at protein level	ATP synthase subunit f, mitochondrial	1	0.999	4	52	52	52	6	4	7	9	4	8	6	8	6	4	7	9	4	8	6	8	6	4	7	9	4	8	6	8	371536640	320792448	330030880	374876640	368773248	379169376	353659072	278952032	184709520	166449312	174143872	183660608
sp|P56183|RRP1_MOUSE	P56183	RRP1_MOUSE	Rrp1	494	Mus musculus OX=10090	1:Experimental evidence at protein level	Ribosomal RNA processing protein 1 homolog A	1	0.999	11	142	142	142	21	10	20	20	11	19	21	20	21	10	20	20	11	19	21	20	21	10	20	20	11	19	21	20	484190048	386416000	469627008	513258592	503491136	448765696	518049312	539270400	96042104	78005504	86586824	90056592
sp|P56212|ARP19_MOUSE	P56212	ARP19_MOUSE	Arpp19	112	Mus musculus OX=10090	1:Experimental evidence at protein level	cAMP-regulated phosphoprotein 19	0.9996	0.999	2	4	4	4	0	0	1	1	1	0	1	0	0	0	1	1	1	0	1	0	0	0	1	1	1	0	1	0	18841910	0	30613592	82879704	0	17156158	23927110	16100913	0	0	21951166	52304164
sp|P56213|ALR_MOUSE	P56213	ALR_MOUSE	Gfer	198	Mus musculus OX=10090	1:Experimental evidence at protein level	FAD-linked sulfhydryl oxidase ALR	0.981	0.999	1	3	3	3	0	0	0	2	0	0	0	1	0	0	0	2	0	0	0	1	0	0	0	2	0	0	0	1	0	0	0	19997862	0	0	0	14384708	0	0	0	0
sp|P56376|ACYP1_MOUSE	P56376	ACYP1_MOUSE	Acyp1	99	Mus musculus OX=10090	1:Experimental evidence at protein level	Acylphosphatase-1	1	0.999	4	24	24	24	2	1	3	3	0	6	4	5	2	1	3	3	0	6	4	5	2	1	3	3	0	6	4	5	54375264	41335044	40667476	55466716	35589944	55824160	62015380	64012212	23199782	25072518	17511166	23394120
sp|P56379|ATP68_MOUSE	P56379	ATP68_MOUSE	Atp5mj	58	Mus musculus OX=10090	1:Experimental evidence at protein level	ATP synthase subunit ATP5MJ, mitochondrial	0.981	0.999	1	3	3	3	2	1	0	0	0	0	0	0	2	1	0	0	0	0	0	0	2	1	0	0	0	0	0	0	153241984	66824300	0	0	0	0	7.66173e+06	0	0	0	0	0
sp|P56380|AP4A_MOUSE	P56380	AP4A_MOUSE	Nudt2	147	Mus musculus OX=10090	1:Experimental evidence at protein level	Bis(5'-nucleosyl)-tetraphosphatase [asymmetrical]	0.992	0.999	2	5	5	5	0	0	1	0	1	1	2	0	0	0	1	0	1	1	2	0	0	0	1	0	1	1	2	0	0	0	2.13154e+06	0	3.49517e+06	0	4666241	0	0	0	0	0
sp|P56382|ATP5E_MOUSE	P56382	ATP5E_MOUSE	Atp5f1e	52	Mus musculus OX=10090	1:Experimental evidence at protein level	ATP synthase subunit epsilon, mitochondrial	0.9848	0.999	2	16	16	16	2	1	2	3	1	3	2	2	2	1	2	3	1	3	2	2	2	1	2	3	1	3	2	2	180272128	153336224	148437216	161085792	156438816	145754480	141130080	159878896	111181792	94305376	91315440	103367352
sp|P56383|AT5G2_MOUSE	P56383	AT5G2_MOUSE	Atp5mc2	146	Mus musculus OX=10090	1:Experimental evidence at protein level	ATP synthase F(0) complex subunit C2, mitochondrial	0.981	0.999	1	62	0	62	3	5	11	14	2	10	6	11	0	0	0	0	0	0	0	0	3	5	11	14	2	10	6	11	0	3.7997e+06	4399087	3984485	0	4.51112e+06	4141611	0	0	0	0	0
sp|P56391|CX6B1_MOUSE	P56391	CX6B1_MOUSE	Cox6b1	86	Mus musculus OX=10090	1:Experimental evidence at protein level	Cytochrome c oxidase subunit 6B1	1	0.999	3	24	24	24	3	1	4	3	2	4	3	4	3	1	4	3	2	4	3	4	3	1	4	3	2	4	3	4	116268256	105735664	116229760	119789904	124836696	121274624	132312160	103018960	79658064	73572368	75052392	81894392
sp|P56393|COX7B_MOUSE	P56393	COX7B_MOUSE	Cox7b	80	Mus musculus OX=10090	1:Experimental evidence at protein level	Cytochrome c oxidase subunit 7B, mitochondrial	0.9988	0.9987	1	27	27	27	3	2	4	4	2	4	4	4	3	2	4	4	2	4	4	4	3	2	4	4	2	4	4	4	156097728	181132448	161329024	216599424	194302752	216101248	230905472	212422464	92826056	105979880	93958240	129260104
sp|P56395|CYB5_MOUSE	P56395	CYB5_MOUSE	Cyb5a	134	Mus musculus OX=10090	1:Experimental evidence at protein level	Cytochrome b5	1	0.999	4	37	29	37	4	2	7	9	1	3	5	6	4	2	5	6	1	3	4	4	4	2	7	9	1	3	5	6	165608384	138749616	157818880	352147392	145197968	134925472	167738464	179877504	125832384	103983928	106727712	122854328
sp|P56399|UBP5_MOUSE	P56399	UBP5_MOUSE	Usp5	858	Mus musculus OX=10090	1:Experimental evidence at protein level	Ubiquitin carboxyl-terminal hydrolase 5	1	0.999	28	450	450	450	61	35	63	63	35	63	62	68	61	35	63	63	35	63	62	68	61	35	63	63	35	63	62	68	2802465020	2226236420	3162140930	2942447870	2486933760	2822271230	2882291200	2880970750	237292800	205208928	239736256	220117824
sp|P56477|IRF5_MOUSE	P56477	IRF5_MOUSE	Irf5	497	Mus musculus OX=10090	1:Experimental evidence at protein level	Interferon regulatory factor 5	1	0.999	9	102	102	102	13	8	14	14	7	17	15	14	13	8	14	14	7	17	15	14	13	8	14	14	7	17	15	14	247059536	216156432	310209120	248436752	237681536	235820432	300854816	252709104	95242984	81387104	108670864	95674920
sp|P56480|ATPB_MOUSE	P56480	ATPB_MOUSE	Atp5f1b	529	Mus musculus OX=10090	1:Experimental evidence at protein level	ATP synthase subunit beta, mitochondrial	1	0.999	44	820	820	820	114	65	117	123	58	120	114	109	114	65	117	123	58	120	114	109	114	65	117	123	58	120	114	109	17787609100	16448575500	16996439000	18310705200	16006528000	18190676000	19017064400	14628943900	2289797120	2308190720	2326809860	2494076420
sp|P56542|DNS2A_MOUSE	P56542	DNS2A_MOUSE	Dnase2	353	Mus musculus OX=10090	1:Experimental evidence at protein level	Deoxyribonuclease-2-alpha	1	0.999	4	22	22	22	4	2	1	4	3	3	2	3	4	2	1	4	3	3	2	3	4	2	1	4	3	3	2	3	32145176	27595408	21561986	29748968	32926564	12920209	36874348	46741840	24023398	21848710	0	22385178
sp|P56546|CTBP2_MOUSE	P56546	CTBP2_MOUSE	Ctbp2	445	Mus musculus OX=10090	1:Experimental evidence at protein level	C-terminal-binding protein 2	1	0.999	17	178	104	178	25	13	24	22	13	27	27	27	15	8	15	12	7	17	15	15	25	13	24	22	13	27	27	27	947980800	690559040	848472000	934376060	774220420	766341950	1043810370	946608450	154851712	135258432	147837616	150819744
sp|P56671|MAZ_MOUSE	P56671	MAZ_MOUSE	Maz	477	Mus musculus OX=10090	1:Experimental evidence at protein level	Myc-associated zinc finger protein	0.999	0.9988	3	2	2	5	0	1	0	1	0	0	0	0	0	1	0	1	0	0	0	0	0	2	0	3	0	0	0	0	0	55394576	0	48528436	0	0	0	0	0	0	0	0
sp|P56812|PDCD5_MOUSE	P56812	PDCD5_MOUSE	Pdcd5	126	Mus musculus OX=10090	1:Experimental evidence at protein level	Programmed cell death protein 5	1	0.999	4	33	33	33	4	2	4	4	2	5	8	4	4	2	4	4	2	5	8	4	4	2	4	4	2	5	8	4	185394544	109307096	216210080	212347072	140743216	264337568	264899984	126558592	99256480	61418056	96246216	102886208
sp|P56873|ZNRD2_MOUSE	P56873	ZNRD2_MOUSE	Znrd2	199	Mus musculus OX=10090	1:Experimental evidence at protein level	Protein ZNRD2	0.9996	0.999	2	28	28	28	4	2	4	4	3	4	4	3	4	2	4	4	3	4	4	3	4	2	4	4	3	4	4	3	26323056	26909578	32042680	32714492	31027248	27274172	38624184	25819420	14623583	15162460	18230936	18155318
sp|P56959|FUS_MOUSE	P56959	FUS_MOUSE	Fus	518	Mus musculus OX=10090	1:Experimental evidence at protein level	RNA-binding protein FUS	1	0.999	16	237	237	237	38	17	34	33	13	33	36	33	38	17	34	33	13	33	36	33	38	17	34	33	13	33	36	33	1548803330	1674578430	2153127420	1390997380	1773654660	2065932930	1883431040	1557884670	413638784	418618016	531959200	428458176
sp|P56960|EXOSX_MOUSE	P56960	EXOSX_MOUSE	Exosc10	887	Mus musculus OX=10090	1:Experimental evidence at protein level	Exosome component 10	1	0.999	24	213	212	213	30	16	31	33	16	26	32	29	30	16	30	33	16	26	32	29	30	16	31	33	16	26	32	29	1125939710	837957820	1050947070	949900930	861924610	1023710530	1156854660	1194659460	207773488	189123440	198654192	194625488
sp|P57080|UBP25_MOUSE	P57080	UBP25_MOUSE	Usp25	1055	Mus musculus OX=10090	1:Experimental evidence at protein level	Ubiquitin carboxyl-terminal hydrolase 25	1	0.999	13	36	36	36	5	2	9	3	3	3	5	6	5	2	9	3	3	3	5	6	5	2	9	3	3	3	5	6	235580176	210759120	240232352	187894288	242803584	249634416	203000016	202836512	96091528	96314440	113538256	101813184
sp|P57716|NICA_MOUSE	P57716	NICA_MOUSE	Ncstn	708	Mus musculus OX=10090	1:Experimental evidence at protein level	Nicastrin	1	0.999	5	40	40	40	6	3	6	6	3	7	5	4	6	3	6	6	3	7	5	4	6	3	6	6	3	7	5	4	130884384	108773776	114600808	119819952	91492232	139610608	105992504	102138288	80072224	65390768	64982956	67914016
sp|P57746|VATD_MOUSE	P57746	VATD_MOUSE	Atp6v1d	247	Mus musculus OX=10090	1:Experimental evidence at protein level	V-type proton ATPase subunit D	1	0.999	8	40	40	45	8	3	7	4	2	4	7	5	8	3	7	4	2	4	7	5	9	3	7	5	3	5	7	6	140895792	100100968	166280384	162282144	134623184	176445696	177053952	82030944	69892400	53992044	65474120	71958144
sp|P57759|ERP29_MOUSE	P57759	ERP29_MOUSE	Erp29	262	Mus musculus OX=10090	1:Experimental evidence at protein level	Endoplasmic reticulum resident protein 29	1	0.999	4	30	30	30	2	3	5	8	2	4	4	2	2	3	5	8	2	4	4	2	2	3	5	8	2	4	4	2	16131162	13765140	15385625	34166860	15140787	12778861	21953300	11882179	14736501	11672454	12139038	25715600
sp|P57776|EF1D_MOUSE	P57776	EF1D_MOUSE	Eef1d	281	Mus musculus OX=10090	1:Experimental evidence at protein level	Elongation factor 1-delta	1	0.999	17	354	354	354	45	23	50	55	27	47	54	53	45	23	50	55	27	47	54	53	45	23	50	55	27	47	54	53	7154833400	5964870700	7482346000	7240751600	6030827500	7124126200	6529383900	7225785900	1095482240	1039559940	1182943870	1156157440
sp|P57780|ACTN4_MOUSE	P57780	ACTN4_MOUSE	Actn4	912	Mus musculus OX=10090	1:Experimental evidence at protein level	Alpha-actinin-4	1	0.999	61	957	680	969	150	66	133	139	67	138	131	133	107	45	93	108	46	96	88	97	152	67	135	141	67	140	132	135	12834200600	9469319200	11963608100	9695913000	10354389000	13574631400	11888882700	9811226600	1189823100	1032499260	1239409150	1085998080
sp|P57784|RU2A_MOUSE	P57784	RU2A_MOUSE	Snrpa1	255	Mus musculus OX=10090	1:Experimental evidence at protein level	U2 small nuclear ribonucleoprotein A'	1	0.999	12	129	129	129	20	9	16	16	11	18	19	20	20	9	16	16	11	18	19	20	20	9	16	16	11	18	19	20	690544900	508517376	749149700	783810940	576937980	697906300	809772030	555578750	108734688	96961656	114424816	117854080
sp|P57787|MOT4_MOUSE	P57787	MOT4_MOUSE	Slc16a3	470	Mus musculus OX=10090	1:Experimental evidence at protein level	Monocarboxylate transporter 4	1	0.999	3	59	59	59	9	5	9	8	4	7	8	9	9	5	9	8	4	7	8	9	9	5	9	8	4	7	8	9	271733856	212840528	225808848	111835976	269402272	269844512	259227808	174891504	130932976	100287096	107380880	86080960
sp|P58021|TM9S2_MOUSE	P58021	TM9S2_MOUSE	Tm9sf2	662	Mus musculus OX=10090	1:Experimental evidence at protein level	Transmembrane 9 superfamily member 2	1	0.999	3	47	47	47	6	3	7	8	3	7	6	7	6	3	7	8	3	7	6	7	6	3	7	8	3	7	6	7	204785456	190256560	272822112	274585312	196871584	212141856	237156992	209272352	136442288	128203520	133791976	134596960
sp|P58044|IDI1_MOUSE	P58044	IDI1_MOUSE	Idi1	227	Mus musculus OX=10090	1:Experimental evidence at protein level	Isopentenyl-diphosphate Delta-isomerase 1	1	0.999	3	27	27	27	4	2	3	5	2	3	4	4	4	2	3	5	2	3	4	4	4	2	3	5	2	3	4	4	30270624	29419982	28632892	43740100	23593158	34690964	39646320	26796972	17617360	18051698	16477891	26523314
sp|P58058|NADK_MOUSE	P58058	NADK_MOUSE	Nadk	439	Mus musculus OX=10090	1:Experimental evidence at protein level	NAD kinase	1	0.999	13	139	139	139	19	11	21	18	8	21	18	23	19	11	21	18	8	21	18	23	19	11	21	18	8	21	18	23	722275390	701727740	762892990	907380160	696117250	718253120	720304320	975695230	162803920	160558704	165765424	159888192
sp|P58059|RT21_MOUSE	P58059	RT21_MOUSE	Mrps21	87	Mus musculus OX=10090	1:Experimental evidence at protein level	28S ribosomal protein S21, mitochondrial	0.981	0.999	1	6	6	6	0	1	1	1	1	0	1	1	0	1	1	1	1	0	1	1	0	1	1	1	1	0	1	1	0	0	14316233	20247542	19405166	0	20205408	9179721	0	0	0	0
sp|P58064|RT06_MOUSE	P58064	RT06_MOUSE	Mrps6	125	Mus musculus OX=10090	1:Experimental evidence at protein level	28S ribosomal protein S6, mitochondrial	1	0.9989	3	3	3	3	1	0	0	1	0	0	0	1	1	0	0	1	0	0	0	1	1	0	0	1	0	0	0	1	4.41102e+06	0	0	17460100	0	0	0	24937246	0	0	0	0
sp|P58069|RASA2_MOUSE	P58069	RASA2_MOUSE	Rasa2	847	Mus musculus OX=10090	1:Experimental evidence at protein level	Ras GTPase-activating protein 2	0.9722	0.9985	2	3	3	3	0	0	0	3	0	0	0	0	0	0	0	3	0	0	0	0	0	0	0	3	0	0	0	0	0	0	0	0	0	0	0	0	0	0	0	0
sp|P58137|ACOT8_MOUSE	P58137	ACOT8_MOUSE	Acot8	320	Mus musculus OX=10090	1:Experimental evidence at protein level	Acyl-coenzyme A thioesterase 8	1	0.999	3	10	10	10	3	2	0	1	0	1	1	2	3	2	0	1	0	1	1	2	3	2	0	1	0	1	1	2	34566560	35090040	4.51084e+06	28867612	10593946	15092282	13282602	26424468	18080172	16407963	0	17542306
sp|P58242|ASM3B_MOUSE	P58242	ASM3B_MOUSE	Smpdl3b	456	Mus musculus OX=10090	1:Experimental evidence at protein level	Acid sphingomyelinase-like phosphodiesterase 3b	1	0.999	8	53	53	53	8	4	9	6	5	7	7	7	8	4	9	6	5	7	7	7	8	4	9	6	5	7	7	7	352823360	212946272	410398176	193894864	306728224	357172224	417333568	168758080	108481984	102734808	112649760	93734672
sp|P58252|EF2_MOUSE	P58252	EF2_MOUSE	Eef2	858	Mus musculus OX=10090	1:Experimental evidence at protein level	Elongation factor 2	1	0.999	93	1914	1900	1914	286	142	278	285	128	256	267	272	286	140	276	282	127	254	265	270	286	142	278	285	128	256	267	272	36087976000	36267676000	40188084000	38020026000	36544664000	37510373000	38218830000	39557407000	3181667070	3053547260	3323636740	3220884220
sp|P58281|OPA1_MOUSE	P58281	OPA1_MOUSE	Opa1	960	Mus musculus OX=10090	1:Experimental evidence at protein level	Dynamin-like 120 kDa protein, mitochondrial	1	0.999	20	203	203	203	30	12	33	20	15	34	30	29	30	12	33	20	15	34	30	29	30	12	33	20	15	34	30	29	557321020	270132384	501143552	335601696	384361888	519104928	464406944	392267648	57267736	45818820	53382796	45872896
sp|P58334|KLF16_MOUSE	P58334	KLF16_MOUSE	Klf16	251	Mus musculus OX=10090	1:Experimental evidence at protein level	Krueppel-like factor 16	0.981	0.999	1	4	4	4	1	0	1	0	1	1	0	0	1	0	1	0	1	1	0	0	1	0	1	0	1	1	0	0	32030806	22244758	24652394	22204976	23252506	29633742	28374034	28265162	0	0	0	0
sp|P58389|PTPA_MOUSE	P58389	PTPA_MOUSE	Ptpa	323	Mus musculus OX=10090	1:Experimental evidence at protein level	Serine/threonine-protein phosphatase 2A activator	1	0.999	7	48	48	48	9	2	7	7	2	9	8	4	9	2	7	7	2	9	8	4	9	2	7	7	2	9	8	4	51560604	7.86222e+06	40698912	67056844	24717252	125170928	62383832	99812256	27824322	0	26132896	26265308
sp|P58404|STRN4_MOUSE	P58404	STRN4_MOUSE	Strn4	760	Mus musculus OX=10090	1:Experimental evidence at protein level	Striatin-4	1	0.999	10	67	67	103	10	3	9	9	6	9	9	12	10	3	9	9	6	9	9	12	15	5	14	14	9	14	14	18	182778944	190716624	144667072	174976864	166638816	173741440	140412112	177580896	68463816	53511740	55591052	59339208
sp|P58462|FOXP1_MOUSE	P58462	FOXP1_MOUSE	Foxp1	705	Mus musculus OX=10090	1:Experimental evidence at protein level	Forkhead box protein P1	1	0.999	7	29	28	29	3	3	4	3	1	3	4	8	3	3	4	3	1	3	4	7	3	3	4	3	1	3	4	8	56212744	34936844	48799896	65843760	34886208	52817380	60380212	61177648	26995968	28905986	26007544	30277254
sp|P58468|SLX9_MOUSE	P58468	SLX9_MOUSE	Slx9	219	Mus musculus OX=10090	1:Experimental evidence at protein level	Ribosome biogenesis protein SLX9 homolog	1	0.999	6	45	45	45	9	4	5	8	5	5	5	4	9	4	5	8	5	5	5	4	9	4	5	8	5	5	5	4	96424792	46654996	62517848	65294408	50661200	76914848	98105152	52635108	29776414	23511502	27598846	29508686
sp|P58501|PAXB1_MOUSE	P58501	PAXB1_MOUSE	Paxbp1	919	Mus musculus OX=10090	1:Experimental evidence at protein level	PAX3- and PAX7-binding protein 1	1	0.999	4	8	8	8	2	1	2	1	0	2	0	0	2	1	2	1	0	2	0	0	2	1	2	1	0	2	0	0	9405199	0	0	20105440	0	0	9132416	19328932	0	0	0	0
sp|P58544|BTBD1_MOUSE	P58544	BTBD1_MOUSE	Btbd1	488	Mus musculus OX=10090	1:Experimental evidence at protein level	BTB/POZ domain-containing protein 1	0.9809	0.999	1	1	1	1	1	0	0	0	0	0	0	0	1	0	0	0	0	0	0	0	1	0	0	0	0	0	0	0	19692966	0	0	0	0	0	0	0	0	0	0	0
sp|P58681|TLR7_MOUSE	P58681	TLR7_MOUSE	Tlr7	1050	Mus musculus OX=10090	1:Experimental evidence at protein level	Toll-like receptor 7	1	0.999	11	57	57	57	6	3	7	9	6	6	11	9	6	3	7	9	6	6	11	9	6	3	7	9	6	6	11	9	72801696	29018720	106021536	210341600	109636352	123526832	143151872	52103732	38162508	42762260	37426112	44034756
sp|P58742|AAAS_MOUSE	P58742	AAAS_MOUSE	Aaas	546	Mus musculus OX=10090	1:Experimental evidence at protein level	Aladin	1	0.999	15	127	127	127	17	12	19	20	8	14	16	21	17	12	19	20	8	14	16	21	17	12	19	20	8	14	16	21	353603360	284968736	325601600	473466080	261677968	292136896	285370752	359527680	56703472	53791348	62607156	64445812
sp|P58771|TPM1_MOUSE	P58771	TPM1_MOUSE	Tpm1	284	Mus musculus OX=10090	1:Experimental evidence at protein level	Tropomyosin alpha-1 chain	1	0.999	14	49	49	227	7	3	8	9	3	5	8	6	7	3	8	9	3	5	8	6	31	18	35	33	14	30	32	34	335806752	351282016	455544864	518414464	442932064	313733760	405457408	473165632	134455328	147480256	167076784	170759936
sp|P58801|RIPK2_MOUSE	P58801	RIPK2_MOUSE	Ripk2	539	Mus musculus OX=10090	1:Experimental evidence at protein level	Receptor-interacting serine/threonine-protein kinase 2	1	0.999	3	13	13	13	1	1	1	3	1	2	2	2	1	1	1	3	1	2	2	2	1	1	1	3	1	2	2	2	0	0	49761912	68341680	0	0	0	57612572	0	0	0	42866812
sp|P58854|GCP3_MOUSE	P58854	GCP3_MOUSE	Tubgcp3	905	Mus musculus OX=10090	1:Experimental evidence at protein level	Gamma-tubulin complex component 3	1	0.999	13	72	72	72	9	4	11	11	4	10	12	11	9	4	11	11	4	10	12	11	9	4	11	11	4	10	12	11	79394816	74842728	89773472	100802296	45301508	125096048	81115176	123222320	25718772	24046066	24190758	25976192
sp|P58929|GMEB2_MOUSE	P58929	GMEB2_MOUSE	Gmeb2	530	Mus musculus OX=10090	2:Experimental evidence at transcript level	Glucocorticoid modulatory element-binding protein 2	0.9762	0.9987	1	1	1	1	0	0	0	0	0	0	0	1	0	0	0	0	0	0	0	1	0	0	0	0	0	0	0	1	0	0	0	0	0	0	0	0	0	0	0	0
sp|P59016|VP33B_MOUSE	P59016	VP33B_MOUSE	Vps33b	617	Mus musculus OX=10090	1:Experimental evidence at protein level	Vacuolar protein sorting-associated protein 33B	1	0.999	8	28	28	28	3	4	3	6	1	3	3	5	3	4	3	6	1	3	3	5	3	4	3	6	1	3	3	5	82945264	32573100	35426952	54218168	31695860	38337856	34014368	43251064	14570621	13338175	14012567	14103525
sp|P59017|B2L13_MOUSE	P59017	B2L13_MOUSE	Bcl2l13	434	Mus musculus OX=10090	1:Experimental evidence at protein level	Bcl-2-like protein 13	0.9996	0.999	2	8	8	8	0	0	2	0	2	0	3	1	0	0	2	0	2	0	3	1	0	0	2	0	2	0	3	1	0	0	0	0	0	0	0	0	0	0	0	0
sp|P59110|SENP1_MOUSE	P59110	SENP1_MOUSE	Senp1	640	Mus musculus OX=10090	1:Experimental evidence at protein level	Sentrin-specific protease 1	1	0.999	8	45	45	45	6	3	8	5	4	6	7	6	6	3	8	5	4	6	7	6	6	3	8	5	4	6	7	6	120907016	73076304	120586496	49283992	59266092	88612896	130157632	86870128	34365636	24009998	33574392	25860960
sp|P59114|CAPAM_MOUSE	P59114	CAPAM_MOUSE	Pcif1	706	Mus musculus OX=10090	1:Experimental evidence at protein level	mRNA (2'-O-methyladenosine-N(6)-)-methyltransferase	1	0.999	4	19	19	19	3	2	3	3	1	0	3	4	3	2	3	3	1	0	3	4	3	2	3	3	1	0	3	4	18295732	47298384	33904776	31356588	20944824	23503948	22251422	36305024	10581255	18640566	13923154	17493932
sp|P59235|NUP43_MOUSE	P59235	NUP43_MOUSE	Nup43	380	Mus musculus OX=10090	1:Experimental evidence at protein level	Nucleoporin Nup43	1	0.999	13	139	139	139	18	7	22	17	12	19	21	23	18	7	22	17	12	19	21	23	18	7	22	17	12	19	21	23	403410880	235201808	476321536	357460480	329145344	395812480	384566816	434215136	74434016	69307672	95080432	58882948
sp|P59325|IF5_MOUSE	P59325	IF5_MOUSE	Eif5	429	Mus musculus OX=10090	1:Experimental evidence at protein level	Eukaryotic translation initiation factor 5	1	0.999	5	80	80	80	11	6	15	10	6	11	10	11	11	6	15	10	6	11	10	11	11	6	15	10	6	11	10	11	1005894020	670304960	1051711870	748140540	683572990	822836610	985776320	980458430	476368256	408568480	508134528	419805120
sp|P59326|YTHD1_MOUSE	P59326	YTHD1_MOUSE	Ythdf1	559	Mus musculus OX=10090	1:Experimental evidence at protein level	YTH domain-containing family protein 1	1	0.999	4	23	23	58	4	1	3	2	1	3	5	4	4	1	3	2	1	3	5	4	9	3	8	6	3	10	10	9	39532920	40983436	49062072	25132786	45782648	47182608	41776188	38311064	21230560	21976184	26233824	13509610
sp|P59328|WDHD1_MOUSE	P59328	WDHD1_MOUSE	Wdhd1	1117	Mus musculus OX=10090	1:Experimental evidence at protein level	WD repeat and HMG-box DNA-binding protein 1	1	0.999	17	164	164	164	24	13	22	19	13	24	26	23	24	13	22	19	13	24	26	23	24	13	22	19	13	24	26	23	495494464	598482430	324189184	390631328	429520640	544506940	537520770	530756992	118799144	105465816	103792784	95337968
sp|P59438|HPS5_MOUSE	P59438	HPS5_MOUSE	Hps5	1126	Mus musculus OX=10090	1:Experimental evidence at protein level	Hermansky-Pudlak syndrome 5 protein homolog	0.981	0.999	1	2	2	2	1	0	0	0	0	1	0	0	1	0	0	0	0	1	0	0	1	0	0	0	0	1	0	0	7066901	0	0	0	6041345	15311526	0	0	0	0	0	0
sp|P59470|RPC2_MOUSE	P59470	RPC2_MOUSE	Polr3b	1133	Mus musculus OX=10090	1:Experimental evidence at protein level	DNA-directed RNA polymerase III subunit RPC2	1	0.999	9	57	57	57	7	4	8	10	2	9	9	8	7	4	8	10	2	9	9	8	7	4	8	10	2	9	9	8	44754124	35256736	81057624	57648592	33421872	46509140	61155968	61452896	35741376	29720838	36766732	32610346
sp|P59672|ANS1A_MOUSE	P59672	ANS1A_MOUSE	Anks1a	1150	Mus musculus OX=10090	1:Experimental evidence at protein level	Ankyrin repeat and SAM domain-containing protein 1A	0.981	0.999	2	3	3	3	0	0	0	1	1	0	0	1	0	0	0	1	1	0	0	1	0	0	0	1	1	0	0	1	0	0	0	0	0	0	0	0	0	0	0	0
sp|P59708|SF3B6_MOUSE	P59708	SF3B6_MOUSE	Sf3b6	125	Mus musculus OX=10090	1:Experimental evidence at protein level	Splicing factor 3B subunit 6	0.9996	0.999	1	5	5	5	1	1	0	0	1	0	1	1	1	1	0	0	1	0	1	1	1	1	0	0	1	0	1	1	0	0	0	0	7727664	0	0	0	0	0	0	0
sp|P59808|SASH1_MOUSE	P59808	SASH1_MOUSE	Sash1	1230	Mus musculus OX=10090	1:Experimental evidence at protein level	SAM and SH3 domain-containing protein 1	1	0.999	4	10	10	10	1	0	1	4	0	1	1	2	1	0	1	4	0	1	1	2	1	0	1	4	0	1	1	2	0	15816235	0	54643536	0	0	17855524	0	0	0	0	0
sp|P59941|SIR6_MOUSE	P59941	SIR6_MOUSE	Sirt6	334	Mus musculus OX=10090	1:Experimental evidence at protein level	NAD-dependent protein deacylase sirtuin-6	0.9999	0.999	3	9	9	9	1	0	0	2	2	1	2	1	1	0	0	2	2	1	2	1	1	0	0	2	2	1	2	1	0	0	0	3.14699e+06	8258142	0	4.04815e+06	0	0	0	0	0
sp|P59997|KDM2A_MOUSE	P59997	KDM2A_MOUSE	Kdm2a	1161	Mus musculus OX=10090	1:Experimental evidence at protein level	Lysine-specific demethylase 2A	1	0.999	9	60	60	60	8	4	9	8	6	9	8	8	8	4	9	8	6	9	8	8	8	4	9	8	6	9	8	8	131399376	82783400	101839816	98199872	90167752	105347200	86041264	113490360	33754000	28186804	28917466	27448276
sp|P59999|ARPC4_MOUSE	P59999	ARPC4_MOUSE	Arpc4	168	Mus musculus OX=10090	1:Experimental evidence at protein level	Actin-related protein 2/3 complex subunit 4	1	0.999	8	83	83	83	9	7	11	12	6	12	13	13	9	7	11	12	6	12	13	13	9	7	11	12	6	12	13	13	332038464	325470688	278652384	321115616	381989984	374721184	348904960	281960384	111217432	96022616	74753672	97478784
sp|P60060|SC61G_MOUSE	P60060	SC61G_MOUSE	Sec61g	68	Mus musculus OX=10090	3:Protein inferred from homology	Protein transport protein Sec61 subunit gamma	1	0.999	2	42	42	42	6	3	6	6	3	6	6	6	6	3	6	6	3	6	6	6	6	3	6	6	3	6	6	6	169992800	164875664	142701248	180411152	184266464	152883920	139728864	138491376	98726808	94188232	80491080	98026528
sp|P60122|RUVB1_MOUSE	P60122	RUVB1_MOUSE	Ruvbl1	456	Mus musculus OX=10090	1:Experimental evidence at protein level	RuvB-like 1	1	0.999	18	198	198	198	24	13	27	25	17	26	31	35	24	13	27	25	17	26	31	35	24	13	27	25	17	26	31	35	2013066880	1848158340	2581045500	1810085760	1583571970	1922645120	1890251900	1645923710	546120510	444155232	503857664	475083616
sp|P60229|EIF3E_MOUSE	P60229	EIF3E_MOUSE	Eif3e	445	Mus musculus OX=10090	1:Experimental evidence at protein level	Eukaryotic translation initiation factor 3 subunit E	1	0.999	17	221	221	221	26	16	28	35	16	33	38	29	26	16	28	35	16	33	38	29	26	16	28	35	16	33	38	29	1488355330	1424748540	1613189250	1684222080	1233370620	1505951870	1579776260	1417544580	385569984	350676736	384861920	387601184
sp|P60330|ESPL1_MOUSE	P60330	ESPL1_MOUSE	Espl1	2118	Mus musculus OX=10090	1:Experimental evidence at protein level	Separin	0.9765	0.9988	2	6	6	6	0	0	1	2	0	1	2	0	0	0	1	2	0	1	2	0	0	0	1	2	0	1	2	0	6305929	0	0	0	0	0	5405488	3.32613e+06	0	0	0	0
sp|P60335|PCBP1_MOUSE	P60335	PCBP1_MOUSE	Pcbp1	356	Mus musculus OX=10090	1:Experimental evidence at protein level	Poly(rC)-binding protein 1	1	0.999	20	495	385	495	75	29	69	73	36	76	68	69	57	23	54	56	29	62	52	52	75	29	69	73	36	76	68	69	3628206080	3155592450	3986018560	4789591600	3757347840	4048764160	3744390910	3672130820	946133180	881098750	964531260	976102020
sp|P60469|LIPA3_MOUSE	P60469	LIPA3_MOUSE	Ppfia3	1194	Mus musculus OX=10090	1:Experimental evidence at protein level	Liprin-alpha-3	0.9575	0.9977	3	3	3	4	0	0	0	1	0	0	1	1	0	0	0	1	0	0	1	1	0	0	0	1	0	0	1	2	0	0	0	0	0	0	0	18186586	0	0	0	0
sp|P60487|PLPP_MOUSE	P60487	PLPP_MOUSE	Pdxp	292	Mus musculus OX=10090	1:Experimental evidence at protein level	Chronophin	1	0.999	5	42	42	42	7	3	5	5	3	5	6	8	7	3	5	5	3	5	6	8	7	3	5	5	3	5	6	8	29674532	24561282	24067820	25159110	16641556	23826752	30343692	23102970	12815369	10597787	10685925	10810630
sp|P60521|GBRL2_MOUSE	P60521	GBRL2_MOUSE	Gabarapl2	117	Mus musculus OX=10090	1:Experimental evidence at protein level	Gamma-aminobutyric acid receptor-associated protein-like 2	1	0.999	3	24	24	24	4	2	2	3	1	3	4	5	4	2	2	3	1	3	4	5	4	2	2	3	1	3	4	5	62314176	60379616	56295144	45596652	36683184	62561384	54669632	31349356	39297548	36507340	35114212	37719820
sp|P60605|UB2G2_MOUSE	P60605	UB2G2_MOUSE	Ube2g2	165	Mus musculus OX=10090	1:Experimental evidence at protein level	Ubiquitin-conjugating enzyme E2 G2	0.9808	0.999	1	1	1	1	0	1	0	0	0	0	0	0	0	1	0	0	0	0	0	0	0	1	0	0	0	0	0	0	0	0	0	0	0	0	0	0	0	0	0	0
sp|P60670|NPL4_MOUSE	P60670	NPL4_MOUSE	Nploc4	608	Mus musculus OX=10090	1:Experimental evidence at protein level	Nuclear protein localization protein 4 homolog	1	0.999	9	78	78	78	11	6	12	11	7	11	10	10	11	6	12	11	7	11	10	10	11	6	12	11	7	11	10	10	359859136	346484448	350725120	1021704130	326617856	345436160	440731008	303218432	174076048	166113280	169764784	114537360
sp|P60710|ACTB_MOUSE	P60710	ACTB_MOUSE	Actb	375	Mus musculus OX=10090	1:Experimental evidence at protein level	Actin, cytoplasmic 1	1	0.999	121	3301	116	3301	492	222	463	470	237	466	496	455	18	11	14	18	10	12	19	14	492	222	463	470	237	466	496	455	216097800000	174914486000	213347828000	214775185000	203098407000	229708677000	231891419000	194173665000	53042700000	47729656000	51816624000	55480377000
sp|P60762|MO4L1_MOUSE	P60762	MO4L1_MOUSE	Morf4l1	362	Mus musculus OX=10090	1:Experimental evidence at protein level	Mortality factor 4-like protein 1	1	0.999	4	49	49	49	8	1	9	7	3	5	8	8	8	1	9	7	3	5	8	8	8	1	9	7	3	5	8	8	174909312	120096832	233286256	218469568	128185552	152337600	119054808	220341440	58916048	49188864	80164312	77167208
sp|P60764|RAC3_MOUSE	P60764	RAC3_MOUSE	Rac3	192	Mus musculus OX=10090	1:Experimental evidence at protein level	Ras-related C3 botulinum toxin substrate 3	0	0.999	5	34	0	71	5	2	6	5	2	4	5	5	0	0	0	0	0	0	0	0	9	4	13	10	4	10	10	11	534874880	587758210	524732480	655127940	658248960	529459680	579248700	504449632	429136928	484040224	457986464	538400580
sp|P60766|CDC42_MOUSE	P60766	CDC42_MOUSE	Cdc42	191	Mus musculus OX=10090	1:Experimental evidence at protein level	Cell division control protein 42 homolog	1	0.999	3	38	38	38	6	2	5	4	4	6	6	5	6	2	5	4	4	6	6	5	6	2	5	4	4	6	6	5	200852352	163697248	221787552	168255264	224074832	194443088	218066800	186399952	65668484	69048952	91192584	66671192
sp|P60824|CIRBP_MOUSE	P60824	CIRBP_MOUSE	Cirbp	172	Mus musculus OX=10090	1:Experimental evidence at protein level	Cold-inducible RNA-binding protein	0.981	0.999	1	8	8	8	1	1	1	1	0	2	1	1	1	1	1	1	0	2	1	1	1	1	1	1	0	2	1	1	10463972	6358277	8583427	11667517	0	12865745	15334096	6.10168e+06	0	0	0	0
sp|P60843|IF4A1_MOUSE	P60843	IF4A1_MOUSE	Eif4a1	406	Mus musculus OX=10090	1:Experimental evidence at protein level	Eukaryotic initiation factor 4A-I	1	0.999	53	1161	726	1161	162	80	170	176	81	164	165	163	99	50	104	114	50	100	108	101	162	80	170	176	81	164	165	163	21105438700	20536748000	21059203100	21272614900	19973568500	21011275800	21349296100	19691638800	3609921540	3354609920	3660980480	3658182400
sp|P60867|RS20_MOUSE	P60867	RS20_MOUSE	Rps20	119	Mus musculus OX=10090	1:Experimental evidence at protein level	40S ribosomal protein S20	1	0.999	9	142	142	142	17	14	20	22	10	22	20	17	17	14	20	22	10	22	20	17	17	14	20	22	10	22	20	17	1952810880	1645951490	1708738430	2041893250	1881834370	1864167550	1994669570	1436869250	1133512060	947783940	1063990850	1309990780
sp|P60897|SEM1_MOUSE	P60897	SEM1_MOUSE	Sem1	70	Mus musculus OX=10090	3:Protein inferred from homology	26S proteasome complex subunit SEM1	0.981	0.999	1	14	14	14	2	1	2	2	1	2	2	2	2	1	2	2	1	2	2	2	2	1	2	2	1	2	2	2	84725144	65267680	112512992	89028344	108219416	125628256	113055792	87515544	0	0	0	0
sp|P60898|RPB9_MOUSE	P60898	RPB9_MOUSE	Polr2i	125	Mus musculus OX=10090	1:Experimental evidence at protein level	DNA-directed RNA polymerase II subunit RPB9	0.9947	0.999	2	3	3	3	1	0	1	0	1	0	0	0	1	0	1	0	1	0	0	0	1	0	1	0	1	0	0	0	18419536	0	23379644	26324456	21519904	23955408	17328042	21255180	0	0	0	20637334
sp|P60904|DNJC5_MOUSE	P60904	DNJC5_MOUSE	Dnajc5	198	Mus musculus OX=10090	1:Experimental evidence at protein level	DnaJ homolog subfamily C member 5	0.9996	0.999	2	21	21	21	3	2	4	2	2	3	3	2	3	2	4	2	2	3	3	2	3	2	4	2	2	3	3	2	55960880	75450056	22539040	25271810	28950308	24101610	23606812	29487312	32825520	43156552	0	0
sp|P61021|RAB5B_MOUSE	P61021	RAB5B_MOUSE	Rab5b	215	Mus musculus OX=10090	1:Experimental evidence at protein level	Ras-related protein Rab-5B	1	0.999	6	35	35	73	6	3	5	5	2	4	7	3	6	3	5	5	2	4	7	3	10	5	10	11	5	12	13	7	93402280	92669480	94514400	95644848	101417440	116096944	174957472	87270784	55889780	59851352	60446220	60321404
sp|P61022|CHP1_MOUSE	P61022	CHP1_MOUSE	Chp1	195	Mus musculus OX=10090	1:Experimental evidence at protein level	Calcineurin B homologous protein 1	1	0.999	5	49	49	49	9	3	8	6	3	7	6	7	9	3	8	6	3	7	6	7	9	3	8	6	3	7	6	7	85917648	45959708	92268728	88807680	66130160	76416088	91810624	91178016	33397322	20820356	33846284	32466490
sp|P61025|CKS1_MOUSE	P61025	CKS1_MOUSE	Cks1b	79	Mus musculus OX=10090	3:Protein inferred from homology	Cyclin-dependent kinases regulatory subunit 1	0.981	0.999	1	13	13	13	2	1	2	1	1	2	2	2	2	1	2	1	1	2	2	2	2	1	2	1	1	2	2	2	19748372	14618809	16110028	15453167	18978902	20016678	17215082	15507211	0	0	0	0
sp|P61027|RAB10_MOUSE	P61027	RAB10_MOUSE	Rab10	200	Mus musculus OX=10090	1:Experimental evidence at protein level	Ras-related protein Rab-10	1	0.999	6	66	66	66	8	5	10	8	4	8	13	10	8	5	10	8	4	8	13	10	8	5	10	8	4	8	13	10	235834304	334917664	430671264	430793120	346898976	301038464	344657024	438257472	217696752	212010304	230919616	216117440
sp|P61028|RAB8B_MOUSE	P61028	RAB8B_MOUSE	Rab8b	207	Mus musculus OX=10090	1:Experimental evidence at protein level	Ras-related protein Rab-8B	1	0.999	7	51	46	51	7	3	5	6	4	10	4	12	7	2	5	6	4	8	3	11	7	3	5	6	4	10	4	12	243479072	207657520	249470192	270970464	200097648	317793856	216936000	308094400	76747912	78613824	97722872	94633712
sp|P61079|UB2D3_MOUSE	P61079	UB2D3_MOUSE	Ube2d3	147	Mus musculus OX=10090	1:Experimental evidence at protein level	Ubiquitin-conjugating enzyme E2 D3	1	0.999	3	55	28	55	7	4	8	8	4	8	8	8	4	2	4	4	2	4	4	4	7	4	8	8	4	8	8	8	343912672	281492608	283936160	392488160	340316896	324592768	334289760	280640800	136803312	114895888	113702488	155580592
sp|P61082|UBC12_MOUSE	P61082	UBC12_MOUSE	Ube2m	183	Mus musculus OX=10090	1:Experimental evidence at protein level	NEDD8-conjugating enzyme Ubc12	1	0.999	3	34	34	34	3	2	6	6	2	6	5	4	3	2	6	6	2	6	5	4	3	2	6	6	2	6	5	4	309143936	124456672	261869808	317667008	227492416	230657552	434015200	306445152	176649744	0	152274384	186424080
sp|P61087|UBE2K_MOUSE	P61087	UBE2K_MOUSE	Ube2k	200	Mus musculus OX=10090	1:Experimental evidence at protein level	Ubiquitin-conjugating enzyme E2 K	1	0.999	2	29	29	29	3	2	5	4	3	4	4	4	3	2	5	4	3	4	4	4	3	2	5	4	3	4	4	4	58643192	49971516	102239024	153955360	79039504	67496256	84771440	54685556	37160224	23876674	67580128	101949400
sp|P61089|UBE2N_MOUSE	P61089	UBE2N_MOUSE	Ube2n	152	Mus musculus OX=10090	1:Experimental evidence at protein level	Ubiquitin-conjugating enzyme E2 N	0.9996	0.999	2	18	18	18	4	1	2	2	2	2	2	3	4	1	2	2	2	2	2	3	4	1	2	2	2	2	2	3	59535448	35881908	41425604	60407532	53564504	55236716	54253192	34973140	0	0	0	0
sp|P61161|ARP2_MOUSE	P61161	ARP2_MOUSE	Actr2	394	Mus musculus OX=10090	1:Experimental evidence at protein level	Actin-related protein 2	1	0.999	30	528	528	528	81	35	75	81	41	67	77	71	81	35	75	81	41	67	77	71	81	35	75	81	41	67	77	71	4851276800	4076595710	5204746800	5380759000	4353792000	5847561700	5512447500	5068322800	1199324030	973946240	1118497920	1122858240
sp|P61164|ACTZ_MOUSE	P61164	ACTZ_MOUSE	Actr1a	376	Mus musculus OX=10090	1:Experimental evidence at protein level	Alpha-centractin	1	0.999	14	197	178	197	25	14	27	34	13	31	26	27	23	13	25	29	12	29	23	24	25	14	27	34	13	31	26	27	647536190	533945312	774596540	642318400	617235710	703932290	691015550	559007870	112428464	96131992	114941264	107555424
sp|P61166|TM258_MOUSE	P61166	TM258_MOUSE	Tmem258	79	Mus musculus OX=10090	1:Experimental evidence at protein level	Transmembrane protein 258	0.9637	0.9981	1	10	10	10	1	1	1	2	1	2	2	0	1	1	1	2	1	2	2	0	1	1	1	2	1	2	2	0	10837703	8902060	12628213	11764903	16595158	12508017	12597224	9039555	0	0	0	0
sp|P61202|CSN2_MOUSE	P61202	CSN2_MOUSE	Cops2	443	Mus musculus OX=10090	1:Experimental evidence at protein level	COP9 signalosome complex subunit 2	1	0.999	12	136	136	136	20	9	23	19	9	20	17	19	20	9	23	19	9	20	17	19	20	9	23	19	9	20	17	19	853745660	605735490	829931650	811240130	784834620	899493760	782654080	836062720	227668176	194595888	199555728	199959952
sp|P61205|ARF3_MOUSE	P61205	ARF3_MOUSE	Arf3	181	Mus musculus OX=10090	2:Experimental evidence at transcript level	ADP-ribosylation factor 3	1	0.999	11	92	19	178	12	6	14	15	9	12	13	11	2	2	2	3	1	2	4	3	26	14	24	26	17	24	27	20	1351283070	616784130	1482755580	2024449150	267365248	1579854080	1164335740	1096415360	570920510	459502016	834547650	1148916480
sp|P61211|ARL1_MOUSE	P61211	ARL1_MOUSE	Arl1	181	Mus musculus OX=10090	1:Experimental evidence at protein level	ADP-ribosylation factor-like protein 1	1	0.999	5	51	51	51	8	3	5	7	4	10	7	7	8	3	5	7	4	10	7	7	8	3	5	7	4	10	7	7	198982752	148757680	90553056	171352704	139276032	206612656	188799184	225896544	106655960	89342040	68646216	111914936
sp|P61219|RPAB2_MOUSE	P61219	RPAB2_MOUSE	Polr2f	127	Mus musculus OX=10090	2:Experimental evidence at transcript level	DNA-directed RNA polymerases I, II, and III subunit RPABC2	1	0.999	4	47	47	47	6	4	6	6	3	7	8	7	6	4	6	6	3	7	8	7	6	4	6	6	3	7	8	7	197981840	126578664	169619712	154690272	128399160	169829104	186587936	142636784	89206768	71209320	73833984	74224120
sp|P61222|ABCE1_MOUSE	P61222	ABCE1_MOUSE	Abce1	599	Mus musculus OX=10090	1:Experimental evidence at protein level	ATP-binding cassette sub-family E member 1	1	0.999	25	317	317	317	45	21	46	42	23	47	50	43	45	21	46	42	23	47	50	43	45	21	46	42	23	47	50	43	1707149820	1483467010	1799587580	1934783740	1507995260	1802579840	1765558020	1864595200	324421696	286346752	299891232	294143488
sp|P61226|RAP2B_MOUSE	P61226	RAP2B_MOUSE	Rap2b	183	Mus musculus OX=10090	1:Experimental evidence at protein level	Ras-related protein Rap-2b	0.9951	0.999	3	25	14	25	3	1	3	5	2	4	4	3	2	1	2	2	1	2	2	2	3	1	3	5	2	4	4	3	68053928	18506938	55808480	67085604	43022416	71985312	26955310	56662576	43421832	0	35603924	42464080
sp|P61255|RL26_MOUSE	P61255	RL26_MOUSE	Rpl26	145	Mus musculus OX=10090	1:Experimental evidence at protein level	60S ribosomal protein L26	1	0.999	17	400	400	400	58	28	63	56	32	54	57	52	58	28	63	56	32	54	57	52	58	28	63	56	32	54	57	52	10962529300	10995338200	12149450800	9199073300	11540171800	12449148900	12542156800	11120212000	3031292420	2797966080	3218019580	2758645500
sp|P61290|PSME3_MOUSE	P61290	PSME3_MOUSE	Psme3	254	Mus musculus OX=10090	1:Experimental evidence at protein level	Proteasome activator complex subunit 3	1	0.999	3	25	25	25	6	1	2	3	1	5	5	2	6	1	2	3	1	5	5	2	6	1	2	3	1	5	5	2	141122080	103360200	131505016	142608592	94489336	112701624	172078352	91142280	68486088	46791960	90601232	78177456
sp|P61327|MGN_MOUSE	P61327	MGN_MOUSE	Magoh	146	Mus musculus OX=10090	2:Experimental evidence at transcript level	Protein mago nashi homolog	1	0.999	3	59	0	59	9	5	10	5	6	10	9	5	0	0	0	0	0	0	0	0	9	5	10	5	6	10	9	5	425089216	368607552	366419776	313042816	409591904	441869056	436506752	243256064	129835696	108315064	112952176	112852392
sp|P61358|RL27_MOUSE	P61358	RL27_MOUSE	Rpl27	136	Mus musculus OX=10090	1:Experimental evidence at protein level	60S ribosomal protein L27	1	0.999	19	379	379	379	53	27	53	58	28	53	57	50	53	27	53	58	28	53	57	50	53	27	53	58	28	53	57	50	7441972700	5488867300	7765189100	10157410300	5729427500	7596105700	8289396200	6467875300	1919356670	1670959870	1869962370	1950142460
sp|P61406|EST1A_MOUSE	P61406	EST1A_MOUSE	Smg6	1418	Mus musculus OX=10090	1:Experimental evidence at protein level	Telomerase-binding protein EST1A	1	0.999	4	11	11	11	1	0	2	4	0	1	3	0	1	0	2	4	0	1	3	0	1	0	2	4	0	1	3	0	31049592	0	16507119	21791488	16927370	17605426	10487755	16031354	0	0	0	0
sp|P61514|RL37A_MOUSE	P61514	RL37A_MOUSE	Rpl37a	92	Mus musculus OX=10090	1:Experimental evidence at protein level	60S ribosomal protein L37a	1	0.999	7	130	130	130	19	10	19	19	9	19	15	20	19	10	19	19	9	19	15	20	19	10	19	19	9	19	15	20	3081528580	3186499840	3289033980	2664163330	3103636990	4710828500	5624277500	3387749380	1301280000	1293930240	1597296380	1302082690
sp|P61600|NAA20_MOUSE	P61600	NAA20_MOUSE	Naa20	178	Mus musculus OX=10090	1:Experimental evidence at protein level	N-alpha-acetyltransferase 20	1	0.999	3	14	14	14	3	1	0	2	1	3	2	2	3	1	0	2	1	3	2	2	3	1	0	2	1	3	2	2	47655040	42780984	36967148	41280864	40310376	39350376	50139500	33450936	34983636	31131454	27649528	29301244
sp|P61620|S61A1_MOUSE	P61620	S61A1_MOUSE	Sec61a1	476	Mus musculus OX=10090	1:Experimental evidence at protein level	Protein transport protein Sec61 subunit alpha isoform 1	1	0.999	4	58	55	58	7	3	10	9	3	9	8	9	7	3	9	9	3	8	8	8	7	3	10	9	3	9	8	9	277457696	154637344	350171008	460982176	345160448	218507536	266488752	229985680	118991288	53777856	122617856	156151248
sp|P61750|ARF4_MOUSE	P61750	ARF4_MOUSE	Arf4	180	Mus musculus OX=10090	1:Experimental evidence at protein level	ADP-ribosylation factor 4	1	0.999	5	14	14	100	3	1	1	3	2	2	1	1	3	1	1	3	2	2	1	1	17	9	11	14	10	14	15	10	149119792	130054096	234860256	197396576	151127584	271285568	219042016	195847312	113296536	110686744	208306400	169793952
sp|P61759|PFD3_MOUSE	P61759	PFD3_MOUSE	Vbp1	196	Mus musculus OX=10090	1:Experimental evidence at protein level	Prefoldin subunit 3	0.9996	0.999	2	25	25	25	4	2	4	4	2	3	3	3	4	2	4	4	2	3	3	3	4	2	4	4	2	3	3	3	58312888	29320988	41202380	51293044	37976928	42222432	46312540	34837600	32861682	16474115	23411008	28983114
sp|P61804|DAD1_MOUSE	P61804	DAD1_MOUSE	Dad1	113	Mus musculus OX=10090	1:Experimental evidence at protein level	Dolichyl-diphosphooligosaccharide--protein glycosyltransferase subunit DAD1	0.9991	0.999	2	24	24	24	3	2	4	4	1	4	3	3	3	2	4	4	1	4	3	3	3	2	4	4	1	4	3	3	131914232	157621664	142649344	162806400	97013960	173442512	155751408	112978408	92068144	101968272	99689576	111155712
sp|P61924|COPZ1_MOUSE	P61924	COPZ1_MOUSE	Copz1	177	Mus musculus OX=10090	1:Experimental evidence at protein level	Coatomer subunit zeta-1	1	0.999	3	48	48	48	5	3	6	9	2	8	6	9	5	3	6	9	2	8	6	9	5	3	6	9	2	8	6	9	146179440	204278784	191456112	252719168	130755232	265210304	206782992	183462912	0	180971904	190585648	213908400
sp|P61963|DCAF7_MOUSE	P61963	DCAF7_MOUSE	Dcaf7	342	Mus musculus OX=10090	1:Experimental evidence at protein level	DDB1- and CUL4-associated factor 7	1	0.999	7	45	45	45	6	5	4	6	3	3	11	7	6	5	4	6	3	3	11	7	6	5	4	6	3	3	11	7	36781560	40504136	37673460	41827764	16465863	38362500	32086754	39079344	15958531	23484032	14934810	19203814
sp|P61965|WDR5_MOUSE	P61965	WDR5_MOUSE	Wdr5	334	Mus musculus OX=10090	1:Experimental evidence at protein level	WD repeat-containing protein 5	1	0.999	3	16	16	16	2	1	2	2	1	2	2	4	2	1	2	2	1	2	2	4	2	1	2	2	1	2	2	4	90284840	65326452	80686800	52101852	53727468	61908832	59988036	99705920	0	0	0	0
sp|P61967|AP1S1_MOUSE	P61967	AP1S1_MOUSE	Ap1s1	158	Mus musculus OX=10090	1:Experimental evidence at protein level	AP-1 complex subunit sigma-1A	1	0.999	3	27	27	27	3	1	3	4	2	4	4	6	3	1	3	4	2	4	4	6	3	1	3	4	2	4	4	6	41903768	30194022	26494622	63782712	58378896	51576788	78438152	36870072	27935228	0	0	27105492
sp|P61971|NTF2_MOUSE	P61971	NTF2_MOUSE	Nutf2	127	Mus musculus OX=10090	1:Experimental evidence at protein level	Nuclear transport factor 2	0.981	0.999	1	4	4	4	1	0	1	0	0	0	1	1	1	0	1	0	0	0	1	1	1	0	1	0	0	0	1	1	0	0	0	0	0	0	0	0	0	0	0	0
[truncated: 4,317 more rows]
[truncated: 5 more columns]

## Sheet: Table S2
Table S2	Unfractionated peptide data from SD134 and DMSO treated RAW264.7 cells without filtering for valid values in 3/4 biological replicates (MSFragger output)
[truncated: 51,587 more rows]

[truncated: 3 more sheets: Table S3, Table S4, Table S5]
