# Supplementary material for: Ion Mobility–Based Enrichment-Free N-Terminomics Analysis Reveals Novel Legumain Substrates in Murine Spleen
Source: Mol Cell Proteomics. 2024 Jan 8;23(2):100714. doi: 10.1016/j.mcpro.2024.100714 (PMC10862022; doi:10.1016/j.mcpro.2024.100714)
Supplement: Supplemental Tables S6 and S7 [file mmc3.xlsx]

## Sheet: Index
Supplementary tables for unfractionated RAW264.7 cell lysates
Table S1	Unfractionated protein data from SD134 and DMSO treated RAW264.7 cells without filtering for valid values in 3/4 biological replicates (MSFragger output)
Table S2	Unfractionated peptide data from SD134 and DMSO treated RAW264.7 cells without filtering for valid values in 3/4 biological replicates (MSFragger output)
Table S3	Unfractionated protein data from SD134 and DMSO treated RAW264.7 cells filtered for valid values in 3/4 biological replicates and with statistics (Perseus output)
Table S4	Unfractionated peptide data from SD134 and DMSO treated RAW264.7 cells filtered for valid values in 3/4 biological replicates and with statistics (Perseus output)
Table S5	Unfractionated N-terminomics peptides (dimethylated N-terminus) from SD134 and DMSO treated RAW264.7 cells filtered using R
Supplementary tables for FAIMS-fractionated RAW264.7 cell lysates
Table S6	FAIMS-fractionated protein data from SD134 and DMSO treated RAW264.7 cells without filtering for valid values in 3/4 biological replicates (MSFragger output)
Table S7	FAIMS-fractionated peptide data from SD134 and DMSO treated RAW264.7 cells without filtering for valid values in 3/4 biological replicates (MSFragger output)
Table S8	FAIMS-fractionated protein data from SD134 and DMSO treated RAW264.7 cells filtered for valid values in 3/4 biological replicates and with statistics (Perseus output)
Table S9	FAIMS-fractionated peptide data from SD134 and DMSO treated RAW264.7 cells filtered for valid values in 3/4 biological replicates and with statistics (Perseus output)
Table S10	FAIMS-fractionated N-terminomics peptides (dimethylated N-terminus) from SD134 and DMSO treated RAW264.7 cells filtered using R
Table S11	Putative legumain substrates identified in FAIMS-fractionated SD134 and DMSO treated RAW264.7 cells
Table S12	Peptides from legumain-treated and untreated recombinant CTSS
Supplementary tables for naïve mouse spleen lysates
Table S13	FAIMS-fractionated protein data from Lgmn-/- and Wildtype naïve mouse spleens without filtering for valid values in 3/4 biological replicates (MSFragger output)
Table S14	FAIMS-fractionated peptide data from Lgmn-/- and Wildtype naïve mouse spleens without filtering for valid values in 3/4 biological replicates (MSFragger output)
Table S15	FAIMS-fractionated protein data from Lgmn-/- and Wildtype naïve mouse spleens filtered for valid values in 3/4 biological replicates and with statistics (Perseus output)
Table S16	FAIMS-fractionated peptide data from Lgmn-/- and Wildtype naïve mouse spleens filtered for valid values in 3/4 biological replicates and with statistics (Perseus output)
Table S17	FAIMS-fractionated N-terminomics peptides (dimethylated N-terminus) from Lgmn-/- and Wildtype naïve mouse spleens filtered using R
Table S18	STRING-db (v.11.5) analysis of 40 Lgmn-/- enriched proteins
Table S19	Enrichment analysis of FAIMS-fractionated peptides from Lgmn-/- and Wildtype naïve mouse spleens (Perseus output)
Table S20	FAIMS-fractionated N-terminomics peptides significantly elevated in wildtype naïve mouse spleens and corresponding consensus motifs as analysed by TopFINDer
Table S21	FAIMS-fractionated N-terminomics peptides significantly elevated in Lgmn-/- naïve mouse spleens and corresponding consensus motifs as analysed by TopFINDer
Table S22	FAIMS-fractionated N-terminomics putative legumain substrates in naïve mouse spleens and corresponding consensus motifs as analysed by TopFINDer
Table S23	FAIMS-fractionated N-terminomics peptides significantly elevated in wildtype naïve mouse spleens with non-Asn cleavages and corresponding consensus motifs as analysed by TopFINDer
Table S24	Putative legumain substrates identified in FAIMS-fractionated Lgmn-/- and Wildtype naïve mouse spleens
Table S25	STRING-db (v.11.5) analysis of 110 putative legumain substrate proteins
Table S26	Native and neo-C-termini identified in Lgmn-/- and Wildtype naïve murine spleen
Table S27	Peptides from legumain-treated and untreated recombinant MAN2B1
Table S28	Peptides from legumain-treated and untreated recombinant TMPO
Table S29	Peptides from legumain-treated and untreated recombinant YARS1
Supplementary tables for N-termini peptide-spectrum matches (PSM) of each experiment
Table S30	Unfractionated SD134 and DMSO treated RAW264.7 cells N-termini PSMs per experiment (MSFragger output)
Table S31	FAIMS-fractionated SD134 and DMSO treated RAW264.7 cells N-termini PSMs per experiment (MSFragger output)
Table S32	FAIMS-fractionated Lgmn-/- and Wildtype naïve mouse spleens N-termini PSMs per experiment (MSFragger output)

## Sheet: Table S6
Table S6	FAIMS-fractionated protein data from SD134 and DMSO treated RAW264.7 cells without filtering for valid values in 3/4 biological replicates (MSFragger output)
Peptide sequences were matched to an unreviewed mouse protein database containing isoforms and reverse sequences using MSFragger (Fragpipe v.18.0). Label free quantification was undertaken with a fixed modification of cysteine carbamidomethylation and variable modifications of lysine dimethylation (+28.0313 Da), methionine oxidation (+15.9949 Da), N-terminal acetylation (+42.0106 Da), N-terminal …
Protein	Protein ID	Entry Name	Gene	Protein Length	Organism	Protein Existence	Description	Protein Probability	Top Peptide Probability	Combined Total Peptides	Combined Spectral Count	Combined Unique Spectral Count	Combined Total Spectral Count	DMSO1 Spectral Count	DMSO2 Spectral Count	DMSO3 Spectral Count	DMSO4 Spectral Count	SD134_1 Spectral Count	SD134_2 Spectral Count	SD134_3 Spectral Count	SD134_4 Spectral Count	DMSO1 Unique Spectral Count	DMSO2 Unique Spectral Count	DMSO3 Unique Spectral Count	DMSO4 Unique Spectral Count	SD134_1 Unique Spectral Count	SD134_2 Unique Spectral Count	SD134_3 Unique Spectral Count	SD134_4 Unique Spectral Count	DMSO1 Total Spectral Count	DMSO2 Total Spectral Count	DMSO3 Total Spectral Count	DMSO4 Total Spectral Count	SD134_1 Total Spectral Count	SD134_2 Total Spectral Count	SD134_3 Total Spectral Count	SD134_4 Total Spectral Count	DMSO1 Intensity	DMSO2 Intensity	DMSO3 Intensity	DMSO4 Intensity	SD134_1 Intensity	SD134_2 Intensity	SD134_3 Intensity	SD134_4 Intensity	DMSO1 MaxLFQ Intensity	DMSO2 MaxLFQ Intensity	DMSO3 MaxLFQ Intensity	DMSO4 MaxLFQ Intensity
contam_sp|O77727|K1C15_SHEEP	O77727	K1C15_SHEEP	KRT15	453	Ovis aries	2:Experimental evidence at transcript level	Keratin, type I cytoskeletal 15	0.9854	0.9971	6	5	1	41	1	2	0	0	0	0	1	1	0	1	0	0	0	0	0	0	11	10	0	0	0	0	11	9	20986076	78304688	13190962	13012293	74269968	9212206	23557496	71798656	0	51382980	0	0
contam_sp|P00366|DHE3_BOVIN	P00366	DHE3_BOVIN	GLUD1	558	Bos taurus	1:Experimental evidence at protein level	Glutamate dehydrogenase 1, mitochondrial	1	0.999	44	117	117	1317	16	13	15	11	14	18	17	13	16	13	15	11	14	18	17	13	169	165	162	176	162	163	157	163	885033280	620382980	1164422910	983375490	684885820	1412845060	1217508990	679616510	320340320	266452272	425129216	371405472
contam_sp|P00761|TRYP_PIG	P00761	TRYP_PIG		231	Sus scrofa	1:Experimental evidence at protein level	Trypsin	1	0.999	9	395	395	395	48	48	48	52	48	50	45	56	48	48	48	52	48	50	45	56	48	48	48	52	48	50	45	56	43557581000	38974222000	47869964000	51385242000	39714333000	46274953000	51597648000	48710267000	40078332000	32959467500	42391249000	41065660000
contam_sp|P00883|ALDOA_RABIT	P00883	ALDOA_RABIT	ALDOA	364	Oryctolagus cuniculus	1:Experimental evidence at protein level	Fructose-bisphosphate aldolase A	1	0.999	81	104	104	3208	12	16	12	16	13	14	10	11	12	16	12	16	13	14	10	11	391	427	398	400	413	412	371	396	417725728	337814944	287118240	130498720	399648928	273429472	171084304	30253494	266943584	295177312	257369408	147164272
contam_sp|P02662|CASA1_BOVIN	P02662	CASA1_BOVIN	CSN1S1	214	Bos taurus	1:Experimental evidence at protein level	Alpha-S1-casein	1	0.999	4	10	10	10	5	1	0	2	0	0	2	0	5	1	0	2	0	0	2	0	5	1	0	2	0	0	2	0	87431904	117647928	0	29640032	0	0	35673348	0	0	0	0	0
contam_sp|P02663|CASA2_BOVIN	P02663	CASA2_BOVIN	CSN1S2	222	Bos taurus	1:Experimental evidence at protein level	Alpha-S2-casein	0.9993	0.999	2	9	9	9	4	0	0	2	0	1	2	0	4	0	0	2	0	1	2	0	4	0	0	2	0	1	2	0	441803264	61983440	57116960	397566112	0	63110612	125371776	46714032	360502336	0	0	267552416
contam_sp|P02668|CASK_BOVIN	P02668	CASK_BOVIN	CSN3	190	Bos taurus	1:Experimental evidence at protein level	Kappa-casein	1	0.999	2	26	26	26	10	1	0	6	1	4	2	2	10	1	0	6	1	4	2	2	10	1	0	6	1	4	2	2	1409959940	32563696	19460798	418927936	33560124	120441736	96331976	64651672	0	0	0	0
contam_sp|P02769|ALBU_BOVIN	P02769	ALBU_BOVIN	ALB	607	Bos taurus	1:Experimental evidence at protein level	Serum albumin	1	0.999	33	689	601	689	71	81	76	91	89	83	98	100	62	70	66	76	79	74	87	87	71	81	76	91	89	83	98	100	18280435700	17638516700	20147572700	22874411000	24388315100	21894334500	27232368600	32869109800	5893072400	5469706200	5765771800	6440268800
sp|A0A338P6K9|QSER1_MOUSE	A0A338P6K9	QSER1_MOUSE	Qser1	1788	Mus musculus OX=10090	2:Experimental evidence at transcript level	Glutamine and serine-rich protein 1	1	0.999	7	41	41	41	5	4	7	5	5	4	6	5	5	4	7	5	5	4	6	5	5	4	7	5	5	4	6	5	288315808	322706816	414646336	192134816	283521184	443542880	407417696	555673470	104565928	125581056	115609848	96717048
sp|A1A5B6|TBC25_MOUSE	A1A5B6	TBC25_MOUSE	Tbc1d25	742	Mus musculus OX=10090	1:Experimental evidence at protein level	TBC1 domain family member 25	1	0.999	15	77	77	77	6	9	12	11	9	10	11	9	6	9	12	11	9	10	11	9	6	9	12	11	9	10	11	9	543042880	623721920	578184960	644371780	526770176	514927776	517967360	651827780	283219136	317957920	295897024	294200704
sp|A1L314|MPEG1_MOUSE	A1L314	MPEG1_MOUSE	Mpeg1	713	Mus musculus OX=10090	1:Experimental evidence at protein level	Macrophage-expressed gene 1 protein	1	0.999	8	85	85	85	6	11	10	10	11	11	10	16	6	11	10	10	11	11	10	16	6	11	10	10	11	11	10	16	942914430	874806080	1194949500	2336209920	1303292290	1628935300	1689403900	2530619900	473139072	605875520	586604610	744765500
sp|A1L317|K1C24_MOUSE	A1L317	K1C24_MOUSE	Krt24	512	Mus musculus OX=10090	2:Experimental evidence at transcript level	Keratin, type I cytoskeletal 24	0.9973	0.9944	2	5	5	14	1	0	1	1	0	1	1	0	1	0	1	1	0	1	1	0	3	0	2	3	0	3	3	0	25543730	42781624	31099138	37938368	36506704	59483200	37042720	27920294	0	24493724	0	0
sp|A1Z198|NL1B2_MOUSE	A1Z198	NL1B2_MOUSE	Nlrp1b	1177	Mus musculus OX=10090	1:Experimental evidence at protein level	NACHT, LRR and PYD domains-containing protein 1b allele 2	1	0.999	7	51	45	51	7	8	5	7	5	5	6	8	6	6	5	7	4	4	6	7	7	8	5	7	5	5	6	8	396050400	278833952	348404160	481698208	345411104	273415040	318935232	307618176	162444432	129752824	131704088	133654128
sp|A2A432|CUL4B_MOUSE	A2A432	CUL4B_MOUSE	Cul4b	970	Mus musculus OX=10090	1:Experimental evidence at protein level	Cullin-4B	1	0.999	22	316	254	316	39	39	38	36	39	44	40	41	31	32	31	26	33	36	33	32	39	39	38	36	39	44	40	41	2917933060	2857661700	3432721920	3222415620	3166433540	3104404220	2747595780	3005990400	644358590	697784450	752824000	725591040
sp|A2A4P0|DHX8_MOUSE	A2A4P0	DHX8_MOUSE	Dhx8	1244	Mus musculus OX=10090	2:Experimental evidence at transcript level	ATP-dependent RNA helicase DHX8	1	0.999	24	172	172	181	20	23	21	24	22	22	20	20	20	23	21	24	22	22	20	20	21	24	22	26	23	23	20	22	755165630	803416000	649320700	803569980	771881920	817832060	782442750	692709180	118174736	118813128	111532776	120037512
sp|A2A5K6|ZN335_MOUSE	A2A5K6	ZN335_MOUSE	Znf335	1337	Mus musculus OX=10090	1:Experimental evidence at protein level	Zinc finger protein 335	1	0.999	3	15	15	15	2	1	2	3	1	2	2	2	2	1	2	3	1	2	2	2	2	1	2	3	1	2	2	2	149133664	441429888	569468160	950997180	435280576	626931970	831135360	166829664	319990368	377665440	262063776	318503392
sp|A2A5R2|BIG2_MOUSE	A2A5R2	BIG2_MOUSE	Arfgef2	1792	Mus musculus OX=10090	1:Experimental evidence at protein level	Brefeldin A-inhibited guanine nucleotide-exchange protein 2	1	0.999	22	169	104	182	20	23	18	25	20	22	20	21	13	12	12	15	11	13	13	15	21	24	20	27	22	23	22	23	2458977540	1737421700	2566934270	5577251800	2715368450	2455005700	2578100740	2513651970	709913790	606922240	714337540	731237380
sp|A2A5Z6|SMUF2_MOUSE	A2A5Z6	SMUF2_MOUSE	Smurf2	748	Mus musculus OX=10090	1:Experimental evidence at protein level	E3 ubiquitin-protein ligase SMURF2	1	0.999	4	21	21	21	3	2	3	3	1	3	2	4	3	2	3	3	1	3	2	4	3	2	3	3	1	3	2	4	182431152	130921120	164074512	162068928	154344992	177916240	95170928	116560240	167004752	93035704	91104600	116201648
sp|A2A6A1|GPTC8_MOUSE	A2A6A1	GPTC8_MOUSE	Gpatch8	1505	Mus musculus OX=10090	1:Experimental evidence at protein level	G patch domain-containing protein 8	1	0.999	8	47	47	47	3	4	8	9	5	4	6	8	3	4	8	9	5	4	6	8	3	4	8	9	5	4	6	8	166062720	194643808	282739648	442184672	188937712	145740896	263076352	368673632	74225512	74446776	78413936	106227720
sp|A2A6Q5|CDC27_MOUSE	A2A6Q5	CDC27_MOUSE	Cdc27	825	Mus musculus OX=10090	1:Experimental evidence at protein level	Cell division cycle protein 27 homolog	1	0.999	5	50	50	50	7	6	7	5	6	6	6	7	7	6	7	5	6	6	6	7	7	6	7	5	6	6	6	7	564618370	437361184	507021856	243746864	370953792	422695808	273576640	402166816	166915616	139189232	123437304	126818264
sp|A2A791|ZMYM4_MOUSE	A2A791	ZMYM4_MOUSE	Zmym4	1549	Mus musculus OX=10090	1:Experimental evidence at protein level	Zinc finger MYM-type protein 4	1	0.999	17	127	127	127	16	15	15	15	15	20	14	17	16	15	15	15	15	20	14	17	16	15	15	15	15	20	14	17	1511986430	1045436610	1496325250	1135645820	1194660100	1243244160	1118127100	1454001790	302835936	267619296	264102624	261143616
sp|A2A7S8|K1522_MOUSE	A2A7S8	K1522_MOUSE	Kiaa1522	1013	Mus musculus OX=10090	1:Experimental evidence at protein level	Uncharacterized protein KIAA1522	1	0.999	6	35	35	35	6	4	4	4	4	3	5	5	6	4	4	4	4	3	5	5	6	4	4	4	4	3	5	5	843863420	704860100	1195782020	1720478850	943393280	729216510	286811680	1551769340	691704770	410655136	940190080	1207597440
sp|A2A870|FBF1_MOUSE	A2A870	FBF1_MOUSE	Fbf1	1173	Mus musculus OX=10090	1:Experimental evidence at protein level	Fas-binding factor 1	0.9706	0.9973	3	3	2	3	0	1	0	0	0	0	0	2	0	1	0	0	0	0	0	1	0	1	0	0	0	0	0	2	0	21471546	12568385	17247332	0	0	0	66903216	0	0	0	0
sp|A2A884|ZEP3_MOUSE	A2A884	ZEP3_MOUSE	Hivep3	2348	Mus musculus OX=10090	1:Experimental evidence at protein level	Transcription factor HIVEP3	0.9746	0.999	2	4	4	4	1	0	1	1	1	0	0	0	1	0	1	1	1	0	0	0	1	0	1	1	1	0	0	0	0	0	108376776	0	0	0	134449264	55695776	0	0	0	0
sp|A2A8L1|CHD5_MOUSE	A2A8L1	CHD5_MOUSE	Chd5	1946	Mus musculus OX=10090	1:Experimental evidence at protein level	Chromodomain-helicase-DNA-binding protein 5	0.9953	0.9943	16	8	8	281	1	1	1	1	1	1	1	1	1	1	1	1	1	1	1	1	29	27	40	42	33	34	41	35	108845656	175607552	129886456	188726480	111462320	126661216	151292864	145814848	0	0	0	0
sp|A2A8U2|TM201_MOUSE	A2A8U2	TM201_MOUSE	Tmem201	664	Mus musculus OX=10090	1:Experimental evidence at protein level	Transmembrane protein 201	1	0.999	8	69	69	69	6	7	10	13	7	7	10	9	6	7	10	13	7	7	10	9	6	7	10	13	7	7	10	9	692574780	617572670	907013060	945751680	782971840	729155200	982625980	859382140	348041888	410616544	417198304	444109472
sp|A2A8Z1|OSBL9_MOUSE	A2A8Z1	OSBL9_MOUSE	Osbpl9	736	Mus musculus OX=10090	1:Experimental evidence at protein level	Oxysterol-binding protein-related protein 9	1	0.999	10	52	52	52	7	7	6	7	6	9	5	5	7	7	6	7	6	9	5	5	7	7	6	7	6	9	5	5	297670432	208494544	221611792	73892936	212278736	179833456	127753648	119791992	74544120	49783460	68586824	42343640
sp|A2A9C3|SZT2_MOUSE	A2A9C3	SZT2_MOUSE	Szt2	3431	Mus musculus OX=10090	1:Experimental evidence at protein level	KICSTOR complex protein SZT2	1	0.999	9	39	39	39	4	4	4	5	4	9	5	4	4	4	4	5	4	9	5	4	4	4	4	5	4	9	5	4	541511040	628893890	853684670	1271395710	785942530	635885180	1276259970	894832900	341089984	317223680	394494208	507272224
sp|A2AAE1|K1109_MOUSE	A2AAE1	K1109_MOUSE	Kiaa1109	5005	Mus musculus OX=10090	1:Experimental evidence at protein level	Transmembrane protein KIAA1109	1	0.9989	8	22	22	22	2	4	5	2	2	2	3	2	2	4	5	2	2	2	3	2	2	4	5	2	2	2	3	2	42176756	408527296	515591104	468215936	477958080	354236320	720180740	190611184	0	293241728	247451904	288044928
sp|A2AAY5|SPD2B_MOUSE	A2AAY5	SPD2B_MOUSE	Sh3pxd2b	908	Mus musculus OX=10090	1:Experimental evidence at protein level	SH3 and PX domain-containing protein 2B	1	0.999	22	306	271	306	41	37	39	31	35	44	38	41	36	34	35	24	31	40	34	37	41	37	39	31	35	44	38	41	8584041000	5413154300	5807270400	9901894700	6803603500	7826169300	6006792200	6584858100	4478339600	4831813100	4719675900	4542898700
sp|A2AB59|RHG27_MOUSE	A2AB59	RHG27_MOUSE	Arhgap27	869	Mus musculus OX=10090	1:Experimental evidence at protein level	Rho GTPase-activating protein 27	1	0.999	18	154	154	154	15	21	18	20	19	24	19	18	15	21	18	20	19	24	19	18	15	21	18	20	19	24	19	18	745459260	858784450	886446850	1199097470	903430400	847647870	1196427650	1250542080	269736416	261450608	264959216	292308416
sp|A2ABV5|MED14_MOUSE	A2ABV5	MED14_MOUSE	Med14	1459	Mus musculus OX=10090	1:Experimental evidence at protein level	Mediator of RNA polymerase II transcription subunit 14	1	0.999	16	111	111	111	17	17	14	14	14	12	12	11	17	17	14	14	14	12	12	11	17	17	14	14	14	12	12	11	684946050	492656736	522236992	485275904	688273020	552412480	457277952	398603840	127033360	130059104	117255256	110803984
sp|A2ACJ2|FP100_MOUSE	A2ACJ2	FP100_MOUSE	Faap100	879	Mus musculus OX=10090	2:Experimental evidence at transcript level	Fanconi anemia core complex-associated protein 100	0.9999	0.9989	3	4	4	4	0	0	0	0	0	1	2	1	0	0	0	0	0	1	2	1	0	0	0	0	0	1	2	1	79698416	49464744	83598336	37967720	35862548	151091456	57324920	86441056	0	0	50898872	0
sp|A2ADA5|PUSL1_MOUSE	A2ADA5	PUSL1_MOUSE	Pusl1	291	Mus musculus OX=10090	1:Experimental evidence at protein level	tRNA pseudouridine synthase-like 1	0.9716	0.9989	1	3	3	3	0	0	0	1	0	1	1	0	0	0	0	1	0	1	1	0	0	0	0	1	0	1	1	0	42991156	29545682	21727234	53824416	44856404	32715564	61745832	47040800	0	0	0	0
sp|A2ADY9|DDI2_MOUSE	A2ADY9	DDI2_MOUSE	Ddi2	399	Mus musculus OX=10090	1:Experimental evidence at protein level	Protein DDI1 homolog 2	1	0.999	16	308	308	308	35	39	36	44	38	34	38	44	35	39	36	44	38	34	38	44	35	39	36	44	38	34	38	44	4102241020	3192692740	3488883970	3952169730	3491021570	3453018370	4188454400	3747284220	640344580	566523710	550167360	537881410
sp|A2AEP0|OBP1B_MOUSE	A2AEP0	OBP1B_MOUSE	Obp1b	171	Mus musculus OX=10090	1:Experimental evidence at protein level	Odorant-binding protein 1b	1	0.999	4	5	5	5	0	0	0	0	0	0	5	0	0	0	0	0	0	0	5	0	0	0	0	0	0	0	5	0	0	0	0	0	0	0	273438112	0	0	0	0	0
sp|A2AF47|DOC11_MOUSE	A2AF47	DOC11_MOUSE	Dock11	2073	Mus musculus OX=10090	1:Experimental evidence at protein level	Dedicator of cytokinesis protein 11	1	0.999	25	233	209	233	28	29	28	29	29	30	36	24	24	27	25	25	26	28	33	21	28	29	28	29	29	30	36	24	2100983810	2248372990	2375717890	2456898820	1909487360	2132080510	2627688190	1817633410	420946880	435108832	421875616	405854432
sp|A2AG58|BCLA3_MOUSE	A2AG58	BCLA3_MOUSE	Bclaf3	752	Mus musculus OX=10090	1:Experimental evidence at protein level	BCLAF1 and THRAP3 family member 3	1	0.999	7	58	58	58	4	8	6	7	6	8	9	10	4	8	6	7	6	8	9	10	4	8	6	7	6	8	9	10	584997440	696130050	608344450	456944512	657933310	629608900	598880700	812719680	262468128	307108640	252471376	279651136
sp|A2AGH6|MED12_MOUSE	A2AGH6	MED12_MOUSE	Med12	2190	Mus musculus OX=10090	1:Experimental evidence at protein level	Mediator of RNA polymerase II transcription subunit 12	1	0.999	24	143	127	143	17	17	19	21	18	17	19	15	15	15	17	19	16	15	17	13	17	17	19	21	18	17	19	15	1803763840	1498944510	1880157060	2252313860	1772003200	1290424700	2084116990	1411169660	641031040	581403970	578247490	629773310
sp|A2AGL3|RYR3_MOUSE	A2AGL3	RYR3_MOUSE	Ryr3	4863	Mus musculus OX=10090	1:Experimental evidence at protein level	Ryanodine receptor 3	0.9448	0.9895	3	3	3	3	1	0	0	0	1	0	0	1	1	0	0	0	1	0	0	1	1	0	0	0	1	0	0	1	63907496	0	0	0	56736484	0	0	117426336	0	0	0	0
sp|A2AGT5|CKAP5_MOUSE	A2AGT5	CKAP5_MOUSE	Ckap5	2032	Mus musculus OX=10090	1:Experimental evidence at protein level	Cytoskeleton-associated protein 5	1	0.999	34	346	346	346	44	40	47	44	47	44	42	38	44	40	47	44	47	44	42	38	44	40	47	44	47	44	42	38	2670283780	2615917310	2564590340	2266236930	2884839680	2946907140	2846879490	2229238020	269349824	268813728	245909360	243411728
sp|A2AH22|AMRA1_MOUSE	A2AH22	AMRA1_MOUSE	Ambra1	1300	Mus musculus OX=10090	1:Experimental evidence at protein level	Activating molecule in BECN1-regulated autophagy protein 1	1	0.999	17	114	114	114	15	12	14	18	15	12	12	16	15	12	14	18	15	12	12	16	15	12	14	18	15	12	12	16	760596670	815951360	858412990	1048865280	912657090	796351870	801562500	1096103170	177584064	178888688	183857616	175972704
sp|A2AHC3|CAMP1_MOUSE	A2AHC3	CAMP1_MOUSE	Camsap1	1581	Mus musculus OX=10090	1:Experimental evidence at protein level	Calmodulin-regulated spectrin-associated protein 1	1	0.999	14	56	56	56	6	5	6	8	8	6	6	11	6	5	6	8	8	6	6	11	6	5	6	8	8	6	6	11	363474816	320785376	516215872	906753150	559199300	549052350	354579776	902883070	235114016	230119248	208934592	228978480
sp|A2AI05|NDOR1_MOUSE	A2AI05	NDOR1_MOUSE	Ndor1	598	Mus musculus OX=10090	2:Experimental evidence at transcript level	NADPH-dependent diflavin oxidoreductase 1	1	0.999	6	60	60	60	7	7	9	7	7	7	10	6	7	7	9	7	7	7	10	6	7	7	9	7	7	7	10	6	906988100	933388350	1424754940	1117632000	1057543040	1095702020	1377297150	1040592000	484298560	415485376	529961120	422545984
sp|A2AI08|TPRN_MOUSE	A2AI08	TPRN_MOUSE	Tprn	749	Mus musculus OX=10090	1:Experimental evidence at protein level	Taperin	1	0.999	10	66	66	66	7	6	8	7	10	13	5	10	7	6	8	7	10	13	5	10	7	6	8	7	10	13	5	10	660033090	505508416	636879940	677914500	602631100	665380420	593629060	810245180	173319952	168055584	171893136	153692848
sp|A2AIG8|1A1L1_MOUSE	A2AIG8	1A1L1_MOUSE	Accs	502	Mus musculus OX=10090	2:Experimental evidence at transcript level	1-aminocyclopropane-1-carboxylate synthase-like protein 1	1	0.9987	3	6	6	6	2	2	0	0	0	1	1	0	2	2	0	0	0	1	1	0	2	2	0	0	0	1	1	0	110622336	0	0	0	0	0	89881696	0	0	0	0	0
sp|A2AIL4|NDUF6_MOUSE	A2AIL4	NDUF6_MOUSE	Ndufaf6	333	Mus musculus OX=10090	1:Experimental evidence at protein level	NADH dehydrogenase (ubiquinone) complex I, assembly factor 6	0.9746	0.999	1	1	1	1	0	0	0	0	0	0	1	0	0	0	0	0	0	0	1	0	0	0	0	0	0	0	1	0	0	0	0	0	0	0	0	0	0	0	0	0
sp|A2AIV2|VIR_MOUSE	A2AIV2	VIR_MOUSE	Virma	1811	Mus musculus OX=10090	1:Experimental evidence at protein level	Protein virilizer homolog	1	0.999	24	147	147	147	19	17	17	24	15	19	23	13	19	17	17	24	15	19	23	13	19	17	17	24	15	19	23	13	1283069820	1312100220	1083556860	1140603010	1098074370	1363353090	1263641090	950056700	396258304	347438112	323544288	403798112
sp|A2AIV8|CARD9_MOUSE	A2AIV8	CARD9_MOUSE	Card9	536	Mus musculus OX=10090	1:Experimental evidence at protein level	Caspase recruitment domain-containing protein 9	1	0.999	24	275	275	275	39	32	35	33	37	32	32	35	39	32	35	33	37	32	32	35	39	32	35	33	37	32	32	35	2545291010	2356544260	3267557120	3851917570	3074146820	3104972800	3132846850	3509591300	664609410	595149570	674011840	677896510
sp|A2AJ15|MA1B1_MOUSE	A2AJ15	MA1B1_MOUSE	Man1b1	658	Mus musculus OX=10090	1:Experimental evidence at protein level	Endoplasmic reticulum mannosyl-oligosaccharide 1,2-alpha-mannosidase	1	0.999	12	136	136	136	17	20	16	16	14	15	20	18	17	20	16	16	14	15	20	18	17	20	16	16	14	15	20	18	2192105730	941311230	1267858180	2402850050	1340033790	1192464640	1129448060	1347277950	904386620	898797570	933429570	838055870
sp|A2AJ88|PLPL7_MOUSE	A2AJ88	PLPL7_MOUSE	Pnpla7	1352	Mus musculus OX=10090	1:Experimental evidence at protein level	Patatin-like phospholipase domain-containing protein 7	1	0.999	17	91	91	95	11	13	10	14	11	11	12	9	11	13	10	14	11	11	12	9	12	14	10	14	12	12	12	9	792317570	1123812990	754045120	531439104	848553730	1077873790	724389440	551147460	134247856	159759888	149044448	131326240
sp|A2AJI0|MA7D1_MOUSE	A2AJI0	MA7D1_MOUSE	Map7d1	846	Mus musculus OX=10090	1:Experimental evidence at protein level	MAP7 domain-containing protein 1	1	0.999	12	145	145	145	19	16	19	20	18	18	17	18	19	16	19	20	18	18	17	18	19	16	19	20	18	18	17	18	1829660670	1366109440	1854784900	1806818050	1622277500	2031161730	1781563390	2204217340	503106784	489475616	510664032	519775968
sp|A2AJK6|CHD7_MOUSE	A2AJK6	CHD7_MOUSE	Chd7	2986	Mus musculus OX=10090	1:Experimental evidence at protein level	Chromodomain-helicase-DNA-binding protein 7	1	0.999	31	171	165	218	21	21	24	24	24	17	15	25	21	21	23	23	23	16	14	24	28	29	28	29	29	24	20	31	926793860	827625340	767041600	1100475780	884069630	892110080	881053120	1318339330	155842000	145288656	142676240	158286048
sp|A2AJQ3|D19L4_MOUSE	A2AJQ3	D19L4_MOUSE	Dpy19l4	722	Mus musculus OX=10090	2:Experimental evidence at transcript level	Probable C-mannosyltransferase DPY19L4	0.9994	0.999	2	8	8	8	3	0	1	0	1	2	0	1	3	0	1	0	1	2	0	1	3	0	1	0	1	2	0	1	162982688	105627144	47087088	59740668	15398255	54055356	83049800	63962716	92478696	64842164	0	0
sp|A2AJT4|PNISR_MOUSE	A2AJT4	PNISR_MOUSE	Pnisr	805	Mus musculus OX=10090	1:Experimental evidence at protein level	Arginine/serine-rich protein PNISR	1	0.999	10	118	118	118	14	11	16	18	14	13	13	19	14	11	16	18	14	13	13	19	14	11	16	18	14	13	13	19	1280137470	813541120	2257167870	5787628500	1701564160	1321993470	2311621630	2222026500	552364860	531740480	650826750	650960960
sp|A2AKB9|DCA10_MOUSE	A2AKB9	DCA10_MOUSE	Dcaf10	566	Mus musculus OX=10090	1:Experimental evidence at protein level	DDB1- and CUL4-associated factor 10	1	0.999	3	5	5	5	0	0	0	1	0	2	1	1	0	0	0	1	0	2	1	1	0	0	0	1	0	2	1	1	17363218	53487344	45137644	58745992	45663204	47274948	18838218	57569904	0	29492310	25170010	32751222
sp|A2AKG8|FOCAD_MOUSE	A2AKG8	FOCAD_MOUSE	Focad	1798	Mus musculus OX=10090	1:Experimental evidence at protein level	Focadhesin	1	0.999	14	125	125	125	15	20	16	17	18	17	13	9	15	20	16	17	18	17	13	9	15	20	16	17	18	17	13	9	2081957380	1273745540	1284397060	2519800830	1632102400	1318992380	1384026620	1263990910	761917310	703233730	624661120	674652610
sp|A2AKX3|SETX_MOUSE	A2AKX3	SETX_MOUSE	Setx	2646	Mus musculus OX=10090	1:Experimental evidence at protein level	Probable helicase senataxin	1	0.999	19	81	74	81	10	10	10	13	9	12	8	9	10	8	9	12	8	11	8	8	10	10	10	13	9	12	8	9	799313470	641943620	957306240	859533570	894986560	797873540	1293468160	1032453630	404002080	409025760	439433248	368134112
sp|A2AL36|CNTRL_MOUSE	A2AL36	CNTRL_MOUSE	Cntrl	2334	Mus musculus OX=10090	1:Experimental evidence at protein level	Centriolin	1	0.999	25	92	92	92	11	8	10	12	14	9	11	17	11	8	10	12	14	9	11	17	11	8	10	12	14	9	11	17	782381250	386831488	969088960	2823358210	812799490	713462270	2606163710	2812854270	372410432	294942304	401109824	320607680
sp|A2ALW5|DJC25_MOUSE	A2ALW5	DJC25_MOUSE	Dnajc25	357	Mus musculus OX=10090	1:Experimental evidence at protein level	DnaJ homolog subfamily C member 25	1	0.999	3	15	15	15	2	2	2	1	2	2	2	2	2	2	2	1	2	2	2	2	2	2	2	1	2	2	2	2	107083632	120570960	138865200	144539136	91059376	147941888	155466256	127011296	0	0	0	0
sp|A2AM05|CNTLN_MOUSE	A2AM05	CNTLN_MOUSE	Cntln	1397	Mus musculus OX=10090	1:Experimental evidence at protein level	Centlein	1	0.999	8	82	82	82	10	11	9	11	12	9	9	11	10	11	9	11	12	9	9	11	10	11	9	11	12	9	9	11	987123330	740660990	1310726910	1383725060	876407360	1065381570	1293276800	1154834820	379034304	322703360	408918624	488395712
sp|A2AM29|AF9_MOUSE	A2AM29	AF9_MOUSE	Mllt3	569	Mus musculus OX=10090	1:Experimental evidence at protein level	Protein AF-9	1	0.999	2	16	16	16	1	3	2	2	2	2	2	2	1	3	2	2	2	2	2	2	1	3	2	2	2	2	2	2	0	32935690	0	0	35593660	0	0	0	0	0	0	0
sp|A2AN08|UBR4_MOUSE	A2AN08	UBR4_MOUSE	Ubr4	5180	Mus musculus OX=10090	1:Experimental evidence at protein level	E3 ubiquitin-protein ligase UBR4	1	0.999	64	734	734	734	93	87	90	105	90	100	90	79	93	87	90	105	90	100	90	79	93	87	90	105	90	100	90	79	8482361300	8080483300	9442399200	11249945600	9341414400	9069389800	9926408200	8007168500	1006714430	981829700	940352260	1047900930
sp|A2APB8|TPX2_MOUSE	A2APB8	TPX2_MOUSE	Tpx2	745	Mus musculus OX=10090	1:Experimental evidence at protein level	Targeting protein for Xklp2	1	0.999	19	279	279	279	33	32	31	36	35	35	36	41	33	32	31	36	35	35	36	41	33	32	31	36	35	35	36	41	2639609340	2355798270	2837586430	3011550210	2668339970	2855002880	3331271170	3591491070	398816384	358170304	405784832	395653984
sp|A2APY7|NDUF5_MOUSE	A2APY7	NDUF5_MOUSE	Ndufaf5	343	Mus musculus OX=10090	1:Experimental evidence at protein level	Arginine-hydroxylase NDUFAF5, mitochondrial	1	0.999	5	42	42	42	4	5	6	6	5	5	6	5	4	5	6	6	5	5	6	5	4	5	6	6	5	5	6	5	175179984	315033024	183441648	301463968	272937632	306018048	301905280	171849664	96057440	95556504	100764328	91722544
sp|A2AQ07|TBB1_MOUSE	A2AQ07	TBB1_MOUSE	Tubb1	451	Mus musculus OX=10090	1:Experimental evidence at protein level	Tubulin beta-1 chain	1	0.9988	11	15	15	485	0	4	2	1	2	3	2	1	0	4	2	1	2	3	2	1	0	72	68	74	70	67	65	69	0	50380168	58833760	46010580	86061568	45412872	44437468	46143328	0	0	0	0
sp|A2AQ19|RTF1_MOUSE	A2AQ19	RTF1_MOUSE	Rtf1	715	Mus musculus OX=10090	1:Experimental evidence at protein level	RNA polymerase-associated protein RTF1 homolog	1	0.999	9	76	76	76	8	9	10	10	10	8	11	10	8	9	10	10	10	8	11	10	8	9	10	10	10	8	11	10	649963010	806856000	864144450	1246309630	864730300	802383940	992029120	1182365440	282059008	290752160	279173344	305366624
sp|A2AQ25|SKT_MOUSE	A2AQ25	SKT_MOUSE	Skt	1946	Mus musculus OX=10090	1:Experimental evidence at protein level	Sickle tail protein	0.9983	0.9945	3	6	6	17	1	0	1	1	0	1	0	2	1	0	1	1	0	1	0	2	3	0	3	4	0	3	0	4	81970344	160547680	104650648	137575248	105184576	129642392	100786488	403913664	0	0	0	0
sp|A2AQH4|BCORL_MOUSE	A2AQH4	BCORL_MOUSE	Bcorl1	1781	Mus musculus OX=10090	2:Experimental evidence at transcript level	BCL-6 corepressor-like protein 1	0.9956	0.9968	4	3	3	5	0	1	0	0	1	0	0	1	0	1	0	0	1	0	0	1	0	1	0	0	2	0	0	2	72783512	51333752	44194184	0	65924540	45456612	0	27347336	0	0	0	0
sp|A2AQP0|MYH7B_MOUSE	A2AQP0	MYH7B_MOUSE	Myh7b	1941	Mus musculus OX=10090	3:Protein inferred from homology	Myosin-7B	1	0.999	11	20	20	48	0	2	2	4	2	2	3	5	0	2	2	4	2	2	3	5	0	6	5	9	6	6	7	9	71350912	115931624	151696512	163317312	82661080	133834640	79635824	219456448	53654228	80450608	60312040	68852112
sp|A2AR02|PPIG_MOUSE	A2AR02	PPIG_MOUSE	Ppig	752	Mus musculus OX=10090	1:Experimental evidence at protein level	Peptidyl-prolyl cis-trans isomerase G	1	0.999	8	240	240	240	32	30	29	27	27	34	31	30	32	30	29	27	27	34	31	30	32	30	29	27	27	34	31	30	3442367230	3613342210	4592472600	3473254910	3220411900	4069570820	4346163700	4921169400	2113163260	2310110980	2441910020	1843641860
sp|A2ARP1|VIP1_MOUSE	A2ARP1	VIP1_MOUSE	Ppip5k1	1436	Mus musculus OX=10090	1:Experimental evidence at protein level	Inositol hexakisphosphate and diphosphoinositol-pentakisphosphate kinase 1	1	0.999	11	41	41	81	6	6	6	3	5	4	7	4	6	6	6	3	5	4	7	4	9	9	13	8	11	8	12	11	361734272	524975488	389582560	246298896	356209568	365483552	436130432	294960384	76135288	93278376	80819056	68270728
sp|A2ARZ3|FSIP2_MOUSE	A2ARZ3	FSIP2_MOUSE	Fsip2	6995	Mus musculus OX=10090	1:Experimental evidence at protein level	Fibrous sheath-interacting protein 2	0.9959	0.9876	3	5	5	5	0	1	1	1	1	1	0	0	0	1	1	1	1	1	0	0	0	1	1	1	1	1	0	0	151389904	259200256	1131266430	160407552	210610016	213290336	90969816	71969520	0	285317728	172387728	138649296
sp|A2ASA8|IPIL1_MOUSE	A2ASA8	IPIL1_MOUSE	Itpripl1	547	Mus musculus OX=10090	2:Experimental evidence at transcript level	Inositol 1,4,5-trisphosphate receptor-interacting protein-like 1	0.9993	0.999	2	10	10	10	1	2	1	2	1	1	1	1	1	2	1	2	1	1	1	1	1	2	1	2	1	1	1	1	114730712	140277584	139698160	167959424	130402872	134996960	113991064	102915752	0	0	132553664	151205808
sp|A2ASS6|TITIN_MOUSE	A2ASS6	TITIN_MOUSE	Ttn	35213	Mus musculus OX=10090	1:Experimental evidence at protein level	Titin	1	0.9981	36	69	69	69	9	3	13	13	9	5	11	6	9	3	13	13	9	5	11	6	9	3	13	13	9	5	11	6	3673169660	2584381440	3856019460	6229296100	3969683970	2420462590	5832914400	6066131500	2187954690	2622540800	2783874300	3326905090
sp|A2ASZ8|SCMC2_MOUSE	A2ASZ8	SCMC2_MOUSE	Slc25a25	469	Mus musculus OX=10090	1:Experimental evidence at protein level	Calcium-binding mitochondrial carrier protein SCaMC-2	1	0.999	11	64	64	80	8	9	7	10	8	7	6	9	8	9	7	10	8	7	6	9	10	11	9	12	10	9	8	11	453785792	515580160	504096352	469546912	486911072	550082940	576712700	597925630	197261216	187764064	184965104	156449344
sp|A2AT37|RENT2_MOUSE	A2AT37	RENT2_MOUSE	Upf2	1269	Mus musculus OX=10090	1:Experimental evidence at protein level	Regulator of nonsense transcripts 2	1	0.999	25	302	302	302	37	38	38	38	38	38	37	38	37	38	38	38	38	38	37	38	37	38	38	38	38	38	37	38	3945922050	2491612160	3624409090	5213566000	3252040700	3519609600	3780070660	3832035330	894396610	815217980	813374850	797869820
sp|A2AUM9|CE152_MOUSE	A2AUM9	CE152_MOUSE	Cep152	1736	Mus musculus OX=10090	1:Experimental evidence at protein level	Centrosomal protein of 152 kDa	1	0.999	20	82	82	82	12	8	12	11	9	7	10	13	12	8	12	11	9	7	10	13	12	8	12	11	9	7	10	13	1110879740	597605760	852082820	973297150	726267970	734422590	1006787010	1036807740	357650528	351308896	363875392	310235296
sp|A2AUU0|METL8_MOUSE	A2AUU0	METL8_MOUSE	Mettl8	281	Mus musculus OX=10090	1:Experimental evidence at protein level	tRNA N(3)-methylcytidine methyltransferase METTL8, mitochondrial	0.9168	0.9965	2	2	2	2	0	0	1	0	0	0	0	1	0	0	1	0	0	0	0	1	0	0	1	0	0	0	0	1	0	0	0	0	0	0	0	0	0	0	0	0
sp|A2AUY4|BAZ2B_MOUSE	A2AUY4	BAZ2B_MOUSE	Baz2b	2123	Mus musculus OX=10090	1:Experimental evidence at protein level	Bromodomain adjacent to zinc finger domain protein 2B	1	0.999	17	137	137	137	17	19	16	16	18	18	18	15	17	19	16	16	18	18	18	15	17	19	16	16	18	18	18	15	951132670	765363010	1096711940	899024640	1021515650	894082370	1088585470	1119049470	321494400	305137184	337635264	296035200
sp|A2AWA9|RBGP1_MOUSE	A2AWA9	RBGP1_MOUSE	Rabgap1	1064	Mus musculus OX=10090	1:Experimental evidence at protein level	Rab GTPase-activating protein 1	1	0.999	10	69	69	69	7	9	9	9	9	10	8	8	7	9	9	9	9	10	8	8	7	9	9	9	9	10	8	8	740755900	687617540	813664770	866373440	679856380	1096876030	662045310	686416700	296174784	307689312	334079424	330535104
sp|A2AWL7|MGAP_MOUSE	A2AWL7	MGAP_MOUSE	Mga	3003	Mus musculus OX=10090	2:Experimental evidence at transcript level	MAX gene-associated protein	1	0.999	12	95	95	95	11	10	13	12	10	13	12	14	11	10	13	12	10	13	12	14	11	10	13	12	10	13	12	14	1006502140	979341060	1296308740	1507379840	1132606590	1020404480	1542032510	1493337340	356398848	354216096	412817920	373908512
sp|A2AWP8|ARGAL_MOUSE	A2AWP8	ARGAL_MOUSE	Arhgef10l	1280	Mus musculus OX=10090	1:Experimental evidence at protein level	Rho guanine nucleotide exchange factor 10-like protein	1	0.999	29	327	327	327	39	41	37	46	38	41	42	43	39	41	37	46	38	41	42	43	39	41	37	46	38	41	42	43	2123050500	2059146500	2233742080	3066334210	2170869250	2482425600	2164737790	2390248960	414331584	391648480	380791168	390264352
sp|A2BDX3|MOCS3_MOUSE	A2BDX3	MOCS3_MOUSE	Mocs3	460	Mus musculus OX=10090	1:Experimental evidence at protein level	Adenylyltransferase and sulfurtransferase MOCS3	1	0.999	14	181	181	181	17	24	25	25	22	21	21	26	17	24	25	25	22	21	21	26	17	24	25	25	22	21	21	26	1615835900	1483308420	1916464130	4072016380	1423390210	1297256960	2206308100	2235302660	587584900	529460160	669229440	671783230
sp|A2BE28|LAS1L_MOUSE	A2BE28	LAS1L_MOUSE	Las1l	776	Mus musculus OX=10090	1:Experimental evidence at protein level	Ribosomal biogenesis protein LAS1L	1	0.999	26	284	284	284	34	35	38	36	33	37	35	36	34	35	38	36	33	37	35	36	34	35	38	36	33	37	35	36	4334790100	3507806980	3214446340	5475897300	3488340220	4215052800	3400850940	4146146560	1573498750	1580728960	1637912450	1616408960
sp|A2BH40|ARI1A_MOUSE	A2BH40	ARI1A_MOUSE	Arid1a	2283	Mus musculus OX=10090	1:Experimental evidence at protein level	AT-rich interactive domain-containing protein 1A	1	0.999	48	655	655	655	76	86	80	81	85	86	74	87	76	86	80	81	85	86	74	87	76	86	80	81	85	86	74	87	7186763800	7750217700	8954703900	10915841000	7991552500	8382103000	9161186300	10902276100	2617882370	2906281980	2872658180	2702574590
sp|A2BIM8|MUP18_MOUSE	A2BIM8	MUP18_MOUSE	Mup18	181	Mus musculus OX=10090	3:Protein inferred from homology	Major urinary protein 18	0.9747	0.999	1	1	0	1	0	0	0	0	0	0	1	0	0	0	0	0	0	0	0	0	0	0	0	0	0	0	1	0	0	0	0	0	0	0	119744088	0	0	0	0	0
sp|A2CG49|KALRN_MOUSE	A2CG49	KALRN_MOUSE	Kalrn	2964	Mus musculus OX=10090	1:Experimental evidence at protein level	Kalirin	0.998	0.999	7	5	5	18	0	2	1	0	0	1	0	1	0	2	1	0	0	1	0	1	0	6	4	0	0	3	0	5	31085868	27058208	40704420	35451532	19068272	22693208	0	62011016	0	0	23913170	0
sp|A2CG63|ARI4B_MOUSE	A2CG63	ARI4B_MOUSE	Arid4b	1314	Mus musculus OX=10090	1:Experimental evidence at protein level	AT-rich interactive domain-containing protein 4B	1	0.999	13	76	76	76	11	10	8	9	9	9	8	12	11	10	8	9	9	9	8	12	11	10	8	9	9	9	8	12	610770430	325500832	808732540	666896510	350874144	276837312	1044099520	859975680	229177728	203910336	212251472	180117040
sp|A2CI98|DYTN_MOUSE	A2CI98	DYTN_MOUSE	Dytn	653	Mus musculus OX=10090	2:Experimental evidence at transcript level	Dystrotelin	0.9962	0.9915	3	8	8	8	0	0	1	2	1	2	1	1	0	0	1	2	1	2	1	1	0	0	1	2	1	2	1	1	0	0	42917748	0	0	49457200	0	0	0	0	0	0
sp|A2RSJ4|UH1BL_MOUSE	A2RSJ4	UH1BL_MOUSE	Uhrf1bp1l	1457	Mus musculus OX=10090	1:Experimental evidence at protein level	UHRF1-binding protein 1-like	1	0.999	10	39	39	39	5	6	4	5	6	5	5	3	5	6	4	5	6	5	5	3	5	6	4	5	6	5	5	3	288438144	321018496	271233024	405452416	432803328	387873184	419735712	437570944	180351216	235789696	233984080	281033792
sp|A2RSX7|TYW5_MOUSE	A2RSX7	TYW5_MOUSE	Tyw5	315	Mus musculus OX=10090	2:Experimental evidence at transcript level	tRNA wybutosine-synthesizing protein 5	1	0.999	5	27	27	27	3	5	2	2	3	3	4	5	3	5	2	2	3	3	4	5	3	5	2	2	3	3	4	5	159351280	185770800	288252800	359930176	202199936	193172080	300939104	271366208	79617880	76534456	79852288	86749296
sp|A2RSY1|KANL3_MOUSE	A2RSY1	KANL3_MOUSE	Kansl3	903	Mus musculus OX=10090	1:Experimental evidence at protein level	KAT8 regulatory NSL complex subunit 3	1	0.999	5	38	38	38	5	4	5	6	4	4	5	5	5	4	5	6	4	4	5	5	5	4	5	6	4	4	5	5	451876960	162057936	371082720	454064160	455122816	290998400	350206912	354659904	282362688	145885488	261109072	249151216
sp|A2RSY6|TRM1L_MOUSE	A2RSY6	TRM1L_MOUSE	Trmt1l	728	Mus musculus OX=10090	1:Experimental evidence at protein level	TRMT1-like protein	1	0.999	14	141	141	141	17	19	17	16	18	20	18	16	17	19	17	16	18	20	18	16	17	19	17	16	18	20	18	16	1164409600	1421691900	1554346370	1911016830	1250952580	1239110270	1425632900	1662326020	605723900	631005500	611964420	531313376
sp|A2RT67|DEND3_MOUSE	A2RT67	DEND3_MOUSE	Dennd3	1274	Mus musculus OX=10090	1:Experimental evidence at protein level	DENN domain-containing protein 3	1	0.999	4	18	18	18	3	1	2	1	3	3	2	3	3	1	2	1	3	3	2	3	3	1	2	1	3	3	2	3	318282080	124437592	187794544	347216384	314805952	330502528	231497600	286139296	189682144	0	156389520	0
sp|A2RTL5|RSRC2_MOUSE	A2RTL5	RSRC2_MOUSE	Rsrc2	376	Mus musculus OX=10090	2:Experimental evidence at transcript level	Arginine/serine-rich coiled-coil protein 2	1	0.999	6	47	47	47	8	3	7	7	4	5	6	7	8	3	7	7	4	5	6	7	8	3	7	7	4	5	6	7	229985376	174357040	244792176	235642400	231142528	236543296	238540032	245146240	75347984	74816184	80195192	81785224
sp|A3KFM7|CHD6_MOUSE	A3KFM7	CHD6_MOUSE	Chd6	2711	Mus musculus OX=10090	1:Experimental evidence at protein level	Chromodomain-helicase-DNA-binding protein 6	1	0.999	13	37	37	52	2	5	5	5	7	3	4	6	2	5	5	5	7	3	4	6	4	8	7	7	8	5	5	8	115434816	229822672	110336096	250127424	266193504	249669920	316607584	382025536	70375176	129890848	0	155997312
sp|A3KGB4|TBC8B_MOUSE	A3KGB4	TBC8B_MOUSE	Tbc1d8b	1114	Mus musculus OX=10090	1:Experimental evidence at protein level	TBC1 domain family member 8B	1	0.999	10	90	90	90	11	10	11	14	11	13	10	10	11	10	11	14	11	13	10	10	11	10	11	14	11	13	10	10	674431040	786034370	896891260	870632960	778083390	732284220	1276848770	824697860	365197728	349168384	406716704	377743488
sp|A3KGF7|PLCB2_MOUSE	A3KGF7	PLCB2_MOUSE	Plcb2	1181	Mus musculus OX=10090	1:Experimental evidence at protein level	1-phosphatidylinositol 4,5-bisphosphate phosphodiesterase beta-2	1	0.999	9	36	36	36	6	4	3	6	4	3	4	6	6	4	3	6	4	3	4	6	6	4	3	6	4	3	4	6	293464736	197350688	314888832	244146960	336900416	335347168	310167296	349416256	91608936	90116856	89470536	74220736
sp|A3KGV1|ODFP2_MOUSE	A3KGV1	ODFP2_MOUSE	Odf2	830	Mus musculus OX=10090	1:Experimental evidence at protein level	Outer dense fiber protein 2	1	0.999	12	100	100	100	9	10	12	14	13	14	15	13	9	10	12	14	13	14	15	13	9	10	12	14	13	14	15	13	691409600	586953920	849936320	974659970	762003330	698016320	1107560580	1064482820	338059104	328090656	367742976	379762976
sp|A4Q9F6|TTL13_MOUSE	A4Q9F6	TTL13_MOUSE	Ttll13	804	Mus musculus OX=10090	1:Experimental evidence at protein level	Tubulin polyglutamylase TTLL13	0.8923	0.9954	2	5	5	5	2	1	0	0	0	1	1	0	2	1	0	0	0	1	1	0	2	1	0	0	0	1	1	0	495964032	314750112	505994016	531002560	589704700	527918048	693260220	456898976	0	0	0	0
sp|A6H584|CO6A5_MOUSE	A6H584	CO6A5_MOUSE	Col6a5	2640	Mus musculus OX=10090	1:Experimental evidence at protein level	Collagen alpha-5(VI) chain	0.9999	0.9966	6	19	19	19	2	3	2	3	4	1	2	2	2	3	2	3	4	1	2	2	2	3	2	3	4	1	2	2	0	31915422	0	52857568	38406508	59017388	38986872	0	0	0	0	0
sp|A6H5X4|PHF11_MOUSE	A6H5X4	PHF11_MOUSE	Phf11	337	Mus musculus OX=10090	2:Experimental evidence at transcript level	PHD finger protein 11	1	0.999	5	104	104	104	11	14	14	11	13	13	13	15	11	14	14	11	13	13	13	15	11	14	14	11	13	13	13	15	2192649220	2202658050	1476584580	1964516480	1505676670	2116645120	1473089790	1489979260	1404063360	1603387780	1395581440	1441866620
sp|A6H5Y1|MPP9_MOUSE	A6H5Y1	MPP9_MOUSE	Mphosph9	991	Mus musculus OX=10090	2:Experimental evidence at transcript level	M-phase phosphoprotein 9	0.9747	0.999	2	10	10	10	1	0	1	1	2	1	2	2	1	0	1	1	2	1	2	2	1	0	1	1	2	1	2	2	106368840	120795128	81858792	115455672	128639840	56725788	137079952	107053592	0	0	0	0
sp|A6H5Y3|METH_MOUSE	A6H5Y3	METH_MOUSE	Mtr	1253	Mus musculus OX=10090	1:Experimental evidence at protein level	Methionine synthase	1	0.999	19	201	201	201	24	25	25	24	25	24	27	27	24	25	25	24	25	24	27	27	24	25	25	24	25	24	27	27	1684779520	1615232510	1898379650	2313977340	1869462780	1829888260	2315355140	2025051390	591398340	631991550	639916800	573224640
sp|A6H5Z3|EXC6B_MOUSE	A6H5Z3	EXC6B_MOUSE	Exoc6b	810	Mus musculus OX=10090	1:Experimental evidence at protein level	Exocyst complex component 6B	1	0.999	15	94	87	94	13	13	13	14	10	11	9	11	12	12	12	13	9	11	8	10	13	13	13	14	10	11	9	11	3866441730	1973852290	2142090880	2572078080	3241022720	3851922690	2436774400	797547520	1952978820	1730486780	1747246980	1712048900
sp|A6H611|MIPEP_MOUSE	A6H611	MIPEP_MOUSE	Mipep	711	Mus musculus OX=10090	1:Experimental evidence at protein level	Mitochondrial intermediate peptidase	1	0.999	16	207	207	207	25	26	27	27	26	25	26	25	25	26	27	27	26	25	26	25	25	26	27	27	26	25	26	25	2627444990	1387155070	2439678720	5189165100	2326351620	2191624190	2697784320	2968966400	897924160	739408830	934774340	1086169730
sp|A6H619|PHRF1_MOUSE	A6H619	PHRF1_MOUSE	Phrf1	1682	Mus musculus OX=10090	1:Experimental evidence at protein level	PHD and RING finger domain-containing protein 1	1	0.999	16	122	122	122	15	17	14	15	17	13	17	14	15	17	14	15	17	13	17	14	15	17	14	15	17	13	17	14	1235491840	1094086780	1315756290	2793365250	1187918720	1209175040	1137708030	1605934850	686928320	678897790	651102590	670728450
sp|A6H630|ARMT1_MOUSE	A6H630	ARMT1_MOUSE	Armt1	439	Mus musculus OX=10090	1:Experimental evidence at protein level	Damage-control phosphatase ARMT1	1	0.999	5	26	26	26	3	2	3	4	3	3	4	4	3	2	3	4	3	3	4	4	3	2	3	4	3	3	4	4	114966848	135094848	101770384	169448896	121737520	116064816	130558224	94042992	80534096	96299504	66860084	76082088
sp|A6H687|SAC31_MOUSE	A6H687	SAC31_MOUSE	Sac3d1	427	Mus musculus OX=10090	1:Experimental evidence at protein level	SAC3 domain-containing protein 1	0.9993	0.999	2	3	3	3	0	0	0	0	0	1	0	2	0	0	0	0	0	1	0	2	0	0	0	0	0	1	0	2	0	0	41507720	0	0	0	0	35562540	0	0	0	0
sp|A6H8H2|DEN4C_MOUSE	A6H8H2	DEN4C_MOUSE	Dennd4c	1906	Mus musculus OX=10090	1:Experimental evidence at protein level	DENN domain-containing protein 4C	1	0.999	28	218	218	218	29	27	27	28	29	30	22	26	29	27	27	28	29	30	22	26	29	27	27	28	29	30	22	26	1530877060	1554303740	1571312260	1807641860	1578965500	1589868930	1712191620	1456764290	269988800	243844432	249700768	246470064
sp|A6PWY4|WDR76_MOUSE	A6PWY4	WDR76_MOUSE	Wdr76	622	Mus musculus OX=10090	1:Experimental evidence at protein level	WD repeat-containing protein 76	1	0.999	11	72	72	72	7	9	10	8	11	10	8	9	7	9	10	8	11	10	8	9	7	9	10	8	11	10	8	9	832954880	907083140	823492740	962910400	824130620	762135940	782013570	909826750	277824608	303684640	275156384	254129808
sp|A6X8Z5|RHG31_MOUSE	A6X8Z5	RHG31_MOUSE	Arhgap31	1425	Mus musculus OX=10090	1:Experimental evidence at protein level	Rho GTPase-activating protein 31	0.9996	0.999	3	10	10	10	1	1	2	2	1	1	1	1	1	1	2	2	1	1	1	1	1	1	2	2	1	1	1	1	33038566	26306656	30260760	30408678	30317696	22154332	30675640	34067396	0	0	0	0
sp|A6X919|D19L1_MOUSE	A6X919	D19L1_MOUSE	Dpy19l1	746	Mus musculus OX=10090	1:Experimental evidence at protein level	Probable C-mannosyltransferase DPY19L1	1	0.999	6	46	46	46	6	5	5	6	5	7	6	6	6	5	5	6	5	7	6	6	6	5	5	6	5	7	6	6	209947312	166192432	249123072	252904736	262550320	208486320	198234528	165592912	86512536	70915752	96924656	97536728
sp|A7RDN6|RNLS_MOUSE	A7RDN6	RNLS_MOUSE	Rnls	342	Mus musculus OX=10090	1:Experimental evidence at protein level	Renalase	0.9739	0.999	1	4	4	4	0	1	0	1	0	1	0	1	0	1	0	1	0	1	0	1	0	1	0	1	0	1	0	1	0	25210434	18152654	21364626	18904132	35000312	22681442	20071548	0	0	0	0
sp|A8C756|THADA_MOUSE	A8C756	THADA_MOUSE	Thada	1938	Mus musculus OX=10090	1:Experimental evidence at protein level	Thyroid adenoma-associated protein homolog	1	0.999	17	143	143	143	18	22	15	20	18	16	15	19	18	22	15	20	18	16	15	19	18	22	15	20	18	16	15	19	792880830	753580860	770119740	812534530	778747840	824086460	779154110	563449540	166474592	170111280	153497776	163494704
sp|A8VU90|ANKL1_MOUSE	A8VU90	ANKL1_MOUSE	Ankle1	534	Mus musculus OX=10090	2:Experimental evidence at transcript level	Ankyrin repeat and LEM domain-containing protein 1	1	0.999	7	20	20	20	1	3	4	2	2	3	2	3	1	3	4	2	2	3	2	3	1	3	4	2	2	3	2	3	113075984	122532744	155665104	108002752	148217280	131403936	147391024	173562016	62627904	66449520	53746768	54215024
sp|A8Y5H7|S14L1_MOUSE	A8Y5H7	S14L1_MOUSE	Sec14l1	715	Mus musculus OX=10090	1:Experimental evidence at protein level	SEC14-like protein 1	1	0.999	12	93	93	93	11	10	10	12	15	9	12	14	11	10	10	12	15	9	12	14	11	10	10	12	15	9	12	14	601617340	974594300	845541570	907652480	1383161090	573659580	772545410	844151810	238782208	251652576	234288256	242571584
sp|B0V2N1|PTPRS_MOUSE	B0V2N1	PTPRS_MOUSE	Ptprs	1907	Mus musculus OX=10090	1:Experimental evidence at protein level	Receptor-type tyrosine-protein phosphatase S	1	0.999	8	36	30	36	2	7	5	3	5	4	6	4	1	5	5	3	4	3	5	4	2	7	5	3	5	4	6	4	127785528	122383952	145687552	138607264	112431112	170048544	282799424	159152592	62506100	57925536	67527296	68969096
sp|B1AQJ2|UBP36_MOUSE	B1AQJ2	UBP36_MOUSE	Usp36	1098	Mus musculus OX=10090	1:Experimental evidence at protein level	Ubiquitin carboxyl-terminal hydrolase 36	1	0.999	19	205	199	205	27	26	22	26	24	22	28	30	26	24	21	26	23	22	28	29	27	26	22	26	24	22	28	30	3197502210	2647710720	2317306110	5104110600	2180491260	2883974400	2475769090	3131088130	1658233220	1645987970	1697372670	1675752060
sp|B1AR13|CISD3_MOUSE	B1AR13	CISD3_MOUSE	Cisd3	137	Mus musculus OX=10090	1:Experimental evidence at protein level	CDGSH iron-sulfur domain-containing protein 3, mitochondrial	1	0.999	5	58	58	58	6	7	8	8	8	6	9	6	6	7	8	8	8	6	9	6	6	7	8	8	8	6	9	6	441798656	309730208	357832192	398641792	550982210	347406208	818325820	389720512	149804928	155127824	156785440	176052832
sp|B1ARD6|SLFN9_MOUSE	B1ARD6	SLFN9_MOUSE	Slfn9	910	Mus musculus OX=10090	2:Experimental evidence at transcript level	Schlafen family member 9	1	0.999	18	209	172	209	28	28	25	24	23	27	25	29	23	22	21	20	19	22	21	24	28	28	25	24	23	27	25	29	3305503230	2367845630	2558849540	2845128450	2675715330	2792588290	2446930430	3044954370	688289980	706669180	756755070	681465020
sp|B1ARD8|SLFN8_MOUSE	B1ARD8	SLFN8_MOUSE	Slfn8	910	Mus musculus OX=10090	2:Experimental evidence at transcript level	Schlafen family member 8	1	0.999	5	23	23	55	0	5	4	2	2	4	2	4	0	5	4	2	2	4	2	4	0	11	8	6	6	9	6	9	246205696	513069376	638073220	560172740	309606208	392091584	847701120	671537020	148801920	350480256	461319392	313231008
sp|B1ARW8|CA122_MOUSE	B1ARW8	CA122_MOUSE		110	Mus musculus OX=10090	4:Protein predicted	Uncharacterized protein C1orf122 homolog	0.9746	0.999	1	8	8	8	1	1	1	1	1	1	1	1	1	1	1	1	1	1	1	1	1	1	1	1	1	1	1	1	57267624	43917496	61010944	43390632	55116960	52720188	47127936	45673972	0	0	0	0
sp|B1AT66|MOT7_MOUSE	B1AT66	MOT7_MOUSE	Slc16a6	607	Mus musculus OX=10090	1:Experimental evidence at protein level	Monocarboxylate transporter 7	0.9994	0.999	2	14	14	14	2	1	2	2	2	2	2	1	2	1	2	2	2	2	2	1	2	1	2	2	2	2	2	1	78550928	56813956	74055360	68807896	76090920	85174640	72350256	57149880	42373924	29972398	39963672	37064668
sp|B1AUE5|PEX10_MOUSE	B1AUE5	PEX10_MOUSE	Pex10	324	Mus musculus OX=10090	2:Experimental evidence at transcript level	Peroxisome biogenesis factor 10	1	0.999	5	72	72	72	9	9	8	11	8	7	10	10	9	9	8	11	8	7	10	10	9	9	8	11	8	7	10	10	132900976	177166816	945077120	3023330300	624950140	577780610	962733570	1080129660	421205600	533200800	474973600	523268544
sp|B1AUR6|MMS22_MOUSE	B1AUR6	MMS22_MOUSE	Mms22l	1238	Mus musculus OX=10090	1:Experimental evidence at protein level	Protein MMS22-like	1	0.999	5	17	17	17	4	2	1	2	1	4	2	1	4	2	1	2	1	4	2	1	4	2	1	2	1	4	2	1	192469472	203869920	57781632	95564168	212169472	193447200	68320904	56208904	66849116	62263604	63661800	63279712
sp|B1AVH7|TBD2A_MOUSE	B1AVH7	TBD2A_MOUSE	Tbc1d2	922	Mus musculus OX=10090	2:Experimental evidence at transcript level	TBC1 domain family member 2A	1	0.999	4	14	14	22	2	2	2	2	1	1	2	2	2	2	2	2	1	1	2	2	3	3	3	3	2	2	3	3	181722048	206992736	171736224	237152800	167596304	168499888	216458880	212967856	113066088	124593736	107295904	148646320
sp|B1AVY7|KI16B_MOUSE	B1AVY7	KI16B_MOUSE	Kif16b	1312	Mus musculus OX=10090	1:Experimental evidence at protein level	Kinesin-like protein KIF16B	1	0.999	22	159	159	162	18	20	16	20	24	23	15	23	18	20	16	20	24	23	15	23	18	20	16	21	24	23	15	25	1483297410	1600852860	1663935360	1579380990	1417390850	1436789500	1981907460	1654416510	323718496	320141600	355730176	292711648
sp|B1AVZ0|UPP_MOUSE	B1AVZ0	UPP_MOUSE	Uprt	310	Mus musculus OX=10090	1:Experimental evidence at protein level	Uracil phosphoribosyltransferase homolog	1	0.999	5	84	84	84	10	12	11	11	10	10	11	9	10	12	11	11	10	10	11	9	10	12	11	11	10	10	11	9	1043209540	876410180	730227260	844560260	960935170	894704830	760777920	1016244350	418035616	421951552	445199520	345234912
sp|B1AWL2|ZN462_MOUSE	B1AWL2	ZN462_MOUSE	Znf462	2495	Mus musculus OX=10090	1:Experimental evidence at protein level	Zinc finger protein 462	1	0.9988	6	16	16	16	4	2	1	2	1	2	3	1	4	2	1	2	1	2	3	1	4	2	1	2	1	2	3	1	72879632	136063264	254067104	168728512	171330592	143796112	150062048	281278880	0	107695600	109428544	122230472
sp|B1AX39|ZCHC7_MOUSE	B1AX39	ZCHC7_MOUSE	Zcchc7	541	Mus musculus OX=10090	2:Experimental evidence at transcript level	Zinc finger CCHC domain-containing protein 7	1	0.9964	3	21	21	21	3	2	4	3	3	3	1	2	3	2	4	3	3	3	1	2	3	2	4	3	3	3	1	2	300361920	185056128	425297600	49693044	525105728	304952704	294901504	448243392	109857808	122426136	158588400	0
sp|B1AXD8|AKIR2_MOUSE	B1AXD8	AKIR2_MOUSE	Akirin2	201	Mus musculus OX=10090	1:Experimental evidence at protein level	Akirin-2	0.9747	0.999	1	9	9	9	1	2	1	1	1	1	1	1	1	2	1	1	1	1	1	1	1	2	1	1	1	1	1	1	58260184	53571736	0	42535792	0	52701144	59017252	48100252	0	0	0	0
sp|B1AXP6|TOM5_MOUSE	B1AXP6	TOM5_MOUSE	Tomm5	51	Mus musculus OX=10090	3:Protein inferred from homology	Mitochondrial import receptor subunit TOM5 homolog	0.9747	0.999	1	13	13	13	1	2	1	2	2	2	1	2	1	2	1	2	2	2	1	2	1	2	1	2	2	2	1	2	38125124	42092036	34027840	45213396	47459228	39281052	40880056	35997812	0	0	0	0
sp|B1AY10|NFX1_MOUSE	B1AY10	NFX1_MOUSE	Nfx1	1114	Mus musculus OX=10090	1:Experimental evidence at protein level	Transcriptional repressor NF-X1	1	0.999	10	76	76	76	9	9	7	9	11	11	10	10	9	9	7	9	11	11	10	10	9	9	7	9	11	11	10	10	601877890	634832450	914131200	833996160	633617730	736601790	911073340	968480060	250780192	329090912	255601792	241359872
sp|B1AY13|UBP24_MOUSE	B1AY13	UBP24_MOUSE	Usp24	2617	Mus musculus OX=10090	1:Experimental evidence at protein level	Ubiquitin carboxyl-terminal hydrolase 24	1	0.999	30	202	202	202	25	21	25	32	30	27	24	18	25	21	25	32	30	27	24	18	25	21	25	32	30	27	24	18	2020585980	1704321020	1284078980	2404843260	1820264450	1827207940	1866737660	1116055940	336329440	328192544	323822432	395552640
sp|B1AZ99|OTUD3_MOUSE	B1AZ99	OTUD3_MOUSE	Otud3	396	Mus musculus OX=10090	1:Experimental evidence at protein level	OTU domain-containing protein 3	1	0.999	5	16	16	16	2	2	3	3	2	1	1	2	2	2	3	3	2	1	1	2	2	2	3	3	2	1	1	2	129556712	160579152	255650352	331525568	161983856	164374176	184208864	261631072	0	0	178635920	182510768
sp|B1AZA5|TM245_MOUSE	B1AZA5	TM245_MOUSE	Tmem245	876	Mus musculus OX=10090	1:Experimental evidence at protein level	Transmembrane protein 245	1	0.999	4	28	28	28	4	3	4	5	3	4	3	2	4	3	4	5	3	4	3	2	4	3	4	5	3	4	3	2	138473504	224992944	234957056	225132528	218883072	199994944	215637072	176035008	111431984	133580712	143160048	140907776
sp|B1AZI6|THOC2_MOUSE	B1AZI6	THOC2_MOUSE	Thoc2	1594	Mus musculus OX=10090	1:Experimental evidence at protein level	THO complex subunit 2	1	0.999	23	227	227	227	29	27	26	26	35	33	28	23	29	27	26	26	35	33	28	23	29	27	26	26	35	33	28	23	1697863170	1602491010	1811864060	1897127300	1814722300	1915287550	1962550020	1978893180	213861504	216967760	217651408	212049040
sp|B1AZP2|DLGP4_MOUSE	B1AZP2	DLGP4_MOUSE	Dlgap4	992	Mus musculus OX=10090	1:Experimental evidence at protein level	Disks large-associated protein 4	1	0.999	3	21	21	21	4	5	2	2	2	2	1	3	4	5	2	2	2	2	1	3	4	5	2	2	2	2	1	3	51928884	73417616	39527456	53294224	76329696	71577640	51158368	52749148	34298900	49853800	0	0
sp|B2KF05|BRPF3_MOUSE	B2KF05	BRPF3_MOUSE	Brpf3	1204	Mus musculus OX=10090	1:Experimental evidence at protein level	Bromodomain and PHD finger-containing protein 3	1	0.999	4	16	16	25	1	1	3	1	1	2	3	4	1	1	3	1	1	2	3	4	2	1	5	3	2	3	4	5	54229940	47968340	55748224	120872896	39345140	58025736	99130576	124130032	0	0	0	82870184
sp|B2RQC2|UBP42_MOUSE	B2RQC2	UBP42_MOUSE	Usp42	1324	Mus musculus OX=10090	1:Experimental evidence at protein level	Ubiquitin carboxyl-terminal hydrolase 42	1	0.999	5	20	20	26	2	3	1	3	1	2	3	5	2	3	1	3	1	2	3	5	3	5	2	3	2	2	3	6	155946592	151442896	230394896	127422976	204722848	195639520	132281040	213614944	102591944	87372760	97463968	81164368
sp|B2RQC6|PYR1_MOUSE	B2RQC6	PYR1_MOUSE	Cad	2225	Mus musculus OX=10090	1:Experimental evidence at protein level	CAD protein	1	0.999	98	1620	1620	1620	191	199	194	236	190	207	201	202	191	199	194	236	190	207	201	202	191	199	194	236	190	207	201	202	20318773200	21061029900	25619546100	36319818000	21580490800	23079946200	24089139200	24747491300	3133364220	3078110980	3003248130	3266573310
sp|B2RR83|YTDC2_MOUSE	B2RR83	YTDC2_MOUSE	Ythdc2	1445	Mus musculus OX=10090	1:Experimental evidence at protein level	3'-5' RNA helicase YTHDC2	1	0.999	29	184	184	184	23	18	19	26	25	21	27	25	23	18	19	26	25	21	27	25	23	18	19	26	25	21	27	25	2987495170	2602686210	1951570820	4036023550	2080735360	2689011970	2259529980	2620679170	1277155580	1323823490	1138373760	1239001090
sp|B2RRD7|BRPF1_MOUSE	B2RRD7	BRPF1_MOUSE	Brpf1	1212	Mus musculus OX=10090	1:Experimental evidence at protein level	Peregrin	1	0.999	16	157	148	157	17	19	23	19	21	17	17	24	16	19	21	17	20	16	16	23	17	19	23	19	21	17	17	24	3511112190	3209657600	2526754560	3438368260	2666883580	3723436540	3345690880	2685515780	1771580290	1749551740	1678259330	1737942400
sp|B2RRE7|OTUD4_MOUSE	B2RRE7	OTUD4_MOUSE	Otud4	1107	Mus musculus OX=10090	1:Experimental evidence at protein level	OTU domain-containing protein 4	1	0.999	18	232	232	232	28	28	30	28	28	31	29	30	28	28	30	28	28	31	29	30	28	28	30	28	28	31	29	30	2914074620	2559131140	3252656640	3407028990	2741694980	2858096640	3608705540	3905841920	759834750	814655360	865547780	758427840
sp|B2RRL2|JERKL_MOUSE	B2RRL2	JERKL_MOUSE	Jrkl	523	Mus musculus OX=10090	2:Experimental evidence at transcript level	Jerky protein homolog-like	0.9747	0.999	1	6	6	6	1	1	1	0	0	1	1	1	1	1	1	0	0	1	1	1	1	1	1	0	0	1	1	1	47117604	57470284	66861848	49225428	0	38299676	64455208	86613264	0	0	0	0
sp|B2RS91|RRN3_MOUSE	B2RS91	RRN3_MOUSE	Rrn3	656	Mus musculus OX=10090	1:Experimental evidence at protein level	RNA polymerase I-specific transcription initiation factor RRN3	0.9773	0.9987	2	7	7	7	1	1	1	1	1	2	0	0	1	1	1	1	1	2	0	0	1	1	1	1	1	2	0	0	101831776	44371604	76597888	55593852	43403196	107695088	28271560	51477044	59840436	0	46451344	32980292
sp|B2RUR8|OTU7B_MOUSE	B2RUR8	OTU7B_MOUSE	Otud7b	840	Mus musculus OX=10090	1:Experimental evidence at protein level	OTU domain-containing protein 7B	1	0.999	12	113	113	113	13	11	12	15	20	13	15	14	13	11	12	15	20	13	15	14	13	11	12	15	20	13	15	14	3631471100	3319490300	2673720060	4721951200	2712999170	3140755970	2931719940	3442613500	2350784260	2209130750	2515806980	2874213630
sp|B2RWS6|EP300_MOUSE	B2RWS6	EP300_MOUSE	Ep300	2412	Mus musculus OX=10090	1:Experimental evidence at protein level	Histone acetyltransferase p300	1	0.999	29	270	202	270	29	33	34	32	35	35	35	37	22	24	24	24	28	27	27	26	29	33	34	32	35	35	35	37	1695930240	1716597380	2161111550	1996367490	1846222340	2101410820	2016489220	2353628420	501141824	520684672	511935648	446534048
sp|B2RWW0|TAGAP_MOUSE	B2RWW0	TAGAP_MOUSE	Tagap	714	Mus musculus OX=10090	2:Experimental evidence at transcript level	T-cell activation Rho GTPase-activating protein	0.7992	0.9904	1	1	0	1	0	1	0	0	0	0	0	0	0	0	0	0	0	0	0	0	0	1	0	0	0	0	0	0	0	60765024	0	0	0	0	0	0	0	0	0	0
sp|B2RX14|TUT4_MOUSE	B2RX14	TUT4_MOUSE	Tut4	1644	Mus musculus OX=10090	1:Experimental evidence at protein level	Terminal uridylyltransferase 4	1	0.999	15	135	130	135	13	15	18	18	15	15	21	20	13	14	17	17	15	15	20	19	13	15	18	18	15	15	21	20	1841643140	1016048510	1528440830	3506820100	1433787390	1362474620	1528371330	1907078530	953342210	751856900	889557440	1111271680
sp|B2RX88|CSPP1_MOUSE	B2RX88	CSPP1_MOUSE	Cspp1	1205	Mus musculus OX=10090	1:Experimental evidence at protein level	Centrosome and spindle pole associated protein 1	0.9908	0.999	2	15	15	15	1	1	3	2	2	2	2	2	1	1	3	2	2	2	2	2	1	1	3	2	2	2	2	2	119773896	104744104	168041344	125835696	54396512	102478864	216121936	136970400	0	0	0	0
sp|B2RXC1|TPC11_MOUSE	B2RXC1	TPC11_MOUSE	Trappc11	1133	Mus musculus OX=10090	1:Experimental evidence at protein level	Trafficking protein particle complex subunit 11	1	0.999	10	116	116	116	13	14	16	16	14	16	15	12	13	14	16	16	14	16	15	12	13	14	16	16	14	16	15	12	2304420350	2607323900	891558590	1615020930	1025405950	995638660	1850849150	410435392	1006637380	870990340	842731010	929246400
sp|B2RXR6|ANR44_MOUSE	B2RXR6	ANR44_MOUSE	Ankrd44	993	Mus musculus OX=10090	1:Experimental evidence at protein level	Serine/threonine-protein phosphatase 6 regulatory ankyrin repeat subunit B	1	0.999	12	58	58	65	10	8	7	6	7	7	6	7	10	8	7	6	7	7	6	7	11	9	8	7	8	7	7	8	575757060	567610940	599012290	542886460	593884740	756032770	676523710	626122240	305065792	268841312	286104128	255519440
sp|B2RXS4|PLXB2_MOUSE	B2RXS4	PLXB2_MOUSE	Plxnb2	1842	Mus musculus OX=10090	1:Experimental evidence at protein level	Plexin-B2	1	0.999	40	577	577	577	65	67	72	79	74	68	74	78	65	67	72	79	74	68	74	78	65	67	72	79	74	68	74	78	9057291300	9012483100	8840783900	12639980500	8830145500	8926021600	8203585500	9498582000	2548790530	2714461950	2611565310	2529133570
sp|B2RXV4|FLVC1_MOUSE	B2RXV4	FLVC1_MOUSE	Flvcr1	560	Mus musculus OX=10090	2:Experimental evidence at transcript level	Feline leukemia virus subgroup C receptor-related protein 1	0.9994	0.999	2	21	21	21	3	3	2	2	3	4	2	2	3	3	2	2	3	4	2	2	3	3	2	2	3	4	2	2	74019712	73646880	57963516	42233272	63492792	74655040	60233824	45685384	48368896	46566912	0	0
sp|B2RY04|DOCK5_MOUSE	B2RY04	DOCK5_MOUSE	Dock5	1868	Mus musculus OX=10090	1:Experimental evidence at protein level	Dedicator of cytokinesis protein 5	1	0.999	24	149	149	149	18	17	17	23	24	19	16	15	18	17	17	23	24	19	16	15	18	17	17	23	24	19	16	15	2142440060	1331328000	1848995330	2201765380	2522233090	2103046270	2248983300	1885814530	535481152	467390176	604317950	617021630
sp|B2RY56|RBM25_MOUSE	B2RY56	RBM25_MOUSE	Rbm25	838	Mus musculus OX=10090	1:Experimental evidence at protein level	RNA-binding protein 25	1	0.999	32	406	406	406	51	45	45	58	54	51	57	45	51	45	45	58	54	51	57	45	51	45	45	58	54	51	57	45	6917452300	3853649660	5300801000	10038389800	6544606700	6019616800	5735036900	6335137300	1794602240	1642453120	1716666110	1591623680
sp|B5TVM2|ILDR2_MOUSE	B5TVM2	ILDR2_MOUSE	Ildr2	661	Mus musculus OX=10090	1:Experimental evidence at protein level	Immunoglobulin-like domain-containing receptor 2	0.9998	0.9966	3	33	33	33	3	6	5	3	6	4	3	3	3	6	5	3	6	4	3	3	3	6	5	3	6	4	3	3	0	132822272	218271968	0	311249184	223156064	154437808	182425952	0	0	0	0
sp|B7ZMP1|XPP3_MOUSE	B7ZMP1	XPP3_MOUSE	Xpnpep3	506	Mus musculus OX=10090	1:Experimental evidence at protein level	Xaa-Pro aminopeptidase 3	1	0.999	11	122	122	122	18	12	13	15	16	14	14	20	18	12	13	15	16	14	14	20	18	12	13	15	16	14	14	20	934108610	878829500	953415170	971806460	902599360	971738370	997463870	1296439170	298920864	282584832	294723744	262777072
sp|B7ZNG0|KIF7_MOUSE	B7ZNG0	KIF7_MOUSE	Kif7	1348	Mus musculus OX=10090	1:Experimental evidence at protein level	Kinesin-like protein KIF7	0.84	0.989	2	6	6	6	1	1	3	0	1	0	0	0	1	1	3	0	1	0	0	0	1	1	3	0	1	0	0	0	68610960	102000976	58452420	0	0	0	0	0	0	0	0	0
sp|B7ZNG4|TROAP_MOUSE	B7ZNG4	TROAP_MOUSE	Troap	668	Mus musculus OX=10090	2:Experimental evidence at transcript level	Tastin	1	0.999	4	22	22	22	3	3	2	3	2	2	3	4	3	3	2	3	2	2	3	4	3	3	2	3	2	2	3	4	202052640	98666464	240614784	520511296	286849856	324441984	330029824	399237472	178755504	122013880	194499280	216445840
sp|B8ZXI1|QTRT2_MOUSE	B8ZXI1	QTRT2_MOUSE	Qtrt2	415	Mus musculus OX=10090	1:Experimental evidence at protein level	Queuine tRNA-ribosyltransferase accessory subunit 2	1	0.999	10	95	95	95	11	18	12	10	10	9	11	14	11	18	12	10	10	9	11	14	11	18	12	10	10	9	11	14	470617088	462240512	423453440	542023870	403832416	457465728	412985152	457620448	138328544	126430416	124276368	132635304
sp|B9EJ80|PDZD8_MOUSE	B9EJ80	PDZD8_MOUSE	Pdzd8	1147	Mus musculus OX=10090	1:Experimental evidence at protein level	PDZ domain-containing protein 8	1	0.999	10	69	69	69	9	10	8	9	7	10	8	8	9	10	8	9	7	10	8	8	9	10	8	9	7	10	8	8	559215420	808974340	652154880	622201470	648076030	735730110	919202820	687841980	337289120	410413952	338097792	334039168
sp|B9EJ86|OSBL8_MOUSE	B9EJ86	OSBL8_MOUSE	Osbpl8	889	Mus musculus OX=10090	1:Experimental evidence at protein level	Oxysterol-binding protein-related protein 8	1	0.999	19	253	232	253	30	26	33	33	33	34	32	32	28	23	30	30	30	32	29	30	30	26	33	33	33	34	32	32	4397046800	3843344640	3519202050	8615862300	3713492990	4117479680	4888093700	3822034180	1567818500	1391924480	1466190980	1549677440
sp|B9EJR8|DAAF5_MOUSE	B9EJR8	DAAF5_MOUSE	Dnaaf5	853	Mus musculus OX=10090	1:Experimental evidence at protein level	Dynein axonemal assembly factor 5	1	0.999	7	66	66	66	8	9	7	10	7	10	8	7	8	9	7	10	7	10	8	7	8	9	7	10	7	10	8	7	311827264	437718400	387797920	397968064	318565856	439282656	389569216	331065056	118006480	120878344	108413568	111217976
sp|B9EKI3|TMF1_MOUSE	B9EKI3	TMF1_MOUSE	Tmf1	1091	Mus musculus OX=10090	1:Experimental evidence at protein level	TATA element modulatory factor	1	0.999	16	109	109	109	14	17	12	10	11	12	14	19	14	17	12	10	11	12	14	19	14	17	12	10	11	12	14	19	1433546370	860823300	1224202110	712640320	1442174340	1271222140	1637714820	1649864060	449510176	419537184	435653568	411002464
sp|C0HKD8|MFA1A_MOUSE	C0HKD8	MFA1A_MOUSE	Mfap1a	439	Mus musculus OX=10090	1:Experimental evidence at protein level	Microfibrillar-associated protein 1A	1	0.999	10	103	0	103	12	10	15	16	11	10	13	16	0	0	0	0	0	0	0	0	12	10	15	16	11	10	13	16	4980555800	1695246980	4559726600	13356073000	4161541120	4068285440	4022028800	6757001700	1950874750	1616132990	2032368000	2420596990
sp|C0HKE1|H2A1B_MOUSE	C0HKE1	H2A1B_MOUSE	H2ac4	130	Mus musculus OX=10090	1:Experimental evidence at protein level	Histone H2A type 1-B	1	0.999	18	539	0	1500	59	88	61	83	67	62	67	52	0	0	0	0	0	0	0	0	174	205	176	230	186	171	198	160	62918877000	67721134000	49082012000	76933112000	63367860000	50127442000	69235442000	57815257000	54749069000	59111854000	59099939000	63451537000
sp|C0HKG5|RNT2A_MOUSE	C0HKG5	RNT2A_MOUSE	Rnaset2a	259	Mus musculus OX=10090	1:Experimental evidence at protein level	Ribonuclease T2-A	0.9986	0.999	2	25	0	25	3	6	3	1	3	4	2	3	0	0	0	0	0	0	0	0	3	6	3	1	3	4	2	3	100854832	101892816	107698840	87386816	109671512	111753560	107965272	99599328	67845728	69499224	72217968	57712140
sp|C3VPR6|NLRC5_MOUSE	C3VPR6	NLRC5_MOUSE	Nlrc5	1915	Mus musculus OX=10090	1:Experimental evidence at protein level	Protein NLRC5	0.8005	0.9905	1	1	1	1	0	0	0	0	0	1	0	0	0	0	0	0	0	1	0	0	0	0	0	0	0	1	0	0	44320800	20941102	28546878	25928136	0	49567140	35843428	21740462	0	0	0	0
sp|D0QMC3|MNDAL_MOUSE	D0QMC3	MNDAL_MOUSE	Mndal	538	Mus musculus OX=10090	1:Experimental evidence at protein level	Myeloid cell nuclear differentiation antigen-like protein	1	0.999	3	53	52	105	7	9	7	3	7	7	6	7	7	9	7	2	7	7	6	7	14	15	14	8	14	14	12	14	1160473730	1499879550	2025753980	743590660	1509082880	2170498050	2169623550	1434309890	956340990	1165228290	1495509250	526913376
sp|D3YX43|VSI10_MOUSE	D3YX43	VSI10_MOUSE	Vsig10	558	Mus musculus OX=10090	3:Protein inferred from homology	V-set and immunoglobulin domain-containing protein 10	0.9799	0.9988	2	5	5	5	0	0	0	1	0	2	1	1	0	0	0	1	0	2	1	1	0	0	0	1	0	2	1	1	0	22079800	29734100	34205284	34022052	30558344	38184568	40667344	0	0	0	0
sp|D3YXK1|SAMD1_MOUSE	D3YXK1	SAMD1_MOUSE	Samd1	519	Mus musculus OX=10090	1:Experimental evidence at protein level	Sterile alpha motif domain-containing protein 1	1	0.999	8	68	68	68	7	7	9	10	7	7	9	12	7	7	9	10	7	7	9	12	7	7	9	10	7	7	9	12	435286656	386639616	398226144	374483552	486529440	423029632	443916768	507726848	118323616	115658864	114907776	105532816
sp|D3YXK2|SAFB1_MOUSE	D3YXK2	SAFB1_MOUSE	Safb	937	Mus musculus OX=10090	1:Experimental evidence at protein level	Scaffold attachment factor B1	1	0.999	28	448	335	448	51	55	58	59	56	53	55	61	40	41	43	43	42	39	42	45	51	55	58	59	56	53	55	61	16825806800	10563520500	10506163200	22225887200	10524987400	12315101200	10129511400	13669454800	6408768500	6201509900	6334964200	6590962200
sp|D3YZP9|CCDC6_MOUSE	D3YZP9	CCDC6_MOUSE	Ccdc6	469	Mus musculus OX=10090	1:Experimental evidence at protein level	Coiled-coil domain-containing protein 6	1	0.999	13	136	136	136	15	17	19	13	18	20	17	17	15	17	19	13	18	20	17	17	15	17	19	13	18	20	17	17	1372783230	1356760830	1713129980	2604723460	1613216130	1558557060	1514187010	1622797700	612886140	630344060	733559680	562721920
sp|D3Z2R5|SELN_MOUSE	D3Z2R5	SELN_MOUSE	Selenon	557	Mus musculus OX=10090	3:Protein inferred from homology	Selenoprotein N	1	0.9989	2	13	13	13	1	2	1	1	1	2	2	3	1	2	1	1	1	2	2	3	1	2	1	1	1	2	2	3	133137104	72119496	260145472	120537848	85659240	113750768	203770336	150286112	0	62934660	130072736	108530352
sp|D3Z6H8|DCAM2_MOUSE	D3Z6H8	DCAM2_MOUSE	Amd2	334	Mus musculus OX=10090	1:Experimental evidence at protein level	S-adenosylmethionine decarboxylase proenzyme 2	0.9994	0.999	2	12	0	12	2	1	3	1	2	1	1	1	0	0	0	0	0	0	0	0	2	1	3	1	2	1	1	1	55501524	66040420	68069840	59338228	63518980	58001748	58118904	66738268	0	0	0	0
sp|D3Z6Q9|BIN2_MOUSE	D3Z6Q9	BIN2_MOUSE	Bin2	489	Mus musculus OX=10090	1:Experimental evidence at protein level	Bridging integrator 2	1	0.999	16	202	189	202	31	26	21	25	23	25	21	30	29	24	19	24	21	23	20	29	31	26	21	25	23	25	21	30	11296346100	7619502600	5201648100	14879320100	6741989900	9438542800	5992120300	8207673300	7487783400	6532305400	6678549500	6897282600
sp|D3Z7P3|GLSK_MOUSE	D3Z7P3	GLSK_MOUSE	Gls	674	Mus musculus OX=10090	1:Experimental evidence at protein level	Glutaminase kidney isoform, mitochondrial	1	0.999	12	200	186	200	23	25	26	25	23	23	27	28	21	23	24	24	21	21	26	26	23	25	26	25	23	23	27	28	2207905280	2314076670	2458328320	2876350460	2313262850	2408338180	2194100740	2784644610	492306592	537026050	535957792	510966880
sp|D3Z7Q2|SIM20_MOUSE	D3Z7Q2	SIM20_MOUSE	Smim20	69	Mus musculus OX=10090	1:Experimental evidence at protein level	Small integral membrane protein 20	0.9745	0.999	1	13	13	13	2	2	1	3	2	1	1	1	2	2	1	3	2	1	1	1	2	2	1	3	2	1	1	1	0	0	0	0	0	0	0	0	0	0	0	0
sp|E1U8D0|SOGA1_MOUSE	E1U8D0	SOGA1_MOUSE	Soga1	1418	Mus musculus OX=10090	1:Experimental evidence at protein level	Protein SOGA1	1	0.999	23	144	141	144	12	16	18	19	19	20	20	20	11	15	18	19	19	19	20	20	12	16	18	19	19	20	20	20	1393019650	1293697410	1729680000	3014044670	1730283650	1554973820	1807164540	1931447040	624232380	658608580	643092990	639851780
sp|E2JF22|PIEZ1_MOUSE	E2JF22	PIEZ1_MOUSE	Piezo1	2547	Mus musculus OX=10090	1:Experimental evidence at protein level	Piezo-type mechanosensitive ion channel component 1	1	0.999	17	91	90	91	11	10	13	11	13	15	12	6	11	10	13	11	13	14	12	6	11	10	13	11	13	15	12	6	399341024	470147424	499103776	472320896	550043390	576352060	442608576	247038272	71590576	69646472	66538876	68242168
sp|E9PUQ8|DGKD_MOUSE	E9PUQ8	DGKD_MOUSE	Dgkd	1220	Mus musculus OX=10090	1:Experimental evidence at protein level	Diacylglycerol kinase delta	1	0.999	8	40	37	40	6	6	5	4	3	7	4	5	5	6	4	4	3	6	4	5	6	6	5	4	3	7	4	5	231861808	299544448	118099040	436899072	243747616	266206032	369507776	319674176	115537960	109459296	97958152	132058976
sp|E9PV87|TALD3_MOUSE	E9PV87	TALD3_MOUSE	Talpid3	1520	Mus musculus OX=10090	1:Experimental evidence at protein level	Protein TALPID3	1	0.999	7	32	32	32	5	3	4	3	4	4	5	4	5	3	4	3	4	4	5	4	5	3	4	3	4	4	5	4	305939840	191735568	268505152	295401472	216239744	190656256	328549120	202066432	91411232	90694544	94652824	108211368
sp|E9PVA8|GCN1_MOUSE	E9PVA8	GCN1_MOUSE	Gcn1	2671	Mus musculus OX=10090	1:Experimental evidence at protein level	eIF-2-alpha kinase activator GCN1	1	0.999	61	824	824	824	108	110	94	117	110	110	101	74	108	110	94	117	110	110	101	74	108	110	94	117	110	110	101	74	14504288300	12865492000	11813028900	23647590400	27777679400	15221984300	12993256400	7823226400	6756765200	6354545200	6368387100	7242233300
sp|E9PVB5|TTC17_MOUSE	E9PVB5	TTC17_MOUSE	Ttc17	1198	Mus musculus OX=10090	1:Experimental evidence at protein level	Tetratricopeptide repeat protein 17	1	0.999	5	23	23	23	3	2	3	3	2	3	4	3	3	2	3	3	2	3	4	3	3	2	3	3	2	3	4	3	172846240	204988112	187727776	139808288	113527512	248777056	175262192	227110064	84060848	103058440	80735088	88864144
sp|E9PVX6|KI67_MOUSE	E9PVX6	KI67_MOUSE	Mki67	3177	Mus musculus OX=10090	1:Experimental evidence at protein level	Proliferation marker protein Ki-67	1	0.999	141	2831	2831	2831	341	345	349	365	355	345	345	386	341	345	349	365	355	345	345	386	341	345	349	365	355	345	345	386	95193719000	71218520000	67635917000	117215224000	70174466000	84201341000	69707547000	93145055000	13755936800	13665109000	13995081700	13545622500
sp|E9PXF8|MTMRD_MOUSE	E9PXF8	MTMRD_MOUSE	Sbf2	1872	Mus musculus OX=10090	1:Experimental evidence at protein level	Myotubularin-related protein 13	1	0.999	9	44	44	44	8	6	5	3	6	6	5	5	8	6	5	3	6	6	5	5	8	6	5	3	6	6	5	5	488956320	377362368	546105280	308474912	373158048	438745472	438153280	402498528	384737152	256054736	330813504	265209984
sp|E9PY46|IF140_MOUSE	E9PY46	IF140_MOUSE	Ift140	1464	Mus musculus OX=10090	1:Experimental evidence at protein level	Intraflagellar transport protein 140 homolog	1	0.999	6	67	67	67	7	9	9	8	8	9	8	9	7	9	9	8	8	9	8	9	7	9	9	8	8	9	8	9	317823200	331264512	329782848	304195328	233446288	310854144	331150016	464930624	119597040	115852504	125475600	114711344
sp|E9PYH6|SET1A_MOUSE	E9PYH6	SET1A_MOUSE	Setd1a	1716	Mus musculus OX=10090	1:Experimental evidence at protein level	Histone-lysine N-methyltransferase SETD1A	1	0.999	27	209	192	209	25	26	29	30	21	26	25	27	23	24	27	29	20	23	22	24	25	26	29	30	21	26	25	27	2108913020	2065000190	1952836740	1588761980	2136756610	1483663100	1577029630	2293251070	535137472	557033980	517157760	453029248
sp|E9PYK3|PARP4_MOUSE	E9PYK3	PARP4_MOUSE	Parp4	1969	Mus musculus OX=10090	1:Experimental evidence at protein level	Protein mono-ADP-ribosyltransferase PARP4	1	0.999	16	84	84	84	9	10	10	11	11	9	12	12	9	10	10	11	11	9	12	12	9	10	10	11	11	9	12	12	2631894530	2894448900	1531161340	2368124160	2797085700	2470555140	1775046270	1505776770	1044007550	1003826880	1054303360	959565500
sp|E9PYL2|PRR12_MOUSE	E9PYL2	PRR12_MOUSE	Prr12	2035	Mus musculus OX=10090	1:Experimental evidence at protein level	Proline-rich protein 12	1	0.999	16	81	81	81	10	7	11	9	12	9	9	14	10	7	11	9	12	9	9	14	10	7	11	9	12	9	9	14	1586417790	1315624960	1477706370	4435807700	1599831810	1502496380	1708084990	2268897020	816905150	730324990	868661820	913506820
sp|E9PZJ8|ASCC3_MOUSE	E9PZJ8	ASCC3_MOUSE	Ascc3	2198	Mus musculus OX=10090	1:Experimental evidence at protein level	Activating signal cointegrator 1 complex subunit 3	1	0.999	31	230	230	237	26	26	24	36	30	32	31	25	26	26	24	36	30	32	31	25	27	27	25	37	31	33	32	25	1724681980	1387581950	1768940160	2074651390	1882034820	1830610560	1893365890	1314736130	315811680	298510112	303882176	310145824
sp|E9PZM4|CHD2_MOUSE	E9PZM4	CHD2_MOUSE	Chd2	1827	Mus musculus OX=10090	1:Experimental evidence at protein level	Chromodomain-helicase-DNA-binding protein 2	1	0.999	20	135	135	239	17	16	17	16	16	20	17	16	17	16	17	16	16	20	17	16	31	32	29	25	29	33	30	30	1171823490	1088678020	1510422780	1374064770	1452615550	1533940860	1763075970	1502345220	367629728	327216416	370009984	380048608
sp|E9Q137|TX264_MOUSE	E9Q137	TX264_MOUSE	Tex264	309	Mus musculus OX=10090	2:Experimental evidence at transcript level	Testis-expressed protein 264 homolog	1	0.999	8	92	92	92	10	10	10	14	12	9	12	15	10	10	10	14	12	9	12	15	10	10	10	14	12	9	12	15	522138400	552957310	662573250	555846780	757326980	539042240	603817730	682280060	124777024	137862416	131249448	133405280
sp|E9Q1P8|I2BP2_MOUSE	E9Q1P8	I2BP2_MOUSE	Irf2bp2	570	Mus musculus OX=10090	1:Experimental evidence at protein level	Interferon regulatory factor 2-binding protein 2	1	0.999	13	132	132	132	20	9	14	17	21	17	15	19	20	9	14	17	21	17	15	19	20	9	14	17	21	17	15	19	1169271300	771134530	1135341820	943810750	1133107970	1170750080	781814530	1148689790	351940160	296665696	346766368	363768224
sp|E9Q236|MRP4_MOUSE	E9Q236	MRP4_MOUSE	Abcc4	1325	Mus musculus OX=10090	1:Experimental evidence at protein level	ATP-binding cassette sub-family C member 4	1	0.999	18	143	143	157	22	20	15	18	22	18	17	11	22	20	15	18	22	18	17	11	23	21	18	20	24	18	19	14	983555780	1223248380	1095961860	1079660290	1432051580	1057810690	1165472510	957354050	369739840	377503200	397804000	343780608
sp|E9Q286|ICE1_MOUSE	E9Q286	ICE1_MOUSE	Ice1	2241	Mus musculus OX=10090	1:Experimental evidence at protein level	Little elongation complex subunit 1	1	0.999	14	94	94	94	14	13	9	10	16	10	12	10	14	13	9	10	16	10	12	10	14	13	9	10	16	10	12	10	1066124540	547571900	638946430	888213060	507356544	667113150	565824960	649130620	194439328	199250560	182770752	171752496
sp|E9Q2M9|WDFY4_MOUSE	E9Q2M9	WDFY4_MOUSE	Wdfy4	3183	Mus musculus OX=10090	1:Experimental evidence at protein level	WD repeat- and FYVE domain-containing protein 4	1	0.999	33	230	230	230	25	29	27	30	36	35	31	17	25	29	27	30	36	35	31	17	25	29	27	30	36	35	31	17	2430774780	2119290240	2658561540	2664529150	2508453890	2488096510	3206305020	1720956930	552894530	530808672	543983420	486905088
sp|E9Q309|CE350_MOUSE	E9Q309	CE350_MOUSE	Cep350	3095	Mus musculus OX=10090	1:Experimental evidence at protein level	Centrosome-associated protein 350	1	0.999	16	83	83	83	9	12	8	11	7	12	10	14	9	12	8	11	7	12	10	14	9	12	8	11	7	12	10	14	658332800	540140860	606946880	783432900	604765120	656848770	777905020	987612930	221439808	246432400	212097440	250202784
sp|E9Q394|AKP13_MOUSE	E9Q394	AKP13_MOUSE	Akap13	2776	Mus musculus OX=10090	1:Experimental evidence at protein level	A-kinase anchor protein 13	1	0.999	28	219	219	226	27	25	23	23	27	34	28	32	27	25	23	23	27	34	28	32	27	25	24	24	28	36	30	32	1765803520	1628657280	1784861570	1646899460	1831112960	1780312060	1805353600	2149766400	350239296	355932704	349709568	325237536
sp|E9Q3E1|AL3B2_MOUSE	E9Q3E1	AL3B2_MOUSE	Aldh3b2	479	Mus musculus OX=10090	1:Experimental evidence at protein level	Aldehyde dehydrogenase family 3 member B2	0.9994	0.999	2	10	10	27	1	1	2	2	1	1	1	1	1	1	2	2	1	1	1	1	2	3	4	4	2	4	5	3	59494544	56726856	41095280	72942400	63261264	41110684	70779440	59929064	37068436	42031508	0	51070696
sp|E9Q3L2|PI4KA_MOUSE	E9Q3L2	PI4KA_MOUSE	Pi4ka	2105	Mus musculus OX=10090	1:Experimental evidence at protein level	Phosphatidylinositol 4-kinase alpha	1	0.999	21	171	171	171	21	27	20	24	22	20	20	17	21	27	20	24	22	20	20	17	21	27	20	24	22	20	20	17	1227045630	1470359810	1395597570	1423751940	1190406660	1166030590	1277625730	1066405310	295790432	308576992	280965568	286140608
sp|E9Q4F2|KLH18_MOUSE	E9Q4F2	KLH18_MOUSE	Klhl18	574	Mus musculus OX=10090	1:Experimental evidence at protein level	Kelch-like protein 18	0.9744	0.999	1	1	1	1	0	0	0	0	1	0	0	0	0	0	0	0	1	0	0	0	0	0	0	0	1	0	0	0	0	21653200	28338626	29268674	21335458	23410980	25936214	0	0	0	0	0
sp|E9Q4F7|ANR11_MOUSE	E9Q4F7	ANR11_MOUSE	Ankrd11	2643	Mus musculus OX=10090	1:Experimental evidence at protein level	Ankyrin repeat domain-containing protein 11	1	0.999	14	55	55	55	8	6	9	6	9	7	6	4	8	6	9	6	9	7	6	4	8	6	9	6	9	7	6	4	546936320	559430080	757338050	535987328	636525500	605477700	857146560	629666620	144595776	163460800	164257856	155581408
sp|E9Q4N7|ARI1B_MOUSE	E9Q4N7	ARI1B_MOUSE	Arid1b	2306	Mus musculus OX=10090	1:Experimental evidence at protein level	AT-rich interactive domain-containing protein 1B	1	0.999	25	205	205	205	25	26	25	24	27	29	28	21	25	26	25	24	27	29	28	21	25	26	25	24	27	29	28	21	3527275780	3316281340	2890686980	6286950400	2982746880	2568356100	3309176320	3393571330	1321012990	1377303680	1467756930	1613129730
sp|E9Q4P1|WDFY1_MOUSE	E9Q4P1	WDFY1_MOUSE	Wdfy1	410	Mus musculus OX=10090	1:Experimental evidence at protein level	WD repeat and FYVE domain-containing protein 1	1	0.999	5	36	36	36	4	5	6	6	5	2	3	5	4	5	6	6	5	2	3	5	4	5	6	6	5	2	3	5	154158688	152311392	203773104	146134352	161732080	137463648	153701904	175015120	68929216	57170408	67332328	60131792
sp|E9Q4Z2|ACACB_MOUSE	E9Q4Z2	ACACB_MOUSE	Acacb	2448	Mus musculus OX=10090	1:Experimental evidence at protein level	Acetyl-CoA carboxylase 2	0.9999	0.999	9	11	11	91	2	2	1	1	1	1	2	1	2	2	1	1	1	1	2	1	11	14	11	12	9	12	12	10	277561728	200900304	0	0	241870160	52162140	55825964	65530880	0	0	0	0
sp|E9Q555|RN213_MOUSE	E9Q555	RN213_MOUSE	Rnf213	5148	Mus musculus OX=10090	1:Experimental evidence at protein level	E3 ubiquitin-protein ligase RNF213	1	0.999	100	1334	1334	1334	161	187	161	161	169	180	171	144	161	187	161	161	169	180	171	144	161	187	161	161	169	180	171	144	17056310300	22403754000	22135920600	30159831000	22463729700	25333825500	20843925500	20725256200	4624438300	5269107700	4806216200	4726058000
sp|E9Q557|DESP_MOUSE	E9Q557	DESP_MOUSE	Dsp	2883	Mus musculus OX=10090	1:Experimental evidence at protein level	Desmoplakin	1	0.999	11	42	42	46	5	7	5	3	2	4	7	9	5	7	5	3	2	4	7	9	6	7	5	4	3	4	8	9	334079648	543195070	331358464	216261888	205380352	292302784	633580800	774078590	116596952	225898864	143542960	104846048
sp|E9Q5C9|NOLC1_MOUSE	E9Q5C9	NOLC1_MOUSE	Nolc1	702	Mus musculus OX=10090	1:Experimental evidence at protein level	Nucleolar and coiled-body phosphoprotein 1	1	0.999	12	176	176	176	22	24	22	25	22	20	20	21	22	24	22	25	22	20	20	21	22	24	22	25	22	20	20	21	2917208320	2958840320	2271120900	3649037820	2648511740	3224599810	2529802750	3271623940	1079478020	1066928060	1002260990	939776900
sp|E9Q5F9|SETD2_MOUSE	E9Q5F9	SETD2_MOUSE	Setd2	2537	Mus musculus OX=10090	1:Experimental evidence at protein level	Histone-lysine N-methyltransferase SETD2	1	0.999	27	222	222	222	27	25	29	26	28	30	29	28	27	25	29	26	28	30	29	28	27	25	29	26	28	30	29	28	5244122100	3847477250	3983287550	7628509700	4013041150	4252663550	4911623200	4497122300	2029437700	2079487620	2204383740	2091804540
sp|E9Q5G3|KIF23_MOUSE	E9Q5G3	KIF23_MOUSE	Kif23	953	Mus musculus OX=10090	1:Experimental evidence at protein level	Kinesin-like protein KIF23	1	0.999	24	283	283	283	33	42	35	35	31	37	35	35	33	42	35	35	31	37	35	35	33	42	35	35	31	37	35	35	6400094700	4763578900	4531836400	7342121500	4603045900	5252642800	3841618180	4966693900	3272263680	3092132350	3319117060	2909756420
sp|E9Q5K9|YTDC1_MOUSE	E9Q5K9	YTDC1_MOUSE	Ythdc1	736	Mus musculus OX=10090	1:Experimental evidence at protein level	YTH domain-containing protein 1	1	0.999	20	259	259	259	31	29	34	30	32	37	34	32	31	29	34	30	32	37	34	32	31	29	34	30	32	37	34	32	2482830590	2658889980	3021900800	3274454270	2762234370	3001622020	2880244220	4023151870	663478340	650592450	670214140	643465090
sp|E9Q612|PTPRO_MOUSE	E9Q612	PTPRO_MOUSE	Ptpro	1226	Mus musculus OX=10090	1:Experimental evidence at protein level	Receptor-type tyrosine-protein phosphatase O	1	0.999	3	6	6	6	0	1	0	0	0	3	2	0	0	1	0	0	0	3	2	0	0	1	0	0	0	3	2	0	25966086	25745638	0	26653284	343924960	368192352	18781668	0	0	0	0	0
sp|E9Q634|MYO1E_MOUSE	E9Q634	MYO1E_MOUSE	Myo1e	1107	Mus musculus OX=10090	1:Experimental evidence at protein level	Unconventional myosin-Ie	1	0.999	33	465	446	465	54	63	59	57	55	48	60	69	53	61	56	55	54	45	56	66	54	63	59	57	55	48	60	69	10447623200	10141739000	9006641200	14749950000	9038685200	8980778000	8191564300	11414673400	4205422850	4407106600	4280043260	4061744380
sp|E9Q6B2|CC85C_MOUSE	E9Q6B2	CC85C_MOUSE	Ccdc85c	420	Mus musculus OX=10090	1:Experimental evidence at protein level	Coiled-coil domain-containing protein 85C	1	0.999	5	41	41	41	5	6	5	5	4	6	6	4	5	6	5	5	4	6	6	4	5	6	5	5	4	6	6	4	676483010	197061072	601970880	584890690	595745600	671808260	436634560	489175392	299844928	253274640	345269952	261313232
sp|E9Q6D6|ZN277_MOUSE	E9Q6D6	ZN277_MOUSE	Znf277	583	Mus musculus OX=10090	1:Experimental evidence at protein level	Zinc finger protein 277	1	0.999	4	11	11	11	1	1	2	1	3	2	1	0	1	1	2	1	3	2	1	0	1	1	2	1	3	2	1	0	0	50412176	143835632	38527624	166419776	325929024	147565984	96795088	0	0	88647912	0
sp|E9Q6E9|SIMC1_MOUSE	E9Q6E9	SIMC1_MOUSE	Simc1	1354	Mus musculus OX=10090	1:Experimental evidence at protein level	SUMO-interacting motif-containing protein 1	1	0.999	4	26	26	26	4	3	2	3	4	3	3	4	4	3	2	3	4	3	3	4	4	3	2	3	4	3	3	4	115975856	84616992	61978312	68686776	68015080	138976384	74545392	92114136	54789884	49073484	41651964	54276408
sp|E9Q6J5|BD1L1_MOUSE	E9Q6J5	BD1L1_MOUSE	Bod1l	3032	Mus musculus OX=10090	1:Experimental evidence at protein level	Biorientation of chromosomes in cell division protein 1-like 1	1	0.999	29	261	261	261	36	29	31	36	32	26	33	38	36	29	31	36	32	26	33	38	36	29	31	36	32	26	33	38	2180775420	2065474300	2373554690	2560829180	2293038340	1998483200	2563672060	2308068860	410208512	378362112	408047456	423843712
sp|E9Q6P5|TTC7B_MOUSE	E9Q6P5	TTC7B_MOUSE	Ttc7b	843	Mus musculus OX=10090	1:Experimental evidence at protein level	Tetratricopeptide repeat protein 7B	1	0.999	7	43	43	43	6	3	5	5	4	8	5	7	6	3	5	5	4	8	5	7	6	3	5	5	4	8	5	7	823743620	625918910	475398240	651834750	487735424	1341923460	449930240	933778180	307527264	363107616	344154464	439293024
sp|E9Q6Z5|AUNIP_MOUSE	E9Q6Z5	AUNIP_MOUSE	Aunip	340	Mus musculus OX=10090	2:Experimental evidence at transcript level	Aurora kinase A and ninein-interacting protein	0.9647	0.9986	1	1	1	1	0	0	0	0	0	0	0	1	0	0	0	0	0	0	0	1	0	0	0	0	0	0	0	1	0	0	0	0	0	0	0	0	0	0	0	0
sp|E9Q735|UBE4A_MOUSE	E9Q735	UBE4A_MOUSE	Ube4a	1028	Mus musculus OX=10090	1:Experimental evidence at protein level	Ubiquitin conjugation factor E4 A	1	0.999	13	109	109	109	15	10	14	16	12	13	16	13	15	10	14	16	12	13	16	13	15	10	14	16	12	13	16	13	1043285570	885573570	1105237760	2558088700	1078626940	1144198270	1166756100	947981950	690647870	663511100	617316930	678297730
sp|E9Q784|ZC3HD_MOUSE	E9Q784	ZC3HD_MOUSE	Zc3h13	1729	Mus musculus OX=10090	1:Experimental evidence at protein level	Zinc finger CCCH domain-containing protein 13	1	0.999	27	273	273	273	35	33	34	29	34	34	34	40	35	33	34	29	34	34	34	40	35	33	34	29	34	34	34	40	3628101380	1560248580	4410858000	7339362300	3177374460	3187407100	3836671230	5361208800	1352139780	1279850240	1456226560	1555112320
sp|E9Q7E2|ARID2_MOUSE	E9Q7E2	ARID2_MOUSE	Arid2	1828	Mus musculus OX=10090	1:Experimental evidence at protein level	AT-rich interactive domain-containing protein 2	1	0.999	24	211	211	211	25	23	27	28	26	27	25	30	25	23	27	28	26	27	25	30	25	23	27	28	26	27	25	30	1987696380	1367899650	2259339780	2628252670	2147007360	2016934020	2754350340	2192829180	431436256	401090848	473853792	470686752
sp|E9Q7F2|RN169_MOUSE	E9Q7F2	RN169_MOUSE	Rnf169	694	Mus musculus OX=10090	1:Experimental evidence at protein level	E3 ubiquitin-protein ligase RNF169	1	0.999	3	22	22	22	2	4	2	3	2	3	3	3	2	4	2	3	2	3	3	3	2	4	2	3	2	3	3	3	372016576	384239904	363334208	353661184	394042720	351473504	312054720	375370560	273389888	276949696	263069760	229187840
sp|E9Q7G0|NUMA1_MOUSE	E9Q7G0	NUMA1_MOUSE	Numa1	2094	Mus musculus OX=10090	1:Experimental evidence at protein level	Nuclear mitotic apparatus protein 1	1	0.999	83	1668	1668	1668	205	199	207	222	214	201	209	211	205	199	207	222	214	201	209	211	205	199	207	222	214	201	209	211	52397896000	38680912000	38033568000	55427875000	38834868000	46366360000	35779269000	44183658000	8064727600	8028761100	8497025000	8185572400
sp|E9Q876|ABCAC_MOUSE	E9Q876	ABCAC_MOUSE	Abca12	2595	Mus musculus OX=10090	1:Experimental evidence at protein level	Glucosylceramide transporter ABCA12	0.8518	0.9912	2	4	4	4	1	0	1	1	0	0	1	0	1	0	1	1	0	0	1	0	1	0	1	1	0	0	1	0	95311920	0	88592848	99360496	0	0	97604880	145307120	0	0	0	0
sp|E9Q8D0|DJC21_MOUSE	E9Q8D0	DJC21_MOUSE	Dnajc21	531	Mus musculus OX=10090	1:Experimental evidence at protein level	DnaJ homolog subfamily C member 21	1	0.999	11	113	113	113	16	14	14	10	13	16	16	14	16	14	14	10	13	16	16	14	16	14	14	10	13	16	16	14	2330035200	2315369220	3020640260	2289927680	2647136510	2570446590	2731372540	2304921090	1202192130	1121857410	1363243140	1031385980
sp|E9Q8I9|FRY_MOUSE	E9Q8I9	FRY_MOUSE	Fry	3020	Mus musculus OX=10090	1:Experimental evidence at protein level	Protein furry homolog	1	0.999	10	21	21	21	3	2	2	6	3	1	1	3	3	2	2	6	3	1	1	3	3	2	2	6	3	1	1	3	243193872	243090896	221606752	309270016	207567632	122837760	248232064	151710432	85791648	92998600	86939224	116431640
sp|E9Q912|GDS1_MOUSE	E9Q912	GDS1_MOUSE	Rap1gds1	607	Mus musculus OX=10090	2:Experimental evidence at transcript level	Rap1 GTPase-GDP dissociation stimulator 1	1	0.999	8	77	77	77	11	11	9	9	12	9	9	7	11	11	9	9	12	9	9	7	11	11	9	9	12	9	9	7	655391680	419173440	1272637060	519536704	1433369340	442524736	434768896	432922944	372864512	345814208	270152736	306102272
sp|E9Q9A9|OAS2_MOUSE	E9Q9A9	OAS2_MOUSE	Oas2	742	Mus musculus OX=10090	1:Experimental evidence at protein level	2'-5'-oligoadenylate synthase 2	1	0.999	12	104	104	117	12	16	12	13	13	14	11	13	12	16	12	13	13	14	11	13	13	19	13	15	13	15	14	15	1773021700	1112309500	1074435070	1961384580	1255522300	1172830720	976850500	1271251970	783912770	900122690	738583040	776150780
sp|E9Q9D5|RBL2A_MOUSE	E9Q9D5	RBL2A_MOUSE	Rabl2	223	Mus musculus OX=10090	1:Experimental evidence at protein level	Rab-like protein 2A	0.9747	0.999	1	17	17	17	3	2	2	2	2	2	2	2	3	2	2	2	2	2	2	2	3	2	2	2	2	2	2	2	259875680	327689792	308506368	225183136	235059616	329016192	232062736	281788672	0	0	0	0
sp|E9QAG8|ZN431_MOUSE	E9QAG8	ZN431_MOUSE	Znf431	526	Mus musculus OX=10090	1:Experimental evidence at protein level	Zinc finger protein 431	0.9747	0.999	1	23	23	23	3	2	4	4	2	2	3	3	3	2	4	4	2	2	3	3	3	2	4	4	2	2	3	3	24172526	22130482	27802342	24013776	28705746	28338272	28140754	31441346	0	0	0	0
sp|E9QAM5|HELZ2_MOUSE	E9QAM5	HELZ2_MOUSE	Helz2	2947	Mus musculus OX=10090	1:Experimental evidence at protein level	Helicase with zinc finger domain 2	1	0.999	49	328	328	328	36	43	39	41	40	48	43	38	36	43	39	41	40	48	43	38	36	43	39	41	40	48	43	38	2776257280	3452972290	3052460030	4417271800	2513246980	2982289660	4001223940	3340390400	562488510	616638340	570310340	556651140
sp|E9QAT4|SC16A_MOUSE	E9QAT4	SC16A_MOUSE	Sec16a	2357	Mus musculus OX=10090	1:Experimental evidence at protein level	Protein transport protein Sec16A	1	0.999	38	386	386	386	48	44	46	44	49	55	51	49	48	44	46	44	49	55	51	49	48	44	46	44	49	55	51	49	2549119740	2424368640	2737069060	2884514560	2493032700	2715041020	2421778430	2879202820	344381312	345326912	353291456	328067680
sp|F6VAN0|ATF6A_MOUSE	F6VAN0	ATF6A_MOUSE	Atf6	656	Mus musculus OX=10090	1:Experimental evidence at protein level	Cyclic AMP-dependent transcription factor ATF-6 alpha	0.9745	0.999	1	3	3	3	0	1	0	0	1	1	0	0	0	1	0	0	1	1	0	0	0	1	0	0	1	1	0	0	0	62197640	0	0	66047988	51456416	0	0	0	0	0	0
sp|F6ZDS4|TPR_MOUSE	F6ZDS4	TPR_MOUSE	Tpr	2431	Mus musculus OX=10090	1:Experimental evidence at protein level	Nucleoprotein TPR	1	0.999	92	1353	1353	1353	162	156	172	190	166	164	159	184	162	156	172	190	166	164	159	184	162	156	172	190	166	164	159	184	24343504900	22025310200	25980088300	31381196800	22914611200	22829072400	20948297700	26377891800	3641509890	3513923070	3778171390	3606697220
sp|F7BJB9|MORC3_MOUSE	F7BJB9	MORC3_MOUSE	Morc3	942	Mus musculus OX=10090	1:Experimental evidence at protein level	MORC family CW-type zinc finger protein 3	1	0.999	22	233	233	233	27	29	31	29	31	30	24	32	27	29	31	29	31	30	24	32	27	29	31	29	31	30	24	32	1613888770	1792551940	1983062400	1997659140	1542194180	1774638080	1775797250	1705767940	295249056	323391712	326006560	310289664
sp|F8VPQ2|ARI4A_MOUSE	F8VPQ2	ARI4A_MOUSE	Arid4a	1261	Mus musculus OX=10090	1:Experimental evidence at protein level	AT-rich interactive domain-containing protein 4A	1	0.999	13	133	133	133	17	15	17	17	15	17	18	17	17	15	17	17	15	17	18	17	17	15	17	17	15	17	18	17	4466270700	2511817730	2389419010	5357228500	2526576130	2588421120	2271092740	2736299520	1706428930	1459293060	1507928450	1993372290
sp|F8VPZ5|ERCC6_MOUSE	F8VPZ5	ERCC6_MOUSE	Ercc6	1481	Mus musculus OX=10090	1:Experimental evidence at protein level	DNA excision repair protein ERCC-6	1	0.999	16	72	72	72	9	10	11	8	8	8	7	11	9	10	11	8	8	8	7	11	9	10	11	8	8	8	7	11	1025144770	997913150	1377148160	1482737280	1275612290	1120914820	1432576380	1480070020	476522016	410467456	440815040	466487872
sp|F8VPZ9|BICRA_MOUSE	F8VPZ9	BICRA_MOUSE	Bicra	1578	Mus musculus OX=10090	1:Experimental evidence at protein level	BRD4-interacting chromatin-remodeling complex-associated protein	1	0.999	7	20	18	36	1	4	3	4	1	4	0	3	1	4	3	3	1	3	0	3	3	7	5	7	3	6	0	5	113290640	93570848	139167856	161396784	106875840	124023304	122792232	176384304	45888216	50771712	44176844	53358692
sp|F8VQB6|MYO10_MOUSE	F8VQB6	MYO10_MOUSE	Myo10	2062	Mus musculus OX=10090	1:Experimental evidence at protein level	Unconventional myosin-X	1	0.999	33	219	219	219	25	26	29	30	27	27	27	28	25	26	29	30	27	27	27	28	25	26	29	30	27	27	27	28	2080427780	1960600450	2648144640	3538885890	2316040700	2178466560	2766974460	2636468740	604302660	587570180	643222530	615164420
sp|G3UVW3|S38A6_MOUSE	G3UVW3	S38A6_MOUSE	Slc38a6	457	Mus musculus OX=10090	1:Experimental evidence at protein level	Probable sodium-coupled neutral amino acid transporter 6	0.9742	0.999	1	1	1	1	0	0	0	0	1	0	0	0	0	0	0	0	1	0	0	0	0	0	0	0	1	0	0	0	0	0	0	0	0	0	0	0	0	0	0	0
sp|G3X9G7|ZN809_MOUSE	G3X9G7	ZN809_MOUSE	Zfp809	402	Mus musculus OX=10090	2:Experimental evidence at transcript level	Zinc finger protein 809	1	0.999	4	39	39	39	3	4	5	6	4	4	5	8	3	4	5	6	4	4	5	8	3	4	5	6	4	4	5	8	1349619840	512277696	654844100	1746297090	925747780	721290430	721301820	1115301120	822061760	729153150	757934270	620614910
sp|G3X9J0|SI1L3_MOUSE	G3X9J0	SI1L3_MOUSE	Sipa1l3	1776	Mus musculus OX=10090	1:Experimental evidence at protein level	Signal-induced proliferation-associated 1-like protein 3	1	0.999	11	59	59	59	7	8	7	8	10	6	5	8	7	8	7	8	10	6	5	8	7	8	7	8	10	6	5	8	619380610	794250750	755540800	619882750	599423680	511867392	743774020	604356350	308247392	295291328	304700704	209821680
sp|G3X9K3|BIG1_MOUSE	G3X9K3	BIG1_MOUSE	Arfgef1	1846	Mus musculus OX=10090	1:Experimental evidence at protein level	Brefeldin A-inhibited guanine nucleotide-exchange protein 1	1	0.999	17	76	76	154	8	12	8	7	12	13	10	6	8	12	8	7	12	13	10	6	16	24	16	19	23	23	19	14	538015170	595451710	575893570	384297952	610791550	708780860	491393600	356656064	108683168	114778984	101070304	95110256
sp|G3XA57|RFIP2_MOUSE	G3XA57	RFIP2_MOUSE	Rab11fip2	512	Mus musculus OX=10090	1:Experimental evidence at protein level	Rab11 family-interacting protein 2	0.9666	0.9987	1	2	2	2	0	0	0	0	0	1	0	1	0	0	0	0	0	1	0	1	0	0	0	0	0	1	0	1	0	0	0	0	0	0	0	44790364	0	0	0	0
sp|G5E829|AT2B1_MOUSE	G5E829	AT2B1_MOUSE	Atp2b1	1220	Mus musculus OX=10090	1:Experimental evidence at protein level	Plasma membrane calcium-transporting ATPase 1	1	0.999	23	464	386	464	53	58	57	60	56	65	62	53	44	49	47	50	47	53	52	44	53	58	57	60	56	65	62	53	15522398200	14102956000	10990002200	22604574700	11331226600	15182114800	10506301400	10481126400	7800093200	8282473500	8111903200	9150512100
sp|G5E861|SCLT1_MOUSE	G5E861	SCLT1_MOUSE	Sclt1	688	Mus musculus OX=10090	1:Experimental evidence at protein level	Sodium channel and clathrin linker 1	1	0.999	7	43	43	43	5	5	7	5	5	5	5	6	5	5	7	5	5	5	5	6	5	5	7	5	5	5	5	6	459623648	241610880	278806784	227866976	161029632	213643456	347499072	305026464	130540152	132481720	137993152	108637088
sp|G5E870|TRIPC_MOUSE	G5E870	TRIPC_MOUSE	Trip12	2025	Mus musculus OX=10090	1:Experimental evidence at protein level	E3 ubiquitin-protein ligase TRIP12	1	0.999	48	460	460	460	56	55	57	69	58	55	57	53	56	55	57	69	58	55	57	53	56	55	57	69	58	55	57	53	3333132030	3176582910	4004163330	4741744600	3890134020	3960950020	4908820500	4107348990	418580352	421125984	446672512	443878240
sp|G5E897|PLGT3_MOUSE	G5E897	PLGT3_MOUSE	Poglut3	503	Mus musculus OX=10090	1:Experimental evidence at protein level	Protein O-glucosyltransferase 3	1	0.999	9	108	108	108	13	14	11	14	15	14	12	15	13	14	11	14	15	14	12	15	13	14	11	14	15	14	12	15	1262440060	732620930	726122180	642287550	797388540	1352749570	678280700	2019507200	351158560	329793280	338530208	277953856
sp|G5E8B9|ZBT11_MOUSE	G5E8B9	ZBT11_MOUSE	Zbtb11	1050	Mus musculus OX=10090	2:Experimental evidence at transcript level	Zinc finger and BTB domain-containing protein 11	1	0.999	10	83	83	83	13	11	10	7	8	12	6	16	13	11	10	7	8	12	6	16	13	11	10	7	8	12	6	16	997491460	926971200	941166780	811867070	905907260	859553730	1205236610	878576830	384706528	331546528	328516544	335607744
sp|G5E8F4|FPGT_MOUSE	G5E8F4	FPGT_MOUSE	Fpgt	590	Mus musculus OX=10090	1:Experimental evidence at protein level	Fucose-1-phosphate guanylyltransferase	1	0.999	3	19	19	19	2	1	3	4	1	3	2	3	2	1	3	4	1	3	2	3	2	1	3	4	1	3	2	3	94723792	124143816	180917472	323488384	148486736	177012832	220885312	180957664	71076880	80098232	119911352	186718688
sp|G5E8P0|GCP6_MOUSE	G5E8P0	GCP6_MOUSE	Tubgcp6	1769	Mus musculus OX=10090	1:Experimental evidence at protein level	Gamma-tubulin complex component 6	1	0.999	6	28	28	28	4	4	4	3	4	4	4	1	4	4	4	3	4	4	4	1	4	4	4	3	4	4	4	1	482832128	286613088	526704992	636730370	406278208	390966400	305966816	476782336	126784240	108043048	157445488	201094816
sp|G5E8P1|BRD1_MOUSE	G5E8P1	BRD1_MOUSE	Brd1	1058	Mus musculus OX=10090	1:Experimental evidence at protein level	Bromodomain-containing protein 1	1	0.999	16	124	124	133	12	16	15	16	15	16	18	16	12	16	15	16	15	16	18	16	13	16	17	18	16	17	19	17	1119683070	1544610690	1496214140	1373380100	1216367740	1514818430	1591920770	1627679870	284126176	370354784	358482048	337839008
sp|G5E8V9|ARFP1_MOUSE	G5E8V9	ARFP1_MOUSE	Arfip1	373	Mus musculus OX=10090	1:Experimental evidence at protein level	Arfaptin-1	1	0.999	6	111	111	111	15	13	15	14	16	13	14	11	15	13	15	14	16	13	14	11	15	13	15	14	16	13	14	11	1309103490	1114550660	1569013500	1965746300	1351242750	1411933950	1753541120	1405870720	846859900	748231940	906898820	822406140
sp|G5E8Z2|TAF4B_MOUSE	G5E8Z2	TAF4B_MOUSE	Taf4b	850	Mus musculus OX=10090	1:Experimental evidence at protein level	Transcription initiation factor TFIID subunit 4B	1	0.999	4	13	13	13	3	3	2	1	1	2	1	0	3	3	2	1	1	2	1	0	3	3	2	1	1	2	1	0	243814208	326318912	275876192	334342624	199063072	288664960	414319328	388262400	284727744	307511264	243340000	234652944
sp|L0N7N1|KIF14_MOUSE	L0N7N1	KIF14_MOUSE	Kif14	1674	Mus musculus OX=10090	1:Experimental evidence at protein level	Kinesin-like protein KIF14	1	0.999	17	92	92	92	11	13	14	8	14	12	10	10	11	13	14	8	14	12	10	10	11	13	14	8	14	12	10	10	994256260	816323140	848181060	748630720	821846780	771248580	975335940	1010608000	333229728	294284832	287087296	278562976
sp|O08528|HXK2_MOUSE	O08528	HXK2_MOUSE	Hk2	917	Mus musculus OX=10090	1:Experimental evidence at protein level	Hexokinase-2	1	0.999	35	475	475	515	56	58	59	59	57	65	55	66	56	58	59	59	57	65	55	66	62	62	63	67	60	71	60	70	10436627500	10349360100	13094328300	10099861500	10548046800	11647966200	12892920800	12735048700	4149818110	3843097090	3925935620	3224038140
sp|O08529|CAN2_MOUSE	O08529	CAN2_MOUSE	Capn2	700	Mus musculus OX=10090	1:Experimental evidence at protein level	Calpain-2 catalytic subunit	1	0.999	29	360	360	360	41	50	42	45	43	46	44	49	41	50	42	45	43	46	44	49	41	50	42	45	43	46	44	49	4730474500	4455010300	5314430000	5841713200	4451682800	4385914900	5460025300	6094822400	2051304830	1885274240	1902874240	1740912000
sp|O08539|BIN1_MOUSE	O08539	BIN1_MOUSE	Bin1	588	Mus musculus OX=10090	1:Experimental evidence at protein level	Myc box-dependent-interacting protein 1	1	0.999	6	35	35	48	5	6	4	4	3	3	4	6	5	6	4	4	3	3	4	6	7	8	6	5	5	5	5	7	204956352	187866336	273085760	414636256	222053568	274933216	277258496	285269216	186052048	178379216	191070832	169970544
sp|O08547|SC22B_MOUSE	O08547	SC22B_MOUSE	Sec22b	215	Mus musculus OX=10090	1:Experimental evidence at protein level	Vesicle-trafficking protein SEC22b	1	0.999	11	296	296	296	40	43	38	35	34	35	32	39	40	43	38	35	34	35	32	39	40	43	38	35	34	35	32	39	6118541300	6166293500	6110033400	6405005800	6447970800	5854737900	6073355300	5330354200	1469107200	1415840380	1391426300	1457795710
sp|O08550|KMT2B_MOUSE	O08550	KMT2B_MOUSE	Kmt2b	2713	Mus musculus OX=10090	1:Experimental evidence at protein level	Histone-lysine N-methyltransferase 2B	1	0.999	13	67	67	77	10	6	10	11	8	10	5	7	10	6	10	11	8	10	5	7	12	7	11	11	9	12	7	8	432542400	521752256	484586592	604882690	454576320	423631264	436244608	675032830	130544720	150797072	129379928	151729776
sp|O08553|DPYL2_MOUSE	O08553	DPYL2_MOUSE	Dpysl2	572	Mus musculus OX=10090	1:Experimental evidence at protein level	Dihydropyrimidinase-related protein 2	1	0.999	28	572	526	572	71	69	74	70	72	72	69	75	64	63	68	65	66	68	63	69	71	69	74	70	72	72	69	75	8172222000	8070593500	7851592200	7682049500	8271142900	8058513900	7603728900	8085584400	927689860	967260350	954087870	888992510
sp|O08573|LEG9_MOUSE	O08573	LEG9_MOUSE	Lgals9	353	Mus musculus OX=10090	1:Experimental evidence at protein level	Galectin-9	1	0.999	9	75	75	75	8	14	10	8	8	8	9	10	8	14	10	8	8	8	9	10	8	14	10	8	8	8	9	10	181041536	237796224	308550144	246417664	229699632	203489264	238677712	253536752	72630952	59374544	88171816	96104072
sp|O08579|EMD_MOUSE	O08579	EMD_MOUSE	Emd	259	Mus musculus OX=10090	1:Experimental evidence at protein level	Emerin	1	0.999	14	270	270	270	33	34	33	34	38	34	29	35	33	34	33	34	38	34	29	35	33	34	33	34	38	34	29	35	5330481700	4470672900	6693394400	9543146500	5370037800	5006861300	6212690400	7942859300	1493370500	1513890180	1748888580	1773917440
sp|O08580|ERR1_MOUSE	O08580	ERR1_MOUSE	Esrra	422	Mus musculus OX=10090	1:Experimental evidence at protein level	Steroid hormone receptor ERR1	1	0.999	5	32	31	32	4	6	3	3	3	4	6	3	4	6	3	3	3	4	5	3	4	6	3	3	3	4	6	3	94699744	87457568	84679016	91013536	98032192	61330796	95171704	110965968	70708936	65078504	59180596	55986288
sp|O08582|GTPB1_MOUSE	O08582	GTPB1_MOUSE	Gtpbp1	668	Mus musculus OX=10090	1:Experimental evidence at protein level	GTP-binding protein 1	1	0.999	17	209	209	209	22	28	27	27	27	27	23	28	22	28	27	27	27	27	23	28	22	28	27	27	27	27	23	28	1896619010	1989622140	2131141250	2166030850	2132694270	2154827520	1905626370	2309819140	369975936	373487936	381178112	386708160
sp|O08583|THOC4_MOUSE	O08583	THOC4_MOUSE	Alyref	255	Mus musculus OX=10090	1:Experimental evidence at protein level	THO complex subunit 4	1	0.999	27	562	304	562	76	72	74	64	69	64	67	76	45	41	38	30	38	34	37	41	76	72	74	64	69	64	67	76	38434398000	35855786000	36329763000	61835579000	36549571000	44368044000	31439751200	52564476000	18324738000	18160238600	16976176100	16271081500
sp|O08585|CLCA_MOUSE	O08585	CLCA_MOUSE	Clta	235	Mus musculus OX=10090	1:Experimental evidence at protein level	Clathrin light chain A	1	0.999	11	271	271	271	30	31	37	35	34	33	39	32	30	31	37	35	34	33	39	32	30	31	37	35	34	33	39	32	8378840600	6701191200	8490744800	5975525400	7890681900	7315187700	7150814200	6600963100	2911208450	2393369600	2885036540	2428260860
sp|O08586|PTEN_MOUSE	O08586	PTEN_MOUSE	Pten	403	Mus musculus OX=10090	1:Experimental evidence at protein level	Phosphatidylinositol 3,4,5-trisphosphate 3-phosphatase and dual-specificity protein phosphatase PTEN	1	0.999	3	45	45	45	6	5	6	7	5	4	6	6	6	5	6	7	5	4	6	6	6	5	6	7	5	4	6	6	1805775870	616679680	1249009020	3026893570	921777660	1579271940	1327050370	1735858050	1357848700	574524860	1096981500	2139387390
sp|O08599|STXB1_MOUSE	O08599	STXB1_MOUSE	Stxbp1	594	Mus musculus OX=10090	1:Experimental evidence at protein level	Syntaxin-binding protein 1	1	0.999	25	277	277	277	38	32	33	33	36	37	34	34	38	32	33	33	36	37	34	34	38	32	33	33	36	37	34	34	3667746050	2956805890	3563545090	3209724160	3338349570	3210083840	3649573630	3425878780	519118624	493098624	538324290	482695424
sp|O08600|NUCG_MOUSE	O08600	NUCG_MOUSE	Endog	294	Mus musculus OX=10090	1:Experimental evidence at protein level	Endonuclease G, mitochondrial	1	0.999	6	46	46	46	6	6	6	6	5	5	6	6	6	6	6	6	5	5	6	6	6	6	6	6	5	5	6	6	306317728	321748576	261295760	296802944	342242368	315197536	355212032	345278784	81601160	85246344	82126264	81370408
sp|O08602|RAE1A_MOUSE	O08602	RAE1A_MOUSE	Raet1a	253	Mus musculus OX=10090	1:Experimental evidence at protein level	Retinoic acid early-inducible protein 1-alpha	1	0.999	2	23	23	23	1	4	4	2	4	2	2	4	1	4	4	2	4	2	2	4	1	4	4	2	4	2	2	4	124781824	135075024	131495368	87256408	104608688	122524784	133186448	131123064	50909988	59128032	57662888	38350232
sp|O08603|RAE1B_MOUSE	O08603	RAE1B_MOUSE	Raet1b	253	Mus musculus OX=10090	1:Experimental evidence at protein level	Retinoic acid early-inducible protein 1-beta	1	0.999	2	37	37	37	4	5	5	3	5	5	7	3	4	5	5	3	5	5	7	3	4	5	5	3	5	5	7	3	170783568	159737232	130791192	155935376	156412512	103262328	177187200	115622280	67428072	68576496	84930864	64594224
sp|O08604|RAE1C_MOUSE	O08604	RAE1C_MOUSE	Raet1c	253	Mus musculus OX=10090	1:Experimental evidence at protein level	Retinoic acid early-inducible protein 1-gamma	0.9747	0.999	1	14	14	14	1	2	3	2	1	1	2	2	1	2	3	2	1	1	2	2	1	2	3	2	1	1	2	2	50685576	51400180	61321780	57305800	62175132	71399576	49007908	59601084	0	0	0	0
sp|O08605|MKNK1_MOUSE	O08605	MKNK1_MOUSE	Mknk1	427	Mus musculus OX=10090	1:Experimental evidence at protein level	MAP kinase-interacting serine/threonine-protein kinase 1	1	0.999	5	37	37	37	6	7	3	6	5	4	3	3	6	7	3	6	5	4	3	3	6	7	3	6	5	4	3	3	253809184	198769408	120167472	110442496	169751680	130394944	115666832	123538472	96077960	107252144	68458096	61743440
sp|O08609|MLX_MOUSE	O08609	MLX_MOUSE	Mlx	298	Mus musculus OX=10090	1:Experimental evidence at protein level	Max-like protein X	1	0.999	5	20	20	20	3	4	2	3	2	2	1	3	3	4	2	3	2	2	1	3	3	4	2	3	2	2	1	3	125930192	191540848	79059016	115732272	119696048	107115248	145555008	117803320	47130552	50799936	44163860	41806340
sp|O08638|MYH11_MOUSE	O08638	MYH11_MOUSE	Myh11	1972	Mus musculus OX=10090	1:Experimental evidence at protein level	Myosin-11	1	0.999	26	216	206	540	28	26	24	25	27	33	23	30	26	26	24	23	25	31	22	29	68	63	71	68	64	69	64	73	5657065500	2899985660	3078364420	4063083520	3134822910	5049924100	2557473280	4674226700	1799166590	1533788930	1573710080	1384996350
sp|O08648|M3K4_MOUSE	O08648	M3K4_MOUSE	Map3k4	1597	Mus musculus OX=10090	1:Experimental evidence at protein level	Mitogen-activated protein kinase kinase kinase 4	1	0.999	20	85	85	85	11	9	9	13	9	11	9	14	11	9	9	13	9	11	9	14	11	9	9	13	9	11	9	14	559377540	425651072	518999072	655396610	676325890	549397310	578470780	528195968	173943168	170750832	167630240	166648368
sp|O08663|MAP2_MOUSE	O08663	MAP2_MOUSE	Metap2	478	Mus musculus OX=10090	1:Experimental evidence at protein level	Methionine aminopeptidase 2	1	0.999	11	168	168	168	23	23	23	17	22	22	17	21	23	23	23	17	22	22	17	21	23	23	23	17	22	22	17	21	1490621440	1323161860	1306970620	931364290	1034813180	1222699010	1230725630	1162491520	247197616	285431552	266129872	202039776
sp|O08664|BCL7C_MOUSE	O08664	BCL7C_MOUSE	Bcl7c	217	Mus musculus OX=10090	1:Experimental evidence at protein level	B-cell CLL/lymphoma 7 protein family member C	1	0.999	3	23	23	31	4	3	3	2	3	3	2	3	4	3	3	2	3	3	2	3	5	4	4	3	4	4	3	4	112351280	28566644	144339776	131935152	64524984	108389504	158507872	301616224	76873608	0	70423336	91463856
sp|O08674|RBPJL_MOUSE	O08674	RBPJL_MOUSE	Rbpjl	515	Mus musculus OX=10090	1:Experimental evidence at protein level	Recombining binding protein suppressor of hairless-like protein	0.9999	0.999	3	3	3	18	0	1	0	0	0	1	0	1	0	1	0	0	0	1	0	1	0	6	0	0	0	6	0	6	0	0	0	0	0	0	0	0	0	0	0	0
sp|O08688|CAN5_MOUSE	O08688	CAN5_MOUSE	Capn5	640	Mus musculus OX=10090	1:Experimental evidence at protein level	Calpain-5	1	0.999	4	5	5	5	1	0	2	1	0	0	0	1	1	0	2	1	0	0	0	1	1	0	2	1	0	0	0	1	143386688	144623200	205005344	150972816	208716048	166675616	305056480	200637536	0	0	126573056	109682424
sp|O08696|FOXM1_MOUSE	O08696	FOXM1_MOUSE	Foxm1	760	Mus musculus OX=10090	1:Experimental evidence at protein level	Forkhead box protein M1	1	0.999	6	21	21	21	2	3	2	3	3	3	1	4	2	3	2	3	3	3	1	4	2	3	2	3	3	3	1	4	266522528	91412672	276156128	218626992	104620480	232455296	329783392	257905264	154625840	114802768	126766152	87205120
sp|O08709|PRDX6_MOUSE	O08709	PRDX6_MOUSE	Prdx6	224	Mus musculus OX=10090	1:Experimental evidence at protein level	Peroxiredoxin-6	1	0.999	9	134	134	134	15	18	14	18	18	16	21	14	15	18	14	18	18	16	21	14	15	18	14	18	18	16	21	14	1372947580	1238391940	934886660	1345860990	1191626370	1129211520	1379175420	936735100	334414112	329228928	271795808	358641568
sp|O08715|AKAP1_MOUSE	O08715	AKAP1_MOUSE	Akap1	857	Mus musculus OX=10090	1:Experimental evidence at protein level	A-kinase anchor protein 1, mitochondrial	1	0.999	7	46	46	46	7	5	5	7	5	4	7	6	7	5	5	7	5	4	7	6	7	5	5	7	5	4	7	6	602405060	458305056	715148480	783173180	630665090	639592640	754130560	816572610	401949056	436611744	479366272	483385216
sp|O08734|BAK_MOUSE	O08734	BAK_MOUSE	Bak1	209	Mus musculus OX=10090	1:Experimental evidence at protein level	Bcl-2 homologous antagonist/killer	1	0.999	5	62	62	62	8	7	6	11	7	7	8	8	8	7	6	11	7	7	8	8	8	7	6	11	7	7	8	8	674889980	640883390	439519520	614045060	619861380	628769020	423713632	592214020	355772576	346729536	314317280	317645216
sp|O08738|CASP6_MOUSE	O08738	CASP6_MOUSE	Casp6	276	Mus musculus OX=10090	1:Experimental evidence at protein level	Caspase-6	1	0.999	6	30	30	30	3	3	5	2	5	3	5	4	3	3	5	2	5	3	5	4	3	3	5	2	5	3	5	4	168385424	235385792	256609008	254172304	252894064	226186080	234314688	240731440	80010408	86024488	92958096	90536408
sp|O08739|AMPD3_MOUSE	O08739	AMPD3_MOUSE	Ampd3	766	Mus musculus OX=10090	1:Experimental evidence at protein level	AMP deaminase 3	1	0.999	9	65	65	84	9	9	9	7	9	8	7	7	9	9	9	7	9	8	7	7	12	12	11	9	11	10	9	10	844250500	858009980	1060871940	1183588350	651912190	969404420	995443200	1018461180	419871136	386646112	396802048	338870912
sp|O08749|DLDH_MOUSE	O08749	DLDH_MOUSE	Dld	509	Mus musculus OX=10090	1:Experimental evidence at protein level	Dihydrolipoyl dehydrogenase, mitochondrial	1	0.999	14	222	222	222	29	33	26	23	26	33	26	26	29	33	26	23	26	33	26	26	29	33	26	23	26	33	26	26	4608523800	5091691500	5098105300	3964139010	5221341200	4818807800	5516260900	4336742900	1537494140	1924903550	1687523970	1195718660
sp|O08750|NFIL3_MOUSE	O08750	NFIL3_MOUSE	Nfil3	462	Mus musculus OX=10090	1:Experimental evidence at protein level	Nuclear factor interleukin-3-regulated protein	1	0.999	4	10	10	10	0	2	2	0	1	3	0	2	0	2	2	0	1	3	0	2	0	2	2	0	1	3	0	2	47186732	42283516	360945216	47143096	0	65300984	92218136	63171888	0	0	71444400	0
sp|O08756|HCD2_MOUSE	O08756	HCD2_MOUSE	Hsd17b10	261	Mus musculus OX=10090	1:Experimental evidence at protein level	3-hydroxyacyl-CoA dehydrogenase type-2	1	0.999	8	106	106	106	12	12	13	17	13	12	11	16	12	12	13	17	13	12	11	16	12	12	13	17	13	12	11	16	694619460	706446460	666873860	901385470	699509180	761408700	644843390	828756480	280825696	254040112	219739760	230762160
sp|O08759|UBE3A_MOUSE	O08759	UBE3A_MOUSE	Ube3a	870	Mus musculus OX=10090	1:Experimental evidence at protein level	Ubiquitin-protein ligase E3A	1	0.999	23	279	279	279	37	34	33	36	35	34	32	38	37	34	33	36	35	34	32	38	37	34	33	36	35	34	32	38	2912307970	4630170600	3247389700	3563798780	4329503200	2900651010	3583747070	3889406980	913205700	1018014270	1019584450	954622720
sp|O08760|OGG1_MOUSE	O08760	OGG1_MOUSE	Ogg1	345	Mus musculus OX=10090	1:Experimental evidence at protein level	N-glycosylase/DNA lyase	1	0.999	5	14	14	14	3	1	2	1	3	0	2	2	3	1	2	1	3	0	2	2	3	1	2	1	3	0	2	2	96624872	72043696	59303180	94576048	81115072	89504408	123372000	119161256	40744456	42958600	40430256	34972076
sp|O08784|TCOF_MOUSE	O08784	TCOF_MOUSE	Tcof1	1320	Mus musculus OX=10090	1:Experimental evidence at protein level	Treacle protein	1	0.999	20	283	283	283	33	37	30	37	33	38	32	43	33	37	30	37	33	38	32	43	33	37	30	37	33	38	32	43	3799524610	3630775550	3726922750	3915542270	3456366340	3900104450	3799841790	4558451200	822489790	918520510	881793340	838984830
sp|O08785|CLOCK_MOUSE	O08785	CLOCK_MOUSE	Clock	855	Mus musculus OX=10090	1:Experimental evidence at protein level	Circadian locomoter output cycles protein kaput	1	0.999	6	32	27	32	3	4	5	2	5	3	5	5	3	4	4	2	4	2	4	4	3	4	5	2	5	3	5	5	228211488	333136928	277467488	233969776	292341536	297410208	280692096	267976432	130031880	127084768	119656992	120705216
sp|O08788|DCTN1_MOUSE	O08788	DCTN1_MOUSE	Dctn1	1281	Mus musculus OX=10090	1:Experimental evidence at protein level	Dynactin subunit 1	1	0.999	37	561	560	561	67	75	72	74	77	64	63	69	67	75	72	73	77	64	63	69	67	75	72	74	77	64	63	69	8528879600	7762376700	7295565800	8384863200	7008513000	6237693400	7393718800	8269128200	1588181630	1403837820	1461775740	1385416060
sp|O08789|MNT_MOUSE	O08789	MNT_MOUSE	Mnt	591	Mus musculus OX=10090	2:Experimental evidence at transcript level	Max-binding protein MNT	1	0.999	3	43	43	43	5	6	6	4	5	5	4	8	5	6	6	4	5	5	4	8	5	6	6	4	5	5	4	8	134966624	150007296	156055296	117195568	116497232	120362880	119031536	149266464	66289972	74396824	77250984	64526704
sp|O08795|GLU2B_MOUSE	O08795	GLU2B_MOUSE	Prkcsh	521	Mus musculus OX=10090	1:Experimental evidence at protein level	Glucosidase 2 subunit beta	1	0.999	23	366	366	366	38	46	48	56	44	40	46	48	38	46	48	56	44	40	46	48	38	46	48	56	44	40	46	48	39111733000	35722224000	29842153500	55647883000	28858603500	36316332000	28283508700	40099197000	24418871300	28509323300	30612076500	36502807000
sp|O08796|EF2K_MOUSE	O08796	EF2K_MOUSE	Eef2k	724	Mus musculus OX=10090	1:Experimental evidence at protein level	Eukaryotic elongation factor 2 kinase	0.9887	0.9989	3	4	4	4	1	0	0	2	0	0	1	0	1	0	0	2	0	0	1	0	1	0	0	2	0	0	1	0	0	0	0	39801728	0	0	51847356	0	0	0	0	0
sp|O08800|SPB8_MOUSE	O08800	SPB8_MOUSE	Serpinb8	374	Mus musculus OX=10090	1:Experimental evidence at protein level	Serpin B8	1	0.999	4	29	29	29	3	5	5	4	2	3	2	5	3	5	5	4	2	3	2	5	3	5	5	4	2	3	2	5	485803136	547991300	183951200	386101248	526672096	514345856	424568096	420849696	245881728	254982672	213022672	199287872
sp|O08807|PRDX4_MOUSE	O08807	PRDX4_MOUSE	Prdx4	274	Mus musculus OX=10090	1:Experimental evidence at protein level	Peroxiredoxin-4	1	0.999	17	462	448	462	59	60	56	59	55	59	57	57	58	58	54	57	53	57	55	56	59	60	56	59	55	59	57	57	23599767600	18645866500	16435183600	30304938000	18363521000	20367685600	16882176000	18525521900	8948041700	8128308200	8621348900	8976496600
sp|O08808|DIAP1_MOUSE	O08808	DIAP1_MOUSE	Diaph1	1255	Mus musculus OX=10090	1:Experimental evidence at protein level	Protein diaphanous homolog 1	1	0.999	22	229	229	229	33	29	30	25	32	34	24	22	33	29	30	25	32	34	24	22	33	29	30	25	32	34	24	22	2157817090	2188906500	3312981500	3116796670	2413535740	2406693120	2714872060	3542970370	734572030	769128580	838892100	766907650
sp|O08810|U5S1_MOUSE	O08810	U5S1_MOUSE	Eftud2	971	Mus musculus OX=10090	1:Experimental evidence at protein level	116 kDa U5 small nuclear ribonucleoprotein component	1	0.999	46	732	732	822	93	97	95	87	88	91	84	97	93	97	95	87	88	91	84	97	104	110	104	97	98	103	94	112	11459462100	17701275600	14755690500	20666646500	20696504300	20261859300	25838618600	12001872900	6146304500	6094206000	6082800600	5817863200
sp|O08811|ERCC2_MOUSE	O08811	ERCC2_MOUSE	Ercc2	760	Mus musculus OX=10090	1:Experimental evidence at protein level	General transcription and DNA repair factor IIH helicase subunit XPD	1	0.999	17	134	134	134	15	16	17	17	16	18	18	17	15	16	17	17	16	18	18	17	15	16	17	17	16	18	18	17	944752900	955128450	835434880	879324220	826054460	959865150	986682560	998608000	326446240	319040064	295374752	317263232
sp|O08832|GALT4_MOUSE	O08832	GALT4_MOUSE	Galnt4	578	Mus musculus OX=10090	1:Experimental evidence at protein level	Polypeptide N-acetylgalactosaminyltransferase 4	1	0.999	4	18	18	34	2	2	3	2	2	3	2	2	2	2	3	2	2	3	2	2	4	4	5	4	4	5	4	4	68038816	62803204	76174848	86417568	84808496	134090064	86780032	85140368	38280940	34870904	42568684	47768864
sp|O08848|RO60_MOUSE	O08848	RO60_MOUSE	RO60	538	Mus musculus OX=10090	1:Experimental evidence at protein level	RNA-binding protein Ro60	1	0.999	9	118	118	118	14	12	18	13	16	14	14	17	14	12	18	13	16	14	14	17	14	12	18	13	16	14	14	17	611405820	656976060	733968770	680188350	722846460	644139260	798811330	737258180	222408608	200491824	206543232	220039712
sp|O08856|ELL_MOUSE	O08856	ELL_MOUSE	Ell	602	Mus musculus OX=10090	2:Experimental evidence at transcript level	RNA polymerase II elongation factor ELL	1	0.999	13	107	107	107	11	14	15	17	13	11	11	15	11	14	15	17	13	11	11	15	11	14	15	17	13	11	11	15	1030170370	881392580	1301970180	1266806910	1140012540	1118099970	1516040830	1276943490	382261760	380298816	356534176	345325152
sp|O08863|BIRC3_MOUSE	O08863	BIRC3_MOUSE	Birc3	600	Mus musculus OX=10090	1:Experimental evidence at protein level	Baculoviral IAP repeat-containing protein 3	0.9727	0.997	3	5	5	10	1	0	0	1	1	0	1	1	1	0	0	1	1	0	1	1	2	0	0	2	2	0	2	2	40443524	0	0	23650784	20048274	0	20172702	0	0	0	0	0
sp|O08901|BUB1_MOUSE	O08901	BUB1_MOUSE	Bub1	1058	Mus musculus OX=10090	1:Experimental evidence at protein level	Mitotic checkpoint serine/threonine-protein kinase BUB1	1	0.999	3	34	34	34	3	3	6	4	5	4	4	5	3	3	6	4	5	4	4	5	3	3	6	4	5	4	4	5	267090304	184145216	403619360	170183792	459732864	339274720	248297136	250436208	198693632	148214912	201040784	136406656
sp|O08908|P85B_MOUSE	O08908	P85B_MOUSE	Pik3r2	722	Mus musculus OX=10090	1:Experimental evidence at protein level	Phosphatidylinositol 3-kinase regulatory subunit beta	1	0.999	14	72	72	72	7	7	8	9	8	11	9	13	7	7	8	9	8	11	9	13	7	7	8	9	8	11	9	13	430058752	392813056	354292416	377240928	286293248	385426144	370632800	437418208	79649976	60177604	68268016	62177812
sp|O08912|GALT1_MOUSE	O08912	GALT1_MOUSE	Galnt1	559	Mus musculus OX=10090	1:Experimental evidence at protein level	Polypeptide N-acetylgalactosaminyltransferase 1	1	0.999	9	52	31	52	7	8	7	7	5	4	7	7	5	3	4	3	4	4	4	4	7	8	7	7	5	4	7	7	265178496	223005472	240614832	240646608	266194080	208611520	224687344	345936096	56259372	52611812	55570812	53472992
sp|O08915|AIP_MOUSE	O08915	AIP_MOUSE	Aip	330	Mus musculus OX=10090	1:Experimental evidence at protein level	AH receptor-interacting protein	1	0.999	7	48	48	48	4	5	6	8	9	4	5	7	4	5	6	8	9	4	5	7	4	5	6	8	9	4	5	7	304793632	208725664	375941216	490959712	363580032	279217760	380391840	384034592	161468768	161535856	152204400	168243440
sp|O08917|FLOT1_MOUSE	O08917	FLOT1_MOUSE	Flot1	428	Mus musculus OX=10090	1:Experimental evidence at protein level	Flotillin-1	1	0.999	9	56	56	56	6	8	7	8	7	8	5	7	6	8	7	8	7	8	5	7	6	8	7	8	7	8	5	7	1421536640	591131390	749107010	786268220	690439490	823939330	717679420	761371580	554619970	639828930	531309408	525974880
sp|O08970|TUFT1_MOUSE	O08970	TUFT1_MOUSE	Tuft1	390	Mus musculus OX=10090	1:Experimental evidence at protein level	Tuftelin	1	0.999	4	28	28	28	3	3	5	3	4	4	4	2	3	3	5	3	4	4	4	2	3	3	5	3	4	4	4	2	375002272	396888736	1261051140	258921680	1151741570	284494176	234284640	1549525890	370618912	401708960	798806720	0
sp|O08983|HPS1_MOUSE	O08983	HPS1_MOUSE	Hps1	704	Mus musculus OX=10090	2:Experimental evidence at transcript level	Hermansky-Pudlak syndrome 1 protein homolog	1	0.999	3	7	7	7	1	1	0	1	1	1	2	0	1	1	0	1	1	1	2	0	1	1	0	1	1	1	2	0	43132196	5508111	41626136	10104691	47797804	66845284	66746920	0	0	0	0	0
sp|O08992|SDCB1_MOUSE	O08992	SDCB1_MOUSE	Sdcbp	299	Mus musculus OX=10090	1:Experimental evidence at protein level	Syntenin-1	1	0.999	13	107	107	107	10	16	13	14	11	16	14	13	10	16	13	14	11	16	14	13	10	16	13	14	11	16	14	13	2691688960	1812334210	2952258050	4893578800	3172555780	2302417660	2696828670	3571651330	1139328770	1105326980	1176319100	1214143620
sp|O08997|ATOX1_MOUSE	O08997	ATOX1_MOUSE	Atox1	68	Mus musculus OX=10090	1:Experimental evidence at protein level	Copper transport protein ATOX1	1	0.999	2	48	48	48	7	7	6	6	9	4	5	4	7	7	6	6	9	4	5	4	7	7	6	6	9	4	5	4	1829153660	1557586690	2113847170	3391997180	1756564610	1945306500	2972847100	2734160130	1853156480	1776661760	1925364350	2776612610
sp|O09000|NCOA3_MOUSE	O09000	NCOA3_MOUSE	Ncoa3	1398	Mus musculus OX=10090	1:Experimental evidence at protein level	Nuclear receptor coactivator 3	1	0.999	25	242	242	242	29	33	30	30	26	31	29	34	29	33	30	30	26	31	29	34	29	33	30	30	26	31	29	34	1702110460	6957729300	3604179710	6027262500	5714620400	2336722180	4000407300	4639179300	2083823620	2169161220	2183530500	2039176320
sp|O09005|DEGS1_MOUSE	O09005	DEGS1_MOUSE	Degs1	323	Mus musculus OX=10090	1:Experimental evidence at protein level	Sphingolipid delta(4)-desaturase DES1	1	0.999	3	43	43	43	7	6	6	4	6	5	5	4	7	6	6	4	6	5	5	4	7	6	6	4	6	5	5	4	776437760	644074300	696809600	523966528	802813310	665768640	570378940	469684352	372233184	346797312	334784928	271523424
sp|O09012|PEX5_MOUSE	O09012	PEX5_MOUSE	Pex5	639	Mus musculus OX=10090	1:Experimental evidence at protein level	Peroxisomal targeting signal 1 receptor	1	0.999	11	124	124	124	15	14	16	15	15	17	16	16	15	14	16	15	15	17	16	16	15	14	16	15	15	17	16	16	785066300	695164860	1282802430	864508220	875190850	910244540	1073202690	1078558460	283026688	276798016	294711104	269238400
sp|O09039|SH2B3_MOUSE	O09039	SH2B3_MOUSE	Sh2b3	548	Mus musculus OX=10090	1:Experimental evidence at protein level	SH2B adapter protein 3	1	0.999	7	30	30	42	2	4	7	4	3	2	5	3	2	4	7	4	3	2	5	3	3	6	8	6	4	3	7	5	481872320	462881088	508447776	329862432	386795392	378413024	623099460	469219232	326624320	282453664	271543904	202661312
sp|O09043|NAPSA_MOUSE	O09043	NAPSA_MOUSE	Napsa	419	Mus musculus OX=10090	1:Experimental evidence at protein level	Napsin-A	1	0.999	5	22	22	22	4	2	3	2	2	3	2	4	4	2	3	2	2	3	2	4	4	2	3	2	2	3	2	4	294244800	188873264	308784704	427321216	265313504	272982880	186541584	153984192	204137264	171496656	202813488	202728976
sp|O09044|SNP23_MOUSE	O09044	SNP23_MOUSE	Snap23	210	Mus musculus OX=10090	1:Experimental evidence at protein level	Synaptosomal-associated protein 23	1	0.999	4	54	54	54	6	3	7	12	6	4	7	9	6	3	7	12	6	4	7	9	6	3	7	12	6	4	7	9	310256192	165503200	603217660	758486460	452851104	263196736	409351008	443644000	137554912	141706912	199311888	222660480
sp|O09046|OXLA_MOUSE	O09046	OXLA_MOUSE	Il4i1	630	Mus musculus OX=10090	1:Experimental evidence at protein level	L-amino-acid oxidase	1	0.999	4	39	39	39	5	5	7	4	5	5	3	5	5	5	7	4	5	5	3	5	5	5	7	4	5	5	3	5	208551376	249324416	180398784	198708384	231899568	200329248	237684704	225630816	87717968	94227880	75336104	97132976
sp|O09053|WRN_MOUSE	O09053	WRN_MOUSE	Wrn	1401	Mus musculus OX=10090	1:Experimental evidence at protein level	Werner syndrome ATP-dependent helicase homolog	1	0.999	8	59	59	59	7	6	7	7	9	6	9	8	7	6	7	7	9	6	9	8	7	6	7	7	9	6	9	8	305746368	248538496	325760576	349767296	360617312	283113248	324922720	295021760	118683176	116398408	113471600	119722528
sp|O09061|PSB1_MOUSE	O09061	PSB1_MOUSE	Psmb1	240	Mus musculus OX=10090	1:Experimental evidence at protein level	Proteasome subunit beta type-1	1	0.999	26	410	410	410	47	52	51	51	52	51	52	54	47	52	51	51	52	51	52	54	47	52	51	51	52	51	52	54	9341114400	8104645600	8267474900	8260815400	8563535400	8697314300	8153642500	8098585100	2529825020	2297317380	2374852860	2374723840
sp|O09106|HDAC1_MOUSE	O09106	HDAC1_MOUSE	Hdac1	482	Mus musculus OX=10090	1:Experimental evidence at protein level	Histone deacetylase 1	1	0.999	28	732	240	732	81	96	106	81	95	91	97	85	25	31	36	24	34	29	34	27	81	96	106	81	95	91	97	85	17000242200	15155103700	17428158500	36113269000	13808393200	17586352100	21209503700	24834467800	11053729800	12318314500	12792631300	10962299900
sp|O09110|MP2K3_MOUSE	O09110	MP2K3_MOUSE	Map2k3	347	Mus musculus OX=10090	1:Experimental evidence at protein level	Dual specificity mitogen-activated protein kinase kinase 3	1	0.999	15	161	129	161	21	17	21	20	22	19	21	20	16	13	16	17	18	16	17	16	21	17	21	20	22	19	21	20	2226523650	2262643460	2627284480	2054456450	2238966780	2426839550	2377650180	2202006530	591791940	594629700	583189180	565760450
sp|O09111|NDUBB_MOUSE	O09111	NDUBB_MOUSE	Ndufb11	151	Mus musculus OX=10090	1:Experimental evidence at protein level	NADH dehydrogenase [ubiquinone] 1 beta subcomplex subunit 11, mitochondrial	1	0.999	5	40	40	40	4	4	6	5	5	5	7	4	4	4	6	5	5	5	7	4	4	4	6	5	5	5	7	4	475002944	455889376	428163872	595018430	462379200	488523616	421642784	604330690	269573952	260001312	267907040	315486304
sp|O09126|SEM4D_MOUSE	O09126	SEM4D_MOUSE	Sema4d	861	Mus musculus OX=10090	1:Experimental evidence at protein level	Semaphorin-4D	0.9994	0.999	2	11	11	11	0	1	0	3	0	1	2	4	0	1	0	3	0	1	2	4	0	1	0	3	0	1	2	4	0	21399304	21139678	39439492	50425328	20078830	17424744	47248928	0	0	0	21273870
sp|O09130|NF2IP_MOUSE	O09130	NF2IP_MOUSE	Nfatc2ip	412	Mus musculus OX=10090	1:Experimental evidence at protein level	NFATC2-interacting protein	1	0.999	4	49	49	49	6	5	4	7	6	6	7	8	6	5	4	7	6	6	7	8	6	5	4	7	6	6	7	8	380844416	354967040	338709760	253263216	369797312	352588352	440887488	341934848	169880080	166189008	163624736	131165480
sp|O09131|GSTO1_MOUSE	O09131	GSTO1_MOUSE	Gsto1	240	Mus musculus OX=10090	1:Experimental evidence at protein level	Glutathione S-transferase omega-1	1	0.999	6	83	83	83	10	9	8	13	9	11	12	11	10	9	8	13	9	11	12	11	10	9	8	13	9	11	12	11	804275260	811443140	1090115580	1834546940	921124420	918479620	1177242500	1099270530	715501120	653516420	710906430	891156740
sp|O09159|MA2B1_MOUSE	O09159	MA2B1_MOUSE	Man2b1	1013	Mus musculus OX=10090	1:Experimental evidence at protein level	Lysosomal alpha-mannosidase	1	0.999	24	315	315	315	39	35	44	41	39	37	38	42	39	35	44	41	39	37	38	42	39	35	44	41	39	37	38	42	3674465540	2688140030	3769637890	5805089300	3124969220	2624770560	3138330620	3325277700	789987140	791413380	881213820	922564800
sp|O09167|RL21_MOUSE	O09167	RL21_MOUSE	Rpl21	160	Mus musculus OX=10090	1:Experimental evidence at protein level	60S ribosomal protein L21	1	0.999	8	232	232	232	25	34	32	30	30	25	30	26	25	34	32	30	30	25	30	26	25	34	32	30	30	25	30	26	6770791400	9153152000	12612147200	12707343400	8497379800	7479540200	3581607420	11288856600	5779504100	7184953300	6132957700	7132735500
sp|O09172|GSH0_MOUSE	O09172	GSH0_MOUSE	Gclm	274	Mus musculus OX=10090	1:Experimental evidence at protein level	Glutamate--cysteine ligase regulatory subunit	1	0.999	15	273	273	273	33	31	36	29	37	42	39	26	33	31	36	29	37	42	39	26	33	31	36	29	37	42	39	26	6675575800	4859070000	3989943300	5787064300	4180752640	5261742100	4108053250	4236403460	2612428540	2503917310	2546949890	2887255550
sp|O09174|AMACR_MOUSE	O09174	AMACR_MOUSE	Amacr	381	Mus musculus OX=10090	1:Experimental evidence at protein level	Alpha-methylacyl-CoA racemase	1	0.999	7	33	32	33	4	5	4	4	4	5	3	4	4	5	4	4	3	5	3	4	4	5	4	4	4	5	3	4	229979824	191814800	204686192	212990640	283847040	207290304	257982496	227032640	71090448	67314216	83814656	68132856
sp|O35047|HOP2_MOUSE	O35047	HOP2_MOUSE	Psmc3ip	217	Mus musculus OX=10090	1:Experimental evidence at protein level	Homologous-pairing protein 2 homolog	0.9993	0.999	2	11	11	11	2	0	2	1	2	2	2	0	2	0	2	1	2	2	2	0	2	0	2	1	2	2	2	0	73352664	38117680	110976528	47404268	106157408	113282736	198201232	97120368	0	0	73021424	0
sp|O35071|KIF1C_MOUSE	O35071	KIF1C_MOUSE	Kif1c	1100	Mus musculus OX=10090	1:Experimental evidence at protein level	Kinesin-like protein KIF1C	1	0.999	12	56	48	62	7	9	7	7	6	6	7	7	6	8	6	6	5	5	6	6	8	9	8	8	7	7	7	8	464053120	622115840	829405700	859785410	468850304	732406720	843485760	936557120	393882400	483157600	520739136	456859392
sp|O35075|VP26C_MOUSE	O35075	VP26C_MOUSE	Vps26c	297	Mus musculus OX=10090	1:Experimental evidence at protein level	Vacuolar protein sorting-associated protein 26C	1	0.999	7	51	51	51	7	5	6	8	6	4	5	10	7	5	6	8	6	4	5	10	7	5	6	8	6	4	5	10	297991616	304761888	508918144	600151300	433763424	501554432	425815328	556510140	282760224	185688976	278186784	296376480
sp|O35083|PLCA_MOUSE	O35083	PLCA_MOUSE	Agpat1	285	Mus musculus OX=10090	1:Experimental evidence at protein level	1-acyl-sn-glycerol-3-phosphate acyltransferase alpha	0.9993	0.999	2	29	29	29	3	3	3	4	5	3	4	4	3	3	3	4	5	3	4	4	3	3	3	4	5	3	4	4	375033632	310032000	375318784	559529280	232991584	445851616	593569920	368040096	365630880	300341280	335723808	444459328
sp|O35099|M3K5_MOUSE	O35099	M3K5_MOUSE	Map3k5	1380	Mus musculus OX=10090	1:Experimental evidence at protein level	Mitogen-activated protein kinase kinase kinase 5	1	0.999	11	51	43	51	9	8	6	5	7	5	6	5	8	6	4	4	7	5	5	4	9	8	6	5	7	5	6	5	507955584	446877504	560464190	294660192	622524800	436237216	476264640	428549920	169143248	184175232	194462256	139511568
sp|O35114|SCRB2_MOUSE	O35114	SCRB2_MOUSE	Scarb2	478	Mus musculus OX=10090	1:Experimental evidence at protein level	Lysosome membrane protein 2	1	0.999	7	78	78	78	9	9	10	12	10	11	8	9	9	9	10	12	10	11	8	9	9	9	10	12	10	11	8	9	631751940	544430850	649575170	862940160	670409540	574522940	634338430	621691260	201583168	185159456	203193792	225009312
sp|O35126|ATN1_MOUSE	O35126	ATN1_MOUSE	Atn1	1175	Mus musculus OX=10090	1:Experimental evidence at protein level	Atrophin-1	1	0.999	8	21	21	21	4	2	3	4	2	3	1	2	4	2	3	4	2	3	1	2	4	2	3	4	2	3	1	2	202858048	60922948	252309280	189235744	185556000	132486800	75404344	105278672	95324144	0	70630632	75043240
sp|O35129|PHB2_MOUSE	O35129	PHB2_MOUSE	Phb2	299	Mus musculus OX=10090	1:Experimental evidence at protein level	Prohibitin-2	1	0.999	24	393	393	393	52	51	42	62	49	47	48	42	52	51	42	62	49	47	48	42	52	51	42	62	49	47	48	42	10614175700	9155940400	10426761200	15799348200	11538942000	10741401600	12458242000	8279626200	1751988220	1635712000	1690566530	2277864450
sp|O35130|NEP1_MOUSE	O35130	NEP1_MOUSE	Emg1	244	Mus musculus OX=10090	1:Experimental evidence at protein level	Ribosomal RNA small subunit methyltransferase NEP1	1	0.999	10	130	130	130	15	15	14	17	18	15	17	19	15	15	14	17	18	15	17	19	15	15	14	17	18	15	17	19	1593276930	1520083070	1602411650	1338613250	1758914820	1640881410	1936587780	1893427970	644692160	607972350	594644420	519719520
sp|O35134|RPA1_MOUSE	O35134	RPA1_MOUSE	Polr1a	1717	Mus musculus OX=10090	1:Experimental evidence at protein level	DNA-directed RNA polymerase I subunit RPA1	1	0.999	37	415	415	415	54	51	47	54	57	52	50	50	54	51	47	54	57	52	50	50	54	51	47	54	57	52	50	50	2474303230	2516357890	2994575870	3241920770	2738879740	2687716100	2944012800	2968067330	486869856	499492640	551218180	504859168
sp|O35143|ATIF1_MOUSE	O35143	ATIF1_MOUSE	Atp5if1	106	Mus musculus OX=10090	1:Experimental evidence at protein level	ATPase inhibitor, mitochondrial	1	0.999	9	71	71	71	8	7	9	17	7	6	6	11	8	7	9	17	7	6	6	11	8	7	9	17	7	6	6	11	1036603900	825681860	1753136770	1748284290	1727236220	1350725250	1199605760	1384047230	355349504	416502464	533972448	430797344
sp|O35144|TERF2_MOUSE	O35144	TERF2_MOUSE	Terf2	541	Mus musculus OX=10090	1:Experimental evidence at protein level	Telomeric repeat-binding factor 2	1	0.999	11	69	69	69	9	9	8	9	7	7	8	12	9	9	8	9	7	7	8	12	9	9	8	9	7	7	8	12	501675040	835076220	683575170	305664544	680190910	695731840	245286784	369044160	196892336	293881184	233550288	204201408
sp|O35153|BET1L_MOUSE	O35153	BET1L_MOUSE	Bet1l	111	Mus musculus OX=10090	3:Protein inferred from homology	BET1-like protein	1	0.999	3	23	23	23	3	4	3	4	3	3	1	2	3	4	3	4	3	3	1	2	3	4	3	4	3	3	1	2	173324672	193521904	200455264	209443680	170631776	234636352	156154016	154357952	111541616	95196720	143414000	148155792
sp|O35166|GOSR2_MOUSE	O35166	GOSR2_MOUSE	Gosr2	212	Mus musculus OX=10090	1:Experimental evidence at protein level	Golgi SNAP receptor complex member 2	1	0.999	7	72	72	72	10	9	7	9	10	7	10	10	10	9	7	9	10	7	10	10	10	9	7	9	10	7	10	10	798294850	692738050	818224960	931903360	662942980	618457540	898523650	922125700	571112130	513506976	503455456	472440672
sp|O35185|BHE40_MOUSE	O35185	BHE40_MOUSE	Bhlhe40	411	Mus musculus OX=10090	1:Experimental evidence at protein level	Class E basic helix-loop-helix protein 40	0.9574	0.9983	2	6	6	6	1	1	0	0	1	1	2	0	1	1	0	0	1	1	2	0	1	1	0	0	1	1	2	0	54924708	95753384	207442208	0	51077840	102922776	245847680	51695572	0	0	140605152	0
sp|O35207|CDKA1_MOUSE	O35207	CDKA1_MOUSE	Cdk2ap1	114	Mus musculus OX=10090	1:Experimental evidence at protein level	Cyclin-dependent kinase 2-associated protein 1	0.9747	0.999	1	1	1	1	0	0	0	0	1	0	0	0	0	0	0	0	1	0	0	0	0	0	0	0	1	0	0	0	0	0	0	0	0	0	0	0	0	0	0	0
sp|O35215|DOPD_MOUSE	O35215	DOPD_MOUSE	Ddt	118	Mus musculus OX=10090	1:Experimental evidence at protein level	D-dopachrome decarboxylase	1	0.999	3	16	16	16	2	1	2	3	2	2	2	2	2	1	2	3	2	2	2	2	2	1	2	3	2	2	2	2	110229592	82908256	113804440	207381552	129026032	122697792	124640048	96244040	76391568	48295536	84400552	81010288
sp|O35218|CPSF2_MOUSE	O35218	CPSF2_MOUSE	Cpsf2	782	Mus musculus OX=10090	1:Experimental evidence at protein level	Cleavage and polyadenylation specificity factor subunit 2	1	0.999	22	307	307	307	37	36	40	36	41	42	35	40	37	36	40	36	41	42	35	40	37	36	40	36	41	42	35	40	3370612480	2978871040	3528880900	4941409300	3114550020	3450872580	3721347330	4311433700	813283140	781285500	780673920	765610180
sp|O35226|PSMD4_MOUSE	O35226	PSMD4_MOUSE	Psmd4	376	Mus musculus OX=10090	1:Experimental evidence at protein level	26S proteasome non-ATPase regulatory subunit 4	1	0.999	10	190	187	190	26	26	20	25	22	27	23	21	25	25	20	25	22	26	23	21	26	26	20	25	22	27	23	21	2350578940	2236270850	2260090110	2917383940	2207737340	2411011580	2183878400	2714384130	856348480	863885060	837849730	801048450
sp|O35228|IL27B_MOUSE	O35228	IL27B_MOUSE	Ebi3	228	Mus musculus OX=10090	1:Experimental evidence at protein level	Interleukin-27 subunit beta	0.7291	0.9859	1	12	12	12	1	1	2	2	2	1	2	1	1	1	2	2	2	1	2	1	1	1	2	2	2	1	2	1	51718364	99804040	163705952	334357984	69822432	83314112	190446464	156686576	0	0	0	0
sp|O35231|KIFC3_MOUSE	O35231	KIFC3_MOUSE	Kifc3	824	Mus musculus OX=10090	1:Experimental evidence at protein level	Kinesin-like protein KIFC3	1	0.999	7	18	18	18	1	2	0	4	1	3	3	4	1	2	0	4	1	3	3	4	1	2	0	4	1	3	3	4	44832100	28717796	71960720	69143344	81834000	168262528	136293440	149927968	35698304	0	50594156	44585084
sp|O35239|PTN9_MOUSE	O35239	PTN9_MOUSE	Ptpn9	593	Mus musculus OX=10090	1:Experimental evidence at protein level	Tyrosine-protein phosphatase non-receptor type 9	1	0.999	13	113	113	122	16	14	14	12	15	15	15	12	16	14	14	12	15	15	15	12	18	14	14	14	16	17	17	12	790704260	861104960	754243010	776504190	832564610	797097150	911866620	849241540	163550560	152614960	153989328	153976128
sp|O35242|FAN_MOUSE	O35242	FAN_MOUSE	Nsmaf	920	Mus musculus OX=10090	1:Experimental evidence at protein level	Protein FAN	1	0.999	3	14	14	14	0	3	2	2	1	0	2	4	0	3	2	2	1	0	2	4	0	3	2	2	1	0	2	4	39144964	67678040	80800392	62029600	75663056	69860040	60207308	76350248	0	38130592	45862976	35522988
sp|O35245|PKD2_MOUSE	O35245	PKD2_MOUSE	Pkd2	966	Mus musculus OX=10090	1:Experimental evidence at protein level	Polycystin-2	1	0.999	5	20	20	20	4	2	1	3	3	2	3	2	4	2	1	3	3	2	3	2	4	2	1	3	3	2	3	2	135795520	178976720	73380112	140344640	204867808	181346528	213465536	163288480	67529360	68057784	61611724	72320240
sp|O35250|EXOC7_MOUSE	O35250	EXOC7_MOUSE	Exoc7	697	Mus musculus OX=10090	1:Experimental evidence at protein level	Exocyst complex component 7	1	0.999	19	181	181	181	23	24	22	23	23	21	21	24	23	24	22	23	23	21	21	24	23	24	22	23	23	21	21	24	2009648770	1905634560	1717263230	1537151740	1610232700	1661275260	1585355140	1942152450	802799360	774658880	828474690	716416190
sp|O35261|E2F3_MOUSE	O35261	E2F3_MOUSE	E2f3	457	Mus musculus OX=10090	1:Experimental evidence at protein level	Transcription factor E2F3	0.9747	0.999	2	9	9	9	1	1	1	1	2	1	1	1	1	1	1	1	2	1	1	1	1	1	1	1	2	1	1	1	44604892	47909416	53417508	0	45009792	49393892	46297004	0	0	0	0	0
sp|O35280|CHK1_MOUSE	O35280	CHK1_MOUSE	Chek1	476	Mus musculus OX=10090	1:Experimental evidence at protein level	Serine/threonine-protein kinase Chk1	1	0.999	12	139	139	139	17	18	20	17	17	14	19	17	17	18	20	17	17	14	19	17	17	18	20	17	17	14	19	17	1266728700	1129024770	1247882110	1221660670	1330261380	1153586430	1034087870	1528640510	289591808	297018752	293145984	290931456
sp|O35286|DHX15_MOUSE	O35286	DHX15_MOUSE	Dhx15	795	Mus musculus OX=10090	1:Experimental evidence at protein level	ATP-dependent RNA helicase DHX15	1	0.999	47	1114	1105	1114	130	139	147	136	138	142	133	149	129	138	146	134	137	141	133	147	130	139	147	136	138	142	133	149	24814813200	24813752300	28954083300	31000340500	23948394500	25619812400	26151145500	30958266400	3565355010	3540828420	3789018110	3451387390
sp|O35295|PURB_MOUSE	O35295	PURB_MOUSE	Purb	324	Mus musculus OX=10090	1:Experimental evidence at protein level	Transcriptional activator protein Pur-beta	1	0.999	15	192	142	251	22	23	22	25	23	28	22	27	16	16	17	20	17	19	17	20	31	31	28	32	31	36	29	33	3683338240	4300913700	5485637600	5976793100	4074949630	4241490940	4516978700	6724738600	2298661380	2626520060	3121158660	2838784770
sp|O35305|TNR11_MOUSE	O35305	TNR11_MOUSE	Tnfrsf11a	625	Mus musculus OX=10090	1:Experimental evidence at protein level	Tumor necrosis factor receptor superfamily member 11A	1	0.999	3	17	17	17	2	2	4	2	2	1	3	1	2	2	4	2	2	1	3	1	2	2	4	2	2	1	3	1	43788204	390864800	312377952	263542496	349000352	256778576	258027760	259561696	0	305701344	260002768	217926304
sp|O35309|NMI_MOUSE	O35309	NMI_MOUSE	Nmi	314	Mus musculus OX=10090	1:Experimental evidence at protein level	N-myc-interactor	1	0.999	8	69	69	69	8	9	9	9	6	7	9	12	8	9	9	9	6	7	9	12	8	9	9	9	6	7	9	12	315299808	283621600	279216160	461515904	317511808	250956896	285877152	460547360	119029424	102442104	99268376	76882488
sp|O35316|SC6A6_MOUSE	O35316	SC6A6_MOUSE	Slc6a6	621	Mus musculus OX=10090	1:Experimental evidence at protein level	Sodium- and chloride-dependent taurine transporter	1	0.999	4	74	74	74	8	8	10	8	10	10	10	10	8	8	10	8	10	10	10	10	8	8	10	8	10	10	10	10	1002130880	1287872260	1457704450	2061052670	1312697600	1165849470	1330666500	1523977860	919748860	1054147010	1047485820	1095061890
sp|O35317|PBX3_MOUSE	O35317	PBX3_MOUSE	Pbx3	434	Mus musculus OX=10090	1:Experimental evidence at protein level	Pre-B-cell leukemia transcription factor 3	0.9972	0.999	3	2	1	5	0	1	0	1	0	0	0	0	0	0	0	1	0	0	0	0	0	3	0	2	0	0	0	0	0	0	0	39760568	0	0	0	35222876	0	0	0	0
sp|O35326|SRSF5_MOUSE	O35326	SRSF5_MOUSE	Srsf5	269	Mus musculus OX=10090	1:Experimental evidence at protein level	Serine/arginine-rich splicing factor 5	1	0.999	17	381	308	381	49	46	48	46	53	48	40	51	40	39	39	37	42	39	33	39	49	46	48	46	53	48	40	51	9451336700	8001543700	7130836000	9161385000	7973064700	9182616600	7147374100	8703066100	2141594880	2293950980	1991086340	2226700540
sp|O35343|IMA3_MOUSE	O35343	IMA3_MOUSE	Kpna4	521	Mus musculus OX=10090	1:Experimental evidence at protein level	Importin subunit alpha-3	1	0.999	8	28	28	50	2	5	2	6	4	2	3	4	2	5	2	6	4	2	3	4	4	8	5	9	7	4	6	7	58666512	110530152	101126024	196152096	68957632	50072376	68658776	135931040	45718172	55610604	60788548	122276568
sp|O35344|IMA4_MOUSE	O35344	IMA4_MOUSE	Kpna3	521	Mus musculus OX=10090	1:Experimental evidence at protein level	Importin subunit alpha-4	1	0.999	8	70	48	70	5	6	9	9	11	7	9	14	3	3	6	6	8	5	6	11	5	6	9	9	11	7	9	14	304809536	423379072	513574176	701328580	429713984	299619392	652782850	814667970	137891792	141876256	133814464	166782064
sp|O35345|IMA7_MOUSE	O35345	IMA7_MOUSE	Kpna6	536	Mus musculus OX=10090	1:Experimental evidence at protein level	Importin subunit alpha-7	1	0.999	18	298	228	298	32	34	35	48	37	33	33	46	24	23	27	40	29	24	24	37	32	34	35	48	37	33	33	46	2659811330	2758057470	3285947900	4332943900	3094593020	2876967170	3416809980	3983574270	577361090	576890430	622686850	652209980
sp|O35350|CAN1_MOUSE	O35350	CAN1_MOUSE	Capn1	713	Mus musculus OX=10090	1:Experimental evidence at protein level	Calpain-1 catalytic subunit	1	0.999	20	163	163	163	20	25	21	20	17	20	23	17	20	25	21	20	17	20	23	17	20	25	21	20	17	20	23	17	1121741820	1321860990	1685087360	1864435970	1330073730	1370330750	1603501440	1560781060	526080672	552240960	554986370	570591490
sp|O35368|IFI3_MOUSE	O35368	IFI3_MOUSE	Ifi203	408	Mus musculus OX=10090	1:Experimental evidence at protein level	Interferon-activable protein 203	1	0.999	8	136	71	136	17	20	15	12	17	17	18	20	8	12	7	6	9	9	11	9	17	20	15	12	17	17	18	20	5700090400	3599354110	3225520380	4586342400	3473930500	3814874620	3866525700	5585027600	3234672130	2966259970	3136348670	2807864060
sp|O35375|NRP2_MOUSE	O35375	NRP2_MOUSE	Nrp2	931	Mus musculus OX=10090	1:Experimental evidence at protein level	Neuropilin-2	1	0.999	33	543	543	543	67	64	62	67	71	74	68	70	67	64	62	67	71	74	68	70	67	64	62	67	71	74	68	70	6246946300	4551648300	5834426400	6275136500	5673378300	5311587300	5589508100	5383829000	945702660	943999170	949765760	964843840
sp|O35379|MRP1_MOUSE	O35379	MRP1_MOUSE	Abcc1	1528	Mus musculus OX=10090	1:Experimental evidence at protein level	Multidrug resistance-associated protein 1	1	0.999	21	183	169	183	16	24	24	24	22	23	31	19	15	23	21	22	20	23	29	16	16	24	24	24	22	23	31	19	1171080700	1067215810	1303240700	1172052990	1054511300	1324863100	1280336130	976660540	235247008	234520512	222777968	203379120
sp|O35381|AN32A_MOUSE	O35381	AN32A_MOUSE	Anp32a	247	Mus musculus OX=10090	1:Experimental evidence at protein level	Acidic leucine-rich nuclear phosphoprotein 32 family member A	1	0.999	13	190	180	238	22	24	23	26	21	23	27	24	20	22	22	25	20	22	26	23	28	30	29	33	27	29	32	30	1972801660	1831732990	1603873790	1581052540	1727175940	1786331900	1343450370	1727823100	393897152	425790432	333667680	337415872
sp|O35382|EXOC4_MOUSE	O35382	EXOC4_MOUSE	Exoc4	975	Mus musculus OX=10090	1:Experimental evidence at protein level	Exocyst complex component 4	1	0.999	14	167	167	167	20	23	18	21	22	20	24	19	20	23	18	21	22	20	24	19	20	23	18	21	22	20	24	19	4311564300	2901376770	2317007620	2775089410	2506854400	3194234110	2128770820	2041827710	1583836670	1545500930	1303923200	1356434050
sp|O35386|PAHX_MOUSE	O35386	PAHX_MOUSE	Phyh	338	Mus musculus OX=10090	1:Experimental evidence at protein level	Phytanoyl-CoA dioxygenase, peroxisomal	1	0.999	6	53	53	53	8	6	5	6	7	7	7	7	8	6	5	6	7	7	7	7	8	6	5	6	7	7	7	7	402365856	338903680	305775296	269140416	378989952	333279648	330365952	323255392	97641064	87671200	78177064	67564272
sp|O35387|HAX1_MOUSE	O35387	HAX1_MOUSE	Hax1	280	Mus musculus OX=10090	1:Experimental evidence at protein level	HCLS1-associated protein X-1	1	0.999	13	181	181	181	22	26	24	18	23	26	19	23	22	26	24	18	23	26	19	23	22	26	24	18	23	26	19	23	1431281410	1883033090	1955959550	1498872830	1515928580	1823654400	1675101440	1540031230	576274690	614444740	590859780	547468670
sp|O35405|PLD3_MOUSE	O35405	PLD3_MOUSE	Pld3	488	Mus musculus OX=10090	1:Experimental evidence at protein level	5'-3' exonuclease PLD3	1	0.999	6	36	36	36	2	5	4	6	3	5	5	6	2	5	4	6	3	5	5	6	2	5	4	6	3	5	5	6	267784784	213415648	301828384	308382464	282824064	278583328	178813504	264722800	107993848	145666560	127139128	120204792
sp|O35426|XBP1_MOUSE	O35426	XBP1_MOUSE	Xbp1	267	Mus musculus OX=10090	1:Experimental evidence at protein level	X-box-binding protein 1	0.9992	0.9989	3	4	4	8	1	1	0	1	0	0	0	1	1	1	0	1	0	0	0	1	2	2	0	2	0	0	0	2	0	0	0	59007216	0	0	0	0	0	0	0	0
sp|O35435|PYRD_MOUSE	O35435	PYRD_MOUSE	Dhodh	395	Mus musculus OX=10090	1:Experimental evidence at protein level	Dihydroorotate dehydrogenase (quinone), mitochondrial	1	0.999	14	128	128	128	19	13	16	16	16	15	17	16	19	13	16	16	16	15	17	16	19	13	16	16	16	15	17	16	768197180	695667070	766669630	846555200	855612800	675424510	809936770	736001790	156128992	144893168	156110720	148602496
sp|O35445|RNF5_MOUSE	O35445	RNF5_MOUSE	Rnf5	180	Mus musculus OX=10090	1:Experimental evidence at protein level	E3 ubiquitin-protein ligase RNF5	0.9737	0.999	2	7	7	7	0	0	1	1	1	1	2	1	0	0	1	1	1	1	2	1	0	0	1	1	1	1	2	1	0	39590472	100801400	93176816	0	38063796	53253812	97363472	0	0	59154820	55673972
sp|O35448|PPT2_MOUSE	O35448	PPT2_MOUSE	Ppt2	302	Mus musculus OX=10090	1:Experimental evidence at protein level	Lysosomal thioesterase PPT2	1	0.999	4	52	52	52	6	5	8	6	7	6	7	7	6	5	8	6	7	6	7	7	6	5	8	6	7	6	7	7	328303968	373545536	432820160	361946528	346583648	413104160	334759232	443008064	119087224	116856624	125425608	117775176
sp|O35450|FKBPL_MOUSE	O35450	FKBPL_MOUSE	Fkbpl	347	Mus musculus OX=10090	2:Experimental evidence at transcript level	FK506-binding protein-like	1	0.999	7	21	21	21	2	3	4	1	3	2	2	4	2	3	4	1	3	2	2	4	2	3	4	1	3	2	2	4	385747136	412943744	346817248	275423008	395691520	356038944	504173184	408551008	0	310199072	276492800	0
sp|O35451|ATF6B_MOUSE	O35451	ATF6B_MOUSE	Atf6b	699	Mus musculus OX=10090	1:Experimental evidence at protein level	Cyclic AMP-dependent transcription factor ATF-6 beta	1	0.999	10	65	65	65	10	9	9	6	6	6	8	11	10	9	9	6	6	6	8	11	10	9	9	6	6	6	8	11	616636160	644145410	715275780	607033410	725245890	591623940	418193984	838845380	257248160	236688768	232885920	198674464
sp|O35454|CLCN6_MOUSE	O35454	CLCN6_MOUSE	Clcn6	870	Mus musculus OX=10090	1:Experimental evidence at protein level	H(+)/Cl(-) exchange transporter 6	1	0.999	5	18	18	18	4	2	2	2	1	2	3	2	4	2	2	2	1	2	3	2	4	2	2	2	1	2	3	2	219706000	134401952	217194400	139570576	180083024	106970976	163408656	138466992	89422976	56874040	88177512	82795632
sp|O35459|ECH1_MOUSE	O35459	ECH1_MOUSE	Ech1	327	Mus musculus OX=10090	1:Experimental evidence at protein level	Delta(3,5)-Delta(2,4)-dienoyl-CoA isomerase, mitochondrial	1	0.999	5	59	59	59	4	5	9	5	12	10	8	6	4	5	9	5	12	10	8	6	4	5	9	5	12	10	8	6	681737470	946334400	963963710	814470460	793470020	687527170	609369860	785773820	391360992	454726304	440597472	265102464
sp|O35465|FKBP8_MOUSE	O35465	FKBP8_MOUSE	Fkbp8	402	Mus musculus OX=10090	1:Experimental evidence at protein level	Peptidyl-prolyl cis-trans isomerase FKBP8	1	0.999	8	110	110	110	16	12	14	15	14	12	13	14	16	12	14	15	14	12	13	14	16	12	14	15	14	12	13	14	8761595900	5996124700	3930154500	10555916300	3486180100	5317669400	4261570300	5459045900	5105370100	5105734100	5341087200	4789319200
sp|O35473|C1D_MOUSE	O35473	C1D_MOUSE	C1d	141	Mus musculus OX=10090	1:Experimental evidence at protein level	Nuclear nucleic acid-binding protein C1D	0.9673	0.9987	1	2	2	2	0	0	0	0	1	1	0	0	0	0	0	0	1	1	0	0	0	0	0	0	1	1	0	0	0	0	0	0	0	0	0	0	0	0	0	0
sp|O35474|EDIL3_MOUSE	O35474	EDIL3_MOUSE	Edil3	480	Mus musculus OX=10090	1:Experimental evidence at protein level	EGF-like repeat and discoidin I-like domain-containing protein 3	1	0.999	4	14	14	14	2	1	1	0	2	2	3	3	2	1	1	0	2	2	3	3	2	1	1	0	2	2	3	3	49618404	92431336	234070208	10919542	171531328	261186208	362739008	246649120	81306216	82422024	87498760	0
sp|O35491|CLK2_MOUSE	O35491	CLK2_MOUSE	Clk2	499	Mus musculus OX=10090	1:Experimental evidence at protein level	Dual specificity protein kinase CLK2	1	0.999	5	39	36	39	4	5	5	5	5	6	5	4	4	5	5	4	4	6	4	4	4	5	5	5	5	6	5	4	146021232	202664048	194094032	127636288	217106784	184667232	155609600	160822096	62127700	66649796	65531140	71462664
sp|O35492|CLK3_MOUSE	O35492	CLK3_MOUSE	Clk3	638	Mus musculus OX=10090	1:Experimental evidence at protein level	Dual specificity protein kinase CLK3	1	0.999	10	145	145	145	16	19	19	17	19	18	21	16	16	19	19	17	19	18	21	16	16	19	19	17	19	18	21	16	3356297470	3863331330	2798223620	4580404200	3016679680	4152634370	3401143810	3504629250	2164339200	1722647170	1829463550	1862145540
sp|O35493|CLK4_MOUSE	O35493	CLK4_MOUSE	Clk4	481	Mus musculus OX=10090	1:Experimental evidence at protein level	Dual specificity protein kinase CLK4	0.9747	0.999	2	7	7	10	1	1	1	1	1	1	1	0	1	1	1	1	1	1	1	0	1	1	1	2	2	1	2	0	21502440	20571774	30509288	29030530	19986438	23286990	13239999	23099642	0	0	0	0
sp|O35495|CDK14_MOUSE	O35495	CDK14_MOUSE	Cdk14	469	Mus musculus OX=10090	1:Experimental evidence at protein level	Cyclin-dependent kinase 14	1	0.999	10	65	65	95	12	8	7	6	10	7	6	9	12	8	7	6	10	7	6	9	15	12	12	9	13	11	10	13	364717600	340169984	306602944	391692224	339262240	285868960	331461664	374154208	87767704	96517288	88113560	106530864
sp|O35516|NOTC2_MOUSE	O35516	NOTC2_MOUSE	Notch2	2473	Mus musculus OX=10090	1:Experimental evidence at protein level	Neurogenic locus notch homolog protein 2	1	0.999	16	134	133	134	18	16	18	14	17	16	17	18	18	16	18	14	17	16	16	18	18	16	18	14	17	16	17	18	5898321400	5519782400	2071636480	1301027710	4095224320	4956114900	3707110140	3921875200	2359490300	2332105220	2358506750	2184991490
sp|O35551|RABE1_MOUSE	O35551	RABE1_MOUSE	Rabep1	862	Mus musculus OX=10090	1:Experimental evidence at protein level	Rab GTPase-binding effector protein 1	1	0.999	20	168	168	176	23	17	20	21	25	20	19	23	23	17	20	21	25	20	19	23	24	18	21	22	26	21	20	24	2075614720	2285606400	1913824510	1559294590	2286185980	2166346750	1267663620	1809876740	470111488	465371104	430224224	380733664
sp|O35593|PSDE_MOUSE	O35593	PSDE_MOUSE	Psmd14	310	Mus musculus OX=10090	1:Experimental evidence at protein level	26S proteasome non-ATPase regulatory subunit 14	1	0.999	10	69	69	69	7	10	9	9	10	10	7	7	7	10	9	9	10	10	7	7	7	10	9	9	10	10	7	7	477404832	391786720	430669440	479149440	470076096	381105728	444384960	288973216	129111304	103047080	87101032	108115464
sp|O35594|IFT81_MOUSE	O35594	IFT81_MOUSE	Ift81	676	Mus musculus OX=10090	1:Experimental evidence at protein level	Intraflagellar transport protein 81 homolog	1	0.999	3	9	9	9	1	2	2	0	0	1	1	2	1	2	2	0	0	1	1	2	1	2	2	0	0	1	1	2	48344340	86108584	60933952	49925728	37646096	62111684	144289504	99845232	0	57256804	0	0
sp|O35598|ADA10_MOUSE	O35598	ADA10_MOUSE	Adam10	749	Mus musculus OX=10090	1:Experimental evidence at protein level	Disintegrin and metalloproteinase domain-containing protein 10	1	0.999	16	154	154	154	17	21	20	19	19	18	22	18	17	21	20	19	19	18	22	18	17	21	20	19	19	18	22	18	1242137730	915785470	1362090880	1005097410	1267566980	1170175490	1262714750	1204813060	448029856	401402912	450426816	411652544
sp|O35601|FYB1_MOUSE	O35601	FYB1_MOUSE	Fyb1	819	Mus musculus OX=10090	1:Experimental evidence at protein level	FYN-binding protein 1	1	0.999	18	189	189	189	22	21	22	24	24	25	28	23	22	21	22	24	24	25	28	23	22	21	22	24	24	25	28	23	10977526800	7953535000	5747266000	14329909200	5317904400	8682643500	6699301900	7709052400	5897026000	5041767400	6244041200	7015120400
sp|O35604|NPC1_MOUSE	O35604	NPC1_MOUSE	Npc1	1277	Mus musculus OX=10090	1:Experimental evidence at protein level	NPC intracellular cholesterol transporter 1	1	0.999	4	37	37	37	4	5	5	5	5	3	5	5	4	5	5	5	5	3	5	5	4	5	5	5	5	3	5	5	251173376	316350752	371492928	267853472	201376320	277392000	217609584	247522608	96647024	97038232	117777984	102414920
sp|O35607|BMPR2_MOUSE	O35607	BMPR2_MOUSE	Bmpr2	1038	Mus musculus OX=10090	1:Experimental evidence at protein level	Bone morphogenetic protein receptor type-2	1	0.999	5	23	23	23	3	5	3	3	3	2	2	2	3	5	3	3	3	2	2	2	3	5	3	3	3	2	2	2	187862304	434358112	364634112	483128512	148670704	403746560	161762720	186606544	178479360	164369040	135041248	206444048
sp|O35609|SCAM3_MOUSE	O35609	SCAM3_MOUSE	Scamp3	349	Mus musculus OX=10090	1:Experimental evidence at protein level	Secretory carrier-associated membrane protein 3	1	0.999	8	116	116	116	14	14	14	15	14	17	16	12	14	14	14	15	14	17	16	12	14	14	14	15	14	17	16	12	2852017660	2610209020	2361011970	2134600830	2714411780	2700058620	2158340860	1866483070	1325581950	1148070270	995651010	954020030
sp|O35613|DAXX_MOUSE	O35613	DAXX_MOUSE	Daxx	739	Mus musculus OX=10090	1:Experimental evidence at protein level	Death domain-associated protein 6	1	0.999	10	157	157	157	19	20	24	17	17	21	19	20	19	20	24	17	17	21	19	20	19	20	24	17	17	21	19	20	1407542910	1372673020	1946174460	2232624900	1441834750	1796419070	2282620930	2258055420	477208032	484792864	553383940	574291650
sp|O35615|FOG1_MOUSE	O35615	FOG1_MOUSE	Zfpm1	995	Mus musculus OX=10090	1:Experimental evidence at protein level	Zinc finger protein ZFPM1	0.9712	0.9989	1	3	3	3	0	0	1	2	0	0	0	0	0	0	1	2	0	0	0	0	0	0	1	2	0	0	0	0	0	0	82730208	89530080	36443880	0	55411860	0	0	0	0	0
sp|O35618|MDM4_MOUSE	O35618	MDM4_MOUSE	Mdm4	489	Mus musculus OX=10090	1:Experimental evidence at protein level	Protein Mdm4	0.9742	0.999	1	8	8	8	1	2	1	0	1	2	0	1	1	2	1	0	1	2	0	1	1	2	1	0	1	2	0	1	64294728	87498896	39491888	53297184	67561696	71131760	87932640	93741272	0	0	0	0
sp|O35621|PMM1_MOUSE	O35621	PMM1_MOUSE	Pmm1	262	Mus musculus OX=10090	1:Experimental evidence at protein level	Phosphomannomutase 1	1	0.999	7	62	62	97	7	7	8	8	8	7	9	8	7	7	8	8	8	7	9	8	13	11	12	14	11	11	13	12	3995808260	2789544190	1979581950	4703979500	1862831360	3703883010	1895507710	2818677760	3458516480	2579800320	2415984380	2287971330
sp|O35625|AXIN1_MOUSE	O35625	AXIN1_MOUSE	Axin1	863	Mus musculus OX=10090	1:Experimental evidence at protein level	Axin-1	1	0.999	3	14	14	14	2	2	1	2	3	1	1	2	2	2	1	2	3	1	1	2	2	2	1	2	3	1	1	2	74753968	176138048	89704512	63127248	176717888	52148448	41958808	85941120	74717648	65744512	75715920	51474188
sp|O35632|HYAL2_MOUSE	O35632	HYAL2_MOUSE	Hyal2	473	Mus musculus OX=10090	1:Experimental evidence at protein level	Hyaluronidase-2	1	0.9989	3	18	18	18	2	2	2	3	2	2	2	3	2	2	2	3	2	2	2	3	2	2	2	3	2	2	2	3	303077312	287268480	336005824	298049696	403932512	294223104	238615424	316684608	265543056	266795952	284354272	246715936
sp|O35638|STAG2_MOUSE	O35638	STAG2_MOUSE	Stag2	1231	Mus musculus OX=10090	1:Experimental evidence at protein level	Cohesin subunit SA-2	1	0.999	24	301	286	301	38	31	42	42	36	41	35	36	36	30	40	40	34	39	33	34	38	31	42	42	36	41	35	36	2615412740	2338911740	2827384580	3796912640	3449339390	2930185220	2588484350	2693848320	618291650	605267580	654361340	612933060
sp|O35639|ANXA3_MOUSE	O35639	ANXA3_MOUSE	Anxa3	323	Mus musculus OX=10090	1:Experimental evidence at protein level	Annexin A3	1	0.999	10	84	84	84	10	11	12	8	12	11	11	9	10	11	12	8	12	11	11	9	10	11	12	8	12	11	11	9	836255360	917625020	1197074560	1148883840	1027196930	1000466180	1283159420	1039694340	308087840	338840160	355507552	364833088
sp|O35643|AP1B1_MOUSE	O35643	AP1B1_MOUSE	Ap1b1	943	Mus musculus OX=10090	1:Experimental evidence at protein level	AP-1 complex subunit beta-1	1	0.999	18	78	78	127	10	14	7	12	10	8	8	9	10	14	7	12	10	8	8	9	15	21	12	19	14	15	13	18	1230963070	1144811260	870953020	1137794430	1289301250	1322563070	957977730	857626750	400319360	359778464	324395456	353660896
sp|O35648|CETN3_MOUSE	O35648	CETN3_MOUSE	Cetn3	167	Mus musculus OX=10090	1:Experimental evidence at protein level	Centrin-3	1	0.999	7	58	58	58	5	7	6	11	7	8	7	7	5	7	6	11	7	8	7	7	5	7	6	11	7	8	7	7	309665088	272880544	404333312	571686590	481217120	297180064	361814144	310738880	115317856	108572232	127850832	114859800
sp|O35654|DPOD2_MOUSE	O35654	DPOD2_MOUSE	Pold2	469	Mus musculus OX=10090	1:Experimental evidence at protein level	DNA polymerase delta subunit 2	1	0.999	10	116	116	116	15	14	16	15	16	15	12	13	15	14	16	15	16	15	12	13	15	14	16	15	16	15	12	13	731428290	850378180	1094248060	1056047490	929650690	1023346430	1136927230	900082620	230836368	261253152	244979488	294080096
sp|O35657|NEUR1_MOUSE	O35657	NEUR1_MOUSE	Neu1	409	Mus musculus OX=10090	1:Experimental evidence at protein level	Sialidase-1	1	0.999	8	41	41	41	5	6	5	4	5	6	5	5	5	6	5	4	5	6	5	5	5	6	5	4	5	6	5	5	245595408	129018960	201158784	163671408	213110416	183951696	162727856	200231840	130040160	91636008	134252096	108645888
sp|O35658|C1QBP_MOUSE	O35658	C1QBP_MOUSE	C1qbp	278	Mus musculus OX=10090	1:Experimental evidence at protein level	Complement component 1 Q subcomponent-binding protein, mitochondrial	1	0.999	13	264	264	264	28	38	34	35	34	33	29	33	28	38	34	35	34	33	29	33	28	38	34	35	34	33	29	33	3663288580	3899239940	3832786940	2886517760	3516825600	4179120900	2609647870	3646150660	1849390850	1951137540	1899620990	1541669630
sp|O35680|RT12_MOUSE	O35680	RT12_MOUSE	Mrps12	139	Mus musculus OX=10090	2:Experimental evidence at transcript level	28S ribosomal protein S12, mitochondrial	1	0.999	5	114	114	114	13	17	13	14	15	12	14	16	13	17	13	14	15	12	14	16	13	17	13	14	15	12	14	16	1736147580	2601332990	1593266050	4603635200	1667284480	1171973890	2238989310	2345873920	1343380100	1398766460	1299264770	1236913150
sp|O35682|MYADM_MOUSE	O35682	MYADM_MOUSE	Myadm	320	Mus musculus OX=10090	1:Experimental evidence at protein level	Myeloid-associated differentiation marker	0.9994	0.999	2	23	23	23	3	3	3	3	2	3	3	3	3	3	3	3	2	3	3	3	3	3	3	3	2	3	3	3	179943008	147598352	146455936	160080704	164904208	198390368	155345216	154381744	138646528	121796976	116690784	119647776
sp|O35683|NDUA1_MOUSE	O35683	NDUA1_MOUSE	Ndufa1	70	Mus musculus OX=10090	1:Experimental evidence at protein level	NADH dehydrogenase [ubiquinone] 1 alpha subcomplex subunit 1	0.8555	0.9935	1	2	2	2	0	0	0	0	0	1	1	0	0	0	0	0	0	1	1	0	0	0	0	0	0	1	1	0	16164223	0	0	0	29920760	20922254	23776140	0	0	0	0	0
sp|O35685|NUDC_MOUSE	O35685	NUDC_MOUSE	Nudc	332	Mus musculus OX=10090	1:Experimental evidence at protein level	Nuclear migration protein nudC	1	0.999	38	602	602	602	71	73	83	79	80	68	74	74	71	73	83	79	80	68	74	74	71	73	83	79	80	68	74	74	23192670200	20601608200	29550078000	38537490000	23237939200	23756421100	27448940500	33329772500	13264944100	13864418300	15804823600	16002694100
sp|O35691|PININ_MOUSE	O35691	PININ_MOUSE	Pnn	725	Mus musculus OX=10090	1:Experimental evidence at protein level	Pinin	1	0.999	21	339	339	339	33	35	48	51	36	41	45	50	33	35	48	51	36	41	45	50	33	35	48	51	36	41	45	50	7421494300	8098013200	10638092300	16329271300	8394713600	7265992200	12856834000	12354254800	5017101300	5451113500	6429025300	7297454100
sp|O35704|SPTC1_MOUSE	O35704	SPTC1_MOUSE	Sptlc1	473	Mus musculus OX=10090	1:Experimental evidence at protein level	Serine palmitoyltransferase 1	1	0.999	9	87	87	87	9	8	11	12	14	10	11	12	9	8	11	12	14	10	11	12	9	8	11	12	14	10	11	12	1590956800	1962343300	1511942270	3048112900	1449662340	1121439870	2074001410	1681412740	875174020	1273219460	1375340670	1663233280
sp|O35719|RA51B_MOUSE	O35719	RA51B_MOUSE	Rad51b	350	Mus musculus OX=10090	2:Experimental evidence at transcript level	DNA repair protein RAD51 homolog 2	0.8306	0.9922	1	1	1	1	0	0	0	0	0	0	1	0	0	0	0	0	0	0	1	0	0	0	0	0	0	0	1	0	0	0	0	0	0	0	0	0	0	0	0	0
sp|O35730|RING1_MOUSE	O35730	RING1_MOUSE	Ring1	406	Mus musculus OX=10090	1:Experimental evidence at protein level	E3 ubiquitin-protein ligase RING1	1	0.999	7	48	48	71	7	8	5	5	6	6	5	6	7	8	5	5	6	6	5	6	8	10	9	8	10	9	7	10	701043840	665845380	968587330	1089023740	766625920	812100350	911636930	1290294020	410427520	426068672	451668512	418373760
sp|O35732|CFLAR_MOUSE	O35732	CFLAR_MOUSE	Cflar	481	Mus musculus OX=10090	1:Experimental evidence at protein level	CASP8 and FADD-like apoptosis regulator	0.9829	0.9981	2	4	4	4	1	1	0	0	0	0	0	2	1	1	0	0	0	0	0	2	1	1	0	0	0	0	0	2	47307572	36098988	38136928	31059988	58324372	83295512	84126520	73630440	0	0	0	0
sp|O35737|HNRH1_MOUSE	O35737	HNRH1_MOUSE	Hnrnph1	449	Mus musculus OX=10090	1:Experimental evidence at protein level	Heterogeneous nuclear ribonucleoprotein H	1	0.999	34	1704	828	1988	216	212	228	184	232	210	195	227	103	96	117	97	108	99	93	115	251	247	261	224	269	242	234	260	20147793900	20399523800	21111531500	22017607700	20203952100	20299755500	19628245000	21623633900	4740419600	4783500800	4612441100	4210566140
sp|O35740|CITE2_MOUSE	O35740	CITE2_MOUSE	Cited2	269	Mus musculus OX=10090	1:Experimental evidence at protein level	Cbp/p300-interacting transactivator 2	0.9993	0.999	2	20	20	20	3	2	4	2	2	2	3	2	3	2	4	2	2	2	3	2	3	2	4	2	2	2	3	2	120124440	177187328	209431344	210161280	106148544	176895120	127667728	145624320	69810504	97718552	121194288	123740984
sp|O35841|API5_MOUSE	O35841	API5_MOUSE	Api5	504	Mus musculus OX=10090	1:Experimental evidence at protein level	Apoptosis inhibitor 5	1	0.999	12	176	176	176	20	23	21	23	24	23	18	24	20	23	21	23	24	23	18	24	20	23	21	23	24	23	18	24	2345322750	2447282430	2588294400	2252334080	2330579200	2437516540	2303330820	2639759870	962590780	972707780	1009473150	1003869310
sp|O35855|BCAT2_MOUSE	O35855	BCAT2_MOUSE	Bcat2	393	Mus musculus OX=10090	1:Experimental evidence at protein level	Branched-chain-amino-acid aminotransferase, mitochondrial	1	0.999	13	195	195	195	26	24	21	26	25	24	27	22	26	24	21	26	25	24	27	22	26	24	21	26	25	24	27	22	2525950210	3505036800	3522863360	5805566500	3269653250	2567928830	4588552700	4195237890	1854930560	1982820610	1792329600	2228968960
sp|O35857|TIM44_MOUSE	O35857	TIM44_MOUSE	Timm44	452	Mus musculus OX=10090	1:Experimental evidence at protein level	Mitochondrial import inner membrane translocase subunit TIM44	1	0.999	11	170	170	170	18	21	23	27	20	23	17	21	18	21	23	27	20	23	17	21	18	21	23	27	20	23	17	21	1176480770	1284054020	1777837180	8138120200	1404756990	1172222850	1315337090	2969431810	921551490	889149060	941974850	1144173060
sp|O35864|CSN5_MOUSE	O35864	CSN5_MOUSE	Cops5	334	Mus musculus OX=10090	1:Experimental evidence at protein level	COP9 signalosome complex subunit 5	1	0.999	7	75	75	75	10	8	7	10	10	12	9	9	10	8	7	10	10	12	9	9	10	8	7	10	10	12	9	9	834401980	757745660	793787260	661088000	775837310	711030270	829182720	542015810	467286784	395704800	385013216	355100864
sp|O35874|SATT_MOUSE	O35874	SATT_MOUSE	Slc1a4	532	Mus musculus OX=10090	1:Experimental evidence at protein level	Neutral amino acid transporter A	0.9742	0.999	1	1	1	1	0	0	0	0	0	1	0	0	0	0	0	0	0	1	0	0	0	0	0	0	0	1	0	0	33185838	0	30820498	0	0	31971344	0	0	0	0	0	0
sp|O35887|CALU_MOUSE	O35887	CALU_MOUSE	Calu	315	Mus musculus OX=10090	1:Experimental evidence at protein level	Calumenin	1	0.999	14	253	253	253	31	31	33	30	34	30	30	34	31	31	33	30	34	30	30	34	31	31	33	30	34	30	30	34	2873472260	2053933060	2608653060	2133860220	2702737660	2642088700	3066150660	2399213310	876386880	763571140	947137730	977001660
sp|O35892|SP100_MOUSE	O35892	SP100_MOUSE	Sp100	482	Mus musculus OX=10090	1:Experimental evidence at protein level	Nuclear autoantigen Sp-100	1	0.999	15	111	88	111	11	13	15	15	15	13	13	16	8	9	12	13	12	10	11	13	11	13	15	15	15	13	13	16	742056000	945986300	1029312000	814465540	1304055810	771436290	806480380	982011780	254177856	254302976	276213472	250108224
sp|O35904|PK3CD_MOUSE	O35904	PK3CD_MOUSE	Pik3cd	1043	Mus musculus OX=10090	1:Experimental evidence at protein level	Phosphatidylinositol 4,5-bisphosphate 3-kinase catalytic subunit delta isoform	1	0.999	23	165	165	165	22	17	20	21	18	20	24	23	22	17	20	21	18	20	24	23	22	17	20	21	18	20	24	23	824762750	738149760	741478910	785485500	785983740	865228670	750259580	1133219200	159209168	139433840	141189248	133982432
sp|O35943|FRDA_MOUSE	O35943	FRDA_MOUSE	Fxn	207	Mus musculus OX=10090	1:Experimental evidence at protein level	Frataxin, mitochondrial	1	0.999	3	36	36	36	6	4	4	5	5	4	4	4	6	4	4	5	5	4	4	4	6	4	4	5	5	4	4	4	501805728	375640000	351166368	412248512	419017664	402174176	328288768	326785536	406329472	334961824	306962112	322532864
sp|O35955|PSB10_MOUSE	O35955	PSB10_MOUSE	Psmb10	273	Mus musculus OX=10090	1:Experimental evidence at protein level	Proteasome subunit beta type-10	1	0.999	15	218	218	218	25	26	31	31	27	25	29	24	25	26	31	31	27	25	29	24	25	26	31	31	27	25	29	24	8495212500	7097029600	4899120600	13225570300	5427674600	6991414800	6341912100	5847010800	2792652540	3334731010	2707705860	3715822590
sp|O35963|RB33B_MOUSE	O35963	RB33B_MOUSE	Rab33b	229	Mus musculus OX=10090	1:Experimental evidence at protein level	Ras-related protein Rab-33B	1	0.999	3	61	60	61	6	9	9	8	7	7	8	7	6	8	9	8	7	7	8	7	6	9	9	8	7	7	8	7	665914820	580608060	664566590	714847740	623447040	628149820	688714370	683063940	442849600	406193280	458342816	487613760
sp|O35969|GAMT_MOUSE	O35969	GAMT_MOUSE	Gamt	236	Mus musculus OX=10090	1:Experimental evidence at protein level	Guanidinoacetate N-methyltransferase	1	0.999	5	30	30	30	4	3	4	6	3	4	3	3	4	3	4	6	3	4	3	3	4	3	4	6	3	4	3	3	43602136	40445996	39350796	71124960	77282216	42515808	86506616	82726664	0	0	0	43549264
sp|O35972|RM23_MOUSE	O35972	RM23_MOUSE	Mrpl23	146	Mus musculus OX=10090	1:Experimental evidence at protein level	39S ribosomal protein L23, mitochondrial	1	0.999	6	45	45	45	5	3	6	8	6	4	8	5	5	3	6	8	6	4	8	5	5	3	6	8	6	4	8	5	402155200	200615248	349309760	468078592	340803776	296893376	434875072	416624640	131629616	101230880	113898840	126888216
sp|O35973|PER1_MOUSE	O35973	PER1_MOUSE	Per1	1291	Mus musculus OX=10090	1:Experimental evidence at protein level	Period circadian protein homolog 1	1	0.999	4	23	23	23	2	4	1	4	4	2	3	3	2	4	1	4	4	2	3	3	2	4	1	4	4	2	3	3	199951360	254075872	262721072	255466304	243194560	271203584	222345008	349155488	161267264	179420432	187221088	180341936
sp|O35980|NTH_MOUSE	O35980	NTH_MOUSE	Nthl1	300	Mus musculus OX=10090	2:Experimental evidence at transcript level	Endonuclease III-like protein 1	0.9743	0.9985	2	5	5	5	2	1	1	0	1	0	0	0	2	1	1	0	1	0	0	0	2	1	1	0	1	0	0	0	0	0	8148418	0	6.32064e+06	15696524	0	0	0	0	0	0
sp|O35984|PBX2_MOUSE	O35984	PBX2_MOUSE	Pbx2	430	Mus musculus OX=10090	1:Experimental evidence at protein level	Pre-B-cell leukemia transcription factor 2	1	0.999	6	32	20	32	4	3	3	5	5	4	3	5	3	2	2	3	3	3	1	3	4	3	3	5	5	4	3	5	203146256	135318848	195893344	288975872	166903568	178617936	243401712	257926160	99753256	79913120	110321168	107950200
sp|O35988|SDC4_MOUSE	O35988	SDC4_MOUSE	Sdc4	198	Mus musculus OX=10090	1:Experimental evidence at protein level	Syndecan-4	1	0.999	4	45	45	45	3	3	9	6	7	5	6	6	3	3	9	6	7	5	6	6	3	3	9	6	7	5	6	6	193035040	268100080	333741952	315172192	300559296	293929824	321424864	325523936	145662656	111578096	135182128	133118056
sp|O54692|ZW10_MOUSE	O54692	ZW10_MOUSE	Zw10	779	Mus musculus OX=10090	1:Experimental evidence at protein level	Centromere/kinetochore protein zw10 homolog	1	0.999	20	182	182	182	23	20	24	20	24	21	24	26	23	20	24	20	24	21	24	26	23	20	24	20	24	21	24	26	1414592000	1373489410	1460284160	1566982400	1445455740	1538196100	1381221250	1506584190	186514656	183936160	181804336	192668720
sp|O54714|PIAS3_MOUSE	O54714	PIAS3_MOUSE	Pias3	628	Mus musculus OX=10090	1:Experimental evidence at protein level	E3 SUMO-protein ligase PIAS3	0.9994	0.999	2	16	16	16	2	2	2	2	1	2	2	3	2	2	2	2	1	2	2	3	2	2	2	2	1	2	2	3	47523048	86596232	72914104	79430360	73072936	71604496	114785992	71934816	0	0	0	0
sp|O54734|OST48_MOUSE	O54734	OST48_MOUSE	Ddost	441	Mus musculus OX=10090	1:Experimental evidence at protein level	Dolichyl-diphosphooligosaccharide--protein glycosyltransferase 48 kDa subunit	1	0.999	16	301	301	301	39	38	37	40	32	36	37	42	39	38	37	40	32	36	37	42	39	38	37	40	32	36	37	42	5099637200	4555207700	4549976100	4807292900	4448653800	4536948200	4679378900	4410032100	1413320320	1288212740	1288738690	1270550270
sp|O54774|AP3D1_MOUSE	O54774	AP3D1_MOUSE	Ap3d1	1199	Mus musculus OX=10090	1:Experimental evidence at protein level	AP-3 complex subunit delta-1	1	0.999	10	81	81	81	10	13	8	14	9	9	10	8	10	13	8	14	9	9	10	8	10	13	8	14	9	9	10	8	1370137860	1283952510	1153286910	1165371140	1359221120	1024246720	1103826180	1047514370	436865152	426664544	416204160	337141600
sp|O54781|SRPK2_MOUSE	O54781	SRPK2_MOUSE	Srpk2	681	Mus musculus OX=10090	1:Experimental evidence at protein level	SRSF protein kinase 2	1	0.999	9	49	34	118	5	6	6	6	7	7	6	6	4	3	4	4	5	5	5	4	14	15	16	13	16	14	16	14	160065456	173795504	179460560	217572640	155568336	190039248	162797920	209700608	60444888	53530708	57596640	57171980
sp|O54782|MA2B2_MOUSE	O54782	MA2B2_MOUSE	Man2b2	1018	Mus musculus OX=10090	1:Experimental evidence at protein level	Epididymis-specific alpha-mannosidase	1	0.999	14	107	107	107	12	14	10	15	13	14	13	16	12	14	10	15	13	14	13	16	12	14	10	15	13	14	13	16	810704580	686690500	973675200	1034838660	1071672960	980329540	779513790	935766780	192613424	171862592	202706944	181714928
sp|O54784|DAPK3_MOUSE	O54784	DAPK3_MOUSE	Dapk3	448	Mus musculus OX=10090	1:Experimental evidence at protein level	Death-associated protein kinase 3	1	0.999	7	66	66	66	9	8	8	7	9	8	9	8	9	8	8	7	9	8	9	8	9	8	8	7	9	8	9	8	329462176	335525536	343667488	343809440	321243424	318883296	371803968	308168960	132312536	129524280	129870640	117717032
sp|O54785|LIMK2_MOUSE	O54785	LIMK2_MOUSE	Limk2	638	Mus musculus OX=10090	1:Experimental evidence at protein level	LIM domain kinase 2	1	0.999	4	27	27	27	3	4	3	3	3	5	3	3	3	4	3	3	3	5	3	3	3	4	3	3	3	5	3	3	163642016	194365680	174883168	103208256	125957856	252110416	112609952	102024096	95495616	93706856	85599216	64305124
sp|O54786|DFFA_MOUSE	O54786	DFFA_MOUSE	Dffa	331	Mus musculus OX=10090	1:Experimental evidence at protein level	DNA fragmentation factor subunit alpha	1	0.999	5	46	46	46	6	5	7	6	6	5	6	5	6	5	7	6	6	5	6	5	6	5	7	6	6	5	6	5	361583680	305167648	333459936	382060800	320227552	368292768	284578560	356825792	140308832	118671992	135503712	131071024
sp|O54788|DFFB_MOUSE	O54788	DFFB_MOUSE	Dffb	344	Mus musculus OX=10090	1:Experimental evidence at protein level	DNA fragmentation factor subunit beta	1	0.999	3	14	14	14	1	1	2	0	2	2	3	3	1	1	2	0	2	2	3	3	1	1	2	0	2	2	3	3	39176396	58880592	217182336	30213820	61541608	126869240	186198256	246001280	0	72569680	75975384	0
sp|O54790|MAFG_MOUSE	O54790	MAFG_MOUSE	Mafg	162	Mus musculus OX=10090	1:Experimental evidence at protein level	Transcription factor MafG	1	0.999	4	53	53	53	6	8	5	7	7	7	7	6	6	8	5	7	7	7	7	6	6	8	5	7	7	7	7	6	186913856	216409024	229387824	201821632	215757424	200000400	240456704	177661296	62548020	65861720	68190040	61783400
sp|O54804|CHKA_MOUSE	O54804	CHKA_MOUSE	Chka	453	Mus musculus OX=10090	1:Experimental evidence at protein level	Choline kinase alpha	1	0.999	9	66	66	66	8	6	9	8	9	8	9	9	8	6	9	8	9	8	9	9	8	6	9	8	9	8	9	9	509846400	492140096	507025568	205483584	372700448	396571072	355583328	465249408	222627344	241124112	254509904	201622560
sp|O54824|IL16_MOUSE	O54824	IL16_MOUSE	Il16	1322	Mus musculus OX=10090	1:Experimental evidence at protein level	Pro-interleukin-16	0.974	0.999	2	9	9	9	1	3	0	0	1	1	1	2	1	3	0	0	1	1	1	2	1	3	0	0	1	1	1	2	70761592	110008096	39610896	20762706	87370752	71370088	0	52006536	0	0	0	0
sp|O54825|BYST_MOUSE	O54825	BYST_MOUSE	Bysl	436	Mus musculus OX=10090	1:Experimental evidence at protein level	Bystin	1	0.999	24	333	333	333	42	34	42	45	37	43	38	52	42	34	42	45	37	43	38	52	42	34	42	45	37	43	38	52	17496764400	15559272400	11450383400	26169151500	14026814500	15020830700	11398800400	15385547800	10969393200	10222298100	11613868000	12980879400
sp|O54826|AF10_MOUSE	O54826	AF10_MOUSE	Mllt10	1068	Mus musculus OX=10090	1:Experimental evidence at protein level	Protein AF-10	1	0.999	2	24	24	24	4	2	3	2	3	4	3	3	4	2	3	2	3	4	3	3	4	2	3	2	3	4	3	3	271428384	203463136	212349632	96627040	229837200	263939440	194368576	197257184	138345984	103850392	107218472	105139720
sp|O54833|CSK22_MOUSE	O54833	CSK22_MOUSE	Csnk2a2	350	Mus musculus OX=10090	1:Experimental evidence at protein level	Casein kinase II subunit alpha'	1	0.999	16	224	224	253	25	30	26	24	29	28	33	29	25	30	26	24	29	28	33	29	29	33	30	28	33	31	36	33	3175141380	3106533120	3795142140	4624791000	3260288510	3478394370	4502620200	4610455000	2334826750	2369807360	2442174980	1855579650
sp|O54836|ZMAT3_MOUSE	O54836	ZMAT3_MOUSE	Zmat3	290	Mus musculus OX=10090	2:Experimental evidence at transcript level	Zinc finger matrin-type protein 3	0.9747	0.999	1	8	8	8	0	0	2	0	1	1	2	2	0	0	2	0	1	1	2	2	0	0	2	0	1	1	2	2	260126160	70341952	291746720	444608320	345079296	224815712	192832032	321557056	0	0	0	0
sp|O54864|SUV91_MOUSE	O54864	SUV91_MOUSE	Suv39h1	412	Mus musculus OX=10090	1:Experimental evidence at protein level	Histone-lysine N-methyltransferase SUV39H1	1	0.999	8	109	109	109	15	12	13	16	15	12	12	14	15	12	13	16	15	12	12	14	15	12	13	16	15	12	12	14	1958809730	2104381820	2894022140	3368163580	2134002940	2289277950	2407736580	3619138820	1355828610	1176066820	1724909950	1681899140
sp|O54879|HMGB3_MOUSE	O54879	HMGB3_MOUSE	Hmgb3	200	Mus musculus OX=10090	1:Experimental evidence at protein level	High mobility group protein B3	1	0.999	5	41	41	41	6	7	4	5	5	5	5	4	6	7	4	5	5	5	5	4	6	7	4	5	5	5	5	4	349046656	349225024	450385664	557997060	367603552	477457632	410283520	618823620	161690000	191753584	195740928	139113136
sp|O54885|TYOBP_MOUSE	O54885	TYOBP_MOUSE	Tyrobp	114	Mus musculus OX=10090	1:Experimental evidence at protein level	TYRO protein tyrosine kinase-binding protein	1	0.999	3	39	39	39	5	5	5	4	5	5	5	5	5	5	5	4	5	5	5	5	5	5	5	4	5	5	5	5	736272060	744044860	626974340	422427296	608214020	687635140	552116670	382464832	551622850	640033280	530734112	405246240
sp|O54891|LEG6_MOUSE	O54891	LEG6_MOUSE	Lgals6	301	Mus musculus OX=10090	2:Experimental evidence at transcript level	Galectin-6	0.9408	0.9976	2	13	13	21	2	2	2	1	2	2	1	1	2	2	2	1	2	2	1	1	3	3	3	2	3	3	2	2	78096872	75815760	93515320	86090616	70332984	73508616	63930716	89147344	0	0	0	0
sp|O54910|IKBE_MOUSE	O54910	IKBE_MOUSE	Nfkbie	364	Mus musculus OX=10090	1:Experimental evidence at protein level	NF-kappa-B inhibitor epsilon	0.9843	0.9986	2	16	16	16	2	3	2	1	2	2	2	2	2	3	2	1	2	2	2	2	2	3	2	1	2	2	2	2	132327568	185458272	161829152	133000352	152666464	159696096	97267696	142074768	102767832	118997896	117399016	93437808
sp|O54916|REPS1_MOUSE	O54916	REPS1_MOUSE	Reps1	795	Mus musculus OX=10090	1:Experimental evidence at protein level	RalBP1-associated Eps domain-containing protein 1	1	0.999	11	140	140	158	14	17	18	16	19	16	19	21	14	17	18	16	19	16	19	21	16	20	20	19	21	18	21	23	2552488450	1226326400	1609172480	2885310720	1859251970	1830931970	1824760700	2211004160	860065090	767260740	762260290	743613500
sp|O54918|B2L11_MOUSE	O54918	B2L11_MOUSE	Bcl2l11	196	Mus musculus OX=10090	1:Experimental evidence at protein level	Bcl-2-like protein 11	1	0.999	3	7	7	7	0	0	0	6	0	0	0	1	0	0	0	6	0	0	0	1	0	0	0	6	0	0	0	1	0	14428530	19883500	123946168	38500448	10655659	47709072	29966552	0	0	0	39383352
sp|O54926|SIVA_MOUSE	O54926	SIVA_MOUSE	Siva1	175	Mus musculus OX=10090	1:Experimental evidence at protein level	Apoptosis regulatory protein Siva	1	0.999	3	15	15	15	2	3	2	1	1	2	2	2	2	3	2	1	1	2	2	2	2	3	2	1	1	2	2	2	92873408	178739104	67645984	126403272	118732936	65758508	108098232	142485728	48774784	67422648	43710920	51304392
sp|O54927|WSB1_MOUSE	O54927	WSB1_MOUSE	Wsb1	421	Mus musculus OX=10090	1:Experimental evidence at protein level	WD repeat and SOCS box-containing protein 1	0.9993	0.999	1	4	4	4	0	0	0	2	1	0	1	0	0	0	0	2	1	0	1	0	0	0	0	2	1	0	1	0	34854604	0	0	33057752	0	0	0	0	0	0	0	0
sp|O54940|BNIP2_MOUSE	O54940	BNIP2_MOUSE	Bnip2	326	Mus musculus OX=10090	1:Experimental evidence at protein level	BCL2/adenovirus E1B 19 kDa protein-interacting protein 2	1	0.999	9	93	85	93	11	10	14	10	11	12	12	13	10	9	13	9	10	11	11	12	11	10	14	10	11	12	12	13	1564145020	975075260	1270727680	1808188160	1060680450	1019079170	1089281150	1300211710	654856000	571408830	609489280	597319040
sp|O54941|SMCE1_MOUSE	O54941	SMCE1_MOUSE	Smarce1	411	Mus musculus OX=10090	1:Experimental evidence at protein level	SWI/SNF-related matrix-associated actin-dependent regulator of chromatin subfamily E member 1	1	0.999	14	247	247	247	30	31	30	31	26	28	28	43	30	31	30	31	26	28	28	43	30	31	30	31	26	28	28	43	5529432100	4044265730	5878932500	6809144800	4213330180	4741048300	5312683000	8879166500	3115480060	2796448510	3220282370	2825723650
sp|O54946|DNJB6_MOUSE	O54946	DNJB6_MOUSE	Dnajb6	365	Mus musculus OX=10090	1:Experimental evidence at protein level	DnaJ homolog subfamily B member 6	1	0.999	18	378	357	378	48	49	43	39	50	53	46	50	45	47	41	37	47	50	44	46	48	49	43	39	50	53	46	50	2414753540	2502774270	2733680640	1733873540	2549237250	2801829890	2675637500	2415656960	513562400	554689660	528272512	478331360
sp|O54949|NLK_MOUSE	O54949	NLK_MOUSE	Nlk	527	Mus musculus OX=10090	1:Experimental evidence at protein level	Serine/threonine-protein kinase NLK	0.9747	0.999	1	8	8	8	1	1	1	1	1	1	1	1	1	1	1	1	1	1	1	1	1	1	1	1	1	1	1	1	51364424	48940524	56166056	57835904	41082528	66968560	66182748	51539676	0	0	0	0
sp|O54950|AAKG1_MOUSE	O54950	AAKG1_MOUSE	Prkag1	330	Mus musculus OX=10090	1:Experimental evidence at protein level	5'-AMP-activated protein kinase subunit gamma-1	1	0.999	6	40	40	40	5	5	6	5	5	5	4	5	5	5	6	5	5	5	4	5	5	5	6	5	5	5	4	5	272918816	238072288	291103328	244254464	260717872	242588224	224389408	291030560	155337088	148158992	130993752	155206656
sp|O54956|DPOE2_MOUSE	O54956	DPOE2_MOUSE	Pole2	527	Mus musculus OX=10090	2:Experimental evidence at transcript level	DNA polymerase epsilon subunit 2	1	0.999	11	69	69	69	6	8	8	9	7	9	12	10	6	8	8	9	7	9	12	10	6	8	8	9	7	9	12	10	394513824	406038784	434081664	546556100	421767808	460430464	537526910	498378496	118387240	124984832	131556304	146720176
sp|O54962|BAF_MOUSE	O54962	BAF_MOUSE	Banf1	89	Mus musculus OX=10090	1:Experimental evidence at protein level	Barrier-to-autointegration factor	1	0.999	5	50	50	50	6	6	6	5	6	7	6	8	6	6	6	5	6	7	6	8	6	6	6	5	6	7	6	8	2008145280	1244318460	961706560	907754880	1380231550	1037847940	1220136190	1135300480	1169515650	734037060	636464000	606427650
sp|O54967|ACK1_MOUSE	O54967	ACK1_MOUSE	Tnk2	1055	Mus musculus OX=10090	1:Experimental evidence at protein level	Activated CDC42 kinase 1	1	0.999	5	34	34	34	4	4	5	2	5	4	4	6	4	4	5	2	5	4	4	6	4	4	5	2	5	4	4	6	223156416	273496128	311474432	291640672	264135648	300232448	364620320	299454048	148424336	193254352	181737776	202953232
sp|O54984|GET3_MOUSE	O54984	GET3_MOUSE	Get3	348	Mus musculus OX=10090	1:Experimental evidence at protein level	ATPase GET3	1	0.999	16	143	143	143	17	22	17	13	18	20	20	16	17	22	17	13	18	20	20	16	17	22	17	13	18	20	20	16	1699993220	1528965890	1317356800	1284093440	1474918530	1557856260	1321307390	1194552580	488748608	387027776	377211296	334208800
sp|O54988|SLK_MOUSE	O54988	SLK_MOUSE	Slk	1233	Mus musculus OX=10090	1:Experimental evidence at protein level	STE20-like serine/threonine-protein kinase	1	0.999	39	622	607	622	81	66	89	83	73	72	78	80	79	64	87	81	71	70	77	78	81	66	89	83	73	72	78	80	8369482200	6044738600	11166303200	14686159900	8800316400	7850818600	9035755500	8392922100	1502695170	1372575740	1773457920	1629553410
sp|O54992|MAPK5_MOUSE	O54992	MAPK5_MOUSE	Mapkapk5	473	Mus musculus OX=10090	1:Experimental evidence at protein level	MAP kinase-activated protein kinase 5	1	0.999	3	25	25	25	4	2	2	3	4	3	3	4	4	2	2	3	4	3	3	4	4	2	2	3	4	3	3	4	113790904	117273168	111764576	107496728	103902184	101150240	120895496	109730768	53877368	54795436	50564568	52270168
sp|O54998|FKBP7_MOUSE	O54998	FKBP7_MOUSE	Fkbp7	218	Mus musculus OX=10090	1:Experimental evidence at protein level	Peptidyl-prolyl cis-trans isomerase FKBP7	0.9747	0.999	1	11	11	11	1	2	2	1	2	1	1	1	1	2	2	1	2	1	1	1	1	2	2	1	2	1	1	1	50867720	41436588	33550338	40980120	46541084	50861056	42763384	30817058	0	0	0	0
sp|O55013|TPPC3_MOUSE	O55013	TPPC3_MOUSE	Trappc3	180	Mus musculus OX=10090	1:Experimental evidence at protein level	Trafficking protein particle complex subunit 3	1	0.999	4	32	32	32	3	3	4	6	4	4	5	3	3	3	4	6	4	4	5	3	3	3	4	6	4	4	5	3	614369980	702816580	912343620	2043723780	722841470	653823040	1123966460	1207496320	616074430	778993020	649516800	1425733760
sp|O55022|PGRC1_MOUSE	O55022	PGRC1_MOUSE	Pgrmc1	195	Mus musculus OX=10090	1:Experimental evidence at protein level	Membrane-associated progesterone receptor component 1	1	0.999	9	122	122	122	17	13	15	15	13	15	14	20	17	13	15	15	13	15	14	20	17	13	15	15	13	15	14	20	1227867390	1221661820	1588310020	2386588670	1236127100	1181875460	1386852990	1819269890	701995390	710239040	895745220	1076362110
sp|O55023|IMPA1_MOUSE	O55023	IMPA1_MOUSE	Impa1	277	Mus musculus OX=10090	1:Experimental evidence at protein level	Inositol monophosphatase 1	1	0.999	7	131	131	131	16	16	17	16	16	15	19	16	16	16	17	16	16	15	19	16	16	16	17	16	16	15	19	16	1413612160	1646046210	1636899710	1565920770	1614628220	1584964350	1656328190	1586281090	469369984	593889920	558790080	513421280
sp|O55028|BCKD_MOUSE	O55028	BCKD_MOUSE	Bckdk	412	Mus musculus OX=10090	1:Experimental evidence at protein level	[3-methyl-2-oxobutanoate dehydrogenase [lipoamide]] kinase, mitochondrial	1	0.999	17	170	170	170	24	21	20	20	21	22	21	21	24	21	20	20	21	22	21	21	24	21	20	20	21	22	21	21	1559625220	1434375680	1859137660	1720533250	1694305150	1674703360	1743586050	1730605440	410354912	374756192	435932768	404151200
sp|O55029|COPB2_MOUSE	O55029	COPB2_MOUSE	Copb2	905	Mus musculus OX=10090	1:Experimental evidence at protein level	Coatomer subunit beta'	1	0.999	35	475	475	475	55	63	55	61	56	65	58	62	55	63	55	61	56	65	58	62	55	63	55	61	56	65	58	62	10699880400	8440973300	6858840600	11873846300	6927290900	9638272000	7438021600	8915868700	4442940900	4886327800	5285378600	4970949600
sp|O55047|TLK2_MOUSE	O55047	TLK2_MOUSE	Tlk2	718	Mus musculus OX=10090	1:Experimental evidence at protein level	Serine/threonine-protein kinase tousled-like 2	1	0.999	16	148	60	148	21	18	18	13	20	20	17	21	9	7	7	6	8	10	6	7	21	18	18	13	20	20	17	21	1357515140	1137206660	1473200130	1926324220	1212749310	1261613570	1433575940	1509154300	650892610	573396610	669283200	548781180
sp|O55055|TRDMT_MOUSE	O55055	TRDMT_MOUSE	Trdmt1	415	Mus musculus OX=10090	1:Experimental evidence at protein level	tRNA (cytosine(38)-C(5))-methyltransferase	1	0.999	3	20	20	20	3	1	1	3	4	3	2	3	3	1	1	3	4	3	2	3	3	1	1	3	4	3	2	3	248284096	172001792	255760864	158237920	244346512	232752944	343842624	207012592	145458640	138947600	135075408	125079168
sp|O55057|PDE6D_MOUSE	O55057	PDE6D_MOUSE	Pde6d	150	Mus musculus OX=10090	1:Experimental evidence at protein level	Retinal rod rhodopsin-sensitive cGMP 3',5'-cyclic phosphodiesterase subunit delta	1	0.999	3	23	23	23	3	3	3	3	3	3	3	2	3	3	3	3	3	3	3	2	3	3	3	3	3	3	3	2	279786944	242920320	226139104	167201728	249678144	302472064	211744560	30121898	160984816	149890224	148337920	98526528
sp|O55060|TPMT_MOUSE	O55060	TPMT_MOUSE	Tpmt	240	Mus musculus OX=10090	1:Experimental evidence at protein level	Thiopurine S-methyltransferase	0.9993	0.999	2	18	18	18	1	2	3	3	2	2	2	3	1	2	3	3	2	2	2	3	1	2	3	3	2	2	2	3	38866096	48383540	41491308	31098558	43643156	49444732	40920696	34138980	0	0	0	0
sp|O55091|IMPCT_MOUSE	O55091	IMPCT_MOUSE	Impact	318	Mus musculus OX=10090	1:Experimental evidence at protein level	Protein IMPACT	0.998	0.999	2	16	16	16	2	3	1	2	3	1	1	3	2	3	1	2	3	1	1	3	2	3	1	2	3	1	1	3	0	0	56466108	47369144	55528616	61712552	159175008	59370396	0	0	0	0
sp|O55098|STK10_MOUSE	O55098	STK10_MOUSE	Stk10	966	Mus musculus OX=10090	1:Experimental evidence at protein level	Serine/threonine-protein kinase 10	1	0.999	36	533	533	548	56	67	73	63	74	62	70	68	56	67	73	63	74	62	70	68	58	69	75	65	76	64	71	70	9355383800	9405733900	9092017200	13539055600	8065727500	9729587200	9404444700	9836760100	3522292480	3573078020	4179793410	3753728260
sp|O55101|SNG2_MOUSE	O55101	SNG2_MOUSE	Syngr2	224	Mus musculus OX=10090	2:Experimental evidence at transcript level	Synaptogyrin-2	0.9746	0.999	1	17	17	17	2	3	2	2	2	0	3	3	2	3	2	2	2	0	3	3	2	3	2	2	2	0	3	3	66746396	65678492	83512128	83131928	66650660	64369548	78585600	91209880	0	0	0	0
sp|O55106|STRN_MOUSE	O55106	STRN_MOUSE	Strn	780	Mus musculus OX=10090	1:Experimental evidence at protein level	Striatin	1	0.999	27	337	211	337	44	44	41	40	42	48	36	42	28	26	25	24	27	32	21	28	44	44	41	40	42	48	36	42	8000000500	7721290800	7507469800	11037903900	6707807700	8285882900	7390635500	9460878300	2902625790	2910741250	2897025280	2661695230
sp|O55125|NIPS1_MOUSE	O55125	NIPS1_MOUSE	Nipsnap1	284	Mus musculus OX=10090	1:Experimental evidence at protein level	Protein NipSnap homolog 1	1	0.999	9	158	158	158	20	18	20	19	20	23	21	17	20	18	20	19	20	23	21	17	20	18	20	19	20	23	21	17	2984860420	2169712640	1991931260	3953746430	1917603580	2634846460	2633741060	2212861700	1381222780	1307466500	1299283710	1438996220
sp|O55126|NIPS2_MOUSE	O55126	NIPS2_MOUSE	Nipsnap2	281	Mus musculus OX=10090	1:Experimental evidence at protein level	Protein NipSnap homolog 2	1	0.999	7	77	77	77	12	10	9	10	9	9	10	8	12	10	9	10	9	9	10	8	12	10	9	10	9	9	10	8	2757729280	2029407870	1148318340	3602119940	2081843070	2461818110	1601921540	1476367870	2077378690	1839589250	1607955460	2436929790
sp|O55128|SAP18_MOUSE	O55128	SAP18_MOUSE	Sap18	153	Mus musculus OX=10090	1:Experimental evidence at protein level	Histone deacetylase complex subunit SAP18	1	0.999	5	137	137	137	19	15	15	18	18	19	16	17	19	15	15	18	18	19	16	17	19	15	15	18	18	19	16	17	1659305860	1577888640	3006366460	2821921020	2094523520	1444255740	2173963780	2392864260	549124160	525501312	762275390	601140610
sp|O55131|SEPT7_MOUSE	O55131	SEPT7_MOUSE	Septin7	436	Mus musculus OX=10090	1:Experimental evidence at protein level	Septin-7	1	0.999	23	838	829	838	110	108	106	91	108	104	110	101	110	107	105	89	106	103	110	99	110	108	106	91	108	104	110	101	103239606000	85749228000	63424156000	87494984000	64582746000	84553884000	68535898000	49854439000	36428321000	32848162800	34549207000	34842714000
sp|O55135|IF6_MOUSE	O55135	IF6_MOUSE	Eif6	245	Mus musculus OX=10090	1:Experimental evidence at protein level	Eukaryotic translation initiation factor 6	1	0.999	11	293	293	293	38	38	39	37	37	36	34	34	38	38	39	37	37	36	34	34	38	38	39	37	37	36	34	34	5309479900	6013258800	4925786600	4339462100	4943411200	5493961700	5535033300	4821145600	1928784770	1457579010	1416657280	1323641340
sp|O55137|ACOT1_MOUSE	O55137	ACOT1_MOUSE	Acot1	419	Mus musculus OX=10090	1:Experimental evidence at protein level	Acyl-coenzyme A thioesterase 1	0.9956	0.999	5	1	1	6	0	0	0	0	1	0	0	0	0	0	0	0	1	0	0	0	0	0	0	0	6	0	0	0	0	0	0	0	0	0	0	0	0	0	0	0
sp|O55142|RL35A_MOUSE	O55142	RL35A_MOUSE	Rpl35a	110	Mus musculus OX=10090	1:Experimental evidence at protein level	60S ribosomal protein L35a	1	0.999	21	995	995	995	120	125	119	123	127	117	129	135	120	125	119	123	127	117	129	135	120	125	119	123	127	117	129	135	206068466000	143416492000	109977797000	218892403000	112671220000	140160352000	128008495000	117743641000	101315822000	102452773000	105717637000	117991088000
sp|O55143|AT2A2_MOUSE	O55143	AT2A2_MOUSE	Atp2a2	1044	Mus musculus OX=10090	1:Experimental evidence at protein level	Sarcoplasmic/endoplasmic reticulum calcium ATPase 2	1	0.999	47	867	565	867	109	105	105	117	111	104	115	101	71	65	67	78	74	67	78	65	109	105	105	117	111	104	115	101	49632981000	44117357000	34062004200	78480155000	40510386000	47585993000	34437890000	39639564000	25861826600	25817788400	25188028400	27534510100
sp|O55176|PJA1_MOUSE	O55176	PJA1_MOUSE	Pja1	578	Mus musculus OX=10090	1:Experimental evidence at protein level	E3 ubiquitin-protein ligase Praja-1	1	0.999	3	13	13	13	0	3	2	3	1	1	2	1	0	3	2	3	1	1	2	1	0	3	2	3	1	1	2	1	0	35526336	60666628	86191408	71646272	0	22012758	38842272	0	27519630	0	34461952
sp|O55186|CD59A_MOUSE	O55186	CD59A_MOUSE	Cd59a	123	Mus musculus OX=10090	2:Experimental evidence at transcript level	CD59A glycoprotein	0.903	0.9959	1	1	1	1	0	0	0	1	0	0	0	0	0	0	0	1	0	0	0	0	0	0	0	1	0	0	0	0	0	18076784	0	13226189	17056394	0	0	24219324	0	0	0	0
sp|O55187|CBX4_MOUSE	O55187	CBX4_MOUSE	Cbx4	551	Mus musculus OX=10090	1:Experimental evidence at protein level	E3 SUMO-protein ligase CBX4	1	0.999	8	49	49	49	6	6	7	6	7	4	6	7	6	6	7	6	7	4	6	7	6	6	7	6	7	4	6	7	256184880	223097424	320314784	344650144	253326432	220559792	240652368	402221280	90322648	77257928	93800600	88638568
sp|O55201|SPT5H_MOUSE	O55201	SPT5H_MOUSE	Supt5h	1082	Mus musculus OX=10090	1:Experimental evidence at protein level	Transcription elongation factor SPT5	1	0.999	36	657	657	657	83	80	80	83	83	83	77	88	83	80	80	83	83	83	77	88	83	80	80	83	83	83	77	88	11895995400	8342410800	8032099800	11962255400	8426606600	11334710300	8234310700	10307008500	2496611840	2363398910	2306531330	2316968450
sp|O55222|ILK_MOUSE	O55222	ILK_MOUSE	Ilk	452	Mus musculus OX=10090	1:Experimental evidence at protein level	Integrin-linked protein kinase	1	0.999	17	329	329	329	37	39	42	46	43	38	42	42	37	39	42	46	43	38	42	42	37	39	42	46	43	38	42	42	4842542600	5744388600	4509983700	5429803000	5174144500	4538981900	4957349900	3841729280	1846699650	1819846270	1884738050	1810896130
sp|O55229|CHKB_MOUSE	O55229	CHKB_MOUSE	Chkb	394	Mus musculus OX=10090	1:Experimental evidence at protein level	Choline/ethanolamine kinase	1	0.999	9	96	96	96	11	12	11	12	13	13	12	12	11	12	11	12	13	13	12	12	11	12	11	12	13	13	12	12	622269500	649276670	868990270	988458690	653592960	745443710	773727550	730376190	311529824	311744000	377255584	374567264
sp|O55234|PSB5_MOUSE	O55234	PSB5_MOUSE	Psmb5	264	Mus musculus OX=10090	1:Experimental evidence at protein level	Proteasome subunit beta type-5	1	0.999	11	259	259	259	31	33	32	33	33	32	31	34	31	33	32	33	33	32	31	34	31	33	32	33	33	32	31	34	8036814300	6198959600	6261934100	7709839400	5620742100	6595330600	5279572500	6234189800	1986583040	1834700930	1777012220	1717787650
sp|O55236|MCE1_MOUSE	O55236	MCE1_MOUSE	Rngtt	597	Mus musculus OX=10090	1:Experimental evidence at protein level	mRNA-capping enzyme	1	0.999	12	144	144	144	17	19	17	15	20	19	17	20	17	19	17	15	20	19	17	20	17	19	17	15	20	19	17	20	1094227330	809927170	1075237630	1188691330	1021819710	917968510	1228148990	1237153920	372050720	305644608	361706464	377210592
sp|O55242|SGMR1_MOUSE	O55242	SGMR1_MOUSE	Sigmar1	223	Mus musculus OX=10090	1:Experimental evidence at protein level	Sigma non-opioid intracellular receptor 1	1	0.999	2	21	21	21	2	2	2	2	3	3	3	4	2	2	2	2	3	3	3	4	2	2	2	2	3	3	3	4	163488304	169382016	64006828	76657376	176206032	66833112	59628872	49510372	116824792	115788504	0	0
sp|O70126|AURKB_MOUSE	O70126	AURKB_MOUSE	Aurkb	345	Mus musculus OX=10090	1:Experimental evidence at protein level	Aurora kinase B	1	0.999	11	142	142	175	17	17	17	21	16	19	18	17	17	17	17	21	16	19	18	17	21	21	22	25	20	23	22	21	4076259070	2828441860	1965791360	4597702700	2405753600	3442104580	2168117760	3013879550	2280957950	2084847230	2048518270	2249307390
sp|O70133|DHX9_MOUSE	O70133	DHX9_MOUSE	Dhx9	1380	Mus musculus OX=10090	1:Experimental evidence at protein level	ATP-dependent RNA helicase A	1	0.999	71	1280	1269	1280	156	154	151	166	157	170	157	169	156	152	151	164	155	168	156	167	156	154	151	166	157	170	157	169	33783676900	30780055600	31526690800	43266826000	32225937400	33917343700	30316927000	34049413100	6817440800	6913640400	6700161000	7204778500
sp|O70139|IPKG_MOUSE	O70139	IPKG_MOUSE	Pkig	76	Mus musculus OX=10090	1:Experimental evidence at protein level	cAMP-dependent protein kinase inhibitor gamma	1	0.999	3	16	16	16	2	1	2	2	3	2	2	2	2	1	2	2	3	2	2	2	2	1	2	2	3	2	2	2	109572672	58003328	49765444	97247904	98439680	106850784	215552000	31626540	70270736	34759988	0	62297816
sp|O70145|NCF2_MOUSE	O70145	NCF2_MOUSE	Ncf2	525	Mus musculus OX=10090	1:Experimental evidence at protein level	Neutrophil cytosol factor 2	1	0.999	26	393	393	393	49	51	49	48	53	52	45	46	49	51	49	48	53	52	45	46	49	51	49	48	53	52	45	46	4825290200	4684439600	5231199700	4998144000	4856119300	4905557500	4625271300	4816302100	798231100	848101760	843682430	775994940
sp|O70146|TESK1_MOUSE	O70146	TESK1_MOUSE	Tesk1	627	Mus musculus OX=10090	1:Experimental evidence at protein level	Dual specificity testis-specific protein kinase 1	0.9997	0.999	3	3	3	3	0	0	3	0	0	0	0	0	0	0	3	0	0	0	0	0	0	0	3	0	0	0	0	0	27074670	52109036	111888192	0	17264592	0	0	39280348	0	0	0	0
sp|O70152|DPM1_MOUSE	O70152	DPM1_MOUSE	Dpm1	260	Mus musculus OX=10090	1:Experimental evidence at protein level	Dolichol-phosphate mannosyltransferase subunit 1	1	0.999	9	86	86	86	16	10	9	10	10	9	11	11	16	10	9	10	10	9	11	11	16	10	9	10	10	9	11	11	787478660	772710270	677893180	675610300	818631940	769141820	718862780	813489340	206884352	212467408	198589456	181207648
sp|O70157|TOP3A_MOUSE	O70157	TOP3A_MOUSE	Top3a	1003	Mus musculus OX=10090	2:Experimental evidence at transcript level	DNA topoisomerase 3-alpha	1	0.999	5	11	11	19	1	1	1	1	2	3	0	2	1	1	1	1	2	3	0	2	2	2	2	2	3	4	0	4	188304448	90770136	228296480	154756752	65068808	238362784	375529472	334601760	78001384	101090416	102060184	169051472
sp|O70161|PI51C_MOUSE	O70161	PI51C_MOUSE	Pip5k1c	661	Mus musculus OX=10090	1:Experimental evidence at protein level	Phosphatidylinositol 4-phosphate 5-kinase type-1 gamma	1	0.999	9	73	53	73	10	9	9	8	9	10	11	7	7	5	7	6	6	8	9	5	10	9	9	8	9	10	11	7	870488830	627895810	890055940	662297220	858811780	925097340	868556480	740451070	419203872	395108576	403480256	342752672
sp|O70172|PI42A_MOUSE	O70172	PI42A_MOUSE	Pip4k2a	405	Mus musculus OX=10090	1:Experimental evidence at protein level	Phosphatidylinositol 5-phosphate 4-kinase type-2 alpha	1	0.999	8	20	20	73	2	2	2	2	3	2	2	5	2	2	2	2	3	2	2	5	8	9	8	9	8	9	9	13	450623968	405075168	347407136	382344512	496605280	586339520	402625728	508609600	0	0	0	468989280
sp|O70194|EIF3D_MOUSE	O70194	EIF3D_MOUSE	Eif3d	548	Mus musculus OX=10090	1:Experimental evidence at protein level	Eukaryotic translation initiation factor 3 subunit D	1	0.999	42	1005	1005	1005	114	137	135	126	125	122	119	127	114	137	135	126	125	122	119	127	114	137	135	126	125	122	119	127	44348985000	43837174000	30932731900	52347011000	35518263000	40670085000	34786542000	41930953000	15578045400	15963345900	15181743100	14576259100
sp|O70201|BIRC5_MOUSE	O70201	BIRC5_MOUSE	Birc5	140	Mus musculus OX=10090	1:Experimental evidence at protein level	Baculoviral IAP repeat-containing protein 5	0.9976	0.999	2	5	5	5	1	0	1	1	0	1	1	0	1	0	1	1	0	1	1	0	1	0	1	1	0	1	1	0	24055876	15270613	60346028	19737560	13502991	21884030	81944752	23173682	0	0	42138696	0
sp|O70230|ZN143_MOUSE	O70230	ZN143_MOUSE	Znf143	638	Mus musculus OX=10090	1:Experimental evidence at protein level	Zinc finger protein 143	1	0.999	2	21	21	21	2	4	3	2	2	4	2	2	2	4	3	2	2	4	2	2	2	4	3	2	2	4	2	2	81236448	189694304	108380520	91056008	95468152	278284448	78195136	204219536	80278264	82223592	89994352	69146752
sp|O70250|PGAM2_MOUSE	O70250	PGAM2_MOUSE	Pgam2	253	Mus musculus OX=10090	1:Experimental evidence at protein level	Phosphoglycerate mutase 2	1	0.999	8	30	30	178	5	4	3	3	5	4	3	3	5	4	3	3	5	4	3	3	23	21	22	22	24	23	22	21	221497168	225771328	213220320	247913440	192779808	123920768	115327568	144196160	93608304	122471960	114569264	134461120
sp|O70251|EF1B_MOUSE	O70251	EF1B_MOUSE	Eef1b	225	Mus musculus OX=10090	1:Experimental evidence at protein level	Elongation factor 1-beta	1	0.999	5	60	60	60	8	10	7	9	8	5	7	6	8	10	7	9	8	5	7	6	8	10	7	9	8	5	7	6	1395890180	1069980350	1188948990	1086327170	1315060100	1368368900	1437541630	1176928640	1136372100	1000704510	956613250	1017762370
sp|O70252|HMOX2_MOUSE	O70252	HMOX2_MOUSE	Hmox2	315	Mus musculus OX=10090	1:Experimental evidence at protein level	Heme oxygenase 2	1	0.999	12	273	273	273	34	39	33	32	31	33	38	33	34	39	33	32	31	33	38	33	34	39	33	32	31	33	38	33	4279996160	5338368500	8059181600	9072306200	6504217100	5425494000	8919246800	6295384100	2508333570	2261113600	2531900160	2374752510
sp|O70274|TP4A2_MOUSE	O70274	TP4A2_MOUSE	Ptp4a2	167	Mus musculus OX=10090	1:Experimental evidence at protein level	Protein tyrosine phosphatase type IVA 2	0.9747	0.999	2	9	9	9	1	1	1	1	2	1	1	1	1	1	1	1	2	1	1	1	1	1	1	1	2	1	1	1	65037516	57401476	0	48773380	68676096	57752140	50367004	50968348	0	0	0	0
sp|O70279|ESS2_MOUSE	O70279	ESS2_MOUSE	Ess2	479	Mus musculus OX=10090	1:Experimental evidence at protein level	Splicing factor ESS-2 homolog	1	0.999	8	58	58	58	8	7	8	9	6	6	6	8	8	7	8	9	6	6	6	8	8	7	8	9	6	6	6	8	428118144	314704640	394180832	448926240	360824352	353846336	250464992	517257248	142634320	125932712	149627168	149771440
sp|O70281|TPST1_MOUSE	O70281	TPST1_MOUSE	Tpst1	370	Mus musculus OX=10090	1:Experimental evidence at protein level	Protein-tyrosine sulfotransferase 1	1	0.999	3	19	19	19	1	3	3	4	2	2	2	2	1	3	3	4	2	2	2	2	1	3	3	4	2	2	2	2	52276412	69731072	63548488	71895168	61905152	57043424	53598360	90261640	27472646	36909872	35946208	39630272
sp|O70293|GRK6_MOUSE	O70293	GRK6_MOUSE	Grk6	576	Mus musculus OX=10090	1:Experimental evidence at protein level	G protein-coupled receptor kinase 6	1	0.999	9	60	51	60	9	7	8	7	8	8	6	7	7	5	7	7	6	7	6	6	9	7	8	7	8	8	6	7	601483330	629210750	619620540	615493760	493069376	673261700	687715260	520913952	367594560	366675424	387217568	354127680
sp|O70305|ATX2_MOUSE	O70305	ATX2_MOUSE	Atxn2	1285	Mus musculus OX=10090	1:Experimental evidence at protein level	Ataxin-2	1	0.999	21	242	242	242	29	31	32	33	33	24	27	33	29	31	32	33	33	24	27	33	29	31	32	33	33	24	27	33	5618671100	4442460700	3243239420	5851134000	3495706880	4413680100	3112586240	4376263200	2677480450	2793710590	2481865470	2859528450
sp|O70306|TBX15_MOUSE	O70306	TBX15_MOUSE	Tbx15	602	Mus musculus OX=10090	1:Experimental evidence at protein level	T-box transcription factor TBX15	1	0.999	3	17	17	17	2	2	2	1	1	3	3	3	2	2	2	1	1	3	3	3	2	2	2	1	1	3	3	3	98615984	104391824	105408520	82740992	90473504	96003360	73262152	87923824	54884936	57975584	57648848	46174432
sp|O70309|ITB5_MOUSE	O70309	ITB5_MOUSE	Itgb5	798	Mus musculus OX=10090	1:Experimental evidence at protein level	Integrin beta-5	1	0.999	6	56	47	56	6	7	7	7	8	6	8	7	5	6	6	5	7	5	7	6	6	7	7	7	8	6	8	7	329608384	370579456	278503872	279877472	314994688	370711936	331572704	252262608	121479160	143340816	111714776	119933952
sp|O70310|NMT1_MOUSE	O70310	NMT1_MOUSE	Nmt1	496	Mus musculus OX=10090	1:Experimental evidence at protein level	Glycylpeptide N-tetradecanoyltransferase 1	1	0.999	18	355	328	355	42	50	42	46	45	45	39	46	39	46	38	43	42	41	36	43	42	50	42	46	45	45	39	46	9259793400	8934145000	7939118100	8385435600	7845195800	8750286800	7347486200	7330997800	3210857470	3278557950	3283615490	3267143680
sp|O70311|NMT2_MOUSE	O70311	NMT2_MOUSE	Nmt2	529	Mus musculus OX=10090	1:Experimental evidence at protein level	Glycylpeptide N-tetradecanoyltransferase 2	1	0.999	7	94	94	121	11	12	11	9	14	12	12	13	11	12	11	9	14	12	12	13	14	16	15	12	17	16	15	16	1292067200	971075970	1543211260	746009150	1279873150	1396020100	1918173180	2053827840	559929020	428490272	534385728	396726208
sp|O70318|E41L2_MOUSE	O70318	E41L2_MOUSE	Epb41l2	988	Mus musculus OX=10090	1:Experimental evidence at protein level	Band 4.1-like protein 2	1	0.999	29	382	379	382	40	39	54	59	48	38	44	60	39	39	53	59	48	37	44	60	40	39	54	59	48	38	44	60	2338769660	1939407490	4274695940	5725745700	2805897980	2447932160	2935387140	4025856510	622354820	589242180	670047870	624075840
sp|O70325|GPX4_MOUSE	O70325	GPX4_MOUSE	Gpx4	197	Mus musculus OX=10090	1:Experimental evidence at protein level	Phospholipid hydroperoxide glutathione peroxidase	1	0.999	4	17	17	17	3	3	2	1	2	3	1	2	3	3	2	1	2	3	1	2	3	3	2	1	2	3	1	2	52103200	93514352	99219288	76361888	130895112	79143096	90233104	114995456	0	49800848	61737836	44581300
sp|O70333|CRIPT_MOUSE	O70333	CRIPT_MOUSE	Cript	101	Mus musculus OX=10090	1:Experimental evidence at protein level	Cysteine-rich PDZ-binding protein	1	0.999	4	70	70	70	7	11	9	8	9	6	9	11	7	11	9	8	9	6	9	11	7	11	9	8	9	6	9	11	1449150210	545979330	963728510	1752258300	804629120	716446400	899655870	1235234560	641206850	505176672	717578240	1068665470
sp|O70338|RNH1_MOUSE	O70338	RNH1_MOUSE	Rnaseh1	285	Mus musculus OX=10090	2:Experimental evidence at transcript level	Ribonuclease H1	1	0.999	4	44	44	44	6	4	8	6	6	4	5	5	6	4	8	6	6	4	5	5	6	4	8	6	6	4	5	5	498758464	373875584	940658940	849773440	492611072	516105280	825658430	1011955010	520419520	329779136	728501890	694684990
sp|O70348|DXO_MOUSE	O70348	DXO_MOUSE	Dxo	397	Mus musculus OX=10090	1:Experimental evidence at protein level	Decapping and exoribonuclease protein	1	0.999	9	40	40	40	5	4	4	4	6	6	5	6	5	4	4	4	6	6	5	6	5	4	4	4	6	6	5	6	296922144	292446368	282946496	198822944	210428256	313544096	197754032	333165696	66096228	61378932	63118784	52951648
sp|O70370|CATS_MOUSE	O70370	CATS_MOUSE	Ctss	340	Mus musculus OX=10090	1:Experimental evidence at protein level	Cathepsin S	1	0.999	7	87	87	87	9	10	11	11	10	8	13	15	9	10	11	11	10	8	13	15	9	10	11	11	10	8	13	15	507308032	782020740	699066880	780916740	639307330	607268100	714913660	754577980	220972064	244302832	255593632	259176656
sp|O70373|XIRP1_MOUSE	O70373	XIRP1_MOUSE	Xirp1	1129	Mus musculus OX=10090	1:Experimental evidence at protein level	Xin actin-binding repeat-containing protein 1	1	0.9989	3	4	4	4	1	0	1	0	0	2	0	0	1	0	1	0	0	2	0	0	1	0	1	0	0	2	0	0	30422488	114278032	48144416	52939596	106428928	38427468	0	86565768	0	60739012	0	0
sp|O70374|MTG8R_MOUSE	O70374	MTG8R_MOUSE	Cbfa2t2	594	Mus musculus OX=10090	1:Experimental evidence at protein level	Protein CBFA2T2	0.9552	0.9982	1	1	1	1	0	0	0	0	1	0	0	0	0	0	0	0	1	0	0	0	0	0	0	0	1	0	0	0	0	0	0	0	0	0	0	0	0	0	0	0
sp|O70378|EMC8_MOUSE	O70378	EMC8_MOUSE	Emc8	207	Mus musculus OX=10090	1:Experimental evidence at protein level	ER membrane protein complex subunit 8	1	0.999	7	76	76	76	11	7	10	9	10	9	9	11	11	7	10	9	10	9	9	11	11	7	10	9	10	9	9	11	844694080	773122430	1042290500	864354240	1099562750	991775550	1049324220	951302400	311028288	332917152	327739904	320435744
sp|O70404|VAMP8_MOUSE	O70404	VAMP8_MOUSE	Vamp8	101	Mus musculus OX=10090	1:Experimental evidence at protein level	Vesicle-associated membrane protein 8	1	0.999	3	49	49	49	7	5	7	5	7	6	7	5	7	5	7	5	7	6	7	5	7	5	7	5	7	6	7	5	778685180	823761470	807936130	545990400	929133700	792067390	668353540	455323712	342104544	386535520	380112224	230690688
sp|O70405|ULK1_MOUSE	O70405	ULK1_MOUSE	Ulk1	1051	Mus musculus OX=10090	1:Experimental evidence at protein level	Serine/threonine-protein kinase ULK1	1	0.999	4	5	5	5	1	0	1	0	1	1	0	1	1	0	1	0	1	1	0	1	1	0	1	0	1	1	0	1	68779440	0	50967832	31908556	19298590	20510452	34390124	76425432	36696432	0	28481780	0
sp|O70422|TF2H4_MOUSE	O70422	TF2H4_MOUSE	Gtf2h4	463	Mus musculus OX=10090	1:Experimental evidence at protein level	General transcription factor IIH subunit 4	1	0.999	6	45	45	45	6	5	5	7	5	5	6	6	6	5	5	7	5	5	6	6	6	5	5	7	5	5	6	6	254444160	307004096	268363664	254301968	301269504	268219968	246884912	238165344	98199160	107640944	97818816	97163280
sp|O70433|FHL2_MOUSE	O70433	FHL2_MOUSE	Fhl2	279	Mus musculus OX=10090	1:Experimental evidence at protein level	Four and a half LIM domains protein 2	0.7256	0.9856	1	1	1	1	0	1	0	0	0	0	0	0	0	1	0	0	0	0	0	0	0	1	0	0	0	0	0	0	0	0	0	0	0	0	0	0	0	0	0	0
sp|O70435|PSA3_MOUSE	O70435	PSA3_MOUSE	Psma3	255	Mus musculus OX=10090	1:Experimental evidence at protein level	Proteasome subunit alpha type-3	1	0.999	20	428	428	428	55	56	52	55	54	49	52	55	55	56	52	55	54	49	52	55	55	56	52	55	54	49	52	55	20848111600	21556625400	24448380900	37793104000	19315396600	21800726500	28451500000	34495029000	17102423000	19204263900	17553328100	17954439200
sp|O70439|STX7_MOUSE	O70439	STX7_MOUSE	Stx7	261	Mus musculus OX=10090	1:Experimental evidence at protein level	Syntaxin-7	1	0.999	7	90	90	90	13	13	12	10	12	12	10	8	13	13	12	10	12	12	10	8	13	13	12	10	12	12	10	8	1867743740	1645449340	1793752060	1362360320	1870393860	1948124930	1684969090	1483713660	1016146560	915283390	942310980	764759680
sp|O70445|BARD1_MOUSE	O70445	BARD1_MOUSE	Bard1	765	Mus musculus OX=10090	2:Experimental evidence at transcript level	BRCA1-associated RING domain protein 1	1	0.999	4	23	23	23	2	3	2	3	2	4	4	3	2	3	2	3	2	4	4	3	2	3	2	3	2	4	4	3	164458064	136985168	227906432	160553488	132543928	160298976	180956688	268137472	118577432	0	108410984	149639472
sp|O70451|MOT2_MOUSE	O70451	MOT2_MOUSE	Slc16a7	484	Mus musculus OX=10090	1:Experimental evidence at protein level	Monocarboxylate transporter 2	0.9741	0.999	1	2	2	2	0	0	1	1	0	0	0	0	0	0	1	1	0	0	0	0	0	0	1	1	0	0	0	0	0	0	40047244	29975474	31944948	25885372	0	0	0	0	0	0
sp|O70456|1433S_MOUSE	O70456	1433S_MOUSE	Sfn	248	Mus musculus OX=10090	1:Experimental evidence at protein level	14-3-3 protein sigma	1	0.999	14	17	17	58	1	5	2	3	0	2	3	1	1	5	2	3	0	2	3	1	9	10	8	10	0	6	7	8	0	66059300	0	24264074	0	0	0	0	0	0	0	0
sp|O70469|DOK2_MOUSE	O70469	DOK2_MOUSE	Dok2	412	Mus musculus OX=10090	1:Experimental evidence at protein level	Docking protein 2	1	0.999	17	178	178	178	23	19	20	23	23	22	21	27	23	19	20	23	23	22	21	27	23	19	20	23	23	22	21	27	3358768380	4410640900	4775314900	7051580400	4185872640	3337744900	3355437310	4605489200	1050198780	1006593730	1167049600	1194707200
sp|O70472|TM131_MOUSE	O70472	TM131_MOUSE	Tmem131	1877	Mus musculus OX=10090	2:Experimental evidence at transcript level	Transmembrane protein 131	1	0.999	8	57	57	57	6	7	8	7	8	7	6	8	6	7	8	7	8	7	6	8	6	7	8	7	8	7	6	8	263685968	281873760	249242624	260337712	391116800	257175216	257661824	300315136	80615000	93632640	78395152	80543816
sp|O70475|UGDH_MOUSE	O70475	UGDH_MOUSE	Ugdh	493	Mus musculus OX=10090	1:Experimental evidence at protein level	UDP-glucose 6-dehydrogenase	1	0.999	13	151	151	151	21	18	18	19	20	20	16	19	21	18	18	19	20	20	16	19	21	18	18	19	20	20	16	19	1299241980	1126097280	1572359170	1508278400	1436868740	1516342400	1489181700	1915034750	416568416	387688224	426430336	396655968
sp|O70477|PKNX1_MOUSE	O70477	PKNX1_MOUSE	Pknox1	436	Mus musculus OX=10090	1:Experimental evidence at protein level	Homeobox protein PKNOX1	1	0.999	2	7	7	7	1	2	1	0	1	0	0	2	1	2	1	0	1	0	0	2	1	2	1	0	1	0	0	2	23533376	38464548	33954820	31914276	46273680	28202864	16201530	27113692	0	0	0	0
sp|O70479|BACD2_MOUSE	O70479	BACD2_MOUSE	Tnfaip1	316	Mus musculus OX=10090	2:Experimental evidence at transcript level	BTB/POZ domain-containing adapter for CUL3-mediated RhoA degradation protein 2	1	0.999	5	28	24	28	2	5	3	2	4	4	4	4	2	4	3	2	4	4	3	2	2	5	3	2	4	4	4	4	297582944	569150080	377400192	601542910	499751200	485433952	732686530	559728320	178023360	268736192	247585328	269126496
sp|O70480|VAMP4_MOUSE	O70480	VAMP4_MOUSE	Vamp4	141	Mus musculus OX=10090	1:Experimental evidence at protein level	Vesicle-associated membrane protein 4	1	0.999	4	60	60	60	9	7	8	6	7	8	8	7	9	7	8	6	7	8	8	7	9	7	8	6	7	8	8	7	1063259970	544420740	597551360	261781376	543665600	733329920	212268064	296326304	210846064	165809696	203775104	215789600
sp|O70481|UBR1_MOUSE	O70481	UBR1_MOUSE	Ubr1	1757	Mus musculus OX=10090	1:Experimental evidence at protein level	E3 ubiquitin-protein ligase UBR1	1	0.999	10	45	45	45	7	7	4	6	5	5	5	6	7	7	4	6	5	5	5	6	7	7	4	6	5	5	5	6	2683959300	3090437120	2650154750	3379773950	2201672700	2641291780	2480924670	2805755900	2464447230	2547657220	2304446980	2722342140
sp|O70492|SNX3_MOUSE	O70492	SNX3_MOUSE	Snx3	162	Mus musculus OX=10090	1:Experimental evidence at protein level	Sorting nexin-3	1	0.999	9	157	157	157	19	18	16	21	22	20	24	17	19	18	16	21	22	20	24	17	19	18	16	21	22	20	24	17	13555167200	9925514200	7240044500	19690299400	8754213900	8346834900	10481481700	7334425100	9791171600	8199230500	8432714800	9024628700
sp|O70493|SNX12_MOUSE	O70493	SNX12_MOUSE	Snx12	165	Mus musculus OX=10090	1:Experimental evidence at protein level	Sorting nexin-12	1	0.999	6	119	119	119	15	12	15	14	18	17	14	14	15	12	15	14	18	17	14	14	15	12	15	14	18	17	14	14	1258471420	873781570	1316160130	1557782020	1319654400	1119483900	1333558530	1420997380	569481150	464899872	582403330	588302460
sp|O70494|SP3_MOUSE	O70494	SP3_MOUSE	Sp3	783	Mus musculus OX=10090	1:Experimental evidence at protein level	Transcription factor Sp3	1	0.999	5	39	38	39	5	4	4	7	5	4	3	7	5	4	4	7	5	4	2	7	5	4	4	7	5	4	3	7	232504256	277107456	399945216	269270688	185849776	201163136	249056256	323405760	137128496	167385344	132723480	93858920
sp|O70496|CLCN7_MOUSE	O70496	CLCN7_MOUSE	Clcn7	803	Mus musculus OX=10090	1:Experimental evidence at protein level	H(+)/Cl(-) exchange transporter 7	1	0.999	11	119	119	119	15	14	11	17	15	15	16	16	15	14	11	17	15	15	16	16	15	14	11	17	15	15	16	16	947255230	610197950	712352450	966993090	799851520	924742400	922592320	760188540	525639584	488313952	444415104	480345376
sp|O70503|DHB12_MOUSE	O70503	DHB12_MOUSE	Hsd17b12	312	Mus musculus OX=10090	1:Experimental evidence at protein level	Very-long-chain 3-oxoacyl-CoA reductase	1	0.999	11	262	262	262	32	33	34	29	30	35	32	37	32	33	34	29	30	35	32	37	32	33	34	29	30	35	32	37	8379664900	9093976100	10985417700	14198801400	8472599600	9211689000	12111663100	11195912200	3606147330	4137865980	4117300220	4454394400
sp|O70546|KDM6A_MOUSE	O70546	KDM6A_MOUSE	Kdm6a	1401	Mus musculus OX=10090	1:Experimental evidence at protein level	Lysine-specific demethylase 6A	1	0.999	5	10	10	10	1	2	1	2	0	2	0	2	1	2	1	2	0	2	0	2	1	2	1	2	0	2	0	2	0	13877940	54762904	37993924	27129152	112556096	43519500	19269428	0	0	48277460	0
sp|O70551|SRPK1_MOUSE	O70551	SRPK1_MOUSE	Srpk1	648	Mus musculus OX=10090	1:Experimental evidence at protein level	SRSF protein kinase 1	1	0.999	15	192	123	192	24	26	24	23	24	25	22	24	15	17	14	16	15	18	12	16	24	26	24	23	24	25	22	24	3461948670	2679560960	2437376770	2248732420	3063734530	3153302270	2680692220	2010749310	1402682620	1174243840	1315603970	1189398400
sp|O70566|DIAP2_MOUSE	O70566	DIAP2_MOUSE	Diaph2	1098	Mus musculus OX=10090	1:Experimental evidence at protein level	Protein diaphanous homolog 2	1	0.999	8	64	64	64	8	7	8	8	9	8	8	8	8	7	8	8	9	8	8	8	8	7	8	8	9	8	8	8	987267780	817636740	820821630	1145879940	1016232260	1013956350	1211616000	1185835900	465155936	448492544	459151136	586851200
sp|O70572|NSMA_MOUSE	O70572	NSMA_MOUSE	Smpd2	419	Mus musculus OX=10090	1:Experimental evidence at protein level	Sphingomyelin phosphodiesterase 2	1	0.999	3	6	6	6	1	1	1	1	1	0	1	0	1	1	1	1	1	0	1	0	1	1	1	1	1	0	1	0	42851408	46277540	84891392	30693150	40168864	0	47791288	31582534	0	0	0	0
sp|O70579|PM34_MOUSE	O70579	PM34_MOUSE	Slc25a17	307	Mus musculus OX=10090	1:Experimental evidence at protein level	Peroxisomal membrane protein PMP34	0.9993	0.999	2	24	24	24	4	3	4	3	2	3	2	3	4	3	4	3	2	3	2	3	4	3	4	3	2	3	2	3	528745728	537948740	461684032	385147392	526325248	709436740	277815328	336609024	336935904	346665504	295291136	221876960
sp|O70585|DTNB_MOUSE	O70585	DTNB_MOUSE	Dtnb	659	Mus musculus OX=10090	1:Experimental evidence at protein level	Dystrobrevin beta	1	0.999	3	7	5	7	0	1	1	0	1	0	3	1	0	1	0	0	0	0	3	1	0	1	1	0	1	0	3	1	0	0	40613732	0	40336972	0	0	0	0	0	0	0
sp|O70589|CSKP_MOUSE	O70589	CSKP_MOUSE	Cask	926	Mus musculus OX=10090	1:Experimental evidence at protein level	Peripheral plasma membrane protein CASK	1	0.999	21	165	165	165	20	22	20	20	21	16	23	23	20	22	20	20	21	16	23	23	20	22	20	20	21	16	23	23	1446751230	1439026560	1852672130	3055531780	1461625860	1621918080	1988114560	2297628420	762110530	762314110	796622980	669073920
sp|O70591|PFD2_MOUSE	O70591	PFD2_MOUSE	Pfdn2	154	Mus musculus OX=10090	1:Experimental evidence at protein level	Prefoldin subunit 2	1	0.999	6	102	102	102	9	12	14	15	13	15	13	11	9	12	14	15	13	15	13	11	9	12	14	15	13	15	13	11	811966080	668627260	642836930	1378997120	984406210	803093700	866569150	653330500	232395232	223314816	199637232	251778352
sp|O88188|LY86_MOUSE	O88188	LY86_MOUSE	Ly86	162	Mus musculus OX=10090	1:Experimental evidence at protein level	Lymphocyte antigen 86	1	0.999	4	23	23	23	3	3	2	3	3	3	2	4	3	3	2	3	3	3	2	4	3	3	2	3	3	3	2	4	228212976	256154576	293559456	313654208	240652864	213434544	397646016	322575008	186710128	198068688	212577024	238136864
sp|O88196|TTC3_MOUSE	O88196	TTC3_MOUSE	Ttc3	1979	Mus musculus OX=10090	1:Experimental evidence at protein level	E3 ubiquitin-protein ligase TTC3	1	0.999	5	16	16	16	3	2	2	2	2	1	3	1	3	2	2	2	2	1	3	1	3	2	2	2	2	1	3	1	192832352	152671264	129992304	191953280	181345696	174308192	268418880	88803376	85843072	76562872	69755800	103911760
sp|O88199|CHST3_MOUSE	O88199	CHST3_MOUSE	Chst3	472	Mus musculus OX=10090	1:Experimental evidence at protein level	Carbohydrate sulfotransferase 3	1	0.999	7	33	33	33	3	3	4	6	2	3	4	8	3	3	4	6	2	3	4	8	3	3	4	6	2	3	4	8	299895680	277155232	352111840	742682300	272254336	276004160	312417184	498992064	190252800	245569056	268990720	284338560
sp|O88271|CFDP1_MOUSE	O88271	CFDP1_MOUSE	Cfdp1	295	Mus musculus OX=10090	1:Experimental evidence at protein level	Craniofacial development protein 1	1	0.999	11	137	137	137	19	24	18	17	14	15	15	15	19	24	18	17	14	15	15	15	19	24	18	17	14	15	15	15	2245913090	2021886340	2665818620	2200177660	1993484290	2001212930	1892959870	2436127230	872421700	775121470	866420480	726126140
sp|O88286|WIZ_MOUSE	O88286	WIZ_MOUSE	Wiz	1684	Mus musculus OX=10090	1:Experimental evidence at protein level	Protein Wiz	1	0.999	19	225	225	225	33	26	27	29	31	26	25	28	33	26	27	29	31	26	25	28	33	26	27	29	31	26	25	28	7313616400	7132970000	5965078500	12824597500	6026965000	7085449700	5534781400	6780283400	5924404700	5210855400	5635256300	5794208800
sp|O88291|ZN326_MOUSE	O88291	ZN326_MOUSE	Znf326	580	Mus musculus OX=10090	1:Experimental evidence at protein level	DBIRD complex subunit ZNF326	1	0.999	14	174	174	174	22	19	19	20	22	22	24	26	22	19	19	20	22	22	24	26	22	19	19	20	22	22	24	26	1679440000	1793778300	1991041150	2372800000	1951895810	1908292990	1941435260	2084928000	294279040	317030976	381513088	400889696
sp|O88322|NID2_MOUSE	O88322	NID2_MOUSE	Nid2	1403	Mus musculus OX=10090	1:Experimental evidence at protein level	Nidogen-2	0.9648	0.9986	1	3	3	3	0	0	0	1	0	0	1	1	0	0	0	1	0	0	1	1	0	0	0	1	0	0	1	1	38963056	26730074	0	61833804	37252612	36722344	80307776	44800136	0	0	0	0
sp|O88329|MYO1A_MOUSE	O88329	MYO1A_MOUSE	Myo1a	1043	Mus musculus OX=10090	2:Experimental evidence at transcript level	Unconventional myosin-Ia	0.9989	0.999	4	26	26	26	4	3	2	2	3	4	3	5	4	3	2	2	3	4	3	5	4	3	2	2	3	4	3	5	122557992	90721288	82443464	89337104	89356296	105155888	93804520	411037696	0	0	0	0
sp|O88342|WDR1_MOUSE	O88342	WDR1_MOUSE	Wdr1	606	Mus musculus OX=10090	1:Experimental evidence at protein level	WD repeat-containing protein 1	1	0.999	35	492	492	492	58	60	73	51	63	64	63	60	58	60	73	51	63	64	63	60	58	60	73	51	63	64	63	60	6932549600	5993296400	7678048300	6622446100	6752898600	6431973400	7039294000	7560344100	1709595780	1763211260	1987605630	1619021950
sp|O88351|IKKB_MOUSE	O88351	IKKB_MOUSE	Ikbkb	757	Mus musculus OX=10090	1:Experimental evidence at protein level	Inhibitor of nuclear factor kappa-B kinase subunit beta	1	0.999	14	111	111	111	16	11	13	14	11	13	15	18	16	11	13	14	11	13	15	18	16	11	13	14	11	13	15	18	669933060	629037570	749007490	962503230	743759740	700339260	719833920	765387200	175735344	166760288	183553184	203974128
sp|O88379|BAZ1A_MOUSE	O88379	BAZ1A_MOUSE	Baz1a	1555	Mus musculus OX=10090	1:Experimental evidence at protein level	Bromodomain adjacent to zinc finger domain protein 1A	1	0.999	46	561	561	561	66	68	71	73	65	69	75	74	66	68	71	73	65	69	75	74	66	68	71	73	65	69	75	74	4784816100	5147929600	7619942900	13968967700	6032995300	5387012600	7400069100	8847570900	1796737660	1903693310	1966125440	1813645950
sp|O88384|VTI1B_MOUSE	O88384	VTI1B_MOUSE	Vti1b	232	Mus musculus OX=10090	1:Experimental evidence at protein level	Vesicle transport through interaction with t-SNAREs homolog 1B	1	0.999	8	110	110	110	13	14	16	13	14	14	13	13	13	14	16	13	14	14	13	13	13	14	16	13	14	14	13	13	675154750	593515710	684404740	614121920	671932860	675661950	685737790	539955460	131573648	119340648	135281296	115605512
sp|O88396|GRPE2_MOUSE	O88396	GRPE2_MOUSE	Grpel2	224	Mus musculus OX=10090	2:Experimental evidence at transcript level	GrpE protein homolog 2, mitochondrial	0.8815	0.9948	1	1	1	1	0	0	0	0	1	0	0	0	0	0	0	0	1	0	0	0	0	0	0	0	1	0	0	0	0	0	0	0	44221092	0	0	0	0	0	0	0
sp|O88413|TULP3_MOUSE	O88413	TULP3_MOUSE	Tulp3	460	Mus musculus OX=10090	1:Experimental evidence at protein level	Tubby-related protein 3	1	0.999	11	68	68	68	8	7	7	7	8	9	9	13	8	7	7	7	8	9	9	13	8	7	7	7	8	9	9	13	616316160	615553090	605833150	422989696	560183550	713968450	577858180	590757250	128977952	128424424	131682248	117146880
sp|O88425|NDK6_MOUSE	O88425	NDK6_MOUSE	Nme6	189	Mus musculus OX=10090	1:Experimental evidence at protein level	Nucleoside diphosphate kinase 6	0.9982	0.999	2	8	8	8	0	1	0	1	1	2	1	2	0	1	0	1	1	2	1	2	0	1	0	1	1	2	1	2	74808760	104455672	108296624	97344240	69458248	103566376	147172336	116505680	53894860	0	73801608	0
sp|O88428|PAPS2_MOUSE	O88428	PAPS2_MOUSE	Papss2	621	Mus musculus OX=10090	1:Experimental evidence at protein level	Bifunctional 3'-phosphoadenosine 5'-phosphosulfate synthase 2	0.9689	0.9984	2	2	2	2	1	0	1	0	0	0	0	0	1	0	1	0	0	0	0	0	1	0	1	0	0	0	0	0	0	0	0	0	0	0	0	0	0	0	0	0
sp|O88441|MTX2_MOUSE	O88441	MTX2_MOUSE	Mtx2	263	Mus musculus OX=10090	1:Experimental evidence at protein level	Metaxin-2	1	0.999	3	14	14	14	2	2	1	2	3	1	2	1	2	2	1	2	3	1	2	1	2	2	1	2	3	1	2	1	70797664	117017880	61974636	100943584	129088056	157601104	155947472	60533400	0	70877664	0	74576968
sp|O88447|KLC1_MOUSE	O88447	KLC1_MOUSE	Klc1	541	Mus musculus OX=10090	1:Experimental evidence at protein level	Kinesin light chain 1	1	0.999	19	341	240	341	46	44	42	42	36	46	37	48	31	33	32	29	26	30	28	31	46	44	42	42	36	46	37	48	3171815680	2669369340	3690942210	3383797760	3115299580	3126720260	2993769980	3660093440	854881920	866026750	890785090	814100860
sp|O88448|KLC2_MOUSE	O88448	KLC2_MOUSE	Klc2	599	Mus musculus OX=10090	1:Experimental evidence at protein level	Kinesin light chain 2	1	0.999	17	136	136	236	15	17	21	14	17	19	17	16	15	17	21	14	17	19	17	16	29	28	31	27	27	35	26	33	1069529220	796889600	1139654910	1111930240	860412160	903300420	987378690	1058859460	235265264	206982112	213051952	187310064
sp|O88455|DHCR7_MOUSE	O88455	DHCR7_MOUSE	Dhcr7	471	Mus musculus OX=10090	1:Experimental evidence at protein level	7-dehydrocholesterol reductase	1	0.999	6	78	78	78	9	13	10	9	11	8	9	9	9	13	10	9	11	8	9	9	9	13	10	9	11	8	9	9	1756856960	1034032060	1470363780	2459209730	1303143940	1287202300	1396295810	1538817660	872839940	638553280	929056770	1174209920
sp|O88456|CPNS1_MOUSE	O88456	CPNS1_MOUSE	Capns1	268	Mus musculus OX=10090	1:Experimental evidence at protein level	Calpain small subunit 1	1	0.999	6	75	75	75	8	7	9	13	9	8	10	11	8	7	9	13	9	8	10	11	8	7	9	13	9	8	10	11	611657600	534778368	825953470	1220880380	667816060	657218430	942809660	849008260	421303296	370478464	341538816	369890784
sp|O88466|ZN106_MOUSE	O88466	ZN106_MOUSE	Znf106	1888	Mus musculus OX=10090	1:Experimental evidence at protein level	Zinc finger protein 106	1	0.999	5	36	36	36	4	3	5	5	5	4	6	4	4	3	5	5	5	4	6	4	4	3	5	5	5	4	6	4	408148096	336560128	526083040	421306656	501993344	565820670	955836670	617832770	423185472	300047808	408886976	428920448
sp|O88487|DC1I2_MOUSE	O88487	DC1I2_MOUSE	Dync1i2	612	Mus musculus OX=10090	1:Experimental evidence at protein level	Cytoplasmic dynein 1 intermediate chain 2	1	0.999	7	161	100	161	16	17	23	26	20	17	20	22	11	13	11	15	13	13	11	13	16	17	23	26	20	17	20	22	4834597400	3146470140	9785733100	31900690400	5758772200	3707728380	6794057700	9141457900	4574861800	4253944320	5411973100	5767085600
sp|O88491|NSD1_MOUSE	O88491	NSD1_MOUSE	Nsd1	2588	Mus musculus OX=10090	1:Experimental evidence at protein level	Histone-lysine N-methyltransferase, H3 lysine-36 specific	1	0.9989	3	11	11	11	0	1	2	2	0	2	2	2	0	1	2	2	0	2	2	2	0	1	2	2	0	2	2	2	71942336	127723568	130675464	285929664	122768800	127690224	239122592	55336976	0	75001448	83551432	113257152
sp|O88502|PDE8A_MOUSE	O88502	PDE8A_MOUSE	Pde8a	823	Mus musculus OX=10090	1:Experimental evidence at protein level	High affinity cAMP-specific and IBMX-insensitive 3',5'-cyclic phosphodiesterase 8A	1	0.999	3	18	18	18	3	2	2	1	2	1	4	3	3	2	2	1	2	1	4	3	3	2	2	1	2	1	4	3	152197632	86898048	164203392	170121056	112463480	116198912	153736816	276165888	103688336	67817552	125256840	133279624
sp|O88508|DNM3A_MOUSE	O88508	DNM3A_MOUSE	Dnmt3a	908	Mus musculus OX=10090	1:Experimental evidence at protein level	DNA (cytosine-5)-methyltransferase 3A	1	0.999	18	192	177	192	21	19	28	23	24	26	24	27	19	18	26	21	22	24	22	25	21	19	28	23	24	26	24	27	3037393150	1695405820	2317557250	2279886590	2687559420	2196156160	2885096190	2918469380	703262720	639270980	681228860	595546820
sp|O88509|DNM3B_MOUSE	O88509	DNM3B_MOUSE	Dnmt3b	859	Mus musculus OX=10090	1:Experimental evidence at protein level	DNA (cytosine-5)-methyltransferase 3B	0.9603	0.9984	3	3	3	8	0	1	0	1	0	1	0	0	0	1	0	1	0	1	0	0	0	2	0	3	0	3	0	0	0	0	0	0	0	0	0	0	0	0	0	0
sp|O88512|AP1G2_MOUSE	O88512	AP1G2_MOUSE	Ap1g2	791	Mus musculus OX=10090	1:Experimental evidence at protein level	AP-1 complex subunit gamma-like 2	1	0.999	9	75	75	78	7	10	9	9	9	10	10	11	7	10	9	9	9	10	10	11	7	10	9	10	9	10	11	12	389810688	336295296	371520032	324231360	292578816	416233248	366271232	379230944	77702688	66210628	82542400	90657616
sp|O88513|GEMI_MOUSE	O88513	GEMI_MOUSE	Gmnn	206	Mus musculus OX=10090	1:Experimental evidence at protein level	Geminin	1	0.999	5	56	56	56	6	8	6	6	8	7	7	8	6	8	6	6	8	7	7	8	6	8	6	6	8	7	7	8	332538048	253852176	284670464	199125840	269660576	252114624	218332768	304871840	131285616	134843200	155062496	112199256
sp|O88520|SHOC2_MOUSE	O88520	SHOC2_MOUSE	Shoc2	582	Mus musculus OX=10090	1:Experimental evidence at protein level	Leucine-rich repeat protein SHOC-2	0.9995	0.999	2	8	8	8	1	1	2	1	0	1	1	1	1	1	2	1	0	1	1	1	1	1	2	1	0	1	1	1	39778164	0	0	0	0	35201916	0	32966140	0	0	0	0
sp|O88522|NEMO_MOUSE	O88522	NEMO_MOUSE	Ikbkg	412	Mus musculus OX=10090	1:Experimental evidence at protein level	NF-kappa-B essential modulator	1	0.999	9	95	95	95	13	11	13	11	12	12	12	11	13	11	13	11	12	12	12	11	13	11	13	11	12	12	12	11	521012032	499182304	634220800	518298912	613394750	538865280	545935420	564145090	143680112	130483072	156639664	129114592
sp|O88531|PPT1_MOUSE	O88531	PPT1_MOUSE	Ppt1	306	Mus musculus OX=10090	1:Experimental evidence at protein level	Palmitoyl-protein thioesterase 1	1	0.999	10	158	158	158	19	17	17	21	20	20	23	21	19	17	17	21	20	20	23	21	19	17	17	21	20	20	23	21	1814088450	1601681280	2003427330	1908122500	2557449730	2221305600	2421516800	2983674370	520882592	543395260	545220290	542862910
sp|O88532|ZFR_MOUSE	O88532	ZFR_MOUSE	Zfr	1074	Mus musculus OX=10090	1:Experimental evidence at protein level	Zinc finger RNA-binding protein	1	0.999	24	310	310	344	38	40	38	42	35	39	38	40	38	40	38	42	35	39	38	40	42	44	42	46	39	44	43	44	10055999500	7152807400	6478039000	14585103400	7215049200	9244677100	6084534800	9755551700	2135346940	2036551810	1936850820	1983647360
sp|O88533|DDC_MOUSE	O88533	DDC_MOUSE	Ddc	480	Mus musculus OX=10090	1:Experimental evidence at protein level	Aromatic-L-amino-acid decarboxylase	0.9458	0.9978	2	3	3	12	0	0	0	0	1	0	1	1	0	0	0	0	1	0	1	1	0	0	0	0	4	0	4	4	0	0	0	0	75385232	0	52690108	88126664	0	0	0	0
sp|O88543|CSN3_MOUSE	O88543	CSN3_MOUSE	Cops3	423	Mus musculus OX=10090	1:Experimental evidence at protein level	COP9 signalosome complex subunit 3	1	0.999	9	109	109	109	16	16	13	13	13	13	15	10	16	16	13	13	13	13	15	10	16	16	13	13	13	13	15	10	1518480640	1575391100	1470718080	1332527740	1692816130	1555876860	1256878720	1280849020	309718368	346635520	319740288	314005792
sp|O88544|CSN4_MOUSE	O88544	CSN4_MOUSE	Cops4	406	Mus musculus OX=10090	1:Experimental evidence at protein level	COP9 signalosome complex subunit 4	1	0.999	12	136	136	136	18	13	16	18	19	15	23	14	18	13	16	18	19	15	23	14	18	13	16	18	19	15	23	14	780167300	831252610	1066246980	1287083780	1261071100	1234758400	1674748540	909950210	301040608	296327872	305818176	359767392
sp|O88545|CSN6_MOUSE	O88545	CSN6_MOUSE	Cops6	324	Mus musculus OX=10090	1:Experimental evidence at protein level	COP9 signalosome complex subunit 6	1	0.999	5	73	73	73	9	10	8	10	12	9	8	7	9	10	8	10	12	9	8	7	9	10	8	10	12	9	8	7	558987900	702023420	577732030	957433540	762003010	490814112	703043840	574869380	310839296	323143904	301098240	380472192
sp|O88554|PARP2_MOUSE	O88554	PARP2_MOUSE	Parp2	559	Mus musculus OX=10090	1:Experimental evidence at protein level	Poly [ADP-ribose] polymerase 2	1	0.999	6	53	53	72	6	7	6	6	6	8	7	7	6	7	6	6	6	8	7	7	8	9	8	8	9	11	10	9	196743408	230927968	248822784	256275840	241575488	286714496	247827136	217202384	58091684	63688408	71068568	73135392
sp|O88559|MEN1_MOUSE	O88559	MEN1_MOUSE	Men1	611	Mus musculus OX=10090	1:Experimental evidence at protein level	Menin	1	0.999	5	37	37	37	2	4	4	5	3	6	4	9	2	4	4	5	3	6	4	9	2	4	4	5	3	6	4	9	374132672	261870752	415621792	673178500	436885024	386440128	836947580	495623968	303045216	233152608	291375296	319480096
sp|O88569|ROA2_MOUSE	O88569	ROA2_MOUSE	Hnrnpa2b1	353	Mus musculus OX=10090	1:Experimental evidence at protein level	Heterogeneous nuclear ribonucleoproteins A2/B1	1	0.999	54	2292	2250	2292	292	300	287	261	281	296	288	287	288	295	279	255	275	292	283	283	292	300	287	261	281	296	288	287	74620543000	86803481000	87040131000	79941091000	83630973000	83783926000	82377671000	88679186000	17184378900	19458992100	18593196000	17367701500
sp|O88572|LRP6_MOUSE	O88572	LRP6_MOUSE	Lrp6	1613	Mus musculus OX=10090	1:Experimental evidence at protein level	Low-density lipoprotein receptor-related protein 6	1	0.999	7	20	20	21	3	3	3	2	3	2	1	3	3	3	3	2	3	2	1	3	3	3	4	2	3	2	1	3	142314832	33498984	112659680	17372406	25543962	12402870	26722828	17333722	63047852	32404224	0	0
sp|O88573|AFF1_MOUSE	O88573	AFF1_MOUSE	Aff1	1216	Mus musculus OX=10090	1:Experimental evidence at protein level	AF4/FMR2 family member 1	1	0.999	5	44	44	44	5	4	7	5	4	4	7	8	5	4	7	5	4	4	7	8	5	4	7	5	4	4	7	8	282917184	182992384	380152192	390454016	288623296	270255776	417864320	345153408	171319824	175131568	230005776	224917456
sp|O88574|SAP30_MOUSE	O88574	SAP30_MOUSE	Sap30	220	Mus musculus OX=10090	1:Experimental evidence at protein level	Histone deacetylase complex subunit SAP30	1	0.999	5	40	40	40	3	5	4	5	4	3	7	9	3	5	4	5	4	3	7	9	3	5	4	5	4	3	7	9	192655664	291586752	243521232	320966784	93366656	255485472	433466688	466366432	94698968	112293200	119608616	138755664
sp|O88587|COMT_MOUSE	O88587	COMT_MOUSE	Comt	265	Mus musculus OX=10090	1:Experimental evidence at protein level	Catechol O-methyltransferase	1	0.999	3	48	48	48	6	5	5	6	6	7	8	5	6	5	5	6	6	7	8	5	6	5	5	6	6	7	8	5	307843552	302844640	677657980	687753470	361342144	570772160	664330240	457162624	280612640	257125024	456818624	471859648
sp|O88597|BECN1_MOUSE	O88597	BECN1_MOUSE	Becn1	448	Mus musculus OX=10090	1:Experimental evidence at protein level	Beclin-1	1	0.999	6	59	59	59	5	7	6	11	8	4	8	10	5	7	6	11	8	4	8	10	5	7	6	11	8	4	8	10	426251808	418138912	886327490	843923010	605152130	627971840	658554110	795139650	319681760	422031744	454074944	475674720
sp|O88622|PARG_MOUSE	O88622	PARG_MOUSE	Parg	969	Mus musculus OX=10090	1:Experimental evidence at protein level	Poly(ADP-ribose) glycohydrolase	1	0.999	15	128	128	128	18	16	14	14	13	16	17	20	18	16	14	14	13	16	17	20	18	16	14	14	13	16	17	20	2335683840	2023732860	1412218370	3067087100	1642544000	1171318660	1663696900	1885356670	1288158980	1280645120	1155347070	1261694720
sp|O88623|UBP2_MOUSE	O88623	UBP2_MOUSE	Usp2	613	Mus musculus OX=10090	1:Experimental evidence at protein level	Ubiquitin carboxyl-terminal hydrolase 2	0.9747	0.999	2	3	3	3	1	1	0	0	1	0	0	0	1	1	0	0	1	0	0	0	1	1	0	0	1	0	0	0	0	0	0	0	0	0	0	0	0	0	0	0
sp|O88630|GOSR1_MOUSE	O88630	GOSR1_MOUSE	Gosr1	250	Mus musculus OX=10090	1:Experimental evidence at protein level	Golgi SNAP receptor complex member 1	1	0.999	10	102	102	102	13	13	10	15	15	11	12	13	13	13	10	15	15	11	12	13	13	13	10	15	15	11	12	13	1293148930	748523460	1284417790	2228759040	1513748220	1244807300	1430005890	1381473790	621802620	638375170	618029380	641565950
sp|O88643|PAK1_MOUSE	O88643	PAK1_MOUSE	Pak1	545	Mus musculus OX=10090	1:Experimental evidence at protein level	Serine/threonine-protein kinase PAK 1	1	0.999	17	165	145	290	20	24	20	17	24	26	17	17	17	21	18	15	21	24	15	14	35	40	37	34	40	42	30	32	7104895500	7277445600	4273922820	6826991600	5847559200	6683830800	5284526100	4778267600	4171236610	4177991420	4408411100	3196569340
sp|O88653|LTOR3_MOUSE	O88653	LTOR3_MOUSE	Lamtor3	124	Mus musculus OX=10090	1:Experimental evidence at protein level	Ragulator complex protein LAMTOR3	1	0.999	2	41	41	41	4	5	4	5	5	6	6	6	4	5	4	5	5	6	6	6	4	5	4	5	5	6	6	6	449617280	402825280	373562624	564089600	353123552	406678336	700606080	500261152	330213504	347930624	312887520	609845250
sp|O88665|BRD7_MOUSE	O88665	BRD7_MOUSE	Brd7	651	Mus musculus OX=10090	1:Experimental evidence at protein level	Bromodomain-containing protein 7	1	0.999	9	65	65	65	8	11	7	6	9	8	9	7	8	11	7	6	9	8	9	7	8	11	7	6	9	8	9	7	519961856	440843072	654375940	586873540	501927776	502432096	533271872	643263420	121240120	115390672	145323920	137943968
sp|O88668|CREG1_MOUSE	O88668	CREG1_MOUSE	Creg1	220	Mus musculus OX=10090	1:Experimental evidence at protein level	Protein CREG1	1	0.999	4	48	48	68	6	6	5	6	6	5	5	9	6	6	5	6	6	5	5	9	7	8	8	8	9	8	8	12	1229997060	955420480	1057077060	933171010	1169941500	951801090	1168512770	1320772480	957058690	931122500	1004579580	896016640
sp|O88685|PRS6A_MOUSE	O88685	PRS6A_MOUSE	Psmc3	442	Mus musculus OX=10090	1:Experimental evidence at protein level	26S proteasome regulatory subunit 6A	1	0.999	35	567	566	606	69	78	67	69	70	71	71	72	69	78	67	69	70	71	71	71	75	81	71	76	74	77	75	77	10575138800	11088923600	12343408600	11810613200	11628135400	10016463900	11886913500	12037541900	2602802690	2351111420	2396810750	2221931010
sp|O88696|CLPP_MOUSE	O88696	CLPP_MOUSE	Clpp	272	Mus musculus OX=10090	1:Experimental evidence at protein level	ATP-dependent Clp protease proteolytic subunit, mitochondrial	0.9554	0.9982	1	1	1	1	0	0	0	0	0	0	1	0	0	0	0	0	0	0	1	0	0	0	0	0	0	0	1	0	49719872	31508410	34066272	45422732	0	32813888	56904032	31328232	0	0	0	0
sp|O88697|STK16_MOUSE	O88697	STK16_MOUSE	Stk16	305	Mus musculus OX=10090	1:Experimental evidence at protein level	Serine/threonine-protein kinase 16	1	0.999	4	13	13	13	2	2	0	0	3	1	2	3	2	2	0	0	3	1	2	3	2	2	0	0	3	1	2	3	173853200	196102432	159396608	52134396	171862464	187009184	194270368	158850176	104597904	116510792	102128712	87526544
sp|O88700|BLM_MOUSE	O88700	BLM_MOUSE	Blm	1416	Mus musculus OX=10090	1:Experimental evidence at protein level	Bloom syndrome protein homolog	1	0.999	14	81	81	81	9	11	12	11	6	10	11	11	9	11	12	11	6	10	11	11	9	11	12	11	6	10	11	11	538406210	639930560	695537220	695703810	560692610	680228290	629181060	857109380	130902680	134143936	134483424	131580168
sp|O88708|ORC4_MOUSE	O88708	ORC4_MOUSE	Orc4	433	Mus musculus OX=10090	1:Experimental evidence at protein level	Origin recognition complex subunit 4	1	0.999	7	33	33	33	5	3	2	4	6	5	5	3	5	3	2	4	6	5	5	3	5	3	2	4	6	5	5	3	13993673	95282392	0	69086128	43729656	106318712	53813752	20738544	0	26552786	0	32730952
sp|O88712|CTBP1_MOUSE	O88712	CTBP1_MOUSE	Ctbp1	441	Mus musculus OX=10090	1:Experimental evidence at protein level	C-terminal-binding protein 1	1	0.999	14	45	45	162	4	4	6	6	6	8	7	4	4	4	6	6	6	8	7	4	16	15	19	23	22	22	23	22	275584096	184317504	280165408	265576832	387136448	583448700	465114208	237721216	99908128	88428864	106385680	123510720
sp|O88736|DHB7_MOUSE	O88736	DHB7_MOUSE	Hsd17b7	334	Mus musculus OX=10090	1:Experimental evidence at protein level	3-keto-steroid reductase/17-beta-hydroxysteroid dehydrogenase 7	1	0.999	4	32	32	32	5	4	5	6	3	2	3	4	5	4	5	6	3	2	3	4	5	4	5	6	3	2	3	4	1564317180	527389056	852865150	1891428740	932576640	983797890	829130500	1160965890	969552260	415105088	665638590	1096616700
sp|O88738|BIRC6_MOUSE	O88738	BIRC6_MOUSE	Birc6	4882	Mus musculus OX=10090	1:Experimental evidence at protein level	Baculoviral IAP repeat-containing protein 6	1	0.999	47	488	480	488	65	62	63	64	63	70	59	42	63	60	63	64	62	69	58	41	65	62	63	64	63	70	59	42	5462961200	4009830400	4856496600	8303636500	4961386500	5001015300	5519712300	3945667070	947938430	912375490	847892350	910810110
sp|O88746|TOM1_MOUSE	O88746	TOM1_MOUSE	Tom1	492	Mus musculus OX=10090	1:Experimental evidence at protein level	Target of Myb protein 1	1	0.999	12	147	147	147	17	20	18	20	16	16	15	25	17	20	18	20	16	16	15	25	17	20	18	20	16	16	15	25	1414876160	1331429630	2007820670	2836957440	1693797380	1489259520	1905640700	2619369730	804717120	717095170	930519230	900386880
sp|O88796|RPP30_MOUSE	O88796	RPP30_MOUSE	Rpp30	268	Mus musculus OX=10090	1:Experimental evidence at protein level	Ribonuclease P protein subunit p30	1	0.999	6	62	62	62	8	6	8	8	8	9	8	7	8	6	8	8	8	9	8	7	8	6	8	8	8	9	8	7	613409280	607265220	692819520	685984190	634774140	622902270	686750080	556351680	158765136	161908320	181650064	179521872
sp|O88811|STAM2_MOUSE	O88811	STAM2_MOUSE	Stam2	523	Mus musculus OX=10090	1:Experimental evidence at protein level	Signal transducing adapter molecule 2	1	0.999	6	41	41	41	4	3	7	5	5	5	7	5	4	3	7	5	5	5	7	5	4	3	7	5	5	5	7	5	444319872	468491328	681410820	674945410	500391488	523429536	689160830	701675580	210186096	298105792	338456064	321869792
sp|O88829|SIAT9_MOUSE	O88829	SIAT9_MOUSE	St3gal5	414	Mus musculus OX=10090	1:Experimental evidence at protein level	Lactosylceramide alpha-2,3-sialyltransferase	1	0.999	6	87	87	87	11	11	12	10	10	11	10	12	11	11	12	10	10	11	10	12	11	11	12	10	10	11	10	12	807189380	626279300	1122770560	1391635070	621212030	748463040	972091140	1116043900	481979520	369883008	737781570	811521410
sp|O88838|SPSB2_MOUSE	O88838	SPSB2_MOUSE	Spsb2	264	Mus musculus OX=10090	1:Experimental evidence at protein level	SPRY domain-containing SOCS box protein 2	0.9987	0.999	2	5	5	5	1	0	0	1	1	0	1	1	1	0	0	1	1	0	1	1	1	0	0	1	1	0	1	1	63532004	48799872	42441048	0	48648048	38263184	38909804	38467024	0	0	0	0
sp|O88839|ADA15_MOUSE	O88839	ADA15_MOUSE	Adam15	864	Mus musculus OX=10090	1:Experimental evidence at protein level	Disintegrin and metalloproteinase domain-containing protein 15	1	0.999	10	75	75	75	9	8	8	8	14	9	10	9	9	8	8	8	14	9	10	9	9	8	8	8	14	9	10	9	536301312	452441088	539226300	566799810	671670660	619841090	400263136	553626240	133065880	129586104	150383680	161846304
sp|O88842|FGD3_MOUSE	O88842	FGD3_MOUSE	Fgd3	733	Mus musculus OX=10090	1:Experimental evidence at protein level	FYVE, RhoGEF and PH domain-containing protein 3	1	0.999	19	262	241	262	34	30	31	31	32	39	28	37	32	28	28	29	28	35	26	35	34	30	31	31	32	39	28	37	2519461890	2620881920	2485095420	2647401220	2292046080	3045741060	2446303230	2759411710	381138400	369687136	401442368	382528768
sp|O88844|IDHC_MOUSE	O88844	IDHC_MOUSE	Idh1	414	Mus musculus OX=10090	1:Experimental evidence at protein level	Isocitrate dehydrogenase [NADP] cytoplasmic	1	0.999	21	261	261	321	36	38	30	34	34	30	29	30	36	38	30	34	34	30	29	30	44	46	36	42	42	40	35	36	6658598400	7849471500	8604646400	9898142700	7164979200	7383409200	8886510600	9875339300	4127364350	3620518660	3564369660	3403788290
sp|O88845|AKA10_MOUSE	O88845	AKA10_MOUSE	Akap10	662	Mus musculus OX=10090	1:Experimental evidence at protein level	A-kinase anchor protein 10, mitochondrial	1	0.999	8	108	108	108	16	13	13	9	13	15	16	13	16	13	13	9	13	15	16	13	16	13	13	9	13	15	16	13	850904060	697434050	1002252990	744631940	910049660	917881340	810847940	901633020	249933104	222951264	264135440	194644496
sp|O88848|ARL6_MOUSE	O88848	ARL6_MOUSE	Arl6	186	Mus musculus OX=10090	1:Experimental evidence at protein level	ADP-ribosylation factor-like protein 6	0.9994	0.999	2	38	38	38	6	5	3	6	4	7	5	2	6	5	3	6	4	7	5	2	6	5	3	6	4	7	5	2	183155040	112423832	144248256	199931120	152135616	205611424	69353048	100174616	138663232	0	111086784	0
sp|O88851|RBBP9_MOUSE	O88851	RBBP9_MOUSE	Rbbp9	186	Mus musculus OX=10090	1:Experimental evidence at protein level	Putative hydrolase RBBP9	1	0.999	3	26	26	26	4	3	3	3	4	3	3	3	4	3	3	3	4	3	3	3	4	3	3	3	4	3	3	3	212849104	245946176	244754240	505089504	253558720	190927888	350380832	196092368	175902976	205093136	199717008	307844768
sp|O88852|TSYL1_MOUSE	O88852	TSYL1_MOUSE	Tspyl1	379	Mus musculus OX=10090	2:Experimental evidence at transcript level	Testis-specific Y-encoded-like protein 1	1	0.999	13	86	86	86	11	12	8	8	10	12	13	12	11	12	8	8	10	12	13	12	11	12	8	8	10	12	13	12	718221250	978511740	728956100	955005820	1023834370	1104692740	1268985090	1371246340	336703552	316463040	288717152	342045056
sp|O88856|TPST2_MOUSE	O88856	TPST2_MOUSE	Tpst2	376	Mus musculus OX=10090	1:Experimental evidence at protein level	Protein-tyrosine sulfotransferase 2	1	0.999	6	36	36	36	5	4	6	3	5	7	4	2	5	4	6	3	5	7	4	2	5	4	6	3	5	7	4	2	227963792	226474112	169427680	140778752	189388288	253442064	145874448	141216880	93252440	94732104	85959320	80169360
sp|O88874|CCNK_MOUSE	O88874	CCNK_MOUSE	Ccnk	554	Mus musculus OX=10090	1:Experimental evidence at protein level	Cyclin-K	1	0.999	4	42	42	42	4	5	6	7	4	4	5	7	4	5	6	7	4	4	5	7	4	5	6	7	4	4	5	7	535084352	511099040	433295136	441049152	419277184	439378176	521787872	433194112	367130336	364502944	338803104	297806368
sp|O88876|DHRS3_MOUSE	O88876	DHRS3_MOUSE	Dhrs3	302	Mus musculus OX=10090	1:Experimental evidence at protein level	Short-chain dehydrogenase/reductase 3	0.9747	0.999	1	7	7	7	0	1	1	1	1	1	1	1	0	1	1	1	1	1	1	1	0	1	1	1	1	1	1	1	35130748	37659600	38091048	36346400	31683274	28606902	0	45234588	0	0	0	0
sp|O88878|ZFAN5_MOUSE	O88878	ZFAN5_MOUSE	Zfand5	213	Mus musculus OX=10090	1:Experimental evidence at protein level	AN1-type zinc finger protein 5	1	0.999	3	41	41	41	5	6	5	6	4	5	5	5	5	6	5	6	4	5	5	5	5	6	5	6	4	5	5	5	239925440	250216064	224435072	231031488	229165792	227714672	247314768	264568592	92014896	98091040	85718688	87372760
sp|O88879|APAF_MOUSE	O88879	APAF_MOUSE	Apaf1	1249	Mus musculus OX=10090	1:Experimental evidence at protein level	Apoptotic protease-activating factor 1	1	0.999	14	103	103	103	12	13	15	13	13	13	13	11	12	13	15	13	13	13	13	11	12	13	15	13	13	13	13	11	1274349180	1330874880	1441363330	897648830	1215955970	1507966980	1283647870	1567748100	529742208	499438752	601209470	558804740
sp|O88888|APBA3_MOUSE	O88888	APBA3_MOUSE	Apba3	571	Mus musculus OX=10090	1:Experimental evidence at protein level	Amyloid-beta A4 precursor protein-binding family A member 3	1	0.999	6	16	16	16	2	1	2	2	4	1	2	2	2	1	2	2	4	1	2	2	2	1	2	2	4	1	2	2	100839696	96774672	206576784	253386384	137676544	201391520	210906592	220215136	62377212	0	124748080	133436600
sp|O88895|HDAC3_MOUSE	O88895	HDAC3_MOUSE	Hdac3	428	Mus musculus OX=10090	1:Experimental evidence at protein level	Histone deacetylase 3	1	0.999	7	51	51	51	6	7	7	6	7	6	6	6	6	7	7	6	7	6	6	6	6	7	7	6	7	6	6	6	328857984	312887552	309879072	255210064	352799936	356918592	338500192	341088384	117042960	121152072	118482240	113235864
sp|O88907|PIAS1_MOUSE	O88907	PIAS1_MOUSE	Pias1	651	Mus musculus OX=10090	1:Experimental evidence at protein level	E3 SUMO-protein ligase PIAS1	1	0.999	5	78	41	78	10	10	10	11	11	6	10	10	5	6	5	5	7	2	5	6	10	10	10	11	11	6	10	10	1053470660	838011070	1219803520	3995655940	924284420	920655230	1343777790	1347454980	639429820	543203650	757577150	798176770
sp|O88939|ZBT7A_MOUSE	O88939	ZBT7A_MOUSE	Zbtb7a	569	Mus musculus OX=10090	1:Experimental evidence at protein level	Zinc finger and BTB domain-containing protein 7A	1	0.999	8	70	70	70	8	11	8	9	9	8	9	8	8	11	8	9	9	8	9	8	8	11	8	9	9	8	9	8	1024095550	418902816	376949632	368844416	393158336	356847456	407260992	445455936	159118736	170307600	152444688	154692640
sp|O88942|NFAC1_MOUSE	O88942	NFAC1_MOUSE	Nfatc1	717	Mus musculus OX=10090	1:Experimental evidence at protein level	Nuclear factor of activated T-cells, cytoplasmic 1	1	0.999	19	298	274	298	34	36	37	42	38	29	37	45	32	33	35	37	36	27	34	40	34	36	37	42	38	29	37	45	2512232700	2908703740	2659208960	2930481150	2705908480	2572909570	2698637820	3266211330	593365180	628327170	577060160	577291650
sp|O88952|LIN7C_MOUSE	O88952	LIN7C_MOUSE	Lin7c	197	Mus musculus OX=10090	1:Experimental evidence at protein level	Protein lin-7 homolog C	1	0.999	6	68	68	68	8	8	9	8	9	11	9	6	8	8	9	8	9	11	9	6	8	8	9	8	9	11	9	6	567173380	532207584	525149888	437694336	564795330	550535490	597881540	464986464	132096072	122814256	140911888	124587504
sp|O88958|GNPI1_MOUSE	O88958	GNPI1_MOUSE	Gnpda1	289	Mus musculus OX=10090	1:Experimental evidence at protein level	Glucosamine-6-phosphate isomerase 1	0.9994	0.999	2	7	7	7	0	0	2	1	1	2	1	0	0	0	2	1	1	2	1	0	0	0	2	1	1	2	1	0	0	0	36650100	0	0	34872816	48704904	0	0	0	0	0
sp|O88967|YMEL1_MOUSE	O88967	YMEL1_MOUSE	Yme1l1	715	Mus musculus OX=10090	1:Experimental evidence at protein level	ATP-dependent zinc metalloprotease YME1L1	1	0.999	16	136	136	148	19	20	19	15	17	14	17	15	19	20	19	15	17	14	17	15	22	20	20	17	18	16	19	16	1637140740	1661795070	1710761980	1222418820	1641213060	1489612160	1780342780	1607634690	391641472	359250048	355074112	370110944
sp|O88974|SETB1_MOUSE	O88974	SETB1_MOUSE	Setdb1	1307	Mus musculus OX=10090	1:Experimental evidence at protein level	Histone-lysine N-methyltransferase SETDB1	1	0.999	16	114	114	114	13	14	12	14	14	16	17	14	13	14	12	14	14	16	17	14	13	14	12	14	14	16	17	14	938784580	879945920	1026990460	951503040	812043520	1091529860	1071942590	997108420	178726256	162091856	191404608	162932496
sp|O88983|STX8_MOUSE	O88983	STX8_MOUSE	Stx8	236	Mus musculus OX=10090	1:Experimental evidence at protein level	Syntaxin-8	1	0.999	13	65	65	65	7	10	5	7	8	11	8	9	7	10	5	7	8	11	8	9	7	10	5	7	8	11	8	9	293265216	317043040	181703072	220051744	226646880	371751840	302410304	235300704	64298736	62473800	59792408	57452644
sp|O88986|KBL_MOUSE	O88986	KBL_MOUSE	Gcat	416	Mus musculus OX=10090	1:Experimental evidence at protein level	2-amino-3-ketobutyrate coenzyme A ligase, mitochondrial	1	0.999	13	175	175	175	23	19	23	21	24	22	26	17	23	19	23	21	24	22	26	17	23	19	23	21	24	22	26	17	1639732100	1439890430	1707736700	1894185090	1454129410	1651897860	1817353860	1619814020	434342400	419981024	430410944	439474432
sp|O88990|ACTN3_MOUSE	O88990	ACTN3_MOUSE	Actn3	900	Mus musculus OX=10090	2:Experimental evidence at transcript level	Alpha-actinin-3	0.9956	0.999	9	7	7	114	1	1	1	0	1	1	1	1	1	1	1	0	1	1	1	1	17	14	17	0	17	18	15	16	101865808	79316568	82635224	0	91348632	0	77620776	60914708	0	0	0	0
sp|O88995|IKBL1_MOUSE	O88995	IKBL1_MOUSE	Nfkbil1	381	Mus musculus OX=10090	2:Experimental evidence at transcript level	NF-kappa-B inhibitor-like protein 1	0.9735	0.999	1	3	3	3	0	1	0	1	0	0	0	1	0	1	0	1	0	0	0	1	0	1	0	1	0	0	0	1	0	29949954	0	33555828	0	0	0	34814196	0	0	0	0
sp|O88998|NOE1_MOUSE	O88998	NOE1_MOUSE	Olfm1	485	Mus musculus OX=10090	1:Experimental evidence at protein level	Noelin	1	0.999	3	22	22	22	3	3	2	2	3	3	3	3	3	3	2	2	3	3	3	3	3	3	2	2	3	3	3	3	145938720	140013744	143309312	127301112	146047968	128378528	134591136	147017024	64455368	60954368	62918604	54533896
sp|O89001|CBPD_MOUSE	O89001	CBPD_MOUSE	Cpd	1377	Mus musculus OX=10090	1:Experimental evidence at protein level	Carboxypeptidase D	1	0.999	18	186	186	186	23	23	23	24	25	23	23	22	23	23	23	24	25	23	23	22	23	23	23	24	25	23	23	22	4832748500	3753767420	2876722690	4028317180	2975585280	3639708670	2727894530	2986477570	2171753470	2265649920	2106548220	2091123970
sp|O89016|ABCD4_MOUSE	O89016	ABCD4_MOUSE	Abcd4	606	Mus musculus OX=10090	1:Experimental evidence at protein level	Lysosomal cobalamin transporter ABCD4	1	0.999	4	51	51	51	6	7	6	7	7	7	5	6	6	7	6	7	7	7	5	6	6	7	6	7	7	7	5	6	1107187710	1138144770	1490075520	670624960	1188511100	1324661500	1671107580	868633540	637795840	602137410	596244800	428003232
sp|O89017|LGMN_MOUSE	O89017	LGMN_MOUSE	Lgmn	435	Mus musculus OX=10090	1:Experimental evidence at protein level	Legumain	1	0.999	9	85	85	85	8	11	9	8	12	14	11	12	8	11	9	8	12	14	11	12	8	11	9	8	12	14	11	12	443040384	626376450	699889600	275493952	939593220	1353956480	1078444030	781572860	204805392	240509456	244051504	178713152
sp|O89023|TPP1_MOUSE	O89023	TPP1_MOUSE	Tpp1	562	Mus musculus OX=10090	1:Experimental evidence at protein level	Tripeptidyl-peptidase 1	1	0.999	18	246	246	246	31	33	30	28	31	30	28	35	31	33	30	28	31	30	28	35	31	33	30	28	31	30	28	35	2564552700	2950255360	2739058690	2859953920	2994598660	2844696060	2681516540	3039834370	580425280	600354690	570124740	544061890
sp|O89032|SPD2A_MOUSE	O89032	SPD2A_MOUSE	Sh3pxd2a	1124	Mus musculus OX=10090	1:Experimental evidence at protein level	SH3 and PX domain-containing protein 2A	0.9744	0.999	3	1	1	4	0	1	0	0	0	0	0	0	0	1	0	0	0	0	0	0	0	4	0	0	0	0	0	0	21809302	30612910	24329946	24356646	26422510	26581994	0	25612814	0	0	0	0
sp|O89033|CDC6_MOUSE	O89033	CDC6_MOUSE	Cdc6	562	Mus musculus OX=10090	1:Experimental evidence at protein level	Cell division control protein 6 homolog	1	0.999	4	11	11	11	0	2	1	2	2	0	1	3	0	2	1	2	2	0	1	3	0	2	1	2	2	0	1	3	40391912	115027840	65566576	57329808	73117712	43994004	70297360	106134928	0	58810680	0	0
sp|O89050|MKLN1_MOUSE	O89050	MKLN1_MOUSE	Mkln1	735	Mus musculus OX=10090	1:Experimental evidence at protein level	Muskelin	1	0.999	12	153	153	153	17	19	20	18	19	20	20	20	17	19	20	18	19	20	20	20	17	19	20	18	19	20	20	20	1037951870	878379390	1199059330	1109587070	1084100100	946142720	1316045310	1130695170	382074528	378556864	404085280	361578624
sp|O89051|ITM2B_MOUSE	O89051	ITM2B_MOUSE	Itm2b	266	Mus musculus OX=10090	1:Experimental evidence at protein level	Integral membrane protein 2B	0.9994	0.999	2	15	15	15	1	2	2	2	1	3	2	2	1	2	2	2	1	3	2	2	1	2	2	2	1	3	2	2	48250372	121485568	99356048	103364104	47127940	95975360	152976720	170954576	0	0	0	0
sp|O89053|COR1A_MOUSE	O89053	COR1A_MOUSE	Coro1a	461	Mus musculus OX=10090	1:Experimental evidence at protein level	Coronin-1A	1	0.999	45	1229	1150	1229	170	152	154	147	152	150	144	160	158	142	146	139	141	140	133	151	170	152	154	147	152	150	144	160	44834513000	44031857000	48185332000	43792699000	44175856000	44818674000	45429866000	46924272000	12280500200	11327157200	12661507100	11136385000
sp|O89079|COPE_MOUSE	O89079	COPE_MOUSE	Cope	308	Mus musculus OX=10090	1:Experimental evidence at protein level	Coatomer subunit epsilon	1	0.999	9	166	166	166	19	22	24	22	20	19	24	16	19	22	24	22	20	19	24	16	19	22	24	22	20	19	24	16	6212999700	4117887230	3991468030	6915541500	4463881700	5204655100	5322296800	4333723600	2471005700	2620269820	2538536190	2929750270
sp|O89084|PDE4A_MOUSE	O89084	PDE4A_MOUSE	Pde4a	844	Mus musculus OX=10090	1:Experimental evidence at protein level	cAMP-specific 3',5'-cyclic phosphodiesterase 4A	1	0.999	8	38	27	38	4	4	5	3	5	6	4	7	3	3	4	3	3	5	3	3	4	4	5	3	5	6	4	7	166332832	261497824	177207216	277794048	246234704	275123968	240387936	197920144	84229472	80836800	81873032	90180392
sp|O89086|RBM3_MOUSE	O89086	RBM3_MOUSE	Rbm3	153	Mus musculus OX=10090	1:Experimental evidence at protein level	RNA-binding protein 3	1	0.999	18	499	499	499	64	59	56	73	57	61	59	70	64	59	56	73	57	61	59	70	64	59	56	73	57	61	59	70	36788720000	20342906900	18862155800	27127840800	18389698600	22038720500	17564375000	21856583700	10186512400	9276127200	8708958200	8064673300
sp|O89090|SP1_MOUSE	O89090	SP1_MOUSE	Sp1	784	Mus musculus OX=10090	1:Experimental evidence at protein level	Transcription factor Sp1	1	0.999	4	96	96	97	10	12	13	11	11	15	12	12	10	12	13	11	11	15	12	12	10	12	13	11	11	15	13	12	145454384	126418992	189070624	137260320	212214912	155305600	181416032	144935776	104242560	106462072	108198336	75361584
sp|O89106|FHIT_MOUSE	O89106	FHIT_MOUSE	Fhit	150	Mus musculus OX=10090	1:Experimental evidence at protein level	Bis(5'-adenosyl)-triphosphatase	0.9747	0.999	1	2	2	2	0	0	1	1	0	0	0	0	0	0	1	1	0	0	0	0	0	0	1	1	0	0	0	0	0	0	55132020	47722404	0	0	0	0	0	0	0	0
sp|O89109|KCNN4_MOUSE	O89109	KCNN4_MOUSE	Kcnn4	425	Mus musculus OX=10090	2:Experimental evidence at transcript level	Intermediate conductance calcium-activated potassium channel protein 4	1	0.999	3	24	24	24	3	3	3	4	3	2	4	2	3	3	3	4	3	2	4	2	3	3	3	4	3	2	4	2	176601088	269586976	297551840	269972736	195253616	145672400	247554256	176820560	86901888	127645944	98582328	109231568
sp|O89110|CASP8_MOUSE	O89110	CASP8_MOUSE	Casp8	480	Mus musculus OX=10090	1:Experimental evidence at protein level	Caspase-8	1	0.999	13	180	180	180	19	26	24	21	19	22	22	27	19	26	24	21	19	22	22	27	19	26	24	21	19	22	22	27	1757325180	1337009660	2679180030	4079659260	2313805820	2344734720	2650929660	4513106900	852197570	834865730	999033090	913057790
sp|O89112|LANC1_MOUSE	O89112	LANC1_MOUSE	Lancl1	399	Mus musculus OX=10090	1:Experimental evidence at protein level	Glutathione S-transferase LANCL1	1	0.999	5	85	85	85	11	9	10	11	11	11	12	10	11	9	10	11	11	11	12	10	11	9	10	11	11	11	12	10	676255420	721534530	758021630	921046400	766429570	756379260	998920510	684144190	273508352	312068896	293993504	342923744
sp|O89116|VTI1A_MOUSE	O89116	VTI1A_MOUSE	Vti1a	217	Mus musculus OX=10090	1:Experimental evidence at protein level	Vesicle transport through interaction with t-SNAREs homolog 1A	1	0.999	5	60	60	60	6	4	8	10	8	7	9	8	6	4	8	10	8	7	9	8	6	4	8	10	8	7	9	8	3575836160	2857541120	2051212800	3215869180	2288548100	2888360450	2544501500	2125567360	2745769220	2731797250	2443443200	2762644220
sp|P00375|DYR_MOUSE	P00375	DYR_MOUSE	Dhfr	187	Mus musculus OX=10090	1:Experimental evidence at protein level	Dihydrofolate reductase	1	0.999	16	313	313	313	36	41	39	38	38	39	39	43	36	41	39	38	38	39	39	43	36	41	39	38	38	39	39	43	12252989400	10195626000	7326814200	16653494300	7643735600	9561452500	7587789800	10435737600	6317781000	6180365800	6521951200	6254791700
sp|P00397|COX1_MOUSE	P00397	COX1_MOUSE	Mtco1	514	Mus musculus OX=10090	1:Experimental evidence at protein level	Cytochrome c oxidase subunit 1	0.9994	0.999	1	12	12	12	3	2	1	1	2	1	1	1	3	2	1	1	2	1	1	1	3	2	1	1	2	1	1	1	19486256	11519826	0	29927722	38927512	32828714	42146388	40817080	0	0	0	0
sp|P00405|COX2_MOUSE	P00405	COX2_MOUSE	Mtco2	227	Mus musculus OX=10090	1:Experimental evidence at protein level	Cytochrome c oxidase subunit 2	1	0.999	9	395	395	395	50	58	46	53	55	53	44	36	50	58	46	53	55	53	44	36	50	58	46	53	55	53	44	36	5330182100	4629946400	3969460740	3903279620	5432923600	4778597900	3893322240	2854369790	1948114560	1814012670	1514840960	1386972290
sp|P00416|COX3_MOUSE	P00416	COX3_MOUSE	mt-Co3	261	Mus musculus OX=10090	1:Experimental evidence at protein level	Cytochrome c oxidase subunit 3	1	0.999	1	17	17	17	2	2	2	2	2	3	3	1	2	2	2	2	2	3	3	1	2	2	2	2	2	3	3	1	175163552	186115360	165711184	129704856	191542672	222784064	168965200	115360288	105466880	106434872	99077600	76001888
sp|P00493|HPRT_MOUSE	P00493	HPRT_MOUSE	Hprt1	218	Mus musculus OX=10090	1:Experimental evidence at protein level	Hypoxanthine-guanine phosphoribosyltransferase	1	0.999	17	224	224	224	31	27	27	30	27	27	28	27	31	27	27	30	27	27	28	27	31	27	27	30	27	27	28	27	2382382850	2290571260	2537452030	2633480700	2187069950	2658739200	2460086020	2285267710	905651070	811702720	831366140	844727940
sp|P00520|ABL1_MOUSE	P00520	ABL1_MOUSE	Abl1	1123	Mus musculus OX=10090	1:Experimental evidence at protein level	Tyrosine-protein kinase ABL1	1	0.999	3	3	3	3	0	0	0	0	1	1	0	1	0	0	0	0	1	1	0	1	0	0	0	0	1	1	0	1	0	0	0	0	0	0	0	0	0	0	0	0
sp|P00860|DCOR_MOUSE	P00860	DCOR_MOUSE	Odc1	461	Mus musculus OX=10090	1:Experimental evidence at protein level	Ornithine decarboxylase	0.9994	0.9973	2	10	10	10	1	2	1	1	1	1	2	1	1	2	1	1	1	1	2	1	1	2	1	1	1	1	2	1	49696636	80585296	104239328	77263000	89865984	114469264	213371488	215996576	0	71236680	77159416	0
sp|P00920|CAH2_MOUSE	P00920	CAH2_MOUSE	Ca2	260	Mus musculus OX=10090	1:Experimental evidence at protein level	Carbonic anhydrase 2	1	0.999	3	20	20	20	2	4	2	4	2	1	2	3	2	4	2	4	2	1	2	3	2	4	2	4	2	1	2	3	67983728	121173320	107521088	122230880	103232008	148375936	138698976	190198976	59445460	86491008	86669648	83057856
sp|P01008|ANT3_HUMAN	P01008	ANT3_HUMAN	SERPINC1	464	Homo sapiens	1:Experimental evidence at protein level	Antithrombin-III	0.907	0.9961	2	18	18	18	2	2	2	2	2	2	2	4	2	2	2	2	2	2	2	4	2	2	2	2	2	2	2	4	58532932	69083840	57627696	84881536	112830128	100277440	97791896	127714720	0	0	0	0
sp|P01029|CO4B_MOUSE	P01029	CO4B_MOUSE	C4b	1738	Mus musculus OX=10090	1:Experimental evidence at protein level	Complement C4-B	1	0.999	5	15	15	15	2	4	1	2	1	1	1	3	2	4	1	2	1	1	1	3	2	4	1	2	1	1	1	3	103990184	105240560	95611720	82606608	96872896	90747600	95796176	153103216	67403800	66791340	61347748	48950528
sp|P01101|FOS_MOUSE	P01101	FOS_MOUSE	Fos	380	Mus musculus OX=10090	1:Experimental evidence at protein level	Protein c-Fos	1	0.999	2	13	13	13	1	2	2	1	1	2	1	3	1	2	2	1	1	2	1	3	1	2	2	1	1	2	1	3	39468752	69321800	85423168	71432720	85323248	44914608	46174996	145321088	0	41459856	44406424	42350072
sp|P01112|RASH_HUMAN	P01112	RASH_HUMAN	HRAS	189	Homo sapiens	1:Experimental evidence at protein level	GTPase HRas	1	0.999	6	21	0	71	4	2	2	1	4	3	3	2	0	0	0	0	0	0	0	0	10	9	8	6	10	9	10	9	240870544	217187952	207664320	154529360	215423648	250533216	170312928	167508048	132080872	119377040	113949976	84068352
sp|P01887|B2MG_MOUSE	P01887	B2MG_MOUSE	B2m	119	Mus musculus OX=10090	1:Experimental evidence at protein level	Beta-2-microglobulin	1	0.999	2	27	27	27	4	3	3	5	2	4	3	3	4	3	3	5	2	4	3	3	4	3	3	5	2	4	3	3	7124080600	5251814400	2377492740	11832898600	3770275070	5835606500	3780788740	5442573300	4449660900	5525161000	3737822720	8755768300
sp|P01895|HA1Y_MOUSE	P01895	HA1Y_MOUSE	H2-D1	298	Mus musculus OX=10090	1:Experimental evidence at protein level	H-2 class I histocompatibility antigen, alpha chain (Fragment)	0.9951	0.9989	7	9	9	132	1	1	1	1	1	1	1	2	1	1	1	1	1	1	1	2	16	19	13	18	17	15	15	19	196859872	179731120	198723856	157587248	196775440	195827728	205336736	250073824	0	0	0	0
sp|P01897|HA1L_MOUSE	P01897	HA1L_MOUSE	H2-L	362	Mus musculus OX=10090	1:Experimental evidence at protein level	H-2 class I histocompatibility antigen, L-D alpha chain	1	0.999	14	179	59	179	21	26	21	22	24	18	22	25	8	8	8	7	9	3	7	9	21	26	21	22	24	18	22	25	2110933380	2605798400	2194337540	2048469630	2300784640	2245133310	1975381890	2349180930	465606624	493089664	455625536	408077056
sp|P01900|HA12_MOUSE	P01900	HA12_MOUSE	H2-D1	365	Mus musculus OX=10090	1:Experimental evidence at protein level	H-2 class I histocompatibility antigen, D-D alpha chain	1	0.999	11	201	43	203	24	29	23	26	26	23	21	29	5	5	6	5	5	5	5	7	24	29	23	27	26	23	22	29	3154648580	4305893400	3415292670	6018827800	3620589570	3584244480	3231615230	5608011800	1220181380	1471312900	1398886270	1219748480
sp|P01901|HA1B_MOUSE	P01901	HA1B_MOUSE	H2-K1	369	Mus musculus OX=10090	1:Experimental evidence at protein level	H-2 class I histocompatibility antigen, K-B alpha chain	0.9746	0.999	3	6	6	16	0	1	1	1	1	1	1	0	0	1	1	1	1	1	1	0	0	3	3	3	3	2	2	0	0	0	0	0	0	0	0	0	0	0	0	0
sp|P01902|HA1D_MOUSE	P01902	HA1D_MOUSE	H2-K1	368	Mus musculus OX=10090	1:Experimental evidence at protein level	H-2 class I histocompatibility antigen, K-D alpha chain	1	0.999	17	259	250	259	37	34	31	32	31	30	32	32	36	33	30	30	30	29	31	31	37	34	31	32	31	30	32	32	3154129410	3455776260	3523688960	3754521090	3931204100	3533041150	3503199740	3777038590	770192130	824316420	772431810	690474050
sp|P01942|HBA_MOUSE	P01942	HBA_MOUSE	Hba	142	Mus musculus OX=10090	1:Experimental evidence at protein level	Hemoglobin subunit alpha	0.9428	0.9977	1	1	1	1	0	0	0	1	0	0	0	0	0	0	0	1	0	0	0	0	0	0	0	1	0	0	0	0	18532192	23030222	18829680	20970060	20195724	15019686	20690262	19372934	0	0	0	0
sp|P02088|HBB1_MOUSE	P02088	HBB1_MOUSE	Hbb-b1	147	Mus musculus OX=10090	1:Experimental evidence at protein level	Hemoglobin subunit beta-1	0.9975	0.999	3	23	0	23	2	2	2	4	3	2	3	5	0	0	0	0	0	0	0	0	2	2	2	4	3	2	3	5	172301536	187109568	217620128	116028240	174110896	159959392	167764496	210142160	78744680	73979824	86640592	88211504
sp|P02340|P53_MOUSE	P02340	P53_MOUSE	Tp53	390	Mus musculus OX=10090	1:Experimental evidence at protein level	Cellular tumor antigen p53	1	0.999	5	57	57	57	7	4	9	10	6	5	8	8	7	4	9	10	6	5	8	8	7	4	9	10	6	5	8	8	570469890	460543744	1470091390	4655415800	1042769790	567155200	1056674050	1132493700	613319230	625321920	854263490	762789250
sp|P02468|LAMC1_MOUSE	P02468	LAMC1_MOUSE	Lamc1	1607	Mus musculus OX=10090	1:Experimental evidence at protein level	Laminin subunit gamma-1	1	0.999	14	52	52	52	7	6	6	7	4	7	7	8	7	6	6	7	4	7	7	8	7	6	6	7	4	7	7	8	306451872	343080096	294409248	344814528	257351328	395248960	305158336	517849728	122918864	117208608	123020096	110871944
sp|P02535|K1C10_MOUSE	P02535	K1C10_MOUSE	Krt10	570	Mus musculus OX=10090	1:Experimental evidence at protein level	Keratin, type I cytoskeletal 10	1	0.999	10	3	3	29	0	1	0	0	0	0	2	0	0	1	0	0	0	0	2	0	0	12	0	0	0	0	17	0	0	0	0	0	0	0	90856680	0	0	0	0	0
sp|P02768|ALBU_HUMAN	P02768	ALBU_HUMAN	ALB	609	Homo sapiens	1:Experimental evidence at protein level	Serum albumin	1	0.9984	6	4	4	42	0	0	1	2	0	0	0	1	0	0	1	2	0	0	0	1	0	0	11	17	0	0	0	14	0	0	0	0	0	0	0	0	0	0	0	0
sp|P02788|TRFL_HUMAN	P02788	TRFL_HUMAN	LTF	710	Homo sapiens	1:Experimental evidence at protein level	Lactotransferrin	1	0.999	6	36	7	36	4	3	10	4	4	3	4	4	1	0	6	0	0	0	0	0	4	3	10	4	4	3	4	4	335552384	223581312	580769660	298404672	300084256	425514752	370929248	382911968	233078032	0	325407072	0
sp|P02815|MUCL2_MOUSE	P02815	MUCL2_MOUSE	Mucl2	138	Mus musculus OX=10090	2:Experimental evidence at transcript level	Mucin-like protein 2	0.9477	0.9979	1	1	1	1	0	0	0	0	0	0	1	0	0	0	0	0	0	0	1	0	0	0	0	0	0	0	1	0	0	0	0	0	0	0	0	0	0	0	0	0
sp|P03888|NU1M_MOUSE	P03888	NU1M_MOUSE	Mtnd1	318	Mus musculus OX=10090	1:Experimental evidence at protein level	NADH-ubiquinone oxidoreductase chain 1	0.9746	0.999	1	13	13	13	1	2	1	2	2	2	1	2	1	2	1	2	2	2	1	2	1	2	1	2	2	2	1	2	58600856	48938892	47593948	57414216	39577208	48063064	58439956	56128932	0	0	0	0
sp|P03911|NU4M_MOUSE	P03911	NU4M_MOUSE	Mtnd4	459	Mus musculus OX=10090	1:Experimental evidence at protein level	NADH-ubiquinone oxidoreductase chain 4	1	0.999	2	25	25	25	3	3	3	2	3	4	4	3	3	3	3	2	3	4	4	3	3	3	3	2	3	4	4	3	141430688	145751248	156254784	83748744	188277376	187786848	117930656	106137184	65755464	70005432	51267684	49958900
sp|P03921|NU5M_MOUSE	P03921	NU5M_MOUSE	Mtnd5	607	Mus musculus OX=10090	1:Experimental evidence at protein level	NADH-ubiquinone oxidoreductase chain 5	0.9693	0.9988	1	2	2	2	0	0	0	1	0	0	1	0	0	0	0	1	0	0	1	0	0	0	0	1	0	0	1	0	0	0	0	0	0	0	0	0	0	0	0	0
sp|P03958|ADA_MOUSE	P03958	ADA_MOUSE	Ada	352	Mus musculus OX=10090	1:Experimental evidence at protein level	Adenosine deaminase	1	0.999	8	71	71	82	9	7	11	9	11	11	7	6	9	7	11	9	11	11	7	6	10	8	13	10	12	12	9	8	497918752	569184000	513526592	423999584	602643580	485551776	476549568	501448608	147908944	189085168	180436992	132732264
sp|P03966|MYCN_MOUSE	P03966	MYCN_MOUSE	Mycn	462	Mus musculus OX=10090	2:Experimental evidence at transcript level	N-myc proto-oncogene protein	1	0.999	5	60	45	60	7	8	7	7	8	8	8	7	6	6	5	5	6	6	6	5	7	8	7	7	8	8	8	7	1006464580	1034460290	1603187070	2128950140	1375468800	1248155260	1788841980	1524055300	453527168	441976032	645382590	616832130
sp|P03975|IGEB_MOUSE	P03975	IGEB_MOUSE	Iap	557	Mus musculus OX=10090	2:Experimental evidence at transcript level	IgE-binding protein	1	0.999	16	196	196	196	25	20	27	27	22	27	26	22	25	20	27	27	22	27	26	22	25	20	27	27	22	27	26	22	1347193340	917309250	4321075700	1081899140	1578346240	3527742210	4043713540	4432245200	1144388610	1076057340	1114399230	989869180
sp|P03995|GFAP_MOUSE	P03995	GFAP_MOUSE	Gfap	430	Mus musculus OX=10090	1:Experimental evidence at protein level	Glial fibrillary acidic protein	0.7817	0.9894	3	1	1	1	1	0	0	0	0	0	0	0	1	0	0	0	0	0	0	0	1	0	0	0	0	0	0	0	0	0	0	0	0	0	0	0	0	0	0	0
sp|P04040|CATA_HUMAN	P04040	CATA_HUMAN	CAT	527	Homo sapiens	1:Experimental evidence at protein level	Catalase	0.9998	0.999	10	14	14	149	2	1	2	2	2	1	2	2	2	1	2	2	2	1	2	2	17	17	18	18	17	22	20	20	86417304	60266604	318404192	319774208	210257632	78797872	174142992	184350240	0	0	0	0
sp|P04104|K2C1_MOUSE	P04104	K2C1_MOUSE	Krt1	637	Mus musculus OX=10090	1:Experimental evidence at protein level	Keratin, type II cytoskeletal 1	1	0.999	2	12	12	12	1	5	0	1	2	0	3	0	1	5	0	1	2	0	3	0	1	5	0	1	2	0	3	0	0	0	0	49370016	54613540	0	235749616	0	0	0	0	0
sp|P04184|KITH_MOUSE	P04184	KITH_MOUSE	Tk1	233	Mus musculus OX=10090	1:Experimental evidence at protein level	Thymidine kinase, cytosolic	1	0.999	9	99	99	99	11	14	11	14	12	12	13	12	11	14	11	14	12	12	13	12	11	14	11	14	12	12	13	12	1112435840	1052219140	1134640260	1043450820	1169913860	1063546370	1163199490	1157345020	437218816	417061760	439796704	381343232
sp|P04202|TGFB1_MOUSE	P04202	TGFB1_MOUSE	Tgfb1	390	Mus musculus OX=10090	1:Experimental evidence at protein level	Transforming growth factor beta-1 proprotein	1	0.999	12	125	124	125	15	14	17	19	16	13	15	16	15	14	17	19	16	13	15	15	15	14	17	19	16	13	15	16	1007053760	1211142910	1375493500	2034641150	1566575620	1012516100	1284895490	1492867970	575919300	594736640	577973950	636350080
sp|P04264|K2C1_HUMAN	P04264	K2C1_HUMAN	KRT1	644	Homo sapiens	1:Experimental evidence at protein level	Keratin, type II cytoskeletal 1	1	0.999	40	667	618	667	82	104	66	73	66	73	96	107	78	99	59	64	61	68	89	100	82	104	66	73	66	73	96	107	9705595900	13340101600	6809849900	6636452400	6682925100	8485288400	13567756300	15060768800	1301230080	1760908420	977618880	836160260
sp|P04370|MBP_MOUSE	P04370	MBP_MOUSE	Mbp	250	Mus musculus OX=10090	1:Experimental evidence at protein level	Myelin basic protein	1	0.999	4	58	58	58	4	6	10	9	8	5	6	10	4	6	10	9	8	5	6	10	4	6	10	9	8	5	6	10	378392480	300608928	888535620	1587750780	421073376	386066912	717620800	975636290	258461712	295249920	406178272	439129440
sp|P04441|HG2A_MOUSE	P04441	HG2A_MOUSE	Cd74	279	Mus musculus OX=10090	1:Experimental evidence at protein level	H-2 class II histocompatibility antigen gamma chain	1	0.999	3	67	67	67	9	10	8	7	9	8	8	8	9	10	8	7	9	8	8	8	9	10	8	7	9	8	8	8	1071908350	809380350	1008228860	899898620	985117820	877477630	1272806780	1116959620	498976896	453038944	452840192	404278528
sp|P04627|ARAF_MOUSE	P04627	ARAF_MOUSE	Araf	604	Mus musculus OX=10090	1:Experimental evidence at protein level	Serine/threonine-protein kinase A-Raf	1	0.999	15	134	116	134	18	16	19	16	16	17	14	18	16	13	17	15	14	14	12	15	18	16	19	16	16	17	14	18	944078460	957208700	761928320	844005060	823045500	812362430	836626240	905806910	122913736	124796072	111408536	99327544
sp|P04925|PRIO_MOUSE	P04925	PRIO_MOUSE	Prnp	254	Mus musculus OX=10090	1:Experimental evidence at protein level	Major prion protein	0.9742	0.999	1	8	8	8	1	1	1	1	1	1	1	1	1	1	1	1	1	1	1	1	1	1	1	1	1	1	1	1	45616100	115703464	92037752	99149808	72133680	74417168	139180496	147390320	0	0	0	0
sp|P05063|ALDOC_MOUSE	P05063	ALDOC_MOUSE	Aldoc	363	Mus musculus OX=10090	1:Experimental evidence at protein level	Fructose-bisphosphate aldolase C	1	0.999	56	361	361	1556	38	43	52	53	43	46	43	43	38	43	52	53	43	46	43	43	184	206	205	193	196	203	182	187	4179297280	3660823040	4362017800	5458083800	4773995000	4207987200	4597534200	5101184000	888799550	777359810	875384580	921917380
sp|P05064|ALDOA_MOUSE	P05064	ALDOA_MOUSE	Aldoa	364	Mus musculus OX=10090	1:Experimental evidence at protein level	Fructose-bisphosphate aldolase A	1	0.999	98	3853	749	3853	474	512	482	473	500	491	447	474	95	101	96	89	100	93	86	89	474	512	482	473	500	491	447	474	132381540000	112528245000	131001328000	130970313000	123166179000	134416515000	120363442000	137925067000	46867050000	47363215000	48198689000	43487621000
sp|P05132|KAPCA_MOUSE	P05132	KAPCA_MOUSE	Prkaca	351	Mus musculus OX=10090	1:Experimental evidence at protein level	cAMP-dependent protein kinase catalytic subunit alpha	1	0.999	14	145	145	305	16	18	21	17	19	17	20	17	16	18	21	17	19	17	20	17	39	38	42	34	40	37	39	36	995466300	994765310	1175695620	992521220	1088739840	1059219710	1255903740	919283840	336273152	326586336	365891456	312301984
sp|P05201|AATC_MOUSE	P05201	AATC_MOUSE	Got1	413	Mus musculus OX=10090	1:Experimental evidence at protein level	Aspartate aminotransferase, cytoplasmic	1	0.999	35	808	808	825	95	106	99	102	98	93	99	116	95	106	99	102	98	93	99	116	97	108	101	104	100	95	101	119	34858373000	33893976100	32003088400	53218906000	30099470300	31642546200	28749174800	40792797000	12558201900	12527477800	12162360300	13862985700
sp|P05202|AATM_MOUSE	P05202	AATM_MOUSE	Got2	430	Mus musculus OX=10090	1:Experimental evidence at protein level	Aspartate aminotransferase, mitochondrial	1	0.999	52	1692	1675	1692	214	221	201	222	213	199	195	227	212	219	199	220	211	197	193	224	214	221	201	222	213	199	195	227	41900179000	44764668000	40660480000	50927387000	41601208000	41008931000	39302783000	42860208000	4942526000	5586336800	5473761800	5980483100
sp|P05213|TBA1B_MOUSE	P05213	TBA1B_MOUSE	Tuba1b	451	Mus musculus OX=10090	1:Experimental evidence at protein level	Tubulin alpha-1B chain	1	0.999	90	14	1	2721	0	1	4	3	1	0	2	3	0	1	0	0	0	0	0	0	0	464	456	448	453	0	426	474	0	0	424172352	313137664	0	0	119960424	108988144	0	0	0	0
sp|P05214|TBA3_MOUSE	P05214	TBA3_MOUSE	Tuba3a	450	Mus musculus OX=10090	1:Experimental evidence at protein level	Tubulin alpha-3 chain	1	0.999	74	15	12	3366	1	2	3	2	2	2	1	2	1	1	3	1	2	2	1	1	418	431	424	410	420	436	391	436	194625856	168843232	117692544	75325088	225906224	166970208	113082624	119462608	131076040	114474248	84485112	58493548
sp|P05531|XLR_MOUSE	P05531	XLR_MOUSE	Xlr	208	Mus musculus OX=10090	2:Experimental evidence at transcript level	X-linked lymphocyte-regulated protein PM1	1	0.999	2	13	13	13	1	1	1	3	1	1	1	4	1	1	1	3	1	1	1	4	1	1	1	3	1	1	1	4	130171936	115246528	148790736	262208192	155048288	140161936	166675104	265129072	82438392	73100384	98314448	96487672
sp|P05555|ITAM_MOUSE	P05555	ITAM_MOUSE	Itgam	1153	Mus musculus OX=10090	1:Experimental evidence at protein level	Integrin alpha-M	1	0.999	28	367	367	367	43	49	49	46	46	47	40	47	43	49	49	46	46	47	40	47	43	49	49	46	46	47	40	47	4585927700	4131421950	6525591000	6516110800	5190801900	4571728900	4995708400	6468533800	1121839490	1214289920	1268242940	1249243780
sp|P05784|K1C18_MOUSE	P05784	K1C18_MOUSE	Krt18	423	Mus musculus OX=10090	1:Experimental evidence at protein level	Keratin, type I cytoskeletal 18	0.9444	0.9977	4	3	3	8	2	0	0	0	0	0	0	1	2	0	0	0	0	0	0	1	5	0	0	0	0	0	0	3	45143416	0	53860796	62652884	43945232	49870920	73858080	80266656	0	0	0	0
sp|P05977|MYL1_MOUSE	P05977	MYL1_MOUSE	Myl1	188	Mus musculus OX=10090	1:Experimental evidence at protein level	Myosin light chain 1/3, skeletal muscle isoform	1	0.999	2	99	0	99	13	10	12	14	12	12	13	13	0	0	0	0	0	0	0	0	13	10	12	14	12	12	13	13	1093804030	902042940	1203916160	1196729220	987736770	1055276030	1093349250	1115602300	884175810	910863550	939132860	1028178500
sp|P06151|LDHA_MOUSE	P06151	LDHA_MOUSE	Ldha	332	Mus musculus OX=10090	1:Experimental evidence at protein level	L-lactate dehydrogenase A chain	1	0.999	23	771	725	771	91	101	89	110	97	96	100	87	85	95	83	103	92	91	94	82	91	101	89	110	97	96	100	87	17675108400	17640439800	18760779800	22972942300	18831611900	17676396500	19855759400	15437577200	10736204800	10794191900	10134707200	11735089200
sp|P06339|HA15_MOUSE	P06339	HA15_MOUSE	H2-T23	357	Mus musculus OX=10090	1:Experimental evidence at protein level	H-2 class I histocompatibility antigen, D-37 alpha chain	1	0.999	5	10	5	74	2	2	1	0	1	2	1	1	1	1	1	0	0	1	0	1	11	12	9	0	10	11	10	11	52462256	61001608	51318676	60037512	47488932	50647932	65628000	50200628	0	0	0	0
sp|P06396|GELS_HUMAN	P06396	GELS_HUMAN	GSN	782	Homo sapiens	1:Experimental evidence at protein level	Gelsolin	1	0.999	46	18	18	1354	5	2	1	2	1	4	1	2	5	2	1	2	1	4	1	2	171	163	172	169	167	163	165	184	0	14842984	0	0	0	0	0	0	0	0	0	0
sp|P06537|GCR_MOUSE	P06537	GCR_MOUSE	Nr3c1	792	Mus musculus OX=10090	1:Experimental evidence at protein level	Glucocorticoid receptor	1	0.999	6	52	52	52	7	6	6	7	7	7	5	7	7	6	6	7	7	7	5	7	7	6	6	7	7	7	5	7	348678144	257066112	270679616	344729152	285922336	312721696	341646624	347932224	108935728	95798456	86439896	113130232
sp|P06745|G6PI_MOUSE	P06745	G6PI_MOUSE	Gpi	558	Mus musculus OX=10090	1:Experimental evidence at protein level	Glucose-6-phosphate isomerase	1	0.999	52	1675	1675	1675	208	207	200	209	218	217	215	201	208	207	200	209	218	217	215	201	208	207	200	209	218	217	215	201	45380202000	49884422000	60263670000	87217381000	47553266000	54179037000	47710675000	58976289000	20219625500	19833679900	21548818400	18702954500
sp|P06795|MDR1B_MOUSE	P06795	MDR1B_MOUSE	Abcb1b	1276	Mus musculus OX=10090	1:Experimental evidence at protein level	ATP-dependent translocase ABCB1	1	0.999	25	323	175	323	39	39	38	42	43	41	39	42	22	21	19	23	23	22	21	24	39	39	38	42	43	41	39	42	2341906180	2601740800	3082759420	3655520510	2505081860	3120328700	3494733820	3021677060	979467780	1096813180	1021145150	1098405500
sp|P06797|CATL1_MOUSE	P06797	CATL1_MOUSE	Ctsl	334	Mus musculus OX=10090	1:Experimental evidence at protein level	Procathepsin L	1	0.999	9	90	90	90	10	11	12	9	12	13	12	11	10	11	12	9	12	13	12	11	10	11	12	9	12	13	12	11	801728130	875440510	832354940	843043580	871577470	957513150	1022384190	856869500	218501952	212216416	212605760	214580176
sp|P06800|PTPRC_MOUSE	P06800	PTPRC_MOUSE	Ptprc	1293	Mus musculus OX=10090	1:Experimental evidence at protein level	Receptor-type tyrosine-protein phosphatase C	1	0.999	29	563	563	563	71	68	69	77	70	69	65	74	71	68	69	77	70	69	65	74	71	68	69	77	70	69	65	74	8484017200	8427632100	10074973200	12095300600	8638135300	9408348200	8414124500	9403350000	1300097920	1359253250	1334210050	1408309630
sp|P06801|MAOX_MOUSE	P06801	MAOX_MOUSE	Me1	572	Mus musculus OX=10090	1:Experimental evidence at protein level	NADP-dependent malic enzyme	1	0.999	9	115	115	115	16	14	11	15	15	14	14	16	16	14	11	15	15	14	14	16	16	14	11	15	15	14	14	16	4830703600	1169320830	1543402240	3528699900	1558940290	1433803650	1557433730	2110644610	966354050	942158400	828707780	722058750
sp|P06803|PIM1_MOUSE	P06803	PIM1_MOUSE	Pim1	313	Mus musculus OX=10090	1:Experimental evidence at protein level	Serine/threonine-protein kinase pim-1	0.9747	0.999	1	8	8	8	1	1	0	1	2	1	1	1	1	1	0	1	2	1	1	1	1	1	0	1	2	1	1	1	56731468	47006708	39314788	37486868	48568436	47863536	76853352	54232620	0	0	0	0
sp|P06869|UROK_MOUSE	P06869	UROK_MOUSE	Plau	433	Mus musculus OX=10090	1:Experimental evidence at protein level	Urokinase-type plasminogen activator	1	0.999	6	40	40	40	4	5	6	5	4	4	6	6	4	5	6	5	4	4	6	6	4	5	6	5	4	4	6	6	235377296	196102816	240909440	226666960	259156144	261571952	237699840	269607584	65802452	61471256	68035184	66888640
sp|P07091|S10A4_MOUSE	P07091	S10A4_MOUSE	S100a4	101	Mus musculus OX=10090	1:Experimental evidence at protein level	Protein S100-A4	1	0.999	17	848	848	848	102	97	94	118	106	112	111	108	102	97	94	118	106	112	111	108	102	97	94	118	106	112	111	108	55074451000	52338291000	54673019000	80347095000	54425784000	51971359000	60020605000	52731064000	21680160800	21266591700	21166424100	30172207100
sp|P07310|KCRM_MOUSE	P07310	KCRM_MOUSE	Ckm	381	Mus musculus OX=10090	1:Experimental evidence at protein level	Creatine kinase M-type	1	0.999	3	13	8	13	1	1	2	1	3	3	1	1	1	0	1	1	2	1	1	1	1	1	2	1	3	3	1	1	0	93608664	47379340	0	60187328	35948588	47738068	0	0	0	0	0
sp|P07356|ANXA2_MOUSE	P07356	ANXA2_MOUSE	Anxa2	339	Mus musculus OX=10090	1:Experimental evidence at protein level	Annexin A2	1	0.999	43	1956	1956	1956	218	242	256	264	243	222	248	263	218	242	256	264	243	222	248	263	218	242	256	264	243	222	248	263	353210434000	341465301000	252870787000	542627922000	272657121000	305837048000	238934180000	302477836000	201521971000	228379902000	228920476000	239146615000
sp|P07607|TYSY_MOUSE	P07607	TYSY_MOUSE	Tyms	307	Mus musculus OX=10090	1:Experimental evidence at protein level	Thymidylate synthase	1	0.999	11	207	207	207	25	26	27	24	26	25	27	27	25	26	27	24	26	25	27	27	25	26	27	24	26	25	27	27	1885497600	1888244990	1867553920	1562223100	1881468030	1791501310	1809843710	1750173950	329486048	327013056	318278112	278345920
sp|P07724|ALBU_MOUSE	P07724	ALBU_MOUSE	Alb	608	Mus musculus OX=10090	1:Experimental evidence at protein level	Albumin	1	0.999	5	11	11	16	1	2	1	1	2	3	0	1	1	2	1	1	2	3	0	1	1	2	2	3	2	3	0	3	41399256	1961812990	31569706	3263874560	1444068350	2741632770	1840468350	36842740	0	1838231170	0	2692311550
sp|P07742|RIR1_MOUSE	P07742	RIR1_MOUSE	Rrm1	792	Mus musculus OX=10090	1:Experimental evidence at protein level	Ribonucleoside-diphosphate reductase large subunit	1	0.999	30	721	721	721	93	91	85	88	94	90	81	99	93	91	85	88	94	90	81	99	93	91	85	88	94	90	81	99	12891828200	12788559900	14228411400	19709274100	13067114500	13032484900	12150321200	18658828300	4722226200	4806756900	4799297000	4571073500
sp|P07901|HS90A_MOUSE	P07901	HS90A_MOUSE	Hsp90aa1	733	Mus musculus OX=10090	1:Experimental evidence at protein level	Heat shock protein HSP 90-alpha	1	0.999	104	1850	1850	3935	229	237	252	204	242	239	222	225	229	237	252	204	242	239	222	225	508	498	520	437	501	484	497	490	74308944000	71861797000	64543445000	58848207000	60710818000	69731820000	61844529000	60963590000	9687834600	10286018600	9421577200	7915393000
sp|P07903|ERCC1_MOUSE	P07903	ERCC1_MOUSE	Ercc1	298	Mus musculus OX=10090	2:Experimental evidence at transcript level	DNA excision repair protein ERCC-1	1	0.999	5	24	24	24	2	2	5	4	5	1	3	2	2	2	5	4	5	1	3	2	2	2	5	4	5	1	3	2	184648160	104480096	347415744	493882624	497625984	239030304	277394592	196254816	121522176	120802456	205566160	270615072
sp|P08003|PDIA4_MOUSE	P08003	PDIA4_MOUSE	Pdia4	638	Mus musculus OX=10090	1:Experimental evidence at protein level	Protein disulfide-isomerase A4	1	0.999	33	608	608	608	80	83	78	63	82	74	70	78	80	83	78	63	82	74	70	78	80	83	78	63	82	74	70	78	10325813200	9575352300	11007093800	9932354600	10303690800	9849201700	10053241900	9910005800	1893031550	1976662020	1835180540	1710698240
sp|P08030|APT_MOUSE	P08030	APT_MOUSE	Aprt	180	Mus musculus OX=10090	1:Experimental evidence at protein level	Adenine phosphoribosyltransferase	1	0.999	15	270	270	270	33	34	34	35	33	37	31	33	33	34	34	35	33	37	31	33	33	34	34	35	33	37	31	33	13567487000	11488915500	12154350600	12199002100	13615704100	12122925100	13131273200	9288535000	6157987800	5474556900	5514016300	5699379200
sp|P08042|ZFP1_MOUSE	P08042	ZFP1_MOUSE	Zfp1	402	Mus musculus OX=10090	2:Experimental evidence at transcript level	Zinc finger protein 1	0.997	0.9989	2	6	6	6	1	1	1	0	1	0	1	1	1	1	1	0	1	0	1	1	1	1	1	0	1	0	1	1	72889600	126236968	131900432	233329584	90798608	186456000	211874144	470101696	0	0	0	127783696
sp|P08101|FCGR2_MOUSE	P08101	FCGR2_MOUSE	Fcgr2	330	Mus musculus OX=10090	1:Experimental evidence at protein level	Low affinity immunoglobulin gamma Fc region receptor II	0.9994	0.999	2	17	9	17	2	2	2	2	2	2	2	3	1	1	1	1	1	1	1	2	2	2	2	2	2	2	2	3	147517824	204015136	165422688	180458000	164581568	182581504	130546208	170297840	110241016	151787152	128232768	129315360
sp|P08103|HCK_MOUSE	P08103	HCK_MOUSE	Hck	524	Mus musculus OX=10090	1:Experimental evidence at protein level	Tyrosine-protein kinase HCK	1	0.999	13	193	193	193	24	27	23	23	24	24	24	24	24	27	23	23	24	24	24	24	24	27	23	23	24	24	24	24	7009448400	6526175200	4684058100	8547421200	5038215200	6236007400	4320831000	6334790700	4584511000	4359996400	4170998020	3377924860
sp|P08113|ENPL_MOUSE	P08113	ENPL_MOUSE	Hsp90b1	802	Mus musculus OX=10090	1:Experimental evidence at protein level	Endoplasmin	1	0.999	125	4410	4410	4650	531	585	563	531	548	548	540	564	531	585	563	531	548	548	540	564	566	614	592	558	577	579	566	598	218859602000	235732140000	228707811000	341089944000	191683822000	208716743000	217686376000	263894548000	62091567000	67947110000	64590508000	66074583000
sp|P08207|S10AA_MOUSE	P08207	S10AA_MOUSE	S100a10	97	Mus musculus OX=10090	1:Experimental evidence at protein level	Protein S100-A10	1	0.999	5	77	77	77	10	8	7	9	12	9	10	12	10	8	7	9	12	9	10	12	10	8	7	9	12	9	10	12	5854217200	2883251200	2208900350	4030725630	3706006020	4085800960	3223921920	3024724480	2969704700	3169074940	2767150080	2819565820
sp|P08228|SODC_MOUSE	P08228	SODC_MOUSE	Sod1	154	Mus musculus OX=10090	1:Experimental evidence at protein level	Superoxide dismutase [Cu-Zn]	1	0.999	11	785	783	785	99	90	97	104	97	103	89	106	98	90	97	103	97	103	89	106	99	90	97	104	97	103	89	106	43838063000	39644602000	61127795000	77614227000	41905234000	47953814000	52295922000	86156190000	35100635000	27657281500	47598043000	41652171000
sp|P08249|MDHM_MOUSE	P08249	MDHM_MOUSE	Mdh2	338	Mus musculus OX=10090	1:Experimental evidence at protein level	Malate dehydrogenase, mitochondrial	1	0.999	34	936	936	936	110	120	114	119	123	118	119	113	110	120	114	119	123	118	119	113	110	120	114	119	123	118	119	113	30382780400	25913718800	23163992100	28979503100	29816219600	27575832600	24678307800	23460771800	6273210900	6266094600	5985289700	6518252500
sp|P08556|RASN_MOUSE	P08556	RASN_MOUSE	Nras	189	Mus musculus OX=10090	1:Experimental evidence at protein level	GTPase NRas	1	0.999	8	106	40	106	14	14	13	12	12	13	14	14	6	5	5	5	4	5	5	5	14	14	13	12	12	13	14	14	1530821630	1296301440	1265639810	892198530	1380135300	1374332930	1349508740	1283068670	666660480	606996670	572350080	495249984
sp|P08752|GNAI2_MOUSE	P08752	GNAI2_MOUSE	Gnai2	355	Mus musculus OX=10090	1:Experimental evidence at protein level	Guanine nucleotide-binding protein G(i) subunit alpha-2	1	0.999	16	203	145	203	24	29	27	24	24	24	30	21	17	17	19	20	17	18	20	17	24	29	27	24	24	24	30	21	8455726600	7379629100	6817916400	6344064500	7734760400	6620816400	7542485500	6686877200	3200235260	3182645500	2952606720	2566035460
sp|P08758|ANXA5_HUMAN	P08758	ANXA5_HUMAN	ANXA5	320	Homo sapiens	1:Experimental evidence at protein level	Annexin A5	1	0.999	34	74	74	518	12	7	10	10	11	8	10	6	12	7	10	10	11	8	10	6	74	62	68	67	68	64	62	53	554903300	469400128	293064672	811906240	649237570	579904450	371541696	391846784	277529472	245799520	278339136	290995360
sp|P08775|RPB1_MOUSE	P08775	RPB1_MOUSE	Polr2a	1970	Mus musculus OX=10090	1:Experimental evidence at protein level	DNA-directed RNA polymerase II subunit RPB1	1	0.999	50	664	664	664	87	80	82	79	82	89	76	89	87	80	82	79	82	89	76	89	87	80	82	79	82	89	76	89	11982321700	10700911600	10047511600	18100045800	9978412000	12402135000	10460516400	13746718700	5355860000	5028596200	5292860400	5035612700
sp|P08905|LYZ2_MOUSE	P08905	LYZ2_MOUSE	Lyz2	148	Mus musculus OX=10090	1:Experimental evidence at protein level	Lysozyme C-2	1	0.999	8	191	105	191	24	27	20	24	22	22	25	27	13	15	11	14	11	10	15	16	24	27	20	24	22	22	25	27	15390304300	19416725500	14221452300	12671772700	19895394300	19866519600	16955004900	15481547800	12752490500	14857891800	13975511000	13375844400
sp|P09022|HXA1_MOUSE	P09022	HXA1_MOUSE	Hoxa1	331	Mus musculus OX=10090	1:Experimental evidence at protein level	Homeobox protein Hox-A1	0.9745	0.999	1	7	7	7	0	1	1	1	1	1	1	1	0	1	1	1	1	1	1	1	0	1	1	1	1	1	1	1	76729528	98007936	73626440	96799880	48570996	113245216	130462768	192157584	0	0	0	0
sp|P09023|HXB6_MOUSE	P09023	HXB6_MOUSE	Hoxb6	224	Mus musculus OX=10090	1:Experimental evidence at protein level	Homeobox protein Hox-B6	0.9747	0.999	1	8	0	8	1	1	1	1	1	1	1	1	0	0	0	0	0	0	0	0	1	1	1	1	1	1	1	1	42427392	32155454	35852416	20228880	33149908	34148540	26994682	40848612	0	0	0	0
sp|P09041|PGK2_MOUSE	P09041	PGK2_MOUSE	Pgk2	417	Mus musculus OX=10090	1:Experimental evidence at protein level	Phosphoglycerate kinase 2	1	0.999	22	48	48	1142	5	4	7	7	5	5	8	7	5	4	7	7	5	5	8	7	143	141	127	162	138	141	138	152	629687170	504481216	497054720	515696576	478071808	589734720	517555552	576636160	469573248	336434912	346652128	364223072
sp|P09055|ITB1_MOUSE	P09055	ITB1_MOUSE	Itgb1	798	Mus musculus OX=10090	1:Experimental evidence at protein level	Integrin beta-1	1	0.999	14	169	169	169	21	22	19	22	26	23	18	18	21	22	19	22	26	23	18	18	21	22	19	22	26	23	18	18	2723994880	3687108860	4266626820	4956892200	3304805890	3644215040	3703108100	3562844670	2231139580	2276274430	2079402500	2373766140
sp|P09103|PDIA1_MOUSE	P09103	PDIA1_MOUSE	P4hb	509	Mus musculus OX=10090	1:Experimental evidence at protein level	Protein disulfide-isomerase	1	0.999	57	1605	1605	1605	195	194	209	204	209	188	198	208	195	194	209	204	209	188	198	208	195	194	209	204	209	188	198	208	257506836000	204938412000	142442447000	345928696000	181369831000	220824895000	166537413000	239941648000	156703621000	153524552000	163765043000	170648715000
sp|P09242|PPBT_MOUSE	P09242	PPBT_MOUSE	Alpl	524	Mus musculus OX=10090	1:Experimental evidence at protein level	Alkaline phosphatase, tissue-nonspecific isozyme	0.9708	0.9988	1	1	1	1	0	0	0	0	0	0	0	1	0	0	0	0	0	0	0	1	0	0	0	0	0	0	0	1	0	0	0	0	0	0	0	22864584	0	0	0	0
sp|P09405|NUCL_MOUSE	P09405	NUCL_MOUSE	Ncl	707	Mus musculus OX=10090	1:Experimental evidence at protein level	Nucleolin	1	0.999	60	2381	2381	2381	286	274	338	292	316	308	285	282	286	274	338	292	316	308	285	282	286	274	338	292	316	308	285	282	56138260000	62989939000	66593862000	62983053000	59924062000	63713980000	65083892000	65799053000	23114084400	25430698000	25374302200	25883408400
sp|P09411|PGK1_MOUSE	P09411	PGK1_MOUSE	Pgk1	417	Mus musculus OX=10090	1:Experimental evidence at protein level	Phosphoglycerate kinase 1	1	0.999	41	1820	726	1820	225	233	219	253	219	223	213	235	87	96	99	98	86	87	83	90	225	233	219	253	219	223	213	235	129588355000	120509932000	132834222000	188623258000	111736685000	130329166000	140737577000	178863800000	76623397000	77068853000	74409705000	79355240000
sp|P09450|JUNB_MOUSE	P09450	JUNB_MOUSE	Junb	344	Mus musculus OX=10090	1:Experimental evidence at protein level	Transcription factor JunB	1	0.999	11	161	161	161	22	20	20	18	22	20	20	19	22	20	20	18	22	20	20	19	22	20	20	18	22	20	20	19	3867328000	3120241920	3084821760	3210770430	2986489860	2958758400	3376843260	3114290940	1121528190	1113287680	1177431550	1075413760
sp|P09528|FRIH_MOUSE	P09528	FRIH_MOUSE	Fth1	182	Mus musculus OX=10090	1:Experimental evidence at protein level	Ferritin heavy chain	1	0.999	6	130	105	130	12	15	15	14	19	18	20	17	9	12	12	11	16	15	16	14	12	15	15	14	19	18	20	17	563364100	598058110	617215740	645376060	1056180420	945527040	1004101120	693423420	171504208	170410560	177682352	176960000
sp|P09581|CSF1R_MOUSE	P09581	CSF1R_MOUSE	Csf1r	977	Mus musculus OX=10090	1:Experimental evidence at protein level	Macrophage colony-stimulating factor 1 receptor	1	0.999	26	557	544	557	66	66	71	71	72	72	68	71	65	65	69	69	70	71	66	69	66	66	71	71	72	72	68	71	20972212200	19663306800	13614597100	37717647000	17734338600	19251095600	14889496600	19148468200	13023141900	13029481500	13415753700	14780547100
sp|P09602|HMGN2_MOUSE	P09602	HMGN2_MOUSE	Hmgn2	90	Mus musculus OX=10090	1:Experimental evidence at protein level	Non-histone chromosomal protein HMG-17	0.9747	0.999	1	1	1	1	0	0	0	1	0	0	0	0	0	0	0	1	0	0	0	0	0	0	0	1	0	0	0	0	0	0	0	44217428	0	0	0	0	0	0	0	0
sp|P09671|SODM_MOUSE	P09671	SODM_MOUSE	Sod2	222	Mus musculus OX=10090	1:Experimental evidence at protein level	Superoxide dismutase [Mn], mitochondrial	1	0.999	4	22	22	22	2	2	4	4	2	3	3	2	2	2	4	4	2	3	3	2	2	2	4	4	2	3	3	2	119900096	130150880	116336512	185376576	145920208	103472288	120448896	141736592	75462592	85186320	75209320	104388784
sp|P09925|SURF1_MOUSE	P09925	SURF1_MOUSE	Surf1	306	Mus musculus OX=10090	1:Experimental evidence at protein level	Surfeit locus protein 1	1	0.999	5	43	43	43	4	6	5	7	5	5	6	5	4	6	5	7	5	5	6	5	4	6	5	7	5	5	6	5	330713984	286552960	368617728	213279376	333154880	431306432	326703424	193818176	116048832	105164840	107980520	103067360
sp|P09926|SURF2_MOUSE	P09926	SURF2_MOUSE	Surf2	257	Mus musculus OX=10090	1:Experimental evidence at protein level	Surfeit locus protein 2	1	0.999	6	83	83	83	9	13	9	10	12	12	11	7	9	13	9	10	12	12	11	7	9	13	9	10	12	12	11	7	398821216	400745376	434102528	357855232	365328672	600290880	353410976	431387840	188248880	187536416	166216608	155288160
sp|P0C090|RC3H2_MOUSE	P0C090	RC3H2_MOUSE	Rc3h2	1187	Mus musculus OX=10090	1:Experimental evidence at protein level	Roquin-2	0.9999	0.9986	4	6	6	9	1	1	2	2	0	0	0	0	1	1	2	2	0	0	0	0	3	1	3	2	0	0	0	0	37354208	29298908	66407196	51659920	0	0	21238896	25132376	0	0	0	0
sp|P0C0A3|CHMP6_MOUSE	P0C0A3	CHMP6_MOUSE	Chmp6	200	Mus musculus OX=10090	1:Experimental evidence at protein level	Charged multivesicular body protein 6	1	0.999	3	31	31	31	4	3	4	4	4	3	4	5	4	3	4	4	4	3	4	5	4	3	4	4	4	3	4	5	254899648	208498016	494667200	554475520	314786272	253076064	360240768	383725184	129586944	94713680	258192528	232506912
sp|P0C0S6|H2AZ_MOUSE	P0C0S6	H2AZ_MOUSE	H2az1	128	Mus musculus OX=10090	1:Experimental evidence at protein level	Histone H2A.Z	1	0.999	7	1014	9	1014	121	121	123	152	127	116	139	115	1	2	1	0	2	1	1	1	121	121	123	152	127	116	139	115	61659566000	48815407000	38534734000	62272537000	41024950000	63083143000	74840867000	54879375000	41747554000	27642556400	26794158100	36344308000
sp|P0C6B7|IGSF6_MOUSE	P0C6B7	IGSF6_MOUSE	Igsf6	237	Mus musculus OX=10090	2:Experimental evidence at transcript level	Immunoglobulin superfamily member 6	1	0.999	6	72	72	72	8	9	9	12	8	8	8	10	8	9	9	12	8	8	8	10	8	9	9	12	8	8	8	10	458565280	462482848	428912192	666217470	457994336	388405312	407451392	427015840	187126064	188108704	162349168	177828752
sp|P0C7N9|PSMG4_MOUSE	P0C7N9	PSMG4_MOUSE	Psmg4	123	Mus musculus OX=10090	1:Experimental evidence at protein level	Proteasome assembly chaperone 4	1	0.999	4	22	22	22	3	2	2	2	3	3	4	3	3	2	2	2	3	3	4	3	3	2	2	2	3	3	4	3	146194144	152235072	128825536	136543840	145806176	151653248	135460080	140452912	63564376	68985544	52615624	57981472
sp|P0C7T6|ATX1L_MOUSE	P0C7T6	ATX1L_MOUSE	Atxn1l	687	Mus musculus OX=10090	1:Experimental evidence at protein level	Ataxin-1-like	0.9991	0.9989	2	13	13	13	0	1	2	3	2	2	2	1	0	1	2	3	2	2	2	1	0	1	2	3	2	2	2	1	0	782852540	731894400	879339460	630898240	662745470	666000510	659804220	0	753960580	663920000	1096474880
sp|P0C8B4|GON7_MOUSE	P0C8B4	GON7_MOUSE	Gon7	98	Mus musculus OX=10090	3:Protein inferred from homology	EKC/KEOPS complex subunit GON7	0.9994	0.999	2	13	13	13	2	2	2	2	1	2	1	1	2	2	2	2	1	2	1	1	2	2	2	2	1	2	1	1	126569560	165919056	120328464	98922424	139526272	123989704	113300608	98744496	0	0	0	0
sp|P0CB42|ALKB1_MOUSE	P0CB42	ALKB1_MOUSE	Alkbh1	389	Mus musculus OX=10090	1:Experimental evidence at protein level	Nucleic acid dioxygenase ALKBH1	1	0.999	4	22	22	22	2	3	2	4	3	2	4	2	2	3	2	4	3	2	4	2	2	3	2	4	3	2	4	2	78430992	162739920	130288976	108417344	126315968	68357944	120119112	111311816	0	70020576	67276472	58329600
sp|P0CG49|UBB_MOUSE	P0CG49	UBB_MOUSE	Ubb	305	Mus musculus OX=10090	2:Experimental evidence at transcript level	Polyubiquitin-B	1	0.999	37	17	0	1053	4	0	0	2	3	4	0	4	0	0	0	0	0	0	0	0	214	0	0	214	222	214	0	189	0	0	0	141485520	0	35417164	0	0	0	0	0	0
sp|P0DJE0|PT100_MOUSE	P0DJE0	PT100_MOUSE	Pet100	76	Mus musculus OX=10090	1:Experimental evidence at protein level	Protein PET100 homolog, mitochondrial	0.9504	0.998	1	6	6	6	1	1	1	1	1	0	1	0	1	1	1	1	1	0	1	0	1	1	1	1	1	0	1	0	27994964	35564944	23632552	24852778	26649022	25415934	21715354	22921656	0	0	0	0
sp|P0DN34|NDUB1_MOUSE	P0DN34	NDUB1_MOUSE	Ndufb1	57	Mus musculus OX=10090	1:Experimental evidence at protein level	NADH dehydrogenase [ubiquinone] 1 beta subcomplex subunit 1	1	0.999	4	30	30	30	3	2	2	6	5	5	4	3	3	2	2	6	5	5	4	3	3	2	2	6	5	5	4	3	135141904	63647016	76820872	192804000	122926416	92666632	59100772	104586344	39305560	24875200	31121214	43604500
sp|P0DOV2|IFI4_MOUSE	P0DOV2	IFI4_MOUSE	Ifi204	619	Mus musculus OX=10090	1:Experimental evidence at protein level	Interferon-activable protein 204	1	0.999	16	100	91	114	13	15	13	9	10	11	15	14	12	14	12	8	9	10	14	12	15	17	14	11	11	12	16	18	1344172800	1395571580	1495411330	1049035140	809715460	773110660	1349987460	1258518660	352298368	416751680	409587040	334784640
sp|P0DP26|CALM1_MOUSE	P0DP26	CALM1_MOUSE	Calm1	149	Mus musculus OX=10090	1:Experimental evidence at protein level	Calmodulin-1	1	0.999	17	520	0	520	58	70	63	78	62	58	60	71	0	0	0	0	0	0	0	0	58	70	63	78	62	58	60	71	5757965300	6687645200	7973349400	6836987900	7086967300	7770093600	8319525900	8629718000	2810665980	3175602430	3817576190	3537819390
sp|P0DPE0|EFMT4_MOUSE	P0DPE0	EFMT4_MOUSE	Eef1akmt4	255	Mus musculus OX=10090	2:Experimental evidence at transcript level	EEF1A lysine methyltransferase 4	1	0.999	8	156	18	156	17	20	19	23	20	22	18	17	2	2	2	3	2	3	2	2	17	20	19	23	20	22	18	17	4204946430	3503980290	3309298430	4895086600	2466354180	2691454460	2995668220	3998971140	2642099710	2674663170	2962574590	3039645950
sp|P10076|ZFP26_MOUSE	P10076	ZFP26_MOUSE	Zfp26	861	Mus musculus OX=10090	2:Experimental evidence at transcript level	Zinc finger protein 26	0.9744	0.999	1	8	8	8	2	1	2	0	1	1	1	0	2	1	2	0	1	1	1	0	2	1	2	0	1	1	1	0	35525152	37082584	53283688	0	34179088	44490368	36694808	0	0	0	0	0
sp|P10107|ANXA1_MOUSE	P10107	ANXA1_MOUSE	Anxa1	346	Mus musculus OX=10090	1:Experimental evidence at protein level	Annexin A1	1	0.999	31	528	528	528	63	65	61	73	70	62	67	67	63	65	61	73	70	62	67	67	63	65	61	73	70	62	67	67	19047096300	20649668600	23490551800	32088973300	22329212900	23789803500	28710328300	26227345400	12045155300	11708380200	11593126900	11236453400
sp|P10126|EF1A1_MOUSE	P10126	EF1A1_MOUSE	Eef1a1	462	Mus musculus OX=10090	1:Experimental evidence at protein level	Elongation factor 1-alpha 1	1	0.999	90	3877	1279	3877	474	503	519	515	473	466	459	468	163	161	181	160	151	152	159	152	474	503	519	515	473	466	459	468	1082194920000	857681760000	365729481000	1470248910000	555686690000	548037984000	617422910000	863560070000	600540970000	645563610000	642838300000	611155250000
sp|P10168|IL7_MOUSE	P10168	IL7_MOUSE	Il7	154	Mus musculus OX=10090	1:Experimental evidence at protein level	Interleukin-7	0.834	0.9924	1	8	8	8	1	1	1	1	1	1	1	1	1	1	1	1	1	1	1	1	1	1	1	1	1	1	1	1	48622588	56920484	52299596	59997364	53820052	50077096	55767872	54145452	0	0	0	0
sp|P10284|HXB4_MOUSE	P10284	HXB4_MOUSE	Hoxb4	250	Mus musculus OX=10090	2:Experimental evidence at transcript level	Homeobox protein Hox-B4	1	0.999	3	12	11	12	1	2	2	0	2	1	2	2	0	2	2	0	2	1	2	2	1	2	2	0	2	1	2	2	95203072	79582800	73934696	62286592	72762368	90888024	60418384	72029808	40880096	48166440	45146832	30453032
sp|P10400|POL1_MOUSE	P10400	POL1_MOUSE	Pol	120	Mus musculus OX=10090	2:Experimental evidence at transcript level	Retrovirus-related Pol polyprotein (Fragment)	0.9988	0.9986	2	19	19	19	3	2	2	2	3	3	2	2	3	2	2	2	3	3	2	2	3	2	2	2	3	3	2	2	314834688	367009344	334306688	441970304	329034752	366425408	344556928	342186656	227799264	234098336	230691024	306822400
sp|P10404|ENV1_MOUSE	P10404	ENV1_MOUSE		641	Mus musculus OX=10090	1:Experimental evidence at protein level	MLV-related proviral Env polyprotein	1	0.999	25	858	817	858	105	112	111	110	105	114	103	98	99	108	105	105	100	109	98	93	105	112	111	110	105	114	103	98	37659488000	74438156000	46970180000	72198881000	36297351000	37418529000	38504956000	39911264000	24356143100	25316806700	26605850600	25594398700
sp|P10518|HEM2_MOUSE	P10518	HEM2_MOUSE	Alad	330	Mus musculus OX=10090	1:Experimental evidence at protein level	Delta-aminolevulinic acid dehydratase	1	0.999	17	220	220	220	23	24	30	35	24	25	30	29	23	24	30	35	24	25	30	29	23	24	30	35	24	25	30	29	1355861630	1476472580	1615903230	4458136600	1743846780	1583086340	1985921410	2206768640	426205760	440032576	472816160	529275872
sp|P10605|CATB_MOUSE	P10605	CATB_MOUSE	Ctsb	339	Mus musculus OX=10090	1:Experimental evidence at protein level	Cathepsin B	1	0.999	16	204	204	204	24	26	26	29	27	24	22	26	24	26	26	29	27	24	22	26	24	26	26	29	27	24	22	26	3857989120	3479390460	3929216510	4085265150	3840502530	3609960190	3691156220	3737997820	842404800	774737860	857896000	791400000
sp|P10630|IF4A2_MOUSE	P10630	IF4A2_MOUSE	Eif4a2	407	Mus musculus OX=10090	1:Experimental evidence at protein level	Eukaryotic initiation factor 4A-II	1	0.999	32	179	179	948	24	24	22	18	20	32	19	20	24	24	22	18	20	32	19	20	124	120	108	120	118	126	113	119	938468420	1224114050	1609868290	879683580	1495026820	1074683900	1765234430	652987390	449407744	428099488	408673888	436584192
sp|P10639|THIO_MOUSE	P10639	THIO_MOUSE	Txn	105	Mus musculus OX=10090	1:Experimental evidence at protein level	Thioredoxin	1	0.999	6	137	137	137	18	19	18	19	17	17	13	16	18	19	18	19	17	17	13	16	18	19	18	19	17	17	13	16	1536061700	1714559490	1844020610	1931317630	1645830660	1399685120	1626478980	1331859840	334661472	360397952	404324352	421476672
sp|P10711|TCEA1_MOUSE	P10711	TCEA1_MOUSE	Tcea1	301	Mus musculus OX=10090	1:Experimental evidence at protein level	Transcription elongation factor A protein 1	1	0.999	19	354	354	354	42	45	50	47	47	41	34	48	42	45	50	47	47	41	34	48	42	45	50	47	47	41	34	48	6455048700	5854583800	6529300500	5863960100	7253586900	7937962500	5317494300	7547077100	2005690620	1584481790	1899667200	1992847490
sp|P10810|CD14_MOUSE	P10810	CD14_MOUSE	Cd14	366	Mus musculus OX=10090	1:Experimental evidence at protein level	Monocyte differentiation antigen CD14	1	0.999	11	234	234	234	26	34	28	31	28	29	27	31	26	34	28	31	28	29	27	31	26	34	28	31	28	29	27	31	5319364100	5306366500	4855519700	4386229200	4933034500	4773284400	4078728960	5141226000	1727954050	1866880510	1568639490	1431143040
sp|P10833|RRAS_MOUSE	P10833	RRAS_MOUSE	Rras	218	Mus musculus OX=10090	1:Experimental evidence at protein level	Ras-related protein R-Ras	1	0.999	4	15	15	23	2	1	2	3	1	4	0	2	2	1	2	3	1	4	0	2	3	3	3	4	2	5	0	3	59164384	33280024	0	6562373	45296524	76702088	0	38293888	44290496	0	0	0
sp|P10852|4F2_MOUSE	P10852	4F2_MOUSE	Slc3a2	526	Mus musculus OX=10090	1:Experimental evidence at protein level	4F2 cell-surface antigen heavy chain	1	0.999	11	222	222	222	30	32	27	29	30	24	24	26	30	32	27	29	30	24	24	26	30	32	27	29	30	24	24	26	4177742590	3551270400	4707651100	5924315100	3236828930	4159092220	4374487600	4753424900	2983128060	2959796990	3204765700	2839248900
sp|P10855|CCL3_MOUSE	P10855	CCL3_MOUSE	Ccl3	92	Mus musculus OX=10090	1:Experimental evidence at protein level	C-C motif chemokine 3	0.9735	0.999	1	7	7	7	1	1	1	1	0	1	1	1	1	1	1	1	0	1	1	1	1	1	1	1	0	1	1	1	41995360	39857176	44305584	43924880	45031132	47353852	39644368	46128300	0	0	0	0
sp|P10922|H10_MOUSE	P10922	H10_MOUSE	H1-0	194	Mus musculus OX=10090	2:Experimental evidence at transcript level	Histone H1.0	1	0.999	13	340	340	340	42	47	45	35	46	42	40	43	42	47	45	35	46	42	40	43	42	47	45	35	46	42	40	43	4162553340	4247738370	4768796200	4204840450	4183780350	3982868990	4436677600	4219599100	1121467140	1281935100	1365126140	981475460
sp|P10923|OSTP_MOUSE	P10923	OSTP_MOUSE	Spp1	294	Mus musculus OX=10090	1:Experimental evidence at protein level	Osteopontin	1	0.999	5	8	8	8	0	0	2	2	0	0	1	3	0	0	2	2	0	0	1	3	0	0	2	2	0	0	1	3	0	0	0	59473880	0	59421136	49160628	78095608	0	0	0	0
sp|P11031|TCP4_MOUSE	P11031	TCP4_MOUSE	Sub1	127	Mus musculus OX=10090	1:Experimental evidence at protein level	Activated RNA polymerase II transcriptional coactivator p15	1	0.999	7	307	307	307	40	39	37	40	40	37	36	38	40	39	37	40	40	37	36	38	40	39	37	40	40	37	36	38	5774144000	6009884700	6034446800	5378791900	5753603600	5733556200	5952012800	7796298200	2424130050	2397055230	2173833730	2093150210
sp|P11103|PARP1_MOUSE	P11103	PARP1_MOUSE	Parp1	1013	Mus musculus OX=10090	1:Experimental evidence at protein level	Poly [ADP-ribose] polymerase 1	1	0.999	23	341	322	341	40	44	43	45	42	43	43	41	38	42	41	43	39	40	40	39	40	44	43	45	42	43	43	41	7871277600	8485385200	10353701900	9998658600	9214258200	8269366300	8663462900	7530299400	1807176320	1841141630	2162918910	2076038780
sp|P11152|LIPL_MOUSE	P11152	LIPL_MOUSE	Lpl	474	Mus musculus OX=10090	1:Experimental evidence at protein level	Lipoprotein lipase	1	0.999	14	271	271	271	34	31	36	31	30	36	33	40	34	31	36	31	30	36	33	40	34	31	36	31	30	36	33	40	10873088000	8501101600	7902983200	11680664600	8471279100	10672678900	7745291800	11555808300	3767485700	3605603840	3159468030	3323181310
sp|P11157|RIR2_MOUSE	P11157	RIR2_MOUSE	Rrm2	390	Mus musculus OX=10090	1:Experimental evidence at protein level	Ribonucleoside-diphosphate reductase subunit M2	1	0.999	16	283	238	283	30	40	35	37	34	34	35	38	24	34	29	33	29	27	30	32	30	40	35	37	34	34	35	38	17293008900	14597861400	11106668500	29121722400	12058466300	17753141200	11673240600	13084141600	12009540600	11657815000	11356861400	11233046500
sp|P11276|FINC_MOUSE	P11276	FINC_MOUSE	Fn1	2477	Mus musculus OX=10090	1:Experimental evidence at protein level	Fibronectin	1	0.999	8	47	47	47	6	7	6	4	4	8	7	5	6	7	6	4	4	8	7	5	6	7	6	4	4	8	7	5	425885824	319406272	459134176	336378016	559226430	501357952	797198980	665211520	178952096	151560160	158662848	142164880
sp|P11352|GPX1_MOUSE	P11352	GPX1_MOUSE	Gpx1	201	Mus musculus OX=10090	1:Experimental evidence at protein level	Glutathione peroxidase 1	1	0.999	7	65	65	65	8	8	7	9	10	9	7	7	8	8	7	9	10	9	7	7	8	8	7	9	10	9	7	7	288051968	266148864	377909856	356881024	367451680	291763712	278141344	311283584	98820208	103477200	98731408	96552392
sp|P11370|ENV2_MOUSE	P11370	ENV2_MOUSE	Fv4	679	Mus musculus OX=10090	1:Experimental evidence at protein level	Retrovirus-related Env polyprotein from Fv-4 locus	1	0.999	7	83	83	124	10	12	10	12	11	9	9	10	10	12	10	12	11	9	9	10	16	16	16	17	16	14	14	15	488751008	645729020	689976640	756085120	653648900	750520450	672787140	581929340	341767488	404184320	447060928	543937730
sp|P11438|LAMP1_MOUSE	P11438	LAMP1_MOUSE	Lamp1	406	Mus musculus OX=10090	1:Experimental evidence at protein level	Lysosome-associated membrane glycoprotein 1	1	0.999	12	135	135	135	18	18	15	15	15	19	16	19	18	18	15	15	15	19	16	19	18	18	15	15	15	19	16	19	1847650820	1959486210	2669317380	2700579330	2130699780	2236371460	2182093820	1978047620	1016973060	1128892800	1269572220	1055650050
sp|P11440|CDK1_MOUSE	P11440	CDK1_MOUSE	Cdk1	297	Mus musculus OX=10090	1:Experimental evidence at protein level	Cyclin-dependent kinase 1	1	0.999	30	497	481	497	62	71	61	66	62	60	57	58	61	68	58	64	61	58	55	56	62	71	61	66	62	60	57	58	11003238400	10457789400	7515365900	8096556000	9826577400	9302413300	5634645500	5953551400	3432411390	3144294140	3071066110	3036391420
sp|P11499|HS90B_MOUSE	P11499	HS90B_MOUSE	Hsp90ab1	724	Mus musculus OX=10090	1:Experimental evidence at protein level	Heat shock protein HSP 90-beta	1	0.999	131	5961	3644	5961	762	770	777	684	756	729	737	746	449	481	481	425	469	454	437	448	762	770	777	684	756	729	737	746	315349336000	306066784000	310034104000	312966021000	294927892000	281362072000	282378469000	303642739000	63093416000	67914330000	66296312000	61985997000
sp|P11627|L1CAM_MOUSE	P11627	L1CAM_MOUSE	L1cam	1260	Mus musculus OX=10090	1:Experimental evidence at protein level	Neural cell adhesion molecule L1	1	0.999	4	58	58	58	7	9	6	7	6	10	6	7	7	9	6	7	6	10	6	7	7	9	6	7	6	10	6	7	171207072	220435520	334362784	289420480	265733792	215469552	175780896	231301200	123987640	157245808	238169392	272315616
sp|P11679|K2C8_MOUSE	P11679	K2C8_MOUSE	Krt8	490	Mus musculus OX=10090	1:Experimental evidence at protein level	Keratin, type II cytoskeletal 8	1	0.999	6	25	25	110	3	5	3	2	2	3	3	4	3	5	3	2	2	3	3	4	10	13	13	19	9	11	15	20	0	194814992	0	0	0	0	0	0	0	0	0	0
sp|P11680|PROP_MOUSE	P11680	PROP_MOUSE	Cfp	464	Mus musculus OX=10090	1:Experimental evidence at protein level	Properdin	1	0.999	7	42	42	42	4	4	7	7	3	5	4	8	4	4	7	7	3	5	4	8	4	4	7	7	3	5	4	8	278203008	385929408	362247200	466315936	387613184	399439648	482016704	451998304	88280896	95880328	97981056	98670256
sp|P11688|ITA5_MOUSE	P11688	ITA5_MOUSE	Itga5	1053	Mus musculus OX=10090	1:Experimental evidence at protein level	Integrin alpha-5	1	0.999	16	104	104	104	13	12	12	15	13	13	12	14	13	12	12	15	13	13	12	14	13	12	12	15	13	13	12	14	388992672	487118176	462015744	523184576	477499712	521187104	388917216	319861024	113901856	117779272	105714632	113508784
sp|P11835|ITB2_MOUSE	P11835	ITB2_MOUSE	Itgb2	771	Mus musculus OX=10090	1:Experimental evidence at protein level	Integrin beta-2	1	0.999	13	231	231	231	28	29	28	32	29	27	29	29	28	29	28	32	29	27	29	29	28	29	28	32	29	27	29	29	1731619840	1678737540	2193003780	2309663230	1871757700	1709251840	2015854720	1858731140	386048672	418916096	448930400	377018048
sp|P11881|ITPR1_MOUSE	P11881	ITPR1_MOUSE	Itpr1	2749	Mus musculus OX=10090	1:Experimental evidence at protein level	Inositol 1,4,5-trisphosphate receptor type 1	1	0.999	16	75	70	91	6	10	13	7	11	9	10	9	6	9	12	6	11	9	9	8	8	12	15	10	13	10	13	10	340780608	574802500	474359392	283837984	1506565380	342218752	472577216	355871328	134839424	170125968	127473480	114697144
sp|P11928|OAS1A_MOUSE	P11928	OAS1A_MOUSE	Oas1a	367	Mus musculus OX=10090	1:Experimental evidence at protein level	2'-5'-oligoadenylate synthase 1A	1	0.999	18	156	154	156	21	21	22	15	17	20	23	17	21	21	22	15	17	20	22	16	21	21	22	15	17	20	23	17	1886872190	1889689730	1750157180	975404670	1980919300	1913727490	1563311230	1364639870	593282880	492434560	485420064	312057056
sp|P11930|NUD19_MOUSE	P11930	NUD19_MOUSE	Nudt19	357	Mus musculus OX=10090	1:Experimental evidence at protein level	Acyl-coenzyme A diphosphatase NUDT19	1	0.999	10	97	97	97	11	12	10	13	12	14	12	13	11	12	10	13	12	14	12	13	11	12	10	13	12	14	12	13	483891488	523548064	663800320	671429180	520313024	617550910	667854850	600845440	228834464	208080896	227637776	257484640
sp|P11983|TCPA_MOUSE	P11983	TCPA_MOUSE	Tcp1	556	Mus musculus OX=10090	1:Experimental evidence at protein level	T-complex protein 1 subunit alpha	1	0.999	35	810	810	810	98	94	114	96	112	98	111	87	98	94	114	96	112	98	111	87	98	94	114	96	112	98	111	87	16833233900	16659097600	19180281900	19728783400	19377975300	17496182800	19055216600	13984658400	3676852990	3642898690	4033866500	4610870300
sp|P12023|A4_MOUSE	P12023	A4_MOUSE	App	770	Mus musculus OX=10090	1:Experimental evidence at protein level	Amyloid-beta precursor protein	1	0.999	7	37	37	37	4	5	3	3	7	4	5	6	4	5	3	3	7	4	5	6	4	5	3	3	7	4	5	6	160131136	237654496	380891296	255705120	290795744	211020912	262228304	240308672	51857728	66258436	75692016	57665136
sp|P12242|UCP1_MOUSE	P12242	UCP1_MOUSE	Ucp1	307	Mus musculus OX=10090	1:Experimental evidence at protein level	Mitochondrial brown fat uncoupling protein 1	0.9732	0.9989	1	1	1	1	0	0	0	1	0	0	0	0	0	0	0	1	0	0	0	0	0	0	0	1	0	0	0	0	0	0	0	6.51832e+06	0	0	3.71451e+06	0	0	0	0	0
sp|P12265|BGLR_MOUSE	P12265	BGLR_MOUSE	Gusb	648	Mus musculus OX=10090	1:Experimental evidence at protein level	Beta-glucuronidase	1	0.999	33	656	656	656	81	87	75	79	83	81	85	85	81	87	75	79	83	81	85	85	81	87	75	79	83	81	85	85	23310899200	26727571500	27609528300	36287869000	26395568100	24790771700	31421843500	32933742600	14092165100	13310240800	13251613700	13520085000
sp|P12367|KAP2_MOUSE	P12367	KAP2_MOUSE	Prkar2a	401	Mus musculus OX=10090	1:Experimental evidence at protein level	cAMP-dependent protein kinase type II-alpha regulatory subunit	1	0.999	16	210	197	210	26	28	29	23	22	31	25	26	25	25	27	22	21	29	23	25	26	28	29	23	22	31	25	26	18576072700	15983512600	12314175500	22166634500	11747852300	16069017600	12597354500	16547244000	14126907400	12950330400	12622345200	12751219700
sp|P12382|PFKAL_MOUSE	P12382	PFKAL_MOUSE	Pfkl	780	Mus musculus OX=10090	1:Experimental evidence at protein level	ATP-dependent 6-phosphofructokinase, liver type	1	0.999	41	675	601	675	82	87	82	79	82	92	83	88	72	79	72	72	73	82	75	76	82	87	82	79	82	92	83	88	13918094300	12239518700	12960807900	16470998000	12001725400	14590183400	14193707000	12840399900	4530935800	4372254200	4407269400	4327196700
sp|P12787|COX5A_MOUSE	P12787	COX5A_MOUSE	Cox5a	146	Mus musculus OX=10090	1:Experimental evidence at protein level	Cytochrome c oxidase subunit 5A, mitochondrial	1	0.999	7	173	173	173	22	22	17	23	21	25	20	23	22	22	17	23	21	25	20	23	22	22	17	23	21	25	20	23	2336151040	766944510	1411340670	3893560830	1452658940	1559768700	1862063100	2063693570	850545860	657018110	591509060	1016612420
sp|P12815|PDCD6_MOUSE	P12815	PDCD6_MOUSE	Pdcd6	191	Mus musculus OX=10090	1:Experimental evidence at protein level	Programmed cell death protein 6	1	0.999	3	73	73	73	10	8	8	9	9	8	10	11	10	8	8	9	9	8	10	11	10	8	8	9	9	8	10	11	832257920	981022400	1397239550	1868397950	1181260800	995480700	1511098500	1455630080	977392900	828815550	1281868290	1559284220
sp|P12849|KAP1_MOUSE	P12849	KAP1_MOUSE	Prkar1b	381	Mus musculus OX=10090	1:Experimental evidence at protein level	cAMP-dependent protein kinase type I-beta regulatory subunit	1	0.999	8	6	6	24	2	1	0	0	3	0	0	0	2	1	0	0	3	0	0	0	6	11	0	0	7	0	0	0	48739620	38515688	28016896	0	58289496	0	26094094	43280940	0	0	0	0
sp|P12970|RL7A_MOUSE	P12970	RL7A_MOUSE	Rpl7a	266	Mus musculus OX=10090	1:Experimental evidence at protein level	60S ribosomal protein L7a	1	0.999	37	988	988	988	123	126	115	134	129	111	122	128	123	126	115	134	129	111	122	128	123	126	115	134	129	111	122	128	44942238000	48731693000	47554044000	54504559000	50204520000	45434302000	46030901000	46784610000	7626783700	8627489800	8886864900	9370010600
sp|P13020|GELS_MOUSE	P13020	GELS_MOUSE	Gsn	780	Mus musculus OX=10090	1:Experimental evidence at protein level	Gelsolin	1	0.999	83	2383	1047	2383	281	295	295	302	304	288	294	324	115	134	124	135	138	129	130	142	281	295	295	302	304	288	294	324	78367719000	73005244000	84681564000	108264342000	74702225000	83156705000	90715464000	114951520000	25104042000	23454566400	23948259300	23629137900
sp|P13405|RB_MOUSE	P13405	RB_MOUSE	Rb1	921	Mus musculus OX=10090	1:Experimental evidence at protein level	Retinoblastoma-associated protein	1	0.999	5	34	34	52	4	4	6	4	4	5	4	3	4	4	6	4	4	5	4	3	6	7	8	7	6	7	6	5	455037536	558236290	597910980	690085060	567386560	438793664	616538620	488897984	296985152	351552256	353182496	370687264
sp|P13439|UMPS_MOUSE	P13439	UMPS_MOUSE	Umps	481	Mus musculus OX=10090	1:Experimental evidence at protein level	Uridine 5'-monophosphate synthase	1	0.999	19	294	294	294	33	37	37	39	40	35	37	36	33	37	37	39	40	35	37	36	33	37	37	39	40	35	37	36	10364244000	7227770400	9897036800	17816623100	8594826200	8298590200	8602830800	7971342300	3434005500	3388039420	3631134720	4523226600
sp|P13516|ACOD1_MOUSE	P13516	ACOD1_MOUSE	Scd1	355	Mus musculus OX=10090	1:Experimental evidence at protein level	Acyl-CoA desaturase 1	0.9991	0.999	4	40	2	40	6	8	7	1	5	6	3	4	0	1	0	0	0	0	0	1	6	8	7	1	5	6	3	4	1500628100	595220860	902636290	1707431550	871452670	782862210	702400580	880607040	1164082940	697678590	938596800	762093760
sp|P13597|ICAM1_MOUSE	P13597	ICAM1_MOUSE	Icam1	537	Mus musculus OX=10090	1:Experimental evidence at protein level	Intercellular adhesion molecule 1	1	0.999	10	194	194	194	21	25	23	25	24	27	25	24	21	25	23	25	24	27	25	24	21	25	23	25	24	27	25	24	5060647400	4536537100	3745920510	5948951000	4264972290	4077139200	4142661120	4366806500	1855158400	1960521090	2242490620	2079388160
sp|P13645|K1C10_HUMAN	P13645	K1C10_HUMAN	KRT10	584	Homo sapiens	1:Experimental evidence at protein level	Keratin, type I cytoskeletal 10	1	0.999	30	450	322	450	67	68	45	40	40	45	76	69	49	51	31	25	25	32	56	53	67	68	45	40	40	45	76	69	4054518530	4879149100	3462497540	2995755260	2851005700	3136879870	7164736000	6755809800	512520832	563777280	410175232	379615840
sp|P13705|MSH3_MOUSE	P13705	MSH3_MOUSE	Msh3	1091	Mus musculus OX=10090	2:Experimental evidence at transcript level	DNA mismatch repair protein Msh3	1	0.999	5	12	12	12	1	0	1	1	2	0	4	3	1	0	1	1	2	0	4	3	1	0	1	1	2	0	4	3	0	65495176	55916840	36662112	142389072	37848000	109439256	56804360	0	41407632	50584012	35786784
sp|P13808|B3A2_MOUSE	P13808	B3A2_MOUSE	Slc4a2	1237	Mus musculus OX=10090	1:Experimental evidence at protein level	Anion exchange protein 2	1	0.999	16	129	125	129	13	17	17	17	18	16	16	15	12	16	17	17	17	15	16	15	13	17	17	17	18	16	16	15	662432450	764801280	1039145340	1253526910	1053815810	1083728510	1414227970	1041905340	274365504	271245088	297162976	305966496
sp|P13864|DNMT1_MOUSE	P13864	DNMT1_MOUSE	Dnmt1	1620	Mus musculus OX=10090	1:Experimental evidence at protein level	DNA (cytosine-5)-methyltransferase 1	1	0.999	82	2009	2009	2009	238	251	251	279	258	238	234	260	238	251	251	279	258	238	234	260	238	251	251	279	258	238	234	260	45846438000	41870524000	43220546000	80717939000	41263759000	48612090000	46192349000	64057229000	13613533200	13618004000	13682917400	13621443600
sp|P14069|S10A6_MOUSE	P14069	S10A6_MOUSE	S100a6	89	Mus musculus OX=10090	1:Experimental evidence at protein level	Protein S100-A6	1	0.999	6	83	83	83	8	10	9	15	11	8	11	11	8	10	9	15	11	8	11	11	8	10	9	15	11	8	11	11	1357825540	647258880	444250976	1094273280	965977540	1634630400	736758460	929825340	629875140	466616224	409039712	561573890
sp|P14115|RL27A_MOUSE	P14115	RL27A_MOUSE	Rpl27a	148	Mus musculus OX=10090	1:Experimental evidence at protein level	60S ribosomal protein L27a	1	0.999	19	870	870	870	107	115	105	118	106	98	114	107	107	115	105	118	106	98	114	107	107	115	105	118	106	98	114	107	127023981000	120320328000	99651543000	308943651000	91593368000	104779268000	144038461000	135834288000	101253161000	113931764000	107020935000	141950255000
sp|P14131|RS16_MOUSE	P14131	RS16_MOUSE	Rps16	146	Mus musculus OX=10090	1:Experimental evidence at protein level	40S ribosomal protein S16	1	0.999	27	825	825	825	95	108	104	118	103	98	110	89	95	108	104	118	103	98	110	89	95	108	104	118	103	98	110	89	14781497300	15570174000	16059539500	19919284200	14825185300	13357596700	15008171000	12628014100	3422128900	3798735620	3648896000	4228928260
sp|P14148|RL7_MOUSE	P14148	RL7_MOUSE	Rpl7	270	Mus musculus OX=10090	1:Experimental evidence at protein level	60S ribosomal protein L7	1	0.999	60	2079	2079	2079	255	259	278	270	262	233	261	261	255	259	278	270	262	233	261	261	255	259	278	270	262	233	261	261	66262303000	61780414000	71884489000	75540357000	65319866000	69122949000	69523497000	62377345000	9816039400	10223239200	10964809700	11000641500
sp|P14152|MDHC_MOUSE	P14152	MDHC_MOUSE	Mdh1	334	Mus musculus OX=10090	1:Experimental evidence at protein level	Malate dehydrogenase, cytoplasmic	1	0.999	18	404	404	404	51	55	47	53	45	48	60	45	51	55	47	53	45	48	60	45	51	55	47	53	45	48	60	45	8946442200	7591279600	8861707300	10102283300	8864102400	8269456900	8543586300	6547386900	3034659840	3434600700	3319447550	3254348030
sp|P14206|RSSA_MOUSE	P14206	RSSA_MOUSE	Rpsa	295	Mus musculus OX=10090	1:Experimental evidence at protein level	40S ribosomal protein SA	1	0.999	24	667	667	667	78	82	75	104	81	81	93	73	78	82	75	104	81	81	93	73	78	82	75	104	81	81	93	73	36210500000	33601294300	29423876100	41417875000	39353704000	35623363000	40302445000	25891526700	8084688900	8424576500	7765959200	9639846900
sp|P14211|CALR_MOUSE	P14211	CALR_MOUSE	Calr	416	Mus musculus OX=10090	1:Experimental evidence at protein level	Calreticulin	1	0.999	34	600	600	600	60	60	76	114	69	67	60	94	60	60	76	114	69	67	60	94	60	60	76	114	69	67	60	94	8754076700	8082853400	12188581900	29598679000	8735930400	9266706400	9290520600	14611008500	3351356930	3611798020	4392411600	5282072600
sp|P14234|FGR_MOUSE	P14234	FGR_MOUSE	Fgr	517	Mus musculus OX=10090	1:Experimental evidence at protein level	Tyrosine-protein kinase Fgr	1	0.999	14	194	170	194	25	24	23	26	24	24	24	24	21	21	22	21	22	22	21	20	25	24	23	26	24	24	24	24	1307899260	1309214980	1504231040	1366696580	1272887940	1374896130	1301452030	1403851520	244464224	257936336	273362112	248060928
sp|P14430|HA18_MOUSE	P14430	HA18_MOUSE	H2-Q8	326	Mus musculus OX=10090	3:Protein inferred from homology	H-2 class I histocompatibility antigen, Q8 alpha chain	0.969	0.9988	2	2	2	4	0	0	0	1	0	0	0	1	0	0	0	1	0	0	0	1	0	0	0	2	0	0	0	2	0	0	11700884	20238430	19952640	11588206	0	12921921	0	0	0	0
sp|P14432|HA1T_MOUSE	P14432	HA1T_MOUSE	H2-T3	384	Mus musculus OX=10090	1:Experimental evidence at protein level	H-2 class I histocompatibility antigen, TLA(B) alpha chain	0.9672	0.9987	3	4	4	20	0	1	1	0	1	1	0	0	0	1	1	0	1	1	0	0	0	6	4	0	5	5	0	0	0	0	0	0	0	0	0	0	0	0	0	0
sp|P14576|SRP54_MOUSE	P14576	SRP54_MOUSE	Srp54	504	Mus musculus OX=10090	1:Experimental evidence at protein level	Signal recognition particle 54 kDa protein	1	0.999	11	182	182	182	19	21	24	22	25	22	23	26	19	21	24	22	25	22	23	26	19	21	24	22	25	22	23	26	1889330180	2159855870	2492816130	2449542400	2362943490	2289376000	2330959360	2599861760	432207616	456708384	483936512	485068800
sp|P14685|PSMD3_MOUSE	P14685	PSMD3_MOUSE	Psmd3	530	Mus musculus OX=10090	1:Experimental evidence at protein level	26S proteasome non-ATPase regulatory subunit 3	1	0.999	33	740	740	740	93	84	91	94	100	100	91	87	93	84	91	94	100	100	91	87	93	84	91	94	100	100	91	87	11097831400	11137215500	11767356400	14627916800	10328911900	11513776100	11607678000	13166168100	2760718080	2460689660	2783679230	2818253820
sp|P14733|LMNB1_MOUSE	P14733	LMNB1_MOUSE	Lmnb1	588	Mus musculus OX=10090	1:Experimental evidence at protein level	Lamin-B1	1	0.999	59	1932	1856	1957	234	234	248	264	241	227	228	256	226	224	240	250	232	218	219	247	236	236	250	271	243	229	230	262	93694386000	78908506000	88758288000	138451927000	79974105000	87334961000	81002152000	98375328000	25176293400	25309745200	26912415700	28008296400
sp|P14824|ANXA6_MOUSE	P14824	ANXA6_MOUSE	Anxa6	673	Mus musculus OX=10090	1:Experimental evidence at protein level	Annexin A6	1	0.999	25	324	324	324	39	40	38	40	40	44	41	42	39	40	38	40	40	44	41	42	39	40	38	40	40	44	41	42	4658913300	3902646530	4939004900	4103502340	3776579580	4701927900	4753902600	4547413000	806779460	680874690	757895550	626488320
sp|P14869|RLA0_MOUSE	P14869	RLA0_MOUSE	Rplp0	317	Mus musculus OX=10090	1:Experimental evidence at protein level	60S acidic ribosomal protein P0	1	0.999	29	905	905	905	121	108	107	116	112	110	110	121	121	108	107	116	112	110	110	121	121	108	107	116	112	110	110	121	41194574000	33013403600	33574721500	34804716000	36446290000	36628947000	36722786000	34367058000	6751004200	5998785000	5775234600	6625963000
sp|P14901|HMOX1_MOUSE	P14901	HMOX1_MOUSE	Hmox1	289	Mus musculus OX=10090	1:Experimental evidence at protein level	Heme oxygenase 1	1	0.999	9	92	92	92	11	14	12	10	13	11	10	11	11	14	12	10	13	11	10	11	11	14	12	10	13	11	10	11	1056665220	1200618620	976382400	1325322750	1074685060	1056230400	922079100	939158720	349589696	387015456	355705664	374617376
sp|P15037|ETS2_MOUSE	P15037	ETS2_MOUSE	Ets2	468	Mus musculus OX=10090	1:Experimental evidence at protein level	Protein C-ets-2	0.9742	0.999	1	2	2	2	0	0	0	0	1	1	0	0	0	0	0	0	1	1	0	0	0	0	0	0	1	1	0	0	0	0	0	0	0	0	0	0	0	0	0	0
sp|P15105|GLNA_MOUSE	P15105	GLNA_MOUSE	Glul	373	Mus musculus OX=10090	1:Experimental evidence at protein level	Glutamine synthetase	1	0.999	4	17	17	17	2	3	1	2	2	2	2	3	2	3	1	2	2	2	2	3	2	3	1	2	2	2	2	3	362789024	84584936	314991872	332769440	404604160	292007936	268870560	340854656	280476192	102246592	262217008	236528672
sp|P15208|INSR_MOUSE	P15208	INSR_MOUSE	Insr	1372	Mus musculus OX=10090	1:Experimental evidence at protein level	Insulin receptor	1	0.999	5	35	27	35	4	5	4	3	6	4	4	5	3	4	3	2	5	3	3	4	4	5	4	3	6	4	4	5	263757216	265653312	383046560	519462560	476865280	329652448	357204928	374082592	185591584	209974784	191548816	183138368
sp|P15261|INGR1_MOUSE	P15261	INGR1_MOUSE	Ifngr1	477	Mus musculus OX=10090	1:Experimental evidence at protein level	Interferon gamma receptor 1	0.9531	0.9981	1	1	1	1	0	0	0	0	0	0	1	0	0	0	0	0	0	0	1	0	0	0	0	0	0	0	1	0	0	0	0	0	0	0	0	0	0	0	0	0
sp|P15307|REL_MOUSE	P15307	REL_MOUSE	Rel	587	Mus musculus OX=10090	1:Experimental evidence at protein level	Proto-oncogene c-Rel	1	0.999	15	144	144	144	17	16	21	19	19	16	19	17	17	16	21	19	19	16	19	17	17	16	21	19	19	16	19	17	935848830	931683390	1400906620	906346110	1148427260	1244547580	1272570620	1021634690	206830464	199623104	208341568	198299616
sp|P15331|PERI_MOUSE	P15331	PERI_MOUSE	Prph	475	Mus musculus OX=10090	1:Experimental evidence at protein level	Peripherin	0.9996	0.999	6	6	6	30	1	0	0	3	1	0	0	1	1	0	0	3	1	0	0	1	4	0	0	14	4	0	0	8	36691468	41320300	48117284	25329118	40923560	41018584	40902836	33349862	0	0	0	0
sp|P15379|CD44_MOUSE	P15379	CD44_MOUSE	Cd44	778	Mus musculus OX=10090	1:Experimental evidence at protein level	CD44 antigen	1	0.999	14	451	451	451	55	55	52	58	59	58	55	59	55	55	52	58	59	58	55	59	55	55	52	58	59	58	55	59	5216038400	5834729500	5709291000	5891841500	6586765800	5945378800	6216833000	5865049100	1926970110	1953194240	2219382780	1944004350
sp|P15532|NDKA_MOUSE	P15532	NDKA_MOUSE	Nme1	152	Mus musculus OX=10090	1:Experimental evidence at protein level	Nucleoside diphosphate kinase A	1	0.999	23	11	11	852	2	3	1	1	1	1	1	1	2	3	1	1	1	1	1	1	105	117	88	114	109	109	106	104	59571416	50843944	53068740	101532984	63243580	75427472	0	0	0	0	0	0
sp|P15533|TR30A_MOUSE	P15533	TR30A_MOUSE	Trim30a	496	Mus musculus OX=10090	1:Experimental evidence at protein level	Tripartite motif-containing protein 30A	0.9986	0.999	1	14	14	14	1	3	3	2	1	1	1	2	1	3	3	2	1	1	1	2	1	3	3	2	1	1	1	2	43824532	63099920	40461676	69422496	37851112	41238648	80853216	43958656	0	37866156	0	40053576
sp|P15535|B4GT1_MOUSE	P15535	B4GT1_MOUSE	B4galt1	399	Mus musculus OX=10090	1:Experimental evidence at protein level	Beta-1,4-galactosyltransferase 1	1	0.999	11	125	125	125	13	14	13	19	14	16	19	17	13	14	13	19	14	16	19	17	13	14	13	19	14	16	19	17	903722750	807749310	1290692100	1653368580	1210075140	1072340160	1302900100	1468710530	360709440	331014016	382741728	346562208
sp|P15702|LEUK_MOUSE	P15702	LEUK_MOUSE	Spn	395	Mus musculus OX=10090	1:Experimental evidence at protein level	Leukosialin	1	0.999	3	32	32	32	5	4	5	3	3	3	4	5	5	4	5	3	3	3	4	5	5	4	5	3	3	3	4	5	542653500	312412736	284428192	363899616	393214816	483129024	362789088	354182784	173360432	138756912	126596016	141718192
sp|P15806|TFE2_MOUSE	P15806	TFE2_MOUSE	Tcf3	651	Mus musculus OX=10090	1:Experimental evidence at protein level	Transcription factor E2-alpha	1	0.999	10	51	51	60	5	7	5	6	9	6	6	7	5	7	5	6	9	6	6	7	6	8	6	7	11	7	7	8	206840032	160143712	225023616	305766528	312747744	247041840	374275584	230393984	126613256	114686264	130256312	88215120
sp|P15920|VPP2_MOUSE	P15920	VPP2_MOUSE	Atp6v0a2	856	Mus musculus OX=10090	1:Experimental evidence at protein level	V-type proton ATPase 116 kDa subunit a 2	1	0.999	10	95	95	95	12	12	12	14	11	11	12	11	12	12	12	14	11	11	12	11	12	12	12	14	11	11	12	11	399653952	429448896	364975008	429129344	452390592	461289312	442123776	420217152	132056840	131623216	124788936	124576416
sp|P15975|UBP53_MOUSE	P15975	UBP53_MOUSE	Usp53	1069	Mus musculus OX=10090	1:Experimental evidence at protein level	Inactive ubiquitin carboxyl-terminal hydrolase 53	0.9747	0.999	1	7	7	7	1	2	1	0	1	1	1	0	1	2	1	0	1	1	1	0	1	2	1	0	1	1	1	0	62128704	74177560	70278288	81967896	45533416	55203160	130145184	93679568	0	0	0	0
sp|P16045|LEG1_MOUSE	P16045	LEG1_MOUSE	Lgals1	135	Mus musculus OX=10090	1:Experimental evidence at protein level	Galectin-1	1	0.999	18	412	412	412	53	52	48	54	58	51	47	49	53	52	48	54	58	51	47	49	53	52	48	54	58	51	47	49	3863218690	3714305540	4070107650	4238413820	3855837180	3803077890	4095347460	3343541250	1390353540	1359104510	1444475260	1430574080
sp|P16110|LEG3_MOUSE	P16110	LEG3_MOUSE	Lgals3	264	Mus musculus OX=10090	1:Experimental evidence at protein level	Galectin-3	1	0.999	10	176	176	176	21	19	20	23	22	27	25	19	21	19	20	23	22	27	25	19	21	19	20	23	22	27	25	19	3253852160	3223311360	2999161860	4713089000	4234891520	3434135040	3382923780	3348126720	2521455360	2807263740	2479025410	2927629310
sp|P16254|SRP14_MOUSE	P16254	SRP14_MOUSE	Srp14	110	Mus musculus OX=10090	1:Experimental evidence at protein level	Signal recognition particle 14 kDa protein	1	0.999	4	99	99	99	13	11	11	13	12	13	14	12	13	11	11	13	12	13	14	12	13	11	11	13	12	13	14	12	3145998850	2207036420	1766932480	3409328130	1889766140	2516892420	2145421180	1717209980	2426751230	1854085380	1882287360	1953483140
sp|P16330|CN37_MOUSE	P16330	CN37_MOUSE	Cnp	420	Mus musculus OX=10090	1:Experimental evidence at protein level	2',3'-cyclic-nucleotide 3'-phosphodiesterase	1	0.999	5	28	28	28	3	3	3	3	2	6	4	4	3	3	3	3	2	6	4	4	3	3	3	3	2	6	4	4	132421504	155935360	163706304	142732656	158140128	174120096	164836832	124088000	58881300	49309872	51932588	48139920
sp|P16332|MUTA_MOUSE	P16332	MUTA_MOUSE	Mmut	748	Mus musculus OX=10090	1:Experimental evidence at protein level	Methylmalonyl-CoA mutase, mitochondrial	1	0.999	20	252	252	252	33	35	31	25	33	33	30	32	33	35	31	25	33	33	30	32	33	35	31	25	33	33	30	32	2092438910	1970541820	2250632450	2193093630	2417187580	2044085250	1974118660	2171398140	406703424	404224512	412812032	390548736
sp|P16374|ZFP60_MOUSE	P16374	ZFP60_MOUSE	Zfp60	707	Mus musculus OX=10090	2:Experimental evidence at transcript level	Zinc finger protein 60	1	0.9986	3	13	13	13	1	2	2	1	2	2	1	2	1	2	2	1	2	2	1	2	1	2	2	1	2	2	1	2	78314216	143578048	99995648	150716672	72792048	118047864	131734528	156399328	54082796	84522072	79102296	85203600
sp|P16381|DDX3L_MOUSE	P16381	DDX3L_MOUSE	D1Pas1	660	Mus musculus OX=10090	1:Experimental evidence at protein level	Putative ATP-dependent RNA helicase Pl10	1	0.999	49	44	44	1303	6	6	6	1	8	7	6	4	6	6	6	1	8	7	6	4	171	165	156	161	162	159	158	171	0	170590720	18463484	25322254	14116439	120870328	16428164	15747773	0	0	0	0
sp|P16460|ASSY_MOUSE	P16460	ASSY_MOUSE	Ass1	412	Mus musculus OX=10090	1:Experimental evidence at protein level	Argininosuccinate synthase	1	0.999	4	30	30	30	2	4	4	4	4	4	4	4	2	4	4	4	4	4	4	4	2	4	4	4	4	4	4	4	118593872	110079264	124286520	142115488	130281648	116799584	143730000	144102240	50695040	47705680	57862248	60906808
sp|P16546|SPTN1_MOUSE	P16546	SPTN1_MOUSE	Sptan1	2472	Mus musculus OX=10090	1:Experimental evidence at protein level	Spectrin alpha chain, non-erythrocytic 1	1	0.999	93	1299	1299	1299	155	157	158	168	163	164	158	176	155	157	158	168	163	164	158	176	155	157	158	168	163	164	158	176	24507543600	22124468200	23552950300	29996054500	22257311700	25784932400	23711733800	29748537300	5430321700	5118022700	5285150700	4997007900
sp|P16627|HS71L_MOUSE	P16627	HS71L_MOUSE	Hspa1l	641	Mus musculus OX=10090	1:Experimental evidence at protein level	Heat shock 70 kDa protein 1-like	1	0.999	47	145	145	1021	16	24	20	16	12	17	18	22	16	24	20	16	12	17	18	22	134	133	128	126	117	127	114	142	218284320	1246630910	212950848	350348832	510355936	420642592	355344864	455158656	271142944	213376336	152699024	318577664
sp|P16675|PPGB_MOUSE	P16675	PPGB_MOUSE	Ctsa	474	Mus musculus OX=10090	1:Experimental evidence at protein level	Lysosomal protective protein	1	0.999	19	471	471	471	59	60	59	56	55	61	59	62	59	60	59	56	55	61	59	62	59	60	59	56	55	61	59	62	5635510800	5821541900	6548878300	7355472400	5816159700	6756057600	6603268100	8341361700	2244486400	2187777540	2375997440	2094233090
sp|P16858|G3P_MOUSE	P16858	G3P_MOUSE	Gapdh	333	Mus musculus OX=10090	1:Experimental evidence at protein level	Glyceraldehyde-3-phosphate dehydrogenase	1	0.999	79	3479	3309	3479	420	467	449	424	440	431	403	445	402	445	428	404	418	410	382	420	420	467	449	424	440	431	403	445	134140699000	152850481000	157114384000	166310969000	136563507000	137099657000	139396334000	182785262000	43994399000	47434088000	45401547000	44656529000
sp|P16879|FES_MOUSE	P16879	FES_MOUSE	Fes	822	Mus musculus OX=10090	1:Experimental evidence at protein level	Tyrosine-protein kinase Fes/Fps	1	0.999	20	308	308	308	38	39	44	34	43	36	40	34	38	39	44	34	43	36	40	34	38	39	44	34	43	36	40	34	3232667390	2944241660	2435226110	3640614400	2930437630	2649814780	2423412740	2638351870	1100531070	1019579970	1030271170	857269180
sp|P16951|ATF2_MOUSE	P16951	ATF2_MOUSE	Atf2	487	Mus musculus OX=10090	1:Experimental evidence at protein level	Cyclic AMP-dependent transcription factor ATF-2	1	0.999	3	26	26	26	4	4	4	3	3	3	3	2	4	4	4	3	3	3	3	2	4	4	4	3	3	3	3	2	73239704	88761664	82798096	83517824	66196348	101772376	68776608	65215816	39955792	36318852	32758336	31075834
sp|P17012|ZFX_MOUSE	P17012	ZFX_MOUSE	Zfx	799	Mus musculus OX=10090	1:Experimental evidence at protein level	Zinc finger X-chromosomal protein	1	0.999	5	38	0	38	5	6	4	5	6	3	5	4	0	0	0	0	0	0	0	0	5	6	4	5	6	3	5	4	280235072	290719040	460202464	444326816	480217632	313893664	376253088	350338912	178715152	171286592	197951728	162613456
sp|P17047|LAMP2_MOUSE	P17047	LAMP2_MOUSE	Lamp2	415	Mus musculus OX=10090	1:Experimental evidence at protein level	Lysosome-associated membrane glycoprotein 2	1	0.999	2	21	21	21	2	3	3	2	2	2	4	3	2	3	3	2	2	2	4	3	2	3	3	2	2	2	4	3	316918400	257270304	426463104	414595072	357380672	380381856	394673728	370227808	214649888	194964848	317083968	263474208
sp|P17095|HMGA1_MOUSE	P17095	HMGA1_MOUSE	Hmga1	107	Mus musculus OX=10090	1:Experimental evidence at protein level	High mobility group protein HMG-I/HMG-Y	1	0.999	8	149	149	149	20	17	17	17	19	19	18	22	20	17	17	17	19	19	18	22	20	17	17	17	19	19	18	22	6995415000	6957923300	7796396500	4831941100	7735703000	7937697800	6357571600	6047869400	3510647040	3582450690	4140601860	2909094910
sp|P17156|HSP72_MOUSE	P17156	HSP72_MOUSE	Hspa2	633	Mus musculus OX=10090	1:Experimental evidence at protein level	Heat shock-related 70 kDa protein 2	1	0.999	56	314	274	1553	36	42	46	41	45	30	32	42	30	37	42	35	40	24	28	38	204	190	199	198	198	177	176	211	5273591300	2296790530	2782048770	2619353860	2567540990	3391469820	2137337470	2530724350	779307900	745482180	757198210	744844160
sp|P17182|ENOA_MOUSE	P17182	ENOA_MOUSE	Eno1	434	Mus musculus OX=10090	1:Experimental evidence at protein level	Alpha-enolase	1	0.999	82	4128	3230	4128	511	535	539	511	527	491	485	529	392	414	429	405	405	382	382	421	511	535	539	511	527	491	485	529	1242011930000	983712530000	854752300000	1651193940000	864828130000	1074318610000	804589930000	979823300000	555354230000	612145630000	544003686000	619416650000
sp|P17183|ENOG_MOUSE	P17183	ENOG_MOUSE	Eno2	434	Mus musculus OX=10090	1:Experimental evidence at protein level	Gamma-enolase	1	0.999	33	157	157	581	22	20	19	25	18	16	18	19	22	20	19	25	18	16	18	19	77	79	71	76	76	70	64	68	1681393280	1283695100	976083580	1005742270	1003057540	1162487680	993831230	1180612990	369556800	318067712	288752576	255117312
sp|P17225|PTBP1_MOUSE	P17225	PTBP1_MOUSE	Ptbp1	527	Mus musculus OX=10090	1:Experimental evidence at protein level	Polypyrimidine tract-binding protein 1	1	0.999	44	1266	980	1266	168	160	157	141	163	154	159	164	131	126	122	110	126	121	120	124	168	160	157	141	163	154	159	164	46558491000	47924842000	64635265000	80083894000	46609994000	51975729000	69783052000	75723579000	26259085300	27427950600	28034207700	23020908500
sp|P17257|F167B_MOUSE	P17257	F167B_MOUSE	Fam167b	162	Mus musculus OX=10090	2:Experimental evidence at transcript level	Protein FAM167B	0.7618	0.9881	1	1	1	1	0	0	0	0	0	0	1	0	0	0	0	0	0	0	1	0	0	0	0	0	0	0	1	0	38323808	29027186	0	0	53406088	0	61155816	0	0	0	0	0
sp|P17426|AP2A1_MOUSE	P17426	AP2A1_MOUSE	Ap2a1	977	Mus musculus OX=10090	1:Experimental evidence at protein level	AP-2 complex subunit alpha-1	1	0.999	18	172	118	172	20	18	23	25	20	24	24	18	12	11	16	19	14	17	17	12	20	18	23	25	20	24	24	18	1341221120	1478985470	1705223550	2000804860	1726432130	1683126020	1763452290	1394086910	425058976	468053024	475387488	534317984
sp|P17427|AP2A2_MOUSE	P17427	AP2A2_MOUSE	Ap2a2	938	Mus musculus OX=10090	1:Experimental evidence at protein level	AP-2 complex subunit alpha-2	1	0.999	15	103	103	157	12	10	13	14	15	14	13	12	12	10	13	14	15	14	13	12	20	17	20	20	21	21	20	18	930126340	913275650	1068069950	1160818180	1138451330	1132455550	1099260540	872492480	260064336	232548944	244556016	237585984
sp|P17433|SPI1_MOUSE	P17433	SPI1_MOUSE	Spi1	272	Mus musculus OX=10090	1:Experimental evidence at protein level	Transcription factor PU.1	1	0.999	10	157	157	157	22	19	17	19	22	21	18	19	22	19	17	19	22	21	18	19	22	19	17	19	22	21	18	19	3446838270	3224551420	2483755010	3503013120	2706209540	2962675970	2647527170	3075454210	1199310210	1440782850	1237200000	1333108480
sp|P17439|GLCM_MOUSE	P17439	GLCM_MOUSE	Gba	515	Mus musculus OX=10090	1:Experimental evidence at protein level	Lysosomal acid glucosylceramidase	1	0.999	10	104	104	104	14	13	14	15	12	10	14	12	14	13	14	15	12	10	14	12	14	13	14	15	12	10	14	12	739923070	723162180	672647740	670559870	718310140	559858500	715233220	694933120	125763816	141832672	150224480	129612216
sp|P17563|SBP1_MOUSE	P17563	SBP1_MOUSE	Selenbp1	472	Mus musculus OX=10090	1:Experimental evidence at protein level	Methanethiol oxidase	1	0.999	7	46	4	46	8	5	6	7	5	4	6	5	2	0	0	1	0	0	1	0	8	5	6	7	5	4	6	5	290700224	244071136	235931072	217691344	205521968	216938400	292364608	262219408	127758264	125757200	106982088	100246072
sp|P17665|COX7C_MOUSE	P17665	COX7C_MOUSE	Cox7c	63	Mus musculus OX=10090	1:Experimental evidence at protein level	Cytochrome c oxidase subunit 7C, mitochondrial	0.9994	0.999	1	20	20	20	3	3	3	2	2	2	3	2	3	3	3	2	2	2	3	2	3	3	3	2	2	2	3	2	428602816	341616768	387097280	93984040	305893440	510815456	185906784	178372640	312481376	257994064	276665984	0
sp|P17710|HXK1_MOUSE	P17710	HXK1_MOUSE	Hk1	974	Mus musculus OX=10090	1:Experimental evidence at protein level	Hexokinase-1	1	0.999	50	908	828	908	118	119	115	114	108	107	110	117	107	110	106	100	101	96	100	108	118	119	115	114	108	107	110	117	25591367700	25612480500	27118362600	35645784000	23808673800	25698840600	24424613900	29661573100	8604803100	8752970800	8805370900	8866193400
sp|P17742|PPIA_MOUSE	P17742	PPIA_MOUSE	Ppia	164	Mus musculus OX=10090	1:Experimental evidence at protein level	Peptidyl-prolyl cis-trans isomerase A	1	0.999	51	2431	735	2431	313	353	304	301	296	292	289	283	93	98	99	88	85	96	86	90	313	353	304	301	296	292	289	283	124657648000	140017648000	139120951000	151647470000	123564720000	127634686000	140256068000	140486115000	49181295000	54917751000	53714375000	52352381000
sp|P17751|TPIS_MOUSE	P17751	TPIS_MOUSE	Tpi1	249	Mus musculus OX=10090	1:Experimental evidence at protein level	Triosephosphate isomerase	1	0.999	31	964	964	964	114	123	110	131	125	124	120	117	114	123	110	131	125	124	120	117	114	123	110	131	125	124	120	117	22564313100	22984984600	29332813800	52016710000	25903204400	27608789000	40642265000	32011143200	12926337000	14384701400	13270803500	16950554600
sp|P17809|GTR1_MOUSE	P17809	GTR1_MOUSE	Slc2a1	492	Mus musculus OX=10090	1:Experimental evidence at protein level	Solute carrier family 2, facilitated glucose transporter member 1	1	0.999	6	122	122	122	14	15	11	20	17	15	14	16	14	15	11	20	17	15	14	16	14	15	11	20	17	15	14	16	508755936	1226402300	450890112	1296544000	1297104260	1057873600	1260619780	988402110	559390140	480763328	445320576	522023040
sp|P17879|HS71B_MOUSE	P17879	HS71B_MOUSE	Hspa1b	642	Mus musculus OX=10090	1:Experimental evidence at protein level	Heat shock 70 kDa protein 1B	1	0.999	53	249	0	1135	23	26	36	37	31	27	34	35	0	0	0	0	0	0	0	0	141	138	140	148	138	139	134	157	2399529220	1661811200	2468065540	2404609020	2210996990	2842741250	2218353920	3086714880	706895740	680229820	667681340	598810940
sp|P17897|LYZ1_MOUSE	P17897	LYZ1_MOUSE	Lyz1	148	Mus musculus OX=10090	1:Experimental evidence at protein level	Lysozyme C-1	1	0.999	8	18	9	104	4	3	2	2	2	1	2	2	1	1	1	1	2	1	1	1	15	15	11	12	13	13	12	13	308657824	230491616	146462320	164305680	185357760	425299552	282893056	198031184	154328912	163254704	0	113101448
sp|P17918|PCNA_MOUSE	P17918	PCNA_MOUSE	Pcna	261	Mus musculus OX=10090	1:Experimental evidence at protein level	Proliferating cell nuclear antigen	1	0.999	23	375	375	375	50	45	48	51	50	39	43	49	50	45	48	51	50	39	43	49	50	45	48	51	50	39	43	49	7548365300	8742462500	11447235600	14823823400	8900293600	8163612700	8526886400	10355259400	3658148100	3800618240	4186604800	3944104700
sp|P17950|IER2_MOUSE	P17950	IER2_MOUSE	Ier2	221	Mus musculus OX=10090	2:Experimental evidence at transcript level	Immediate early response gene 2 protein	0.9459	0.9978	1	1	1	1	0	0	0	0	0	0	0	1	0	0	0	0	0	0	0	1	0	0	0	0	0	0	0	1	0	0	0	0	0	0	0	0	0	0	0	0
sp|P18052|PTPRA_MOUSE	P18052	PTPRA_MOUSE	Ptpra	829	Mus musculus OX=10090	1:Experimental evidence at protein level	Receptor-type tyrosine-protein phosphatase alpha	1	0.999	16	209	209	209	23	32	24	27	20	24	31	28	23	32	24	27	20	24	31	28	23	32	24	27	20	24	31	28	1684638210	1835248770	1810598530	1982133120	1752804740	1818898820	1836930050	1798544380	478636448	462961568	457552896	432436928
sp|P18155|MTDC_MOUSE	P18155	MTDC_MOUSE	Mthfd2	350	Mus musculus OX=10090	1:Experimental evidence at protein level	Bifunctional methylenetetrahydrofolate dehydrogenase/cyclohydrolase, mitochondrial	1	0.999	10	215	215	215	26	28	24	27	33	27	29	21	26	28	24	27	33	27	29	21	26	28	24	27	33	27	29	21	2941615360	3115750660	3206644990	4973681200	3200844290	3395080450	4461256200	3521016320	1959003260	2028692350	1842450050	2024688770
sp|P18181|CD48_MOUSE	P18181	CD48_MOUSE	Cd48	240	Mus musculus OX=10090	1:Experimental evidence at protein level	CD48 antigen	0.971	0.9989	1	8	8	8	1	1	1	1	1	1	1	1	1	1	1	1	1	1	1	1	1	1	1	1	1	1	1	1	0	0	0	0	0	0	0	0	0	0	0	0
sp|P18242|CATD_MOUSE	P18242	CATD_MOUSE	Ctsd	410	Mus musculus OX=10090	1:Experimental evidence at protein level	Cathepsin D	1	0.999	6	45	45	45	5	5	8	6	5	6	5	5	5	5	8	6	5	6	5	5	5	5	8	6	5	6	5	5	506068448	295355840	528379200	807469820	351848832	432568448	523919136	563505730	200057952	149981872	214059680	364140864
sp|P18572|BASI_MOUSE	P18572	BASI_MOUSE	Bsg	389	Mus musculus OX=10090	1:Experimental evidence at protein level	Basigin	1	0.999	13	348	348	348	41	40	45	45	44	41	43	49	41	40	45	45	44	41	43	49	41	40	45	45	44	41	43	49	7140816400	14031805400	11987888100	21320429600	8035217900	9052685300	10797567000	24588447700	5552439300	6346808300	7191981600	7229065700
sp|P18608|HMGN1_MOUSE	P18608	HMGN1_MOUSE	Hmgn1	96	Mus musculus OX=10090	1:Experimental evidence at protein level	Non-histone chromosomal protein HMG-14	1	0.999	6	93	93	93	10	8	9	20	12	11	10	13	10	8	9	20	12	11	10	13	10	8	9	20	12	11	10	13	618034880	554272130	1192940930	1025188420	880373060	941127170	1067262340	1615114370	142394400	159166064	295847360	193091808
sp|P18653|KS6A1_MOUSE	P18653	KS6A1_MOUSE	Rps6ka1	724	Mus musculus OX=10090	1:Experimental evidence at protein level	Ribosomal protein S6 kinase alpha-1	1	0.999	22	169	169	248	19	19	21	20	20	20	23	27	19	19	21	20	20	20	23	27	27	29	33	31	30	29	33	36	748949630	669172350	833562820	1185391360	798211520	740093310	854901950	1114328060	190346400	169064768	189947952	168443072
sp|P18654|KS6A3_MOUSE	P18654	KS6A3_MOUSE	Rps6ka3	740	Mus musculus OX=10090	1:Experimental evidence at protein level	Ribosomal protein S6 kinase alpha-3	1	0.999	24	346	267	346	44	40	46	47	44	40	43	42	36	30	34	36	34	31	33	33	44	40	46	47	44	40	43	42	4324324900	2968084990	4252111870	5927344600	4033834500	3560603650	3890771710	4224441340	1139479040	1102236800	1193528830	1184736510
sp|P18760|COF1_MOUSE	P18760	COF1_MOUSE	Cfl1	166	Mus musculus OX=10090	1:Experimental evidence at protein level	Cofilin-1	1	0.999	8	222	214	222	21	25	30	36	25	29	28	28	20	24	29	35	24	28	27	27	21	25	30	36	25	29	28	28	4551992300	4732308000	4169869310	5381371400	5133114400	5296277000	5932695000	4660637700	4354615800	4393864700	4038215940	5304736800
sp|P18762|ADRB2_MOUSE	P18762	ADRB2_MOUSE	Adrb2	418	Mus musculus OX=10090	1:Experimental evidence at protein level	Beta-2 adrenergic receptor	0.9747	0.999	1	2	2	2	0	0	1	1	0	0	0	0	0	0	1	1	0	0	0	0	0	0	1	1	0	0	0	0	0	0	37691736	35728784	0	0	13208210	18466036	0	0	0	0
sp|P18826|KPB1_MOUSE	P18826	KPB1_MOUSE	Phka1	1241	Mus musculus OX=10090	1:Experimental evidence at protein level	Phosphorylase b kinase regulatory subunit alpha, skeletal muscle isoform	0.989	0.999	2	5	5	5	2	0	1	1	0	0	0	1	2	0	1	1	0	0	0	1	2	0	1	1	0	0	0	1	21299712	41221804	16669858	59702400	0	26404034	51126556	43292544	0	26540868	0	33761208
sp|P18828|SDC1_MOUSE	P18828	SDC1_MOUSE	Sdc1	311	Mus musculus OX=10090	1:Experimental evidence at protein level	Syndecan-1	0.9747	0.999	1	7	7	7	1	0	1	1	1	1	1	1	1	0	1	1	1	1	1	1	1	0	1	1	1	1	1	1	53500764	0	47086416	47153264	55531536	53125888	46720740	44406476	0	0	0	0
sp|P19001|K1C19_MOUSE	P19001	K1C19_MOUSE	Krt19	403	Mus musculus OX=10090	1:Experimental evidence at protein level	Keratin, type I cytoskeletal 19	0.9725	0.9989	6	1	1	10	1	0	0	0	0	0	0	0	1	0	0	0	0	0	0	0	10	0	0	0	0	0	0	0	0	0	0	0	0	0	0	0	0	0	0	0
sp|P19096|FAS_MOUSE	P19096	FAS_MOUSE	Fasn	2504	Mus musculus OX=10090	1:Experimental evidence at protein level	Fatty acid synthase	1	0.999	124	2615	2615	2615	320	334	305	341	327	335	327	326	320	334	305	341	327	335	327	326	320	334	305	341	327	335	327	326	51961299000	54209257000	61570396000	74860749000	53033570000	61092450000	59766596000	64959148000	11695072300	11084045300	10984490000	11125709800
sp|P19182|IFRD1_MOUSE	P19182	IFRD1_MOUSE	Ifrd1	449	Mus musculus OX=10090	1:Experimental evidence at protein level	Interferon-related developmental regulator 1	1	0.999	6	28	28	28	3	3	3	3	4	4	2	6	3	3	3	3	4	4	2	6	3	3	3	3	4	4	2	6	117355488	167862016	120234352	120509816	100661360	204054288	195622128	162185136	70554776	60855012	77189144	60229252
sp|P19221|THRB_MOUSE	P19221	THRB_MOUSE	F2	618	Mus musculus OX=10090	1:Experimental evidence at protein level	Prothrombin	0.9634	0.9985	1	1	1	1	0	1	0	0	0	0	0	0	0	1	0	0	0	0	0	0	0	1	0	0	0	0	0	0	0	74270736	0	0	0	0	0	0	0	0	0	0
sp|P19253|RL13A_MOUSE	P19253	RL13A_MOUSE	Rpl13a	203	Mus musculus OX=10090	1:Experimental evidence at protein level	60S ribosomal protein L13a	1	0.999	23	758	758	758	98	99	93	101	93	95	98	81	98	99	93	101	93	95	98	81	98	99	93	101	93	95	98	81	26598107100	24767119400	26064058400	26617948200	26622382100	25769879600	31826493400	21125806100	6448251900	6116496900	6159989800	6127425000
sp|P19426|NELFE_MOUSE	P19426	NELFE_MOUSE	Nelfe	375	Mus musculus OX=10090	1:Experimental evidence at protein level	Negative elongation factor E	1	0.999	7	79	79	79	8	11	10	13	9	8	7	13	8	11	10	13	9	8	7	13	8	11	10	13	9	8	7	13	633485630	593924480	631200900	1081561340	554740990	615861250	569701250	821960380	225815872	219161184	216066544	221465648
sp|P19536|COX5B_MOUSE	P19536	COX5B_MOUSE	Cox5b	128	Mus musculus OX=10090	1:Experimental evidence at protein level	Cytochrome c oxidase subunit 5B, mitochondrial	1	0.999	3	30	30	30	1	1	4	9	3	3	4	5	1	1	4	9	3	3	4	5	1	1	4	9	3	3	4	5	86157744	79862912	304879744	1330876800	101404176	80281744	214370752	537485630	69230656	64145216	165024992	313652608
sp|P19783|COX41_MOUSE	P19783	COX41_MOUSE	Cox4i1	169	Mus musculus OX=10090	1:Experimental evidence at protein level	Cytochrome c oxidase subunit 4 isoform 1, mitochondrial	1	0.999	15	480	480	480	60	66	61	63	56	57	59	58	60	66	61	63	56	57	59	58	60	66	61	63	56	57	59	58	43730461000	47109620000	31714496500	77755990000	31758100500	35205112000	33733152800	38117241000	27499655200	30911850500	31527546900	39080030000
sp|P19973|LSP1_MOUSE	P19973	LSP1_MOUSE	Lsp1	330	Mus musculus OX=10090	1:Experimental evidence at protein level	Lymphocyte-specific protein 1	1	0.999	7	68	68	68	8	8	11	8	9	6	10	8	8	8	11	8	9	6	10	8	8	8	11	8	9	6	10	8	483968032	460189632	882377920	842067840	529923392	458133664	748495620	634041660	179695488	176250544	210744208	194214720
sp|P20029|BIP_MOUSE	P20029	BIP_MOUSE	Hspa5	655	Mus musculus OX=10090	1:Experimental evidence at protein level	Endoplasmic reticulum chaperone BiP	1	0.999	112	3353	3342	3391	424	435	447	430	424	421	375	397	422	435	446	427	424	419	374	395	428	438	452	437	427	425	378	406	425328869000	305968480000	334943715000	471001399000	348425191000	352996065000	301402227000	332545524000	103619969000	109956907000	109102285000	122647536000
sp|P20060|HEXB_MOUSE	P20060	HEXB_MOUSE	Hexb	536	Mus musculus OX=10090	1:Experimental evidence at protein level	Beta-hexosaminidase subunit beta	1	0.999	17	205	205	205	26	23	27	23	25	28	22	31	26	23	27	23	25	28	22	31	26	23	27	23	25	28	22	31	4331970600	4925806600	5407249900	7224525300	4682408400	5143706100	5429304800	7826891800	3444166660	3198433540	3064751100	2990073340
sp|P20065|TYB4_MOUSE	P20065	TYB4_MOUSE	Tmsb4x	50	Mus musculus OX=10090	1:Experimental evidence at protein level	Thymosin beta-4	1	0.999	3	9	9	9	1	0	3	3	0	1	1	0	1	0	3	3	0	1	1	0	1	0	3	3	0	1	1	0	80457632	0	104450400	114728824	79737264	52980288	70395360	0	54708352	0	58511540	64019188
sp|P20108|PRDX3_MOUSE	P20108	PRDX3_MOUSE	Prdx3	257	Mus musculus OX=10090	1:Experimental evidence at protein level	Thioredoxin-dependent peroxide reductase, mitochondrial	1	0.999	7	147	147	161	18	19	16	26	19	15	19	15	18	19	16	26	19	15	19	15	19	21	18	28	21	17	21	16	955757310	744802180	600955520	1055152960	891530050	826868100	774382460	757370500	739495740	548385090	500506240	836024510
sp|P20152|VIME_MOUSE	P20152	VIME_MOUSE	Vim	466	Mus musculus OX=10090	1:Experimental evidence at protein level	Vimentin	1	0.999	123	5588	5399	5588	662	673	675	820	667	655	640	796	647	662	654	763	649	639	624	761	662	673	675	820	667	655	640	796	425557328000	387492479000	476451013000	685203780000	380466790000	376835637000	419250864000	535929782000	136428315000	134757655000	142974796000	181178696000
sp|P20444|KPCA_MOUSE	P20444	KPCA_MOUSE	Prkca	672	Mus musculus OX=10090	1:Experimental evidence at protein level	Protein kinase C alpha type	1	0.999	6	55	55	55	9	8	8	3	6	7	7	7	9	8	8	3	6	7	7	7	9	8	8	3	6	7	7	7	913287940	870330620	1155825280	904622530	975540930	922006340	1600877180	760296380	362326464	458655968	484643072	302997248
sp|P20491|FCERG_MOUSE	P20491	FCERG_MOUSE	Fcer1g	86	Mus musculus OX=10090	1:Experimental evidence at protein level	High affinity immunoglobulin epsilon receptor subunit gamma	1	0.999	2	84	84	84	10	9	11	13	10	9	12	10	10	9	11	13	10	9	12	10	10	9	11	13	10	9	12	10	2428286720	1980894080	2647971840	2430071810	2673147140	2632902400	2169502720	1685349500	1182954620	930093250	1155533440	1191114370
sp|P20664|PRI1_MOUSE	P20664	PRI1_MOUSE	Prim1	417	Mus musculus OX=10090	1:Experimental evidence at protein level	DNA primase small subunit	1	0.999	12	129	129	129	15	16	16	16	16	16	19	15	15	16	16	16	16	16	19	15	15	16	16	16	16	16	19	15	909794500	946080770	1408658180	1082509950	1020285180	1137473790	1464525820	1195040380	298509920	280696512	313533824	277711808
sp|P21107|TPM3_MOUSE	P21107	TPM3_MOUSE	Tpm3	285	Mus musculus OX=10090	1:Experimental evidence at protein level	Tropomyosin alpha-3 chain	1	0.999	39	1015	506	1015	119	132	132	151	122	102	115	142	62	74	65	66	60	52	56	71	119	132	132	151	122	102	115	142	41244578000	37638345000	52263379000	65882759000	40246383000	32108814300	38060130000	52530840000	12134923300	13729092600	15071172600	17202843600
sp|P21126|UBL4A_MOUSE	P21126	UBL4A_MOUSE	Ubl4a	157	Mus musculus OX=10090	1:Experimental evidence at protein level	Ubiquitin-like protein 4A	1	0.999	4	50	50	50	5	6	6	7	7	6	6	7	5	6	6	7	7	6	6	7	5	6	6	7	7	6	6	7	906651390	490725632	564824060	2026438140	914761730	726262780	658706880	653108220	677080060	413185472	465793472	805109180
sp|P21278|GNA11_MOUSE	P21278	GNA11_MOUSE	Gna11	359	Mus musculus OX=10090	1:Experimental evidence at protein level	Guanine nucleotide-binding protein subunit alpha-11	0.9967	0.999	3	8	8	29	1	1	1	1	1	1	1	1	1	1	1	1	1	1	1	1	5	2	3	3	3	4	5	4	54544116	57129976	57761144	42337696	61485796	41868472	66898360	39683512	0	0	0	0
sp|P21279|GNAQ_MOUSE	P21279	GNAQ_MOUSE	Gnaq	359	Mus musculus OX=10090	1:Experimental evidence at protein level	Guanine nucleotide-binding protein G(q) subunit alpha	1	0.999	6	54	33	54	8	4	6	6	7	7	8	8	4	3	4	4	5	4	4	5	8	4	6	6	7	7	8	8	853836480	827012860	753931010	599938240	945000060	825121860	724947010	836837570	431715808	383816128	359391328	319606688
sp|P21440|MDR3_MOUSE	P21440	MDR3_MOUSE	Abcb4	1276	Mus musculus OX=10090	1:Experimental evidence at protein level	Phosphatidylcholine translocator ABCB4	1	0.999	14	68	67	105	8	8	9	7	9	9	8	10	8	8	9	7	9	8	8	10	13	11	13	12	14	14	12	16	294928672	316930112	367314560	338719648	296504640	304712384	216473200	213933712	73568744	74854160	68651760	68874168
sp|P21460|CYTC_MOUSE	P21460	CYTC_MOUSE	Cst3	140	Mus musculus OX=10090	1:Experimental evidence at protein level	Cystatin-C	1	0.999	8	128	128	128	14	13	18	24	14	13	15	17	14	13	18	24	14	13	15	17	14	13	18	24	14	13	15	17	1237734780	1052379780	1225602430	2030811520	1276572670	1115916540	1423506690	1302461820	474674496	434916000	513439456	579933700
sp|P21550|ENOB_MOUSE	P21550	ENOB_MOUSE	Eno3	434	Mus musculus OX=10090	1:Experimental evidence at protein level	Beta-enolase	1	0.999	35	250	239	1007	31	31	30	42	29	27	29	31	29	29	29	41	27	26	28	30	131	133	123	130	131	117	120	122	102158344000	105586229000	127946949000	150068380000	102085403000	127673762000	101191877000	161594507000	99592897000	114376737000	108171592000	144801022000
sp|P21614|VTDB_MOUSE	P21614	VTDB_MOUSE	Gc	476	Mus musculus OX=10090	1:Experimental evidence at protein level	Vitamin D-binding protein	0.9451	0.9978	1	1	1	1	0	0	0	0	1	0	0	0	0	0	0	0	1	0	0	0	0	0	0	0	1	0	0	0	0	0	0	0	24435740	0	0	0	0	0	0	0
sp|P21619|LMNB2_MOUSE	P21619	LMNB2_MOUSE	Lmnb2	596	Mus musculus OX=10090	1:Experimental evidence at protein level	Lamin-B2	1	0.999	35	452	452	553	52	49	57	64	57	54	53	66	52	49	57	64	57	54	53	66	62	61	67	85	68	65	64	81	6756659700	5324772900	6424279600	7709619200	6197531600	6884856800	5709641700	7541412400	1351117060	1244774780	1276058880	1171997180
sp|P21855|CD72_MOUSE	P21855	CD72_MOUSE	Cd72	354	Mus musculus OX=10090	1:Experimental evidence at protein level	B-cell differentiation antigen CD72	1	0.999	9	76	76	76	7	10	8	11	9	8	9	14	7	10	8	11	9	8	9	14	7	10	8	11	9	8	9	14	9178573800	7383491600	6159840800	13635892200	6073105400	8577459700	6283593200	8100983300	6347826700	7723186200	7967633400	7479785000
sp|P21956|MFGM_MOUSE	P21956	MFGM_MOUSE	Mfge8	463	Mus musculus OX=10090	1:Experimental evidence at protein level	Lactadherin	1	0.999	8	105	105	105	11	13	13	16	13	10	14	15	11	13	13	16	13	10	14	15	11	13	13	16	13	10	14	15	753721730	829681790	963438270	1256958340	816301310	806917950	1068366270	1461177090	295134048	330576416	317531040	340198208
sp|P21958|TAP1_MOUSE	P21958	TAP1_MOUSE	Tap1	724	Mus musculus OX=10090	1:Experimental evidence at protein level	Antigen peptide transporter 1	1	0.999	9	95	95	95	13	11	14	9	13	13	11	11	13	11	14	9	13	13	11	11	13	11	14	9	13	13	11	11	850349180	945015620	1183403010	1805521150	1280958460	1078886020	1078078590	728341250	581445380	481492896	593099200	597020290
sp|P21981|TGM2_MOUSE	P21981	TGM2_MOUSE	Tgm2	686	Mus musculus OX=10090	1:Experimental evidence at protein level	Protein-glutamine gamma-glutamyltransferase 2	0.9993	0.999	2	12	12	12	1	1	2	3	1	1	1	2	1	1	2	3	1	1	1	2	1	1	2	3	1	1	1	2	72483544	56055716	136845104	143487840	89348208	103908072	58479036	77134896	0	55256312	0	106246328
sp|P22091|TAL1_MOUSE	P22091	TAL1_MOUSE	Tal1	329	Mus musculus OX=10090	1:Experimental evidence at protein level	T-cell acute lymphocytic leukemia protein 1 homolog	1	0.999	7	65	65	65	7	9	7	9	9	7	7	10	7	9	7	9	9	7	7	10	7	9	7	9	9	7	7	10	303384512	314861696	299129184	412360128	359544992	344180192	328156384	422541216	143184880	156534064	141068352	138758176
sp|P22272|IL6RA_MOUSE	P22272	IL6RA_MOUSE	Il6ra	460	Mus musculus OX=10090	1:Experimental evidence at protein level	Interleukin-6 receptor subunit alpha	0.9987	0.9989	2	9	9	9	1	1	1	1	1	1	2	1	1	1	1	1	1	1	2	1	1	1	1	1	1	1	2	1	40784236	38963208	34903292	37847128	37857652	46096564	38284196	38937344	0	0	0	0
sp|P22315|HEMH_MOUSE	P22315	HEMH_MOUSE	Fech	422	Mus musculus OX=10090	1:Experimental evidence at protein level	Ferrochelatase, mitochondrial	1	0.999	11	84	84	84	9	12	9	11	8	11	13	11	9	12	9	11	8	11	13	11	9	12	9	11	8	11	13	11	583137600	655512580	714127490	564708350	691353470	703301250	962160640	560838780	195865680	195763280	201718512	184557824
sp|P22366|MYD88_MOUSE	P22366	MYD88_MOUSE	Myd88	296	Mus musculus OX=10090	1:Experimental evidence at protein level	Myeloid differentiation primary response protein MyD88	1	0.999	6	48	48	48	6	5	4	6	5	9	8	5	6	5	4	6	5	9	8	5	6	5	4	6	5	9	8	5	278614208	334144736	252796016	242946720	326153088	278804544	278756672	306150560	143645584	128881096	110480192	103309592
sp|P22518|CLK1_MOUSE	P22518	CLK1_MOUSE	Clk1	483	Mus musculus OX=10090	1:Experimental evidence at protein level	Dual specificity protein kinase CLK1	1	0.999	5	29	29	32	5	3	5	3	4	4	3	2	5	3	5	3	4	4	3	2	5	3	5	4	5	4	4	2	804930500	245266944	184173424	163469344	296383360	656308990	183183520	141919872	171937392	216577648	167127136	147346032
sp|P22682|CBL_MOUSE	P22682	CBL_MOUSE	Cbl	913	Mus musculus OX=10090	1:Experimental evidence at protein level	E3 ubiquitin-protein ligase CBL	1	0.999	28	463	392	463	61	56	58	55	57	58	58	60	52	48	50	46	48	49	48	51	61	56	58	55	57	58	58	60	4454738400	4620866600	4806337500	5140493300	4781695500	4704918000	4688438300	5275949600	778072130	738669440	769315840	713059140
sp|P22892|AP1G1_MOUSE	P22892	AP1G1_MOUSE	Ap1g1	822	Mus musculus OX=10090	1:Experimental evidence at protein level	AP-1 complex subunit gamma-1	1	0.999	19	308	305	308	32	41	37	38	37	40	39	44	32	41	37	37	37	40	38	43	32	41	37	38	37	40	39	44	6631479800	6084157400	4899414000	9090703400	5511578600	7217179600	5492530700	6221004300	1911499650	1873063550	1745126780	2167763460
sp|P22893|TTP_MOUSE	P22893	TTP_MOUSE	Zfp36	319	Mus musculus OX=10090	1:Experimental evidence at protein level	mRNA decay activator protein ZFP36	0.9991	0.999	2	10	10	10	1	1	1	1	1	1	2	2	1	1	1	1	1	1	2	2	1	1	1	1	1	1	2	2	36795348	44510292	57773192	57403424	40005764	54600504	53092452	57214600	0	0	39013464	39089484
sp|P22907|HEM3_MOUSE	P22907	HEM3_MOUSE	Hmbs	361	Mus musculus OX=10090	1:Experimental evidence at protein level	Porphobilinogen deaminase	1	0.999	8	88	88	88	9	11	10	13	12	12	12	9	9	11	10	13	12	12	12	9	9	11	10	13	12	12	12	9	679330110	645318140	674372480	624590270	817146690	675520580	927713220	461413760	359929984	312420672	280158304	265263728
sp|P23116|EIF3A_MOUSE	P23116	EIF3A_MOUSE	Eif3a	1344	Mus musculus OX=10090	1:Experimental evidence at protein level	Eukaryotic translation initiation factor 3 subunit A	1	0.999	76	2043	2043	2043	249	246	252	274	269	247	243	263	249	246	252	274	269	247	243	263	249	246	252	274	269	247	243	263	106119479000	81981669000	69480112000	131927589000	76761358000	89702457000	66222047000	87873298000	24922966000	23185993700	26071922700	28468441100
sp|P23188|FURIN_MOUSE	P23188	FURIN_MOUSE	Furin	793	Mus musculus OX=10090	1:Experimental evidence at protein level	Furin	1	0.999	7	24	24	24	3	3	3	3	4	4	1	3	3	3	3	3	4	4	1	3	3	3	3	3	4	4	1	3	123375240	169200624	223428928	137226768	160738176	291371648	425624064	139850272	89481968	86656360	89795872	65087848
sp|P23198|CBX3_MOUSE	P23198	CBX3_MOUSE	Cbx3	183	Mus musculus OX=10090	1:Experimental evidence at protein level	Chromobox protein homolog 3	1	0.999	8	89	89	89	12	9	14	12	13	10	7	12	12	9	14	12	13	10	7	12	12	9	14	12	13	10	7	12	1169066750	954967740	1415078270	1491612930	1359068670	1223233660	1165565570	1311699330	524761568	420639552	522542688	562071940
sp|P23242|CXA1_MOUSE	P23242	CXA1_MOUSE	Gja1	382	Mus musculus OX=10090	1:Experimental evidence at protein level	Gap junction alpha-1 protein	1	0.9989	3	10	10	10	0	2	1	3	1	1	1	1	0	2	1	3	1	1	1	1	0	2	1	3	1	1	1	1	40861184	37062992	33165186	50307788	84554128	68120832	52102888	8845009	0	0	0	27860642
sp|P23249|MOV10_MOUSE	P23249	MOV10_MOUSE	Mov10	1004	Mus musculus OX=10090	1:Experimental evidence at protein level	Putative helicase MOV-10	1	0.999	27	249	249	249	29	29	31	33	29	30	31	37	29	29	31	33	29	30	31	37	29	29	31	33	29	30	31	37	2237936900	2508291070	3046739710	4439557100	2236461310	2568902910	3474152450	3859133180	1462870140	1570807420	1488263040	1600457600
sp|P23298|KPCL_MOUSE	P23298	KPCL_MOUSE	Prkch	683	Mus musculus OX=10090	1:Experimental evidence at protein level	Protein kinase C eta type	1	0.999	12	97	91	97	10	11	12	11	12	13	15	13	10	10	11	11	11	12	13	13	10	11	12	11	12	13	15	13	685085440	718601540	902922370	839604160	721565120	824946820	1115390460	852350780	163739248	159450944	176569824	177006400
sp|P23336|GGTA1_MOUSE	P23336	GGTA1_MOUSE	Ggta1	394	Mus musculus OX=10090	2:Experimental evidence at transcript level	N-acetyllactosaminide alpha-1,3-galactosyltransferase	0.8634	0.9939	1	1	1	1	0	0	0	1	0	0	0	0	0	0	0	1	0	0	0	0	0	0	0	1	0	0	0	0	44914340	40260272	0	41195856	0	39030412	0	38557256	0	0	0	0
sp|P23475|XRCC6_MOUSE	P23475	XRCC6_MOUSE	Xrcc6	608	Mus musculus OX=10090	1:Experimental evidence at protein level	X-ray repair cross-complementing protein 6	1	0.999	11	82	82	82	8	8	11	10	13	11	10	11	8	8	11	10	13	11	10	11	8	8	11	10	13	11	10	11	483667360	820955970	770819460	722067520	699333180	631977790	739370500	785780030	196611600	216065920	242553648	206450096
sp|P23492|PNPH_MOUSE	P23492	PNPH_MOUSE	Pnp	289	Mus musculus OX=10090	1:Experimental evidence at protein level	Purine nucleoside phosphorylase	1	0.999	19	314	314	314	39	44	36	37	40	39	39	40	39	44	36	37	40	39	39	40	39	44	36	37	40	39	39	40	3646035200	3962059780	3503317760	3592513790	3569598210	3570897150	3641098500	3602338300	1092848000	1013529660	994973440	957679620
sp|P23506|PIMT_MOUSE	P23506	PIMT_MOUSE	Pcmt1	227	Mus musculus OX=10090	1:Experimental evidence at protein level	Protein-L-isoaspartate(D-aspartate) O-methyltransferase	1	0.999	6	156	156	156	19	21	17	21	23	19	19	17	19	21	17	21	23	19	19	17	19	21	17	21	23	19	19	17	2175561980	2061946620	1408431870	3588952320	1874893060	1167584770	1593826300	1212093820	820552640	819828930	850655550	1205084540
sp|P23591|FCL_MOUSE	P23591	FCL_MOUSE	Gfus	321	Mus musculus OX=10090	1:Experimental evidence at protein level	GDP-L-fucose synthase	1	0.999	11	133	133	133	17	18	15	15	18	18	14	18	17	18	15	15	18	18	14	18	17	18	15	15	18	18	14	18	730470780	853806530	869086980	829808900	847049340	883862460	918896000	829359230	229878496	222660624	236350768	217524160
sp|P23611|IRF8_MOUSE	P23611	IRF8_MOUSE	Irf8	424	Mus musculus OX=10090	1:Experimental evidence at protein level	Interferon regulatory factor 8	1	0.999	13	109	109	109	11	14	14	12	13	14	15	16	11	14	14	12	13	14	15	16	11	14	14	12	13	14	15	16	788964220	687888450	742585340	911845700	675158460	697878400	754840510	750519230	132347304	130238112	124282616	125609544
sp|P23708|NFYA_MOUSE	P23708	NFYA_MOUSE	Nfya	346	Mus musculus OX=10090	1:Experimental evidence at protein level	Nuclear transcription factor Y subunit alpha	1	0.999	4	118	118	118	15	13	14	15	15	15	15	16	15	13	14	15	15	15	15	16	15	13	14	15	15	15	15	16	2232472060	857561470	1635550340	1705181310	1782863360	1411753340	1441016320	1583195520	801713660	572874110	748174460	674417660
sp|P23780|BGAL_MOUSE	P23780	BGAL_MOUSE	Glb1	647	Mus musculus OX=10090	1:Experimental evidence at protein level	Beta-galactosidase	1	0.999	12	182	182	182	19	22	24	22	21	24	27	23	19	22	24	22	21	24	27	23	19	22	24	22	21	24	27	23	2142277890	1656022140	2324356860	2296757250	2562795260	2043641860	3132548350	2561166340	456009952	396712064	470300800	449470496
sp|P23798|PCGF2_MOUSE	P23798	PCGF2_MOUSE	Pcgf2	342	Mus musculus OX=10090	1:Experimental evidence at protein level	Polycomb group RING finger protein 2	0.987	0.999	2	1	1	3	0	1	0	0	0	0	0	0	0	1	0	0	0	0	0	0	0	3	0	0	0	0	0	0	0	0	0	0	0	0	0	0	0	0	0	0
sp|P23804|MDM2_MOUSE	P23804	MDM2_MOUSE	Mdm2	489	Mus musculus OX=10090	1:Experimental evidence at protein level	E3 ubiquitin-protein ligase Mdm2	1	0.999	2	11	11	11	1	1	1	1	1	2	1	3	1	1	1	1	1	2	1	3	1	1	1	1	1	2	1	3	55630660	169963456	154243216	136494368	118900256	204427552	178382032	239805728	0	105886888	100402856	88323208
sp|P23906|IRF2_MOUSE	P23906	IRF2_MOUSE	Irf2	349	Mus musculus OX=10090	1:Experimental evidence at protein level	Interferon regulatory factor 2	1	0.999	3	54	54	54	7	6	7	6	8	7	6	7	7	6	7	6	8	7	6	7	7	6	7	6	8	7	6	7	3516853250	2789903870	1270067200	4159016450	2501865730	1870949250	2699319040	1989499650	1355254780	1679582590	1307856770	2233610500
sp|P23949|TISD_MOUSE	P23949	TISD_MOUSE	Zfp36l2	484	Mus musculus OX=10090	1:Experimental evidence at protein level	mRNA decay activator protein ZFP36L2	1	0.999	9	87	72	87	14	11	10	9	11	12	9	11	12	9	9	7	9	10	7	9	14	11	10	9	11	12	9	11	546789630	370607776	499906752	342015872	399658368	610800130	450651616	582353790	127585000	133899032	132816528	114110280
sp|P24063|ITAL_MOUSE	P24063	ITAL_MOUSE	Itgal	1162	Mus musculus OX=10090	1:Experimental evidence at protein level	Integrin alpha-L	1	0.999	3	8	8	8	1	1	3	0	1	1	1	0	1	1	3	0	1	1	1	0	1	1	3	0	1	1	1	0	76950088	59346404	109165400	73737648	69046328	52709604	56762344	31297468	0	0	75353520	47489308
sp|P24270|CATA_MOUSE	P24270	CATA_MOUSE	Cat	527	Mus musculus OX=10090	1:Experimental evidence at protein level	Catalase	1	0.999	33	491	356	491	59	64	62	53	62	62	66	63	44	48	46	37	47	41	48	45	59	64	62	53	62	62	66	63	7903907300	6527665700	6650650100	6813831200	6765889000	7423977500	6134634500	6783959600	1352197120	1343621890	1428522240	1293080960
sp|P24288|BCAT1_MOUSE	P24288	BCAT1_MOUSE	Bcat1	386	Mus musculus OX=10090	1:Experimental evidence at protein level	Branched-chain-amino-acid aminotransferase, cytosolic	1	0.999	10	110	110	110	18	14	12	11	14	13	14	14	18	14	12	11	14	13	14	14	18	14	12	11	14	13	14	14	1418171390	1278832770	1367301630	1222427260	1269109250	1211349630	1405468420	1305500670	574906560	540501250	554672380	551597180
sp|P24369|PPIB_MOUSE	P24369	PPIB_MOUSE	Ppib	216	Mus musculus OX=10090	1:Experimental evidence at protein level	Peptidyl-prolyl cis-trans isomerase B	1	0.999	25	378	378	378	39	50	48	61	49	45	43	43	39	50	48	61	49	45	43	43	39	50	48	61	49	45	43	43	5335011800	6573888000	8158768100	8631418900	7106230800	5617331700	7179818500	7370063400	3151789570	2948214780	3632366590	4172986110
sp|P24452|CAPG_MOUSE	P24452	CAPG_MOUSE	Capg	352	Mus musculus OX=10090	1:Experimental evidence at protein level	Macrophage-capping protein	1	0.999	42	1890	1890	1890	238	242	245	225	241	224	237	238	238	242	245	225	241	224	237	238	238	242	245	225	241	224	237	238	185538413000	215939957000	235769741000	291546759000	201150611000	206730379000	266376036000	294859211000	132009296000	145281958000	136620425000	133445419000
sp|P24527|LKHA4_MOUSE	P24527	LKHA4_MOUSE	Lta4h	611	Mus musculus OX=10090	1:Experimental evidence at protein level	Leukotriene A-4 hydrolase	1	0.999	10	97	97	97	11	14	12	13	14	12	10	11	11	14	12	13	14	12	10	11	11	14	12	13	14	12	10	11	974950400	1147075710	772061250	707071870	1064472700	1091436540	836997950	834089220	384088000	482049856	326924480	325976224
sp|P24547|IMDH2_MOUSE	P24547	IMDH2_MOUSE	Impdh2	514	Mus musculus OX=10090	1:Experimental evidence at protein level	Inosine-5'-monophosphate dehydrogenase 2	1	0.999	46	1254	1227	1254	160	160	164	162	147	152	158	151	159	157	159	159	142	149	155	147	160	160	164	162	147	152	158	151	76517900000	74215358000	59650241000	102521111000	58378457000	70342853000	56864846000	65106727000	34570047000	34544263000	37979476000	38842425000
sp|P24604|TEC_MOUSE	P24604	TEC_MOUSE	Tec	630	Mus musculus OX=10090	1:Experimental evidence at protein level	Tyrosine-protein kinase Tec	1	0.999	6	23	23	23	2	4	3	4	2	3	3	2	2	4	3	4	2	3	3	2	2	4	3	4	2	3	3	2	137108896	208110160	131656928	230363552	161876112	149699840	164672144	163818752	100493120	128073376	104546048	97029120
sp|P24638|PPAL_MOUSE	P24638	PPAL_MOUSE	Acp2	423	Mus musculus OX=10090	1:Experimental evidence at protein level	Lysosomal acid phosphatase	1	0.999	3	12	12	12	1	1	1	3	2	2	1	1	1	1	1	3	2	2	1	1	1	1	1	3	2	2	1	1	51836884	106323528	105720480	65118296	73231672	67735008	101881776	60568232	0	0	0	0
sp|P24668|MPRD_MOUSE	P24668	MPRD_MOUSE	M6pr	278	Mus musculus OX=10090	1:Experimental evidence at protein level	Cation-dependent mannose-6-phosphate receptor	1	0.999	8	138	138	138	16	15	17	24	18	13	16	19	16	15	17	24	18	13	16	19	16	15	17	24	18	13	16	19	3370148350	3149033470	5200751600	6146992100	4198119420	3498336770	4679428600	5079446500	2135665920	2401030400	3088411900	3304312580
sp|P24788|CD11B_MOUSE	P24788	CD11B_MOUSE	Cdk11b	784	Mus musculus OX=10090	1:Experimental evidence at protein level	Cyclin-dependent kinase 11B	1	0.999	20	347	346	347	44	40	45	45	44	46	39	44	44	40	45	45	44	46	39	43	44	40	45	45	44	46	39	44	16554863600	10296162300	8818923500	22961092600	9453455400	12519736300	9176924200	11966296100	8767384600	8367470100	9017790500	9334415400
sp|P24860|CCNB1_MOUSE	P24860	CCNB1_MOUSE	Ccnb1	430	Mus musculus OX=10090	1:Experimental evidence at protein level	G2/mitotic-specific cyclin-B1	1	0.999	6	89	79	89	11	9	10	12	8	12	12	15	10	8	9	11	7	11	9	14	11	9	10	12	8	12	12	15	530573568	602935040	737889920	555807620	666106300	787296960	700880700	670362430	156014080	152266784	173962048	178054800
sp|P25085|IL1RA_MOUSE	P25085	IL1RA_MOUSE	Il1rn	178	Mus musculus OX=10090	2:Experimental evidence at transcript level	Interleukin-1 receptor antagonist protein	0.9743	0.999	1	7	7	7	1	1	1	1	1	1	1	0	1	1	1	1	1	1	1	0	1	1	1	1	1	1	1	0	75772696	61240276	123931472	259113056	90471768	105734504	219344480	139156080	0	0	0	0
sp|P25206|MCM3_MOUSE	P25206	MCM3_MOUSE	Mcm3	812	Mus musculus OX=10090	1:Experimental evidence at protein level	DNA replication licensing factor MCM3	1	0.999	42	803	803	803	95	97	103	108	103	97	93	107	95	97	103	108	103	97	93	107	95	97	103	108	103	97	93	107	11882577900	12390388700	14666185700	17504116700	13155513300	12273880100	15123493900	15554121700	3159131140	3004845060	3125423100	3119393540
sp|P25322|CCND1_MOUSE	P25322	CCND1_MOUSE	Ccnd1	295	Mus musculus OX=10090	1:Experimental evidence at protein level	G1/S-specific cyclin-D1	1	0.999	6	59	59	59	7	6	9	8	7	6	8	8	7	6	9	8	7	6	8	8	7	6	9	8	7	6	8	8	511498240	493030848	632515840	637423680	644887740	588939260	603102720	711829760	226053296	245075376	257983680	280631808
sp|P25425|PO2F1_MOUSE	P25425	PO2F1_MOUSE	Pou2f1	770	Mus musculus OX=10090	1:Experimental evidence at protein level	POU domain, class 2, transcription factor 1	1	0.999	6	55	46	55	5	7	6	6	6	7	8	10	4	6	5	5	5	6	7	8	5	7	6	6	6	7	8	10	262428848	582671740	215947664	190228960	233003520	251115264	467465664	506553024	184376208	150712976	149035408	133400776
sp|P25444|RS2_MOUSE	P25444	RS2_MOUSE	Rps2	293	Mus musculus OX=10090	1:Experimental evidence at protein level	40S ribosomal protein S2	1	0.999	28	412	412	412	49	57	52	53	52	51	56	42	49	57	52	53	52	51	56	42	49	57	52	53	52	51	56	42	7883969000	6290606600	5301178400	7918211100	5431803400	6063130600	6814334500	5402200100	1881126910	1797923580	1602067840	2069400580
sp|P25799|NFKB1_MOUSE	P25799	NFKB1_MOUSE	Nfkb1	971	Mus musculus OX=10090	1:Experimental evidence at protein level	Nuclear factor NF-kappa-B p105 subunit	1	0.999	26	330	330	330	38	43	43	43	47	40	37	39	38	43	43	43	47	40	37	39	38	43	43	43	47	40	37	39	4780102100	3793055230	3536656900	6139067400	3445552640	4114539010	3510751230	4305381900	1847047550	1919747970	1756354430	1789683970
sp|P25911|LYN_MOUSE	P25911	LYN_MOUSE	Lyn	512	Mus musculus OX=10090	1:Experimental evidence at protein level	Tyrosine-protein kinase Lyn	1	0.999	17	220	182	220	25	29	25	28	28	27	24	34	20	25	20	23	24	22	19	29	25	29	25	28	28	27	24	34	3009792510	3149036030	2707000830	2142924670	2995212540	2850608130	2335949310	2627159810	746701760	762057980	711998720	639365700
sp|P25916|BMI1_MOUSE	P25916	BMI1_MOUSE	Bmi1	324	Mus musculus OX=10090	1:Experimental evidence at protein level	Polycomb complex protein BMI-1	0.987	0.999	2	15	6	15	2	2	2	2	2	1	2	2	1	0	1	1	1	0	1	1	2	2	2	2	2	1	2	2	101357648	111555592	130223600	122569952	122132416	105075280	89865016	118066000	72759952	69058160	95536384	91463512
sp|P25976|UBF1_MOUSE	P25976	UBF1_MOUSE	Ubtf	765	Mus musculus OX=10090	1:Experimental evidence at protein level	Nucleolar transcription factor 1	1	0.999	24	420	420	420	50	45	54	55	54	54	48	60	50	45	54	55	54	54	48	60	50	45	54	55	54	54	48	60	9071966200	5345715700	10574188500	19038257200	9358406700	6987330000	9382130700	10057309200	2167793410	2107210370	2513749250	2400005630
sp|P26039|TLN1_MOUSE	P26039	TLN1_MOUSE	Tln1	2541	Mus musculus OX=10090	1:Experimental evidence at protein level	Talin-1	1	0.999	172	3101	2877	3101	363	402	392	404	392	376	367	405	336	373	365	376	367	351	339	370	363	402	392	404	392	376	367	405	174375354000	143852847000	144498819000	305199612000	136309391000	156427747000	134829548000	174762623000	38072070000	38089507000	38592958000	36995596000
sp|P26040|EZRI_MOUSE	P26040	EZRI_MOUSE	Ezr	586	Mus musculus OX=10090	1:Experimental evidence at protein level	Ezrin	1	0.999	37	209	209	913	27	26	31	23	29	22	24	27	27	26	31	23	29	22	24	27	121	123	118	107	111	111	105	117	2594500350	2897208830	2761542400	3023178750	3159645180	2604097280	2827969020	3243986690	601800130	600399620	634340480	583845500
sp|P26041|MOES_MOUSE	P26041	MOES_MOUSE	Msn	577	Mus musculus OX=10090	1:Experimental evidence at protein level	Moesin	1	0.999	79	2498	1792	2498	317	309	316	330	306	310	289	321	223	212	228	246	224	221	208	230	317	309	316	330	306	310	289	321	102085951000	90055025000	94714487000	116315644000	80925499000	92719022000	83536388000	101406515000	17642876900	18096318500	19196409900	18093776900
sp|P26043|RADI_MOUSE	P26043	RADI_MOUSE	Rdx	583	Mus musculus OX=10090	1:Experimental evidence at protein level	Radixin	1	0.999	42	379	379	1020	46	49	47	50	50	46	45	46	46	49	47	50	50	46	45	46	130	138	127	125	124	127	120	129	7147620900	7138895900	10163844100	12494493700	8514925600	8811799600	10389123100	9485829100	2429882620	2759745540	2853905920	2431580160
sp|P26151|FCGR1_MOUSE	P26151	FCGR1_MOUSE	Fcgr1	404	Mus musculus OX=10090	1:Experimental evidence at protein level	High affinity immunoglobulin gamma Fc receptor I	1	0.999	5	24	24	24	2	2	3	4	3	3	2	5	2	2	3	4	3	3	2	5	2	2	3	4	3	3	2	5	236410576	245405040	269651680	300992160	132623168	224003328	252032976	275763264	131528056	132118352	133127648	130093608
sp|P26187|MGMT_MOUSE	P26187	MGMT_MOUSE	Mgmt	211	Mus musculus OX=10090	1:Experimental evidence at protein level	Methylated-DNA--protein-cysteine methyltransferase	0.9747	0.999	1	6	6	6	1	0	0	1	1	1	1	1	1	0	0	1	1	1	1	1	1	0	0	1	1	1	1	1	0	0	74935280	85741072	0	0	68913608	40649308	0	0	0	0
sp|P26231|CTNA1_MOUSE	P26231	CTNA1_MOUSE	Ctnna1	906	Mus musculus OX=10090	1:Experimental evidence at protein level	Catenin alpha-1	1	0.999	17	126	94	126	14	17	12	17	16	17	16	17	11	15	8	11	12	13	12	12	14	17	12	17	16	17	16	17	2460557820	2272401660	2350787840	2546106370	1998253310	1710031620	2422689280	2641051900	1292337790	1433482620	1554048130	1397481340
sp|P26323|FLI1_MOUSE	P26323	FLI1_MOUSE	Fli1	452	Mus musculus OX=10090	1:Experimental evidence at protein level	Friend leukemia integration 1 transcription factor	1	0.999	14	156	103	156	18	17	19	19	20	22	22	19	12	12	13	14	13	14	13	12	18	17	19	19	20	22	22	19	2778797310	2630201090	2228492800	1701726460	2260678400	2934094340	2232455420	2299904770	1029836930	1075268100	1051930500	878555070
sp|P26350|PTMA_MOUSE	P26350	PTMA_MOUSE	Ptma	111	Mus musculus OX=10090	1:Experimental evidence at protein level	Prothymosin alpha	1	0.999	11	179	179	179	8	10	24	49	13	9	14	52	8	10	24	49	13	9	14	52	8	10	24	49	13	9	14	52	761965440	670154620	6175046100	17939955700	1348143620	989316350	1683895940	17744754700	486595776	440696864	1930403970	3825045760
sp|P26369|U2AF2_MOUSE	P26369	U2AF2_MOUSE	U2af2	475	Mus musculus OX=10090	1:Experimental evidence at protein level	Splicing factor U2AF 65 kDa subunit	1	0.999	10	222	222	222	23	28	26	26	32	30	26	31	23	28	26	26	32	30	26	31	23	28	26	26	32	30	26	31	3089553150	2641618430	2934147840	3135286530	3314947580	2613180160	2518882300	2692336900	846693570	757114690	751438980	736776260
sp|P26443|DHE3_MOUSE	P26443	DHE3_MOUSE	Glud1	558	Mus musculus OX=10090	1:Experimental evidence at protein level	Glutamate dehydrogenase 1, mitochondrial	1	0.999	57	1693	493	1693	212	216	208	227	215	203	201	211	59	64	61	62	67	58	61	61	212	216	208	227	215	203	201	211	65291231000	65430131000	75612848000	86708519000	57932046000	60405907000	71902527000	85437596000	23017224200	22447362000	22995023900	24221321200
sp|P26450|P85A_MOUSE	P26450	P85A_MOUSE	Pik3r1	724	Mus musculus OX=10090	1:Experimental evidence at protein level	Phosphatidylinositol 3-kinase regulatory subunit alpha	1	0.999	14	122	112	122	17	14	16	14	18	16	13	14	16	13	15	12	17	14	12	13	17	14	16	14	18	16	13	14	1089828740	885367300	910321020	791127230	1167781630	1224981120	655288060	939123390	213932656	213468816	206182176	185786512
sp|P26516|PSMD7_MOUSE	P26516	PSMD7_MOUSE	Psmd7	321	Mus musculus OX=10090	1:Experimental evidence at protein level	26S proteasome non-ATPase regulatory subunit 7	1	0.999	18	366	366	366	47	47	44	45	48	42	45	48	47	47	44	45	48	42	45	48	47	47	44	45	48	42	45	48	6770808800	6674307600	8425988100	10421953500	6273813000	6070423600	7891803100	10226887700	2729562620	2849510910	3106908670	2844367360
sp|P26638|SYSC_MOUSE	P26638	SYSC_MOUSE	Sars1	512	Mus musculus OX=10090	1:Experimental evidence at protein level	Serine--tRNA ligase, cytoplasmic	1	0.999	33	565	565	565	69	72	76	74	66	66	66	76	69	72	76	74	66	66	66	76	69	72	76	74	66	66	66	76	12438671400	11688255500	15730100200	25331290100	15987744800	14023536600	13356004400	16750165000	3560939260	3680957180	3792328700	3466257150
sp|P26883|FKB1A_MOUSE	P26883	FKB1A_MOUSE	Fkbp1a	108	Mus musculus OX=10090	1:Experimental evidence at protein level	Peptidyl-prolyl cis-trans isomerase FKBP1A	1	0.999	10	333	333	333	38	45	43	48	37	39	42	41	38	45	43	48	37	39	42	41	38	45	43	48	37	39	42	41	7918581800	8043728900	9688436700	10689600500	9688491000	8373017600	10038098900	9787146200	3094011650	3560546560	3771965440	3882792960
sp|P27046|MA2A1_MOUSE	P27046	MA2A1_MOUSE	Man2a1	1150	Mus musculus OX=10090	1:Experimental evidence at protein level	Alpha-mannosidase 2	1	0.999	22	246	246	246	30	35	29	32	34	31	27	28	30	35	29	32	34	31	27	28	30	35	29	32	34	31	27	28	2000567680	2209511420	2015926910	2239740420	1868889340	2110436350	2127266430	2108540160	539193150	596161660	614489730	570593790
sp|P27048|RSMB_MOUSE	P27048	RSMB_MOUSE	Snrpb	231	Mus musculus OX=10090	1:Experimental evidence at protein level	Small nuclear ribonucleoprotein-associated protein B	1	0.999	8	147	33	147	18	16	16	21	20	19	22	15	3	5	4	4	4	4	5	4	18	16	16	21	20	19	22	15	1711489410	1449609980	1856943870	2409379070	1693843460	1904841860	2309503490	1968518910	476580640	479298304	492803328	508221280
sp|P27546|MAP4_MOUSE	P27546	MAP4_MOUSE	Map4	1125	Mus musculus OX=10090	1:Experimental evidence at protein level	Microtubule-associated protein 4	1	0.999	14	220	220	220	28	25	28	26	28	31	30	24	28	25	28	26	28	31	30	24	28	25	28	26	28	31	30	24	2516769020	2312680960	2949931010	2919503360	2576667900	2714939900	3085052930	3852491260	612539460	606490300	681511740	593332220
sp|P27600|GNA12_MOUSE	P27600	GNA12_MOUSE	Gna12	379	Mus musculus OX=10090	1:Experimental evidence at protein level	Guanine nucleotide-binding protein subunit alpha-12	1	0.999	4	14	14	22	1	2	2	2	2	1	3	1	1	2	2	2	2	1	3	1	2	2	3	3	4	2	4	2	481608448	280679712	527162176	540168190	605959420	415165664	859535550	546397760	0	0	0	0
sp|P27601|GNA13_MOUSE	P27601	GNA13_MOUSE	Gna13	377	Mus musculus OX=10090	1:Experimental evidence at protein level	Guanine nucleotide-binding protein subunit alpha-13	1	0.999	18	243	235	243	33	32	30	28	38	28	31	23	32	32	29	27	36	27	30	22	33	32	30	28	38	28	31	23	10318179300	5014612000	4209752580	5553415700	4757399600	4631930400	4230654210	4626000400	3173307650	2841722110	3066530050	3030851330
sp|P27612|PLAP_MOUSE	P27612	PLAP_MOUSE	Plaa	794	Mus musculus OX=10090	1:Experimental evidence at protein level	Phospholipase A-2-activating protein	1	0.999	14	116	116	116	15	13	13	17	16	12	14	16	15	13	13	17	16	12	14	16	15	13	13	17	16	12	14	16	1397318530	1369810820	1432227970	1738875010	1415615230	1497805950	1114969860	1171243780	309793088	326103616	330326496	349380928
sp|P27641|XRCC5_MOUSE	P27641	XRCC5_MOUSE	Xrcc5	732	Mus musculus OX=10090	1:Experimental evidence at protein level	X-ray repair cross-complementing protein 5	0.9747	0.999	1	11	11	11	1	1	2	1	1	2	2	1	1	1	2	1	1	2	2	1	1	1	2	1	1	2	2	1	66165912	55918960	56990232	56631408	58003732	70095080	69875528	58031372	0	0	0	0
sp|P27659|RL3_MOUSE	P27659	RL3_MOUSE	Rpl3	403	Mus musculus OX=10090	1:Experimental evidence at protein level	60S ribosomal protein L3	1	0.999	58	1990	1990	1990	264	255	256	230	259	256	235	235	264	255	256	230	259	256	235	235	264	255	256	230	259	256	235	235	87807943000	83806044000	93632004000	85653193000	75613864000	84436967000	93154116000	96250774000	28363317200	29163159600	28617881600	27456124900
sp|P27661|H2AX_MOUSE	P27661	H2AX_MOUSE	H2ax	143	Mus musculus OX=10090	1:Experimental evidence at protein level	Histone H2AX	1	0.999	13	43	43	1020	5	5	6	4	7	6	6	4	5	5	6	4	7	6	6	4	120	124	124	153	128	117	140	114	216210752	206446896	232026688	323177632	277620800	284916288	273229792	165331248	75346480	72150240	79471392	91811648
sp|P27699|CREM_MOUSE	P27699	CREM_MOUSE	Crem	357	Mus musculus OX=10090	1:Experimental evidence at protein level	cAMP-responsive element modulator	0.9747	0.999	1	7	7	7	0	1	1	1	1	1	1	1	0	1	1	1	1	1	1	1	0	1	1	1	1	1	1	1	47368568	0	44027808	36090232	47111056	40684416	0	39982344	0	0	0	0
sp|P27773|PDIA3_MOUSE	P27773	PDIA3_MOUSE	Pdia3	505	Mus musculus OX=10090	1:Experimental evidence at protein level	Protein disulfide-isomerase A3	1	0.999	84	3865	3865	3865	481	516	489	469	479	488	447	496	481	516	489	469	479	488	447	496	481	516	489	469	479	488	447	496	230157943000	237827801000	293308924000	259544695000	249557303000	243860029000	232909029000	289561575000	85074510000	90238599000	93133103000	94386282000
sp|P27790|CENPB_MOUSE	P27790	CENPB_MOUSE	Cenpb	599	Mus musculus OX=10090	2:Experimental evidence at transcript level	Major centromere autoantigen B	1	0.999	11	52	52	52	5	6	7	7	7	6	6	8	5	6	7	7	7	6	6	8	5	6	7	7	7	6	6	8	159833168	411831392	564400510	217242464	215492736	708442300	920080770	210784672	155758144	166022704	152669536	149209968
sp|P27792|LYL1_MOUSE	P27792	LYL1_MOUSE	Lyl1	278	Mus musculus OX=10090	2:Experimental evidence at transcript level	Protein lyl-1	0.9387	0.9975	1	1	1	1	1	0	0	0	0	0	0	0	1	0	0	0	0	0	0	0	1	0	0	0	0	0	0	0	43075764	0	0	0	0	0	0	0	0	0	0	0
sp|P27808|MGAT1_MOUSE	P27808	MGAT1_MOUSE	Mgat1	447	Mus musculus OX=10090	1:Experimental evidence at protein level	Alpha-1,3-mannosyl-glycoprotein 2-beta-N-acetylglucosaminyltransferase	1	0.999	8	101	101	101	12	11	14	11	16	15	12	10	12	11	14	11	16	15	12	10	12	11	14	11	16	15	12	10	1170707840	643078590	1360847490	2501979650	1380527100	1352488320	1583486340	1630934660	521261952	657382020	579953150	624548800
sp|P27870|VAV_MOUSE	P27870	VAV_MOUSE	Vav1	845	Mus musculus OX=10090	1:Experimental evidence at protein level	Proto-oncogene vav	1	0.999	30	394	393	394	50	49	48	49	50	53	47	48	50	49	48	48	50	53	47	48	50	49	48	49	50	53	47	48	6073461800	6155958800	5973344300	7792110600	5769146400	6414125100	6184513500	6329633300	1287949440	1282443260	1229163520	1086715650
sp|P28028|BRAF_MOUSE	P28028	BRAF_MOUSE	Braf	751	Mus musculus OX=10090	1:Experimental evidence at protein level	Serine/threonine-protein kinase B-raf	1	0.999	9	43	43	51	6	6	3	8	3	5	4	8	6	6	3	8	3	5	4	8	7	7	4	9	4	6	5	9	288878176	227101600	313900128	587565630	363455552	386259328	440761312	493409952	153471568	166805344	172840352	177832160
sp|P28033|CEBPB_MOUSE	P28033	CEBPB_MOUSE	Cebpb	296	Mus musculus OX=10090	1:Experimental evidence at protein level	CCAAT/enhancer-binding protein beta	1	0.999	4	32	32	32	4	4	4	4	4	4	3	5	4	4	4	4	4	4	3	5	4	4	4	4	4	4	3	5	162007392	164430880	196560752	224673360	186110064	236964864	191610272	223953344	51555948	58892400	55984924	55553768
sp|P28063|PSB8_MOUSE	P28063	PSB8_MOUSE	Psmb8	276	Mus musculus OX=10090	1:Experimental evidence at protein level	Proteasome subunit beta type-8	1	0.999	16	318	318	318	39	38	38	38	41	34	44	46	39	38	38	38	41	34	44	46	39	38	38	38	41	34	44	46	10243889200	8760807400	7205492700	13007585300	7644527600	9637922800	7321295400	8566700500	7609838600	6703070200	6680592400	5999474200
sp|P28076|PSB9_MOUSE	P28076	PSB9_MOUSE	Psmb9	219	Mus musculus OX=10090	1:Experimental evidence at protein level	Proteasome subunit beta type-9	1	0.999	8	100	100	100	11	13	12	12	12	13	13	14	11	13	12	12	12	13	13	14	11	13	12	12	12	13	13	14	1562928380	2017881860	2709467900	3270535940	1715569410	1843840380	2004414080	3663225600	1677672450	1463234300	1608603140	1479097340
sp|P28271|ACOHC_MOUSE	P28271	ACOHC_MOUSE	Aco1	889	Mus musculus OX=10090	1:Experimental evidence at protein level	Cytoplasmic aconitate hydratase	1	0.999	23	306	301	306	36	40	38	43	34	40	36	39	35	40	38	42	33	39	36	38	36	40	38	43	34	40	36	39	3229719040	2623152900	4111980540	6789381600	3610716420	3287283970	3937601280	4079390980	848735490	819775620	856004610	768081540
sp|P28352|APEX1_MOUSE	P28352	APEX1_MOUSE	Apex1	317	Mus musculus OX=10090	1:Experimental evidence at protein level	DNA-(apurinic or apyrimidinic site) endonuclease	1	0.999	28	425	425	425	46	53	61	54	56	52	47	56	46	53	61	54	56	52	47	56	46	53	61	54	56	52	47	56	10798763000	8011185200	9537471500	11811242000	9843568600	10069101600	8665189400	10100510700	2841853950	2698280960	2744505600	2696842750
sp|P28474|ADHX_MOUSE	P28474	ADHX_MOUSE	Adh5	374	Mus musculus OX=10090	1:Experimental evidence at protein level	Alcohol dehydrogenase class-3	1	0.999	9	147	147	147	20	18	19	20	17	15	19	19	20	18	19	20	17	15	19	19	20	18	19	20	17	15	19	19	1274466300	1538791170	1764345090	2274032380	1817819140	1760573310	1712133630	1329803390	413322656	430613056	424102368	402447808
sp|P28571|SC6A9_MOUSE	P28571	SC6A9_MOUSE	Slc6a9	692	Mus musculus OX=10090	1:Experimental evidence at protein level	Sodium- and chloride-dependent glycine transporter 1	0.9746	0.999	1	5	5	5	1	0	1	0	1	1	0	1	1	0	1	0	1	1	0	1	1	0	1	0	1	1	0	1	32376156	30221140	26140660	30426594	25758964	39979196	24684548	23081364	0	0	0	0
sp|P28574|MAX_MOUSE	P28574	MAX_MOUSE	Max	160	Mus musculus OX=10090	1:Experimental evidence at protein level	Protein max	1	0.999	5	103	103	103	13	11	14	7	15	18	13	12	13	11	14	7	15	18	13	12	13	11	14	7	15	18	13	12	1448012290	1492056060	1822032380	1352050050	2065029120	1662819330	1645705730	1286878460	428824064	425169760	522560640	383057376
sp|P28650|PURA1_MOUSE	P28650	PURA1_MOUSE	Adss1	457	Mus musculus OX=10090	1:Experimental evidence at protein level	Adenylosuccinate synthetase isozyme 1	1	0.999	14	308	287	308	38	40	41	35	39	34	41	40	35	36	39	32	37	31	39	38	38	40	41	35	39	34	41	40	6889688600	7534711800	8597949400	8005493200	7268073000	7720540200	7350113800	9095679000	3702493440	3761991940	3385134340	3193998590
sp|P28656|NP1L1_MOUSE	P28656	NP1L1_MOUSE	Nap1l1	391	Mus musculus OX=10090	1:Experimental evidence at protein level	Nucleosome assembly protein 1-like 1	1	0.999	30	580	531	580	76	80	77	75	63	74	63	72	70	73	71	68	58	67	57	67	76	80	77	75	63	74	63	72	19866744800	17161463800	16412125200	16057587700	16370353200	14859477000	14401460200	16895522800	5895773700	5660671500	5364213800	5221187100
sp|P28658|ATX10_MOUSE	P28658	ATX10_MOUSE	Atxn10	475	Mus musculus OX=10090	1:Experimental evidence at protein level	Ataxin-10	1	0.999	6	67	67	67	9	9	8	7	9	10	7	8	9	9	8	7	9	10	7	8	9	9	8	7	9	10	7	8	503291136	555457730	446331392	528627040	520233312	462589248	516435200	459590400	232747472	282315456	232907680	236362928
sp|P28659|CELF1_MOUSE	P28659	CELF1_MOUSE	Celf1	486	Mus musculus OX=10090	1:Experimental evidence at protein level	CUGBP Elav-like family member 1	1	0.999	12	43	43	69	5	5	8	3	4	5	7	6	5	5	8	3	4	5	7	6	9	8	11	6	7	8	11	9	526699712	402618304	590041540	695953020	571090880	614149120	707688190	471221440	171812528	190954112	204108256	209276592
sp|P28662|BRI3_MOUSE	P28662	BRI3_MOUSE	Bri3	125	Mus musculus OX=10090	2:Experimental evidence at transcript level	Brain protein I3	0.9967	0.999	2	9	9	9	2	1	1	1	1	1	1	1	2	1	1	1	1	1	1	1	2	1	1	1	1	1	1	1	294978752	202756144	184647600	198044400	75237736	164918112	71647816	70336232	196281072	136411296	124148112	134415072
sp|P28665|MUG1_MOUSE	P28665	MUG1_MOUSE	Mug1	1476	Mus musculus OX=10090	1:Experimental evidence at protein level	Murinoglobulin-1	0.9319	0.997	2	4	2	4	1	0	0	0	0	0	1	2	1	0	0	0	0	0	0	1	1	0	0	0	0	0	1	2	0	0	28931878	0	31835432	28676376	39700972	39952268	0	0	0	0
sp|P28667|MRP_MOUSE	P28667	MRP_MOUSE	Marcksl1	200	Mus musculus OX=10090	1:Experimental evidence at protein level	MARCKS-related protein	1	0.999	4	52	52	52	4	5	7	12	4	4	5	11	4	5	7	12	4	4	5	11	4	5	7	12	4	4	5	11	298503520	354573024	480817408	487761984	301271840	364700736	488940480	480275712	210106000	268743872	280558208	262604832
sp|P28704|RXRB_MOUSE	P28704	RXRB_MOUSE	Rxrb	520	Mus musculus OX=10090	1:Experimental evidence at protein level	Retinoic acid receptor RXR-beta	1	0.999	8	62	21	62	7	9	5	11	6	7	7	10	2	2	1	6	2	2	1	5	7	9	5	11	6	7	7	10	380755392	378425952	386800000	616230270	325120096	396959776	311557056	513650816	134228608	122970384	126997232	111268640
sp|P28740|KIF2A_MOUSE	P28740	KIF2A_MOUSE	Kif2a	705	Mus musculus OX=10090	1:Experimental evidence at protein level	Kinesin-like protein KIF2A	1	0.999	22	241	225	241	31	27	29	30	28	33	33	30	29	25	27	28	26	31	31	28	31	27	29	30	28	33	33	30	1509336830	1562454530	1713583360	1490360960	1553422850	1675173890	1946234110	1698919420	229698480	242884192	246947616	233639328
sp|P28741|KIF3A_MOUSE	P28741	KIF3A_MOUSE	Kif3a	701	Mus musculus OX=10090	1:Experimental evidence at protein level	Kinesin-like protein KIF3A	1	0.999	13	74	66	74	10	9	10	10	7	9	7	12	9	8	9	9	6	8	6	11	10	9	10	10	7	9	7	12	246419552	371711264	611056190	702256510	346779584	398922208	361250016	601670270	115951744	148810848	112018248	114784416
sp|P28798|GRN_MOUSE	P28798	GRN_MOUSE	Grn	589	Mus musculus OX=10090	1:Experimental evidence at protein level	Progranulin	1	0.999	8	140	140	140	17	18	15	21	14	15	18	22	17	18	15	21	14	15	18	22	17	18	15	21	14	15	18	22	3401420540	3084653310	2136650110	4615998500	2571927810	2999390720	2423459580	3199050240	1670192640	1929959300	1777908860	2269965820
sp|P28867|KPCD_MOUSE	P28867	KPCD_MOUSE	Prkcd	674	Mus musculus OX=10090	1:Experimental evidence at protein level	Protein kinase C delta type	1	0.999	30	498	497	498	63	63	62	53	64	62	68	63	63	63	62	53	64	62	68	62	63	63	62	53	64	62	68	63	14552136700	16103811100	11328114700	20420929500	12589292500	13401587700	11928095700	13149563900	7910339600	7994696200	8800710700	9243673600
sp|P29341|PABP1_MOUSE	P29341	PABP1_MOUSE	Pabpc1	636	Mus musculus OX=10090	1:Experimental evidence at protein level	Polyadenylate-binding protein 1	1	0.999	76	2481	2481	2481	307	326	329	290	311	305	296	317	307	326	329	290	311	305	296	317	307	326	329	290	311	305	296	317	117809603000	101303738000	89306399000	96668639000	95053054000	112059474000	100428866000	82996625000	42129134000	45721993000	42769162000	43588829000
sp|P29351|PTN6_MOUSE	P29351	PTN6_MOUSE	Ptpn6	595	Mus musculus OX=10090	1:Experimental evidence at protein level	Tyrosine-protein phosphatase non-receptor type 6	1	0.999	51	1137	1090	1137	133	149	142	149	143	139	139	143	127	143	138	142	137	132	133	138	133	149	142	149	143	139	139	143	31643303900	34831925000	40268669000	45827744000	32252254200	33362751500	37022106000	45492634000	10781071400	11356555300	11874522100	11884507100
sp|P29352|PTN22_MOUSE	P29352	PTN22_MOUSE	Ptpn22	802	Mus musculus OX=10090	1:Experimental evidence at protein level	Tyrosine-protein phosphatase non-receptor type 22	1	0.999	7	51	51	51	6	5	6	5	8	9	7	5	6	5	6	5	8	9	7	5	6	5	6	5	8	9	7	5	285550336	394583456	369701760	269506944	436871488	444880384	375240672	316105312	94539232	104220344	101261496	85428120
sp|P29391|FRIL1_MOUSE	P29391	FRIL1_MOUSE	Ftl1	183	Mus musculus OX=10090	1:Experimental evidence at protein level	Ferritin light chain 1	1	0.999	8	56	22	56	7	7	6	7	7	7	8	7	3	3	3	3	2	3	2	3	7	7	6	7	7	7	8	7	415140064	299738528	418292416	443292896	527280992	546390080	553939330	427544384	139264032	104697416	130844856	155720512
sp|P29416|HEXA_MOUSE	P29416	HEXA_MOUSE	Hexa	528	Mus musculus OX=10090	1:Experimental evidence at protein level	Beta-hexosaminidase subunit alpha	1	0.999	12	132	132	132	15	18	18	15	16	16	17	17	15	18	18	15	16	16	17	17	15	18	18	15	16	16	17	17	2222659580	1979050240	1933213310	1435047040	1978758400	1986506880	1928178560	2175242500	783888450	665587650	645908290	580906620
sp|P29452|CASP1_MOUSE	P29452	CASP1_MOUSE	Casp1	402	Mus musculus OX=10090	1:Experimental evidence at protein level	Caspase-1	1	0.999	14	226	226	226	28	30	29	27	27	30	27	28	28	30	29	27	27	30	27	28	28	30	29	27	27	30	27	28	4945472500	4157933820	3918632450	4993900500	3003121150	4857257500	3670044670	4783815200	2732628990	2441175810	2626173180	2710327300
sp|P29594|CASP2_MOUSE	P29594	CASP2_MOUSE	Casp2	452	Mus musculus OX=10090	1:Experimental evidence at protein level	Caspase-2	1	0.999	5	48	48	48	6	6	7	5	6	7	4	7	6	6	7	5	6	7	4	7	6	6	7	5	6	7	4	7	236850816	180221184	232391808	178457680	179169424	236130736	180297920	198570064	68729216	54435464	52389100	50501960
sp|P29595|NEDD8_MOUSE	P29595	NEDD8_MOUSE	Nedd8	81	Mus musculus OX=10090	1:Experimental evidence at protein level	NEDD8	1	0.999	5	45	0	45	5	5	5	9	4	8	4	5	0	0	0	0	0	0	0	0	5	5	5	9	4	8	4	5	380084480	419314432	443436704	422250688	275710624	306927200	323683936	214117392	263744176	248414208	248897152	203224480
sp|P29752|LALBA_MOUSE	P29752	LALBA_MOUSE	Lalba	143	Mus musculus OX=10090	1:Experimental evidence at protein level	Alpha-lactalbumin	0.8874	0.9951	1	5	5	5	1	1	1	0	1	1	0	0	1	1	1	0	1	1	0	0	1	1	1	0	1	1	0	0	131881120	118119136	128743216	76952816	148214400	112347128	125838624	150674624	0	0	0	0
sp|P29758|OAT_MOUSE	P29758	OAT_MOUSE	Oat	439	Mus musculus OX=10090	1:Experimental evidence at protein level	Ornithine aminotransferase, mitochondrial	1	0.999	37	764	764	764	91	99	98	96	98	91	96	95	91	99	98	96	98	91	96	95	91	99	98	96	98	91	96	95	32741351400	33912625200	29106991100	48460485000	30419382300	31297415200	23927816200	34947973000	7995609600	9086968800	8689204200	9677623300
sp|P29788|VTNC_MOUSE	P29788	VTNC_MOUSE	Vtn	478	Mus musculus OX=10090	1:Experimental evidence at protein level	Vitronectin	0.9994	0.999	2	28	28	28	3	5	4	4	2	3	3	4	3	5	4	4	2	3	3	4	3	5	4	4	2	3	3	4	648209790	371307552	517222016	793412670	507947712	536970430	580115970	1229914110	589536190	424271488	445862304	637465980
sp|P29812|TYRP2_MOUSE	P29812	TYRP2_MOUSE	Dct	517	Mus musculus OX=10090	1:Experimental evidence at protein level	L-dopachrome tautomerase	0.7882	0.9898	1	1	1	1	0	1	0	0	0	0	0	0	0	1	0	0	0	0	0	0	0	1	0	0	0	0	0	0	0	0	0	0	0	0	0	0	0	0	0	0
sp|P30115|GSTA3_MOUSE	P30115	GSTA3_MOUSE	Gsta3	221	Mus musculus OX=10090	1:Experimental evidence at protein level	Glutathione S-transferase A3	0.8628	0.9939	1	8	8	8	1	1	1	1	1	1	1	1	1	1	1	1	1	1	1	1	1	1	1	1	1	1	1	1	39799252	45232860	36814120	38789608	34386040	44824076	37785784	36787200	0	0	0	0
sp|P30204|MSRE_MOUSE	P30204	MSRE_MOUSE	Msr1	458	Mus musculus OX=10090	1:Experimental evidence at protein level	Macrophage scavenger receptor types I and II	1	0.999	14	203	203	203	19	23	26	36	24	19	25	31	19	23	26	36	24	19	25	31	19	23	26	36	24	19	25	31	26209046500	20305492000	14159799300	29124460500	11694263300	20863561700	15914074100	16840228900	16262678500	16103469100	16229684200	23997069300
sp|P30276|CCNB2_MOUSE	P30276	CCNB2_MOUSE	Ccnb2	398	Mus musculus OX=10090	1:Experimental evidence at protein level	G2/mitotic-specific cyclin-B2	1	0.999	4	32	32	42	5	4	4	3	5	5	3	3	5	4	4	3	5	5	3	3	6	5	5	4	6	6	6	4	199525440	180490096	115043880	128277344	195185184	148586080	210688112	89450720	65494104	61816032	63114244	48711360
sp|P30282|CCND3_MOUSE	P30282	CCND3_MOUSE	Ccnd3	292	Mus musculus OX=10090	1:Experimental evidence at protein level	G1/S-specific cyclin-D3	0.9747	0.999	2	2	2	2	0	0	0	0	0	0	0	2	0	0	0	0	0	0	0	2	0	0	0	0	0	0	0	2	357353408	49759528	267938560	35826116	0	0	0	283371424	0	0	229055888	0
sp|P30285|CDK4_MOUSE	P30285	CDK4_MOUSE	Cdk4	303	Mus musculus OX=10090	1:Experimental evidence at protein level	Cyclin-dependent kinase 4	1	0.999	22	355	355	370	43	46	45	45	42	41	49	44	43	46	45	45	42	41	49	44	44	48	48	47	43	43	51	46	2292270590	2272164100	2585900030	2715679740	2481003260	2453297660	2574180860	2529729790	408420928	389816672	415060128	441096096
sp|P30306|MPIP2_MOUSE	P30306	MPIP2_MOUSE	Cdc25b	576	Mus musculus OX=10090	1:Experimental evidence at protein level	M-phase inducer phosphatase 2	0.9573	0.9983	1	1	1	1	0	0	0	0	0	0	1	0	0	0	0	0	0	0	1	0	0	0	0	0	0	0	1	0	0	0	0	0	0	0	0	0	0	0	0	0
sp|P30355|AL5AP_MOUSE	P30355	AL5AP_MOUSE	Alox5ap	161	Mus musculus OX=10090	1:Experimental evidence at protein level	Arachidonate 5-lipoxygenase-activating protein	1	0.999	2	29	29	29	4	4	3	3	3	5	3	4	4	4	3	3	3	5	3	4	4	4	3	3	3	5	3	4	382309376	298794432	300909088	406465248	299666400	364421344	340119296	273122816	171066256	186569936	157398016	172397184
sp|P30412|PPIC_MOUSE	P30412	PPIC_MOUSE	Ppic	212	Mus musculus OX=10090	1:Experimental evidence at protein level	Peptidyl-prolyl cis-trans isomerase C	1	0.999	5	58	58	58	7	9	6	9	7	7	7	6	7	9	6	9	7	7	7	6	7	9	6	9	7	7	7	6	611558590	450317088	806393090	1101688700	548110210	630319620	691358210	849930820	560759170	452492960	585919620	598814080
sp|P30415|NKTR_MOUSE	P30415	NKTR_MOUSE	Nktr	1453	Mus musculus OX=10090	1:Experimental evidence at protein level	NK-tumor recognition protein	1	0.999	7	59	59	59	6	7	6	7	8	7	10	8	6	7	6	7	8	7	10	8	6	7	6	7	8	7	10	8	377456640	380028736	434657920	409061280	393527200	437673664	595252860	450184960	125599264	111305232	121475960	123908576
sp|P30416|FKBP4_MOUSE	P30416	FKBP4_MOUSE	Fkbp4	458	Mus musculus OX=10090	1:Experimental evidence at protein level	Peptidyl-prolyl cis-trans isomerase FKBP4	1	0.999	48	1492	1492	1492	184	203	189	186	185	181	180	184	184	203	189	186	185	181	180	184	184	203	189	186	185	181	180	184	48829923000	47807496000	49498780000	56747119000	37828542000	45768401000	37738390000	57150050000	14466317300	15138962400	16140862500	13956496400
sp|P30658|CBX2_MOUSE	P30658	CBX2_MOUSE	Cbx2	519	Mus musculus OX=10090	1:Experimental evidence at protein level	Chromobox protein homolog 2	0.9993	0.999	2	6	6	6	2	0	1	1	0	1	1	0	2	0	1	1	0	1	1	0	2	0	1	1	0	1	1	0	73454648	82943320	73890136	82499760	51351188	73381424	96533096	248647072	0	0	0	0
sp|P30678|GNA15_MOUSE	P30678	GNA15_MOUSE	Gna15	374	Mus musculus OX=10090	2:Experimental evidence at transcript level	Guanine nucleotide-binding protein subunit alpha-15	0.9	0.9957	1	2	2	2	0	0	1	0	0	0	0	1	0	0	1	0	0	0	0	1	0	0	1	0	0	0	0	1	0	0	45178528	33640772	0	0	0	0	0	0	0	0
sp|P30681|HMGB2_MOUSE	P30681	HMGB2_MOUSE	Hmgb2	210	Mus musculus OX=10090	1:Experimental evidence at protein level	High mobility group protein B2	1	0.999	13	300	116	300	40	39	38	36	36	33	35	43	13	13	14	18	13	13	13	19	40	39	38	36	36	33	35	43	33437184000	29443997700	28087506900	25327620100	25452769300	38415978000	21596409900	27057424400	19524485100	17335773200	21507280900	20792827900
sp|P30993|C5AR1_MOUSE	P30993	C5AR1_MOUSE	C5ar1	351	Mus musculus OX=10090	1:Experimental evidence at protein level	C5a anaphylatoxin chemotactic receptor 1	0.9747	0.999	1	6	6	6	0	0	1	2	1	1	1	0	0	0	1	2	1	1	1	0	0	0	1	2	1	1	1	0	26746434	31696782	70250688	85070432	63854560	45666408	54585436	34943740	0	0	0	0
sp|P30999|CTND1_MOUSE	P30999	CTND1_MOUSE	Ctnnd1	938	Mus musculus OX=10090	1:Experimental evidence at protein level	Catenin delta-1	1	0.999	37	769	769	769	94	96	93	91	98	98	98	101	94	96	93	91	98	98	98	101	94	96	93	91	98	98	98	101	23633899500	16776057900	14362124300	21499131900	16297926700	19303845900	16572443600	20161787900	3379152380	3313202940	3497058050	3333116930
sp|P31001|DESM_MOUSE	P31001	DESM_MOUSE	Des	469	Mus musculus OX=10090	1:Experimental evidence at protein level	Desmin	1	0.999	14	49	49	237	6	4	6	6	8	7	7	5	6	4	6	6	8	7	7	5	21	15	27	62	26	23	23	40	250213120	257718208	452334496	451800800	292054784	273192096	326855360	333845824	158507264	0	293271872	364365184
sp|P31041|CD28_MOUSE	P31041	CD28_MOUSE	Cd28	218	Mus musculus OX=10090	1:Experimental evidence at protein level	T-cell-specific surface glycoprotein CD28	0.8681	0.9942	1	10	10	10	2	2	1	0	2	0	1	2	2	2	1	0	2	0	1	2	2	2	1	0	2	0	1	2	180390752	240932064	66263840	0	192861280	0	51316044	123531208	0	0	0	0
sp|P31230|AIMP1_MOUSE	P31230	AIMP1_MOUSE	Aimp1	310	Mus musculus OX=10090	1:Experimental evidence at protein level	Aminoacyl tRNA synthase complex-interacting multifunctional protein 1	1	0.999	16	336	336	336	39	47	47	46	44	37	39	37	39	47	47	46	44	37	39	37	39	47	47	46	44	37	39	37	6553223200	6770756600	9613495300	13686983700	6934571500	8227384800	9290640400	11051648000	5707188200	5354441200	5639100900	5706265600
sp|P31254|UBA1Y_MOUSE	P31254	UBA1Y_MOUSE	Uba1y	1058	Mus musculus OX=10090	1:Experimental evidence at protein level	Ubiquitin-like modifier-activating enzyme 1 Y	1	0.999	7	21	21	88	3	2	5	3	2	3	3	0	3	2	5	3	2	3	3	0	11	13	16	13	11	12	12	0	220123328	906059070	988638270	615669250	767358270	8.08e+06	27450310	1130626430	400698304	481224416	573255490	564132100
sp|P31266|SUH_MOUSE	P31266	SUH_MOUSE	Rbpj	526	Mus musculus OX=10090	1:Experimental evidence at protein level	Recombining binding protein suppressor of hairless	1	0.999	15	207	169	207	28	23	21	28	26	29	24	28	22	18	18	24	21	24	19	23	28	23	21	28	26	29	24	28	2682611710	2750080770	2719874300	3061023230	2667993340	2784014340	2895170300	3045007870	441450688	421811136	420614496	473576064
sp|P31324|KAP3_MOUSE	P31324	KAP3_MOUSE	Prkar2b	416	Mus musculus OX=10090	1:Experimental evidence at protein level	cAMP-dependent protein kinase type II-beta regulatory subunit	1	0.999	9	33	33	46	4	4	5	7	2	4	3	4	4	4	5	7	2	4	3	4	5	7	7	8	3	6	5	5	246799040	202802848	385944896	502624416	144803616	207172256	259543968	470113728	186521280	190120192	159641936	135856976
sp|P31651|S6A12_MOUSE	P31651	S6A12_MOUSE	Slc6a12	614	Mus musculus OX=10090	2:Experimental evidence at transcript level	Sodium- and chloride-dependent betaine transporter	1	0.999	4	56	56	56	7	10	7	5	8	7	6	6	7	10	7	5	8	7	6	6	7	10	7	5	8	7	6	6	988104960	949761020	850999940	798514430	969654400	943639940	843316220	740781440	469055552	412052128	401288000	388334112
sp|P31750|AKT1_MOUSE	P31750	AKT1_MOUSE	Akt1	480	Mus musculus OX=10090	1:Experimental evidence at protein level	RAC-alpha serine/threonine-protein kinase	1	0.999	24	297	270	297	32	37	37	41	37	38	34	41	30	32	34	38	33	35	31	37	32	37	37	41	37	38	34	41	3899380220	2780846590	3293293820	4713255400	3258643970	3356601090	3183682300	3841745410	896443710	945911300	984266880	889027390
sp|P31786|ACBP_MOUSE	P31786	ACBP_MOUSE	Dbi	87	Mus musculus OX=10090	1:Experimental evidence at protein level	Acyl-CoA-binding protein	0.9988	0.999	1	13	13	13	2	1	2	3	2	1	1	1	2	1	2	3	2	1	1	1	2	1	2	3	2	1	1	1	656215300	283917408	376289184	603832380	607597700	585794620	560720900	361609472	0	285562176	0	512576800
sp|P31938|MP2K1_MOUSE	P31938	MP2K1_MOUSE	Map2k1	393	Mus musculus OX=10090	1:Experimental evidence at protein level	Dual specificity mitogen-activated protein kinase kinase 1	1	0.999	18	355	270	355	43	40	45	52	40	43	44	48	32	30	36	41	30	31	33	37	43	40	45	52	40	43	44	48	5941807600	6288272400	6169806300	6562394600	6264844800	5521617400	6040250900	6787402800	2145289600	2009817470	2015886340	1976377860
sp|P31996|CD68_MOUSE	P31996	CD68_MOUSE	Cd68	326	Mus musculus OX=10090	1:Experimental evidence at protein level	Macrosialin	1	0.999	5	124	124	124	18	16	15	16	15	18	12	14	18	16	15	16	15	18	12	14	18	16	15	16	15	18	12	14	2519124220	2704286460	2970562050	3269589760	2463458560	2560362500	2879478020	2755212290	1421788930	1449744640	1492964990	1680156030
sp|P32020|SCP2_MOUSE	P32020	SCP2_MOUSE	Scp2	547	Mus musculus OX=10090	1:Experimental evidence at protein level	Sterol carrier protein 2	1	0.999	4	54	54	54	6	6	6	8	7	7	7	7	6	6	6	8	7	7	7	7	6	6	6	8	7	7	7	7	257138272	225770896	289061440	317141088	288975456	280845184	281453760	310971072	106089248	96178144	120833616	121018208
sp|P32037|GTR3_MOUSE	P32037	GTR3_MOUSE	Slc2a3	493	Mus musculus OX=10090	1:Experimental evidence at protein level	Solute carrier family 2, facilitated glucose transporter member 3	0.9994	0.999	2	23	23	23	3	4	2	3	2	3	3	3	3	4	2	3	2	3	3	3	3	4	2	3	2	3	3	3	245986480	215348912	377587456	375557504	198873552	203991824	496950496	342010656	221589920	282908576	279990080	320367296
sp|P32067|LA_MOUSE	P32067	LA_MOUSE	Ssb	415	Mus musculus OX=10090	1:Experimental evidence at protein level	Lupus La protein homolog	1	0.999	27	976	976	976	126	123	140	98	138	131	107	113	126	123	140	98	138	131	107	113	126	123	140	98	138	131	107	113	13548331000	14374731800	13962736600	11772549100	13982782500	13703400400	14766286800	14043763700	2202699010	2454704640	2445149950	2070983810
sp|P32233|DRG1_MOUSE	P32233	DRG1_MOUSE	Drg1	367	Mus musculus OX=10090	1:Experimental evidence at protein level	Developmentally-regulated GTP-binding protein 1	1	0.999	19	271	271	274	34	31	33	33	34	35	37	34	34	31	33	33	34	35	37	34	34	32	34	34	34	35	37	34	19771379700	14961186800	11345514500	25281343500	11212782600	13580062700	11485299700	12013969400	8565099500	8154247700	8146111000	8728538100
sp|P32261|ANT3_MOUSE	P32261	ANT3_MOUSE	Serpinc1	465	Mus musculus OX=10090	1:Experimental evidence at protein level	Antithrombin-III	0.9669	0.9987	1	3	3	3	0	0	0	0	1	1	1	0	0	0	0	0	1	1	1	0	0	0	0	0	1	1	1	0	0	0	0	0	0	57301164	0	0	0	0	0	0
sp|P32883|RASK_MOUSE	P32883	RASK_MOUSE	Kras	189	Mus musculus OX=10090	1:Experimental evidence at protein level	GTPase KRas	1	0.999	8	33	33	72	4	3	4	4	5	5	4	4	4	3	4	4	5	5	4	4	9	8	8	8	9	11	10	9	171155136	145559008	319177312	232359824	197461648	173586384	189412688	194475904	102210064	79300984	134935440	95574368
sp|P32921|SYWC_MOUSE	P32921	SYWC_MOUSE	Wars1	481	Mus musculus OX=10090	1:Experimental evidence at protein level	Tryptophan--tRNA ligase, cytoplasmic	1	0.999	18	376	376	376	45	49	43	50	50	44	46	49	45	49	43	50	50	44	46	49	45	49	43	50	50	44	46	49	4900132400	4718180400	5173573600	5176199200	4519396400	5126260200	4800972300	4894733300	1432251520	1379422980	1420979710	1254243580
sp|P33174|KIF4_MOUSE	P33174	KIF4_MOUSE	Kif4	1231	Mus musculus OX=10090	1:Experimental evidence at protein level	Chromosome-associated kinesin KIF4	1	0.999	23	270	270	271	32	33	31	39	32	31	35	37	32	33	31	39	32	31	35	37	32	33	31	40	32	31	35	37	3212228100	3315231230	3948668420	4426950100	3434759420	3621544450	3953434370	4546511900	908481660	969114560	980102340	980278080
sp|P33175|KIF5A_MOUSE	P33175	KIF5A_MOUSE	Kif5a	1027	Mus musculus OX=10090	1:Experimental evidence at protein level	Kinesin heavy chain isoform 5A	1	0.999	12	51	51	138	7	7	6	5	6	8	6	6	7	7	6	5	6	8	6	6	22	18	18	16	18	17	13	16	656202690	531320896	388645920	382470016	536192384	500752768	298167104	430196896	250271840	196236832	177188336	168995968
sp|P33215|NEDD1_MOUSE	P33215	NEDD1_MOUSE	Nedd1	660	Mus musculus OX=10090	1:Experimental evidence at protein level	Protein NEDD1	1	0.999	7	43	43	43	6	4	6	2	5	5	8	7	6	4	6	2	5	5	8	7	6	4	6	2	5	5	8	7	569316930	488827648	391862816	375928608	529672768	440856800	513310368	495212544	202301248	157500448	161750240	148012080
sp|P33609|DPOLA_MOUSE	P33609	DPOLA_MOUSE	Pola1	1465	Mus musculus OX=10090	1:Experimental evidence at protein level	DNA polymerase alpha catalytic subunit	1	0.999	31	246	246	246	31	30	30	29	31	30	37	28	31	30	30	29	31	30	37	28	31	30	30	29	31	30	37	28	2193196540	2176215040	2307441660	2310931200	2253790720	2118183170	2369134080	2679010300	355277888	335366144	358418656	307117984
sp|P33610|PRI2_MOUSE	P33610	PRI2_MOUSE	Prim2	505	Mus musculus OX=10090	1:Experimental evidence at protein level	DNA primase large subunit	1	0.999	15	128	128	128	14	16	19	17	14	15	16	17	14	16	19	17	14	15	16	17	14	16	19	17	14	15	16	17	2361292290	1079375620	3309846270	3577162750	2144692100	2231404800	3194893060	4329075200	1603918340	1697946500	1747207810	1576514940
sp|P33611|DPOA2_MOUSE	P33611	DPOA2_MOUSE	Pola2	600	Mus musculus OX=10090	1:Experimental evidence at protein level	DNA polymerase alpha subunit B	1	0.999	11	186	186	186	21	26	23	23	23	23	22	25	21	26	23	23	23	23	22	25	21	26	23	23	23	23	22	25	1985687040	2061192190	1891620860	1872221820	2041498500	2000219520	1683895680	2013001090	415840640	440896896	381832096	359293120
sp|P34022|RANG_MOUSE	P34022	RANG_MOUSE	Ranbp1	203	Mus musculus OX=10090	1:Experimental evidence at protein level	Ran-specific GTPase-activating protein	1	0.999	28	641	641	641	84	75	74	94	83	72	76	83	84	75	74	94	83	72	76	83	84	75	74	94	83	72	76	83	13113702400	15321540600	21105219600	26931081200	12323177500	12373713900	18802245600	22639147000	9643126800	9964578800	10295131100	10905440300
sp|P34152|FAK1_MOUSE	P34152	FAK1_MOUSE	Ptk2	1052	Mus musculus OX=10090	1:Experimental evidence at protein level	Focal adhesion kinase 1	1	0.999	29	362	345	362	42	49	47	43	45	46	46	44	40	47	45	41	43	43	44	42	42	49	47	43	45	46	46	44	5984697900	4927097300	6767417300	6946974200	4867200000	5428487700	6688923100	6385223200	2515751170	2434740480	2629956350	2560933890
sp|P34884|MIF_MOUSE	P34884	MIF_MOUSE	Mif	115	Mus musculus OX=10090	1:Experimental evidence at protein level	Macrophage migration inhibitory factor	1	0.999	8	141	141	141	16	17	17	22	17	15	18	19	16	17	17	22	17	15	18	19	16	17	17	22	17	15	18	19	21152022500	11883843600	14677297200	60171002000	20547457000	17128309800	16177934300	23572160500	16827379700	18468190200	14549205000	26772326400
sp|P34902|IL2RG_MOUSE	P34902	IL2RG_MOUSE	Il2rg	369	Mus musculus OX=10090	1:Experimental evidence at protein level	Cytokine receptor common subunit gamma	1	0.999	5	25	25	25	2	5	4	2	4	2	3	3	2	5	4	2	4	2	3	3	2	5	4	2	4	2	3	3	179546320	195546192	165097488	92931600	184317888	145179120	122144256	167094128	71686192	77688216	65676740	53602932
sp|P35123|UBP4_MOUSE	P35123	UBP4_MOUSE	Usp4	962	Mus musculus OX=10090	1:Experimental evidence at protein level	Ubiquitin carboxyl-terminal hydrolase 4	1	0.999	20	248	248	248	28	31	26	31	33	34	32	33	28	31	26	31	33	34	32	33	28	31	26	31	33	34	32	33	2211654140	2037030400	2141006980	2162859010	2066866430	2012594180	2315104770	2331336960	432653088	392035616	409266240	360776192
sp|P35235|PTN11_MOUSE	P35235	PTN11_MOUSE	Ptpn11	593	Mus musculus OX=10090	1:Experimental evidence at protein level	Tyrosine-protein phosphatase non-receptor type 11	1	0.999	19	195	195	195	22	25	21	26	25	22	22	32	22	25	21	26	25	22	22	32	22	25	21	26	25	22	22	32	1485811460	1768129660	1747356670	1912701440	1752238460	1591313150	1563049730	1780852100	280025600	350508640	334873216	358099744
sp|P35276|RAB3D_MOUSE	P35276	RAB3D_MOUSE	Rab3d	219	Mus musculus OX=10090	1:Experimental evidence at protein level	Ras-related protein Rab-3D	1	0.999	4	12	12	12	0	2	0	3	2	2	2	1	0	2	0	3	2	2	2	1	0	2	0	3	2	2	2	1	0	0	0	0	0	0	0	0	0	0	0	0
sp|P35278|RAB5C_MOUSE	P35278	RAB5C_MOUSE	Rab5c	216	Mus musculus OX=10090	1:Experimental evidence at protein level	Ras-related protein Rab-5C	1	0.999	13	315	167	315	41	44	41	41	41	39	32	36	22	23	23	21	22	21	17	18	41	44	41	41	41	39	32	36	39780135000	29897955300	24762658800	48069448000	28506011600	34719044000	23632097300	32029016100	24835797000	23709378600	25485860900	26925805600
sp|P35279|RAB6A_MOUSE	P35279	RAB6A_MOUSE	Rab6a	208	Mus musculus OX=10090	1:Experimental evidence at protein level	Ras-related protein Rab-6A	1	0.999	8	164	107	164	24	23	20	18	18	19	19	23	15	14	14	12	12	12	12	16	24	23	20	18	18	19	19	23	12938256400	13073695700	7918473700	14539662300	9929628700	11053715500	8802477100	6553127400	10677958700	9786442800	8826482700	8254077400
sp|P35282|RAB21_MOUSE	P35282	RAB21_MOUSE	Rab21	222	Mus musculus OX=10090	1:Experimental evidence at protein level	Ras-related protein Rab-21	1	0.999	10	120	119	120	16	16	15	17	12	14	14	16	16	16	15	16	12	14	14	16	16	16	15	17	12	14	14	16	1360104960	1442154110	1286485380	1376295420	1335962240	1390446080	1432553980	1335625860	433182304	450980384	444995424	497016640
sp|P35283|RAB12_MOUSE	P35283	RAB12_MOUSE	Rab12	243	Mus musculus OX=10090	1:Experimental evidence at protein level	Ras-related protein Rab-12	1	0.999	7	59	59	59	7	8	7	7	8	7	8	7	7	8	7	7	8	7	8	7	7	8	7	7	8	7	8	7	348290592	407955808	318480000	309345152	366677952	315487776	513820992	255394240	130851840	156749392	137653216	132729072
sp|P35285|RB22A_MOUSE	P35285	RB22A_MOUSE	Rab22a	194	Mus musculus OX=10090	1:Experimental evidence at protein level	Ras-related protein Rab-22A	0.9982	0.999	3	11	11	11	2	2	1	1	1	1	2	1	2	2	1	1	1	1	2	1	2	2	1	1	1	1	2	1	42288220	56190408	39425688	62706456	38083396	36584520	59651624	60748572	0	0	0	0
sp|P35288|RAB23_MOUSE	P35288	RAB23_MOUSE	Rab23	237	Mus musculus OX=10090	1:Experimental evidence at protein level	Ras-related protein Rab-23	1	0.999	3	13	13	13	1	1	2	2	2	2	2	1	1	1	2	2	2	2	2	1	1	1	2	2	2	2	2	1	84152992	41774016	51390128	68376768	72141248	43151828	43576952	44870012	49871648	0	0	39780148
sp|P35290|RAB24_MOUSE	P35290	RAB24_MOUSE	Rab24	203	Mus musculus OX=10090	1:Experimental evidence at protein level	Ras-related protein Rab-24	1	0.999	3	27	27	27	3	4	4	4	3	2	4	3	3	4	4	4	3	2	4	3	3	4	4	4	3	2	4	3	397571872	236177168	521663680	459568640	385782240	458638752	696180740	540915460	344617728	266334096	419111200	374633440
sp|P35293|RAB18_MOUSE	P35293	RAB18_MOUSE	Rab18	206	Mus musculus OX=10090	1:Experimental evidence at protein level	Ras-related protein Rab-18	1	0.999	10	101	101	102	13	15	10	14	12	12	12	13	13	15	10	14	12	12	12	13	13	15	10	15	12	12	12	13	1352540160	1076718590	1664670720	2169390080	1288075260	1531259260	1542744700	1823434620	706138820	628525310	727465150	652302720
sp|P35441|TSP1_MOUSE	P35441	TSP1_MOUSE	Thbs1	1170	Mus musculus OX=10090	1:Experimental evidence at protein level	Thrombospondin-1	0.9365	0.9974	1	3	3	3	1	1	0	0	0	0	0	1	1	1	0	0	0	0	0	1	1	1	0	0	0	0	0	1	19017576	0	32948780	30933554	0	0	0	46466104	0	0	0	0
sp|P35456|UPAR_MOUSE	P35456	UPAR_MOUSE	Plaur	327	Mus musculus OX=10090	1:Experimental evidence at protein level	Urokinase plasminogen activator surface receptor	0.9736	0.999	2	3	3	3	0	0	1	1	0	0	0	1	0	0	1	1	0	0	0	1	0	0	1	1	0	0	0	1	0	0	18483010	41833536	0	0	14535635	95161992	0	0	0	0
[truncated: 6,497 more rows]
[truncated: 5 more columns]

## Sheet: Table S7
Table S7	FAIMS-fractionated peptide data from SD134 and DMSO treated RAW264.7 cells without filtering for valid values in 3/4 biological replicates (MSFragger output)
[truncated: 97,887 more rows]
