# Supplementary material for: Ion Mobility–Based Enrichment-Free N-Terminomics Analysis Reveals Novel Legumain Substrates in Murine Spleen
Source: Mol Cell Proteomics. 2024 Jan 8;23(2):100714. doi: 10.1016/j.mcpro.2024.100714 (PMC10862022; doi:10.1016/j.mcpro.2024.100714)
Supplement: Supplemental Tables S8–S12 [file mmc4.xlsx]

## Sheet: Index
Supplementary tables for unfractionated RAW264.7 cell lysates
Table S1	Unfractionated protein data from SD134 and DMSO treated RAW264.7 cells without filtering for valid values in 3/4 biological replicates (MSFragger output)
Table S2	Unfractionated peptide data from SD134 and DMSO treated RAW264.7 cells without filtering for valid values in 3/4 biological replicates (MSFragger output)
Table S3	Unfractionated protein data from SD134 and DMSO treated RAW264.7 cells filtered for valid values in 3/4 biological replicates and with statistics (Perseus output)
Table S4	Unfractionated peptide data from SD134 and DMSO treated RAW264.7 cells filtered for valid values in 3/4 biological replicates and with statistics (Perseus output)
Table S5	Unfractionated N-terminomics peptides (dimethylated N-terminus) from SD134 and DMSO treated RAW264.7 cells filtered using R
Supplementary tables for FAIMS-fractionated RAW264.7 cell lysates
Table S6	FAIMS-fractionated protein data from SD134 and DMSO treated RAW264.7 cells without filtering for valid values in 3/4 biological replicates (MSFragger output)
Table S7	FAIMS-fractionated peptide data from SD134 and DMSO treated RAW264.7 cells without filtering for valid values in 3/4 biological replicates (MSFragger output)
Table S8	FAIMS-fractionated protein data from SD134 and DMSO treated RAW264.7 cells filtered for valid values in 3/4 biological replicates and with statistics (Perseus output)
Table S9	FAIMS-fractionated peptide data from SD134 and DMSO treated RAW264.7 cells filtered for valid values in 3/4 biological replicates and with statistics (Perseus output)
Table S10	FAIMS-fractionated N-terminomics peptides (dimethylated N-terminus) from SD134 and DMSO treated RAW264.7 cells filtered using R
Table S11	Putative legumain substrates identified in FAIMS-fractionated SD134 and DMSO treated RAW264.7 cells
Table S12	Peptides from legumain-treated and untreated recombinant CTSS
Supplementary tables for naïve mouse spleen lysates
Table S13	FAIMS-fractionated protein data from Lgmn-/- and Wildtype naïve mouse spleens without filtering for valid values in 3/4 biological replicates (MSFragger output)
Table S14	FAIMS-fractionated peptide data from Lgmn-/- and Wildtype naïve mouse spleens without filtering for valid values in 3/4 biological replicates (MSFragger output)
Table S15	FAIMS-fractionated protein data from Lgmn-/- and Wildtype naïve mouse spleens filtered for valid values in 3/4 biological replicates and with statistics (Perseus output)
Table S16	FAIMS-fractionated peptide data from Lgmn-/- and Wildtype naïve mouse spleens filtered for valid values in 3/4 biological replicates and with statistics (Perseus output)
Table S17	FAIMS-fractionated N-terminomics peptides (dimethylated N-terminus) from Lgmn-/- and Wildtype naïve mouse spleens filtered using R
Table S18	STRING-db (v.11.5) analysis of 40 Lgmn-/- enriched proteins
Table S19	Enrichment analysis of FAIMS-fractionated peptides from Lgmn-/- and Wildtype naïve mouse spleens (Perseus output)
Table S20	FAIMS-fractionated N-terminomics peptides significantly elevated in wildtype naïve mouse spleens and corresponding consensus motifs as analysed by TopFINDer
Table S21	FAIMS-fractionated N-terminomics peptides significantly elevated in Lgmn-/- naïve mouse spleens and corresponding consensus motifs as analysed by TopFINDer
Table S22	FAIMS-fractionated N-terminomics putative legumain substrates in naïve mouse spleens and corresponding consensus motifs as analysed by TopFINDer
Table S23	FAIMS-fractionated N-terminomics peptides significantly elevated in wildtype naïve mouse spleens with non-Asn cleavages and corresponding consensus motifs as analysed by TopFINDer
Table S24	Putative legumain substrates identified in FAIMS-fractionated Lgmn-/- and Wildtype naïve mouse spleens
Table S25	STRING-db (v.11.5) analysis of 110 putative legumain substrate proteins
Table S26	Native and neo-C-termini identified in Lgmn-/- and Wildtype naïve murine spleen
Table S27	Peptides from legumain-treated and untreated recombinant MAN2B1
Table S28	Peptides from legumain-treated and untreated recombinant TMPO
Table S29	Peptides from legumain-treated and untreated recombinant YARS1
Supplementary tables for N-termini peptide-spectrum matches (PSM) of each experiment
Table S30	Unfractionated SD134 and DMSO treated RAW264.7 cells N-termini PSMs per experiment (MSFragger output)
Table S31	FAIMS-fractionated SD134 and DMSO treated RAW264.7 cells N-termini PSMs per experiment (MSFragger output)
Table S32	FAIMS-fractionated Lgmn-/- and Wildtype naïve mouse spleens N-termini PSMs per experiment (MSFragger output)

## Sheet: Table S8
Table S8	FAIMS-fractionated protein data from SD134 and DMSO treated RAW264.7 cells filtered for valid values in 3/4 biological replicates and with statistics (Perseus output)
Peptide sequences were matched to an unreviewed mouse protein database containing isoforms and reverse sequences using MSFragger (Fragpipe v.18.0). Label free quantification was undertaken with a fixed modification of cysteine carbamidomethylation and variable modifications of lysine dimethylation (+28.0313 Da), methionine oxidation (+15.9949 Da), N-terminal acetylation (+42.0106 Da), N-terminal …
Protein ID	Gene	Description	DMSO1 MaxLFQ Intensity	DMSO2 MaxLFQ Intensity	DMSO3 MaxLFQ Intensity	DMSO4 MaxLFQ Intensity	SD134_1 MaxLFQ Intensity	SD134_2 MaxLFQ Intensity	SD134_3 MaxLFQ Intensity	SD134_4 MaxLFQ Intensity	-Log Student's T-test p-value DMSO_SD134	Student's T-test q-value DMSO_SD134	Student's T-test Difference DMSO_SD134	Student's T-test Test statistic DMSO_SD134	Student's T-test Significant DMSO_SD134	Student's T-test significant	DMSO1 Spectral Count	DMSO2 Spectral Count	DMSO3 Spectral Count	DMSO4 Spectral Count	SD134_1 Spectral Count	SD134_2 Spectral Count	SD134_3 Spectral Count	SD134_4 Spectral Count	DMSO1 Unique Spectral Count	DMSO2 Unique Spectral Count	DMSO3 Unique Spectral Count	DMSO4 Unique Spectral Count	SD134_1 Unique Spectral Count	SD134_2 Unique Spectral Count	SD134_3 Unique Spectral Count	SD134_4 Unique Spectral Count	DMSO1 Total Spectral Count	DMSO2 Total Spectral Count	DMSO3 Total Spectral Count	DMSO4 Total Spectral Count	SD134_1 Total Spectral Count	SD134_2 Total Spectral Count	SD134_3 Total Spectral Count	SD134_4 Total Spectral Count	DMSO1 Intensity	DMSO2 Intensity	DMSO3 Intensity	DMSO4 Intensity	SD134_1 Intensity	SD134_2 Intensity	SD134_3 Intensity	SD134_4 Intensity	Protein Probability
T	T	T	#!{Type}E	E	E	E	E	E	E	E	N	N	N	N	C	C	N	N	N	N	N	N	N	N	N	N	N	N	N	N	N	N	N	N	N	N	N	N	N	N	N	N	N	N	N	N	N	N	N
			#!{C:Group1}DMSO	DMSO	DMSO	DMSO	SD134	SD134	SD134	SD134
P00366	GLUD1	Glutamate dehydrogenase 1, mitochondrial	28.255	27.9893	28.6633	28.4684	28.1568	28.4788	28.5851	28.1637	0.00381469	1	-0.00207281	0.0114249			16	13	15	11	14	18	17	13	16	13	15	11	14	18	17	13	169	165	162	176	162	163	157	163	885033280	620382980	1164422910	983375490	684885820	1412845060	1217508990	679616510	1
P00761		Trypsin	35.2221	34.94	35.303	35.2572	34.9425	35.3112	35.2371	35.1857	0.0345628	1	0.0114498	-0.100133			48	48	48	52	48	50	45	56	48	48	48	52	48	50	45	56	48	48	48	52	48	50	45	56	43557581000	38974222000	47869964000	51385242000	39714333000	46274953000	51597648000	48710267000	1
P00883	ALDOA	Fructose-bisphosphate aldolase A	27.992	28.137	27.9393	27.1329	28.0751	27.9458	27.5516	25.0638	0.375685	1	0.641229	-0.863505			12	16	12	16	13	14	10	11	12	16	12	16	13	14	10	11	391	427	398	400	413	412	371	396	417725728	337814944	287118240	130498720	399648928	273429472	171084304	30253494	1
P02769	ALB	Serum albumin	32.4564	32.3488	32.4249	32.5845	32.7977	32.6839	32.9535	32.9133	2.56935	1	-0.383465	4.90563			71	81	76	91	89	83	98	100	62	70	66	76	79	74	87	87	71	81	76	91	89	83	98	100	18280435700	17638516700	20147572700	22874411000	24388315100	21894334500	27232368600	32869109800	1
A0A338P6K9	Qser1	Glutamine and serine-rich protein 1	26.6398	26.904	26.7847	26.5273	26.7441	27.2106	26.9224	27.3169	1.12916	1	-0.334534	2.15807			5	4	7	5	5	4	6	5	5	4	7	5	5	4	6	5	5	4	7	5	5	4	6	5	288315808	322706816	414646336	192134816	283521184	443542880	407417696	555673470	1
A1A5B6	Tbc1d25	TBC1 domain family member 25	28.0773	28.2443	28.1405	28.1322	28.0585	28.0085	28.0989	28.1827	0.566817	1	0.0614409	-1.21182			6	9	12	11	9	10	11	9	6	9	12	11	9	10	11	9	6	9	12	11	9	10	11	9	543042880	623721920	578184960	644371780	526770176	514927776	517967360	651827780	1
A1L314	Mpeg1	Macrophage-expressed gene 1 protein	28.8177	29.1745	29.1278	29.4722	29.34	29.495	29.5788	30.0284	1.22506	1	-0.462521	2.31866			6	11	10	10	11	11	10	16	6	11	10	10	11	11	10	16	6	11	10	10	11	11	10	16	942914430	874806080	1194949500	2336209920	1303292290	1628935300	1689403900	2530619900	1
A1Z198	Nlrp1b	NACHT, LRR and PYD domains-containing protein 1b allele 2	27.2754	26.9512	26.9727	26.9939	27.0507	26.9486	27.0366	26.9752	0.229205	1	0.0455294	-0.569128			7	8	5	7	5	5	6	8	6	6	5	7	4	4	6	7	7	8	5	7	5	5	6	8	396050400	278833952	348404160	481698208	345411104	273415040	318935232	307618176	1
A2A432	Cul4b	Cullin-4B	29.2633	29.3782	29.4877	29.4346	29.3932	29.3636	29.2932	29.3117	0.420443	1	0.0505271	-0.947848			39	39	38	36	39	44	40	41	31	32	31	26	33	36	33	32	39	39	38	36	39	44	40	41	2917933060	2857661700	3432721920	3222415620	3166433540	3104404220	2747595780	3005990400	1
A2A4P0	Dhx8	ATP-dependent RNA helicase DHX8	26.8163	26.8241	26.7329	26.8389	26.8648	26.7557	26.8467	26.7436	0.00302451	1	0.00035429	-0.00906653			20	23	21	24	22	22	20	20	20	23	21	24	22	22	20	20	21	24	22	26	23	23	20	22	755165630	803416000	649320700	803569980	771881920	817832060	782442750	692709180	1
A2A5K6	Znf335	Zinc finger protein 335	28.2535	28.4925	27.9653	28.2467	28.1931	28.1853	28.3484	28.4184	0.145515	1	-0.0467949	0.38247			2	1	2	3	1	2	2	2	2	1	2	3	1	2	2	2	2	1	2	3	1	2	2	2	149133664	441429888	569468160	950997180	435280576	626931970	831135360	166829664	1
A2A5R2	Arfgef2	Brefeldin A-inhibited guanine nucleotide-exchange protein 2	29.4031	29.1769	29.412	29.4458	29.3576	29.3729	29.2891	29.1301	0.378722	1	0.0720339	-0.869296			20	23	18	25	20	22	20	21	13	12	12	15	11	13	13	15	21	24	20	27	22	23	22	23	2458977540	1737421700	2566934270	5577251800	2715368450	2455005700	2578100740	2513651970	1
A2A5Z6	Smurf2	E3 ubiquitin-protein ligase SMURF2	27.3153	26.4713	26.441	26.7921	26.9682	26.6019	26.3889	26.636	0.175121	1	0.10616	-0.45052			3	2	3	3	1	3	2	4	3	2	3	3	1	3	2	4	3	2	3	3	1	3	2	4	182431152	130921120	164074512	162068928	154344992	177916240	95170928	116560240	1
A2A6A1	Gpatch8	G patch domain-containing protein 8	26.1454	26.1497	26.2246	26.6626	26.3382	26.3989	26.2866	26.1587	8.886e-05	0.999803	-3.57628e-05	0.000267271			3	4	8	9	5	4	6	8	3	4	8	9	5	4	6	8	3	4	8	9	5	4	6	8	166062720	194643808	282739648	442184672	188937712	145740896	263076352	368673632	1
A2A6Q5	Cdc27	Cell division cycle protein 27 homolog	27.3145	27.0525	26.8792	26.9182	27.0599	27.2254	26.7914	27.0556	0.0204616	1	0.00801277	-0.060165			7	6	7	5	6	6	6	7	7	6	7	5	6	6	6	7	7	6	7	5	6	6	6	7	564618370	437361184	507021856	243746864	370953792	422695808	273576640	402166816	1
A2A791	Zmym4	Zinc finger MYM-type protein 4	28.174	27.9956	27.9765	27.9603	28.0976	28.0643	27.9758	28.1577	0.320199	1	-0.0472398	0.755746			16	15	15	15	15	20	14	17	16	15	15	15	15	20	14	17	16	15	15	15	15	20	14	17	1511986430	1045436610	1496325250	1135645820	1194660100	1243244160	1118127100	1454001790	1
A2A7S8	Kiaa1522	Uncharacterized protein KIAA1522	29.3656	28.6134	29.8084	30.1695	29.4882	29.1772	27.5317	29.9871	0.294879	1	0.443133	-0.705188			6	4	4	4	4	3	5	5	6	4	4	4	4	3	5	5	6	4	4	4	4	3	5	5	843863420	704860100	1195782020	1720478850	943393280	729216510	286811680	1551769340	1
A2A8U2	Tmem201	Transmembrane protein 201	28.3747	28.6132	28.6362	28.7263	28.6042	28.5613	28.5377	28.2454	0.397642	1	0.100445	-0.905142			6	7	10	13	7	7	10	9	6	7	10	13	7	7	10	9	6	7	10	13	7	7	10	9	692574780	617572670	907013060	945751680	782971840	729155200	982625980	859382140	1
A2A8Z1	Osbpl9	Oxysterol-binding protein-related protein 9	26.1516	25.5692	26.0314	25.3356	25.6748	25.6601	25.7677	25.6855	0.147506	1	0.0749602	-0.387124			7	7	6	7	6	9	5	5	7	7	6	7	6	9	5	5	7	7	6	7	6	9	5	5	297670432	208494544	221611792	73892936	212278736	179833456	127753648	119791992	1
A2A9C3	Szt2	KICSTOR complex protein SZT2	28.3456	28.2409	28.5554	28.9182	28.6124	28.3281	29.2329	28.7747	0.40572	1	-0.22198	0.920331			4	4	4	5	4	9	5	4	4	4	4	5	4	9	5	4	4	4	4	5	4	9	5	4	541511040	628893890	853684670	1271395710	785942530	635885180	1276259970	894832900	1
A2AAE1	Kiaa1109	Transmembrane protein KIAA1109	25.9147	28.1275	27.8826	28.1017	27.933	27.911	28.5484	28.0334	0.494046	1	-0.599815	1.08253			2	4	5	2	2	2	3	2	2	4	5	2	2	2	3	2	2	4	5	2	2	2	3	2	42176756	408527296	515591104	468215936	477958080	354236320	720180740	190611184	1
A2AAY5	Sh3pxd2b	SH3 and PX domain-containing protein 2B	32.0603	32.1699	32.136	32.081	32.2225	32.1563	32.1115	32.1897	0.844035	1	-0.0581694	1.68379			41	37	39	31	35	44	38	41	36	34	35	24	31	40	34	37	41	37	39	31	35	44	38	41	8584041000	5413154300	5807270400	9901894700	6803603500	7826169300	6006792200	6584858100	1
A2AB59	Arhgap27	Rho GTPase-activating protein 27	28.007	27.962	27.9812	28.1229	28.1091	28.0791	28.031	28.1369	0.830567	1	-0.0707836	1.6613			15	21	18	20	19	24	19	18	15	21	18	20	19	24	19	18	15	21	18	20	19	24	19	18	745459260	858784450	886446850	1199097470	903430400	847647870	1196427650	1250542080	1
A2ABV5	Med14	Mediator of RNA polymerase II transcription subunit 14	26.9206	26.9546	26.8051	26.7234	26.9718	26.7581	26.6464	26.4071	0.561206	1	0.155091	-1.20197			17	17	14	14	14	12	12	11	17	17	14	14	14	12	12	11	17	17	14	14	14	12	12	11	684946050	492656736	522236992	485275904	688273020	552412480	457277952	398603840	1
A2ADY9	Ddi2	Protein DDI1 homolog 2	29.2543	29.0776	29.0353	29.0027	29.0448	29.0633	29.0458	29.1252	0.145955	1	0.0226974	-0.3835			35	39	36	44	38	34	38	44	35	39	36	44	38	34	38	44	35	39	36	44	38	34	38	44	4102241020	3192692740	3488883970	3952169730	3491021570	3453018370	4188454400	3747284220	1
A2AF47	Dock11	Dedicator of cytokinesis protein 11	28.6491	28.6968	28.6522	28.5964	28.6502	28.6806	28.7378	28.3735	0.177307	1	0.0380855	-0.455449			28	29	28	29	29	30	36	24	24	27	25	25	26	28	33	21	28	29	28	29	29	30	36	24	2100983810	2248372990	2375717890	2456898820	1909487360	2132080510	2627688190	1817633410	1
A2AG58	Bclaf3	BCLAF1 and THRAP3 family member 3	27.9676	28.1942	27.9115	28.059	28.0118	27.9869	27.9961	28.3072	0.165436	1	-0.042418	0.428527			4	8	6	7	6	8	9	10	4	8	6	7	6	8	9	10	4	8	6	7	6	8	9	10	584997440	696130050	608344450	456944512	657933310	629608900	598880700	812719680	1
A2AGH6	Med12	Mediator of RNA polymerase II transcription subunit 12	29.2558	29.115	29.1071	29.2303	29.1501	29.1867	29.1514	29.0027	0.430576	1	0.0542955	-0.966666			17	17	19	21	18	17	19	15	15	15	17	19	16	15	17	13	17	17	19	21	18	17	19	15	1803763840	1498944510	1880157060	2252313860	1772003200	1290424700	2084116990	1411169660	1
A2AGT5	Ckap5	Cytoskeleton-associated protein 5	28.0049	28.002	27.8736	27.8588	28.0103	28.0195	27.8864	27.6821	0.15316	1	0.035255	-0.400279			44	40	47	44	47	44	42	38	44	40	47	44	47	44	42	38	44	40	47	44	47	44	42	38	2670283780	2615917310	2564590340	2266236930	2884839680	2946907140	2846879490	2229238020	1
A2AH22	Ambra1	Activating molecule in BECN1-regulated autophagy protein 1	27.4039	27.4145	27.454	27.3908	27.4803	27.3904	27.2265	27.3893	0.347511	1	0.0441747	-0.809273			15	12	14	18	15	12	12	16	15	12	14	18	15	12	12	16	15	12	14	18	15	12	12	16	760596670	815951360	858412990	1048865280	912657090	796351870	801562500	1096103170	1
A2AHC3	Camsap1	Calmodulin-regulated spectrin-associated protein 1	27.8088	27.7778	27.6385	27.7706	27.7941	27.703	27.2865	27.956	0.167636	1	0.0640121	-0.433543			6	5	6	8	8	6	6	11	6	5	6	8	8	6	6	11	6	5	6	8	8	6	6	11	363474816	320785376	516215872	906753150	559199300	549052350	354579776	902883070	1
A2AI05	Ndor1	NADPH-dependent diflavin oxidoreductase 1	28.8513	28.6302	28.9813	28.6545	28.8067	28.8927	28.8696	28.6649	0.10998	1	-0.0291343	0.297271			7	7	9	7	7	7	10	6	7	7	9	7	7	7	10	6	7	7	9	7	7	7	10	6	906988100	933388350	1424754940	1117632000	1057543040	1095702020	1377297150	1040592000	1
A2AI08	Tprn	Taperin	27.3689	27.3244	27.3569	27.1955	27.246	27.2625	27.1665	27.4816	0.104754	1	0.0222774	-0.284378			7	6	8	7	10	13	5	10	7	6	8	7	10	13	5	10	7	6	8	7	10	13	5	10	660033090	505508416	636879940	677914500	602631100	665380420	593629060	810245180	1
A2AIV2	Virma	Protein virilizer homolog	28.5619	28.3722	28.2694	28.5891	28.4994	28.5542	28.519	28.3687	0.165609	1	-0.0371866	0.428922			19	17	17	24	15	19	23	13	19	17	17	24	15	19	23	13	19	17	17	24	15	19	23	13	1283069820	1312100220	1083556860	1140603010	1098074370	1363353090	1263641090	950056700	1
A2AIV8	Card9	Caspase recruitment domain-containing protein 9	29.3079	29.1487	29.3282	29.3365	29.2639	29.3428	29.2329	29.3783	0.16766	1	-0.0241513	0.433599			39	32	35	33	37	32	32	35	39	32	35	33	37	32	32	35	39	32	35	33	37	32	32	35	2545291010	2356544260	3267557120	3851917570	3074146820	3104972800	3132846850	3509591300	1
A2AJ15	Man1b1	Endoplasmic reticulum mannosyl-oligosaccharide 1,2-alpha-mannosidase	29.7524	29.7434	29.798	29.6425	29.9102	29.7507	29.6953	29.72	0.243174	1	-0.0349975	0.598729			17	20	16	16	14	15	20	18	17	20	16	16	14	15	20	18	17	20	16	16	14	15	20	18	2192105730	941311230	1267858180	2402850050	1340033790	1192464640	1129448060	1347277950	1
A2AJ88	Pnpla7	Patatin-like phospholipase domain-containing protein 7	27.0003	27.2513	27.1512	26.9686	27.1091	27.1587	27.074	27.0156	0.0163297	1	0.00350571	-0.0482309			11	13	10	14	11	11	12	9	11	13	10	14	11	11	12	9	12	14	10	14	12	12	12	9	792317570	1123812990	754045120	531439104	848553730	1077873790	724389440	551147460	1
A2AJI0	Map7d1	MAP7 domain-containing protein 1	28.9063	28.8667	28.9278	28.9533	28.8941	29.0076	29.0745	29.1327	1.08865	1	-0.113713	2.09055			19	16	19	20	18	18	17	18	19	16	19	20	18	18	17	18	19	16	19	20	18	18	17	18	1829660670	1366109440	1854784900	1806818050	1622277500	2031161730	1781563390	2204217340	1
A2AJK6	Chd7	Chromodomain-helicase-DNA-binding protein 7	27.2155	27.1144	27.0882	27.238	27.1648	27.2855	27.2035	27.3756	0.77437	1	-0.0933566	1.56715			21	21	24	24	24	17	15	25	21	21	23	23	23	16	14	24	28	29	28	29	29	24	20	31	926793860	827625340	767041600	1100475780	884069630	892110080	881053120	1318339330	1
A2AJT4	Pnisr	Arginine/serine-rich protein PNISR	29.041	28.9861	29.2777	29.278	29.0813	29.1089	29.1958	29.1408	0.0613835	1	0.0140157	-0.173195			14	11	16	18	14	13	13	19	14	11	16	18	14	13	13	19	14	11	16	18	14	13	13	19	1280137470	813541120	2257167870	5787628500	1701564160	1321993470	2311621630	2222026500	1
A2AKB9	Dcaf10	DDB1- and CUL4-associated factor 10	26.2957	24.8138	24.5852	24.9651	24.6044	24.6398	23.7528	24.8985	0.738788	1	0.691084	-1.50721			0	0	0	1	0	2	1	1	0	0	0	1	0	2	1	1	0	0	0	1	0	2	1	1	17363218	53487344	45137644	58745992	45663204	47274948	18838218	57569904	1
A2AKG8	Focad	Focadhesin	29.5051	29.3894	29.2185	29.3296	29.3604	29.2894	29.2162	29.0361	0.718057	1	0.13512	-1.47215			15	20	16	17	18	17	13	9	15	20	16	17	18	17	13	9	15	20	16	17	18	17	13	9	2081957380	1273745540	1284397060	2519800830	1632102400	1318992380	1384026620	1263990910	1
A2AKX3	Setx	Probable helicase senataxin	28.5898	28.6076	28.7111	28.4557	28.7327	28.5911	28.6941	28.5925	0.431018	1	-0.0615363	0.967484			10	10	10	13	9	12	8	9	10	8	9	12	8	11	8	8	10	10	10	13	9	12	8	9	799313470	641943620	957306240	859533570	894986560	797873540	1293468160	1032453630	1
A2AL36	Cntrl	Centriolin	28.4723	28.1359	28.5794	28.2562	28.5075	28.4063	28.4943	28.5233	0.543675	1	-0.121889	1.17106			11	8	10	12	14	9	11	17	11	8	10	12	14	9	11	17	11	8	10	12	14	9	11	17	782381250	386831488	969088960	2823358210	812799490	713462270	2606163710	2812854270	1
A2AM05	Cntln	Centlein	28.4977	28.2656	28.6072	28.8635	28.5568	28.4869	29.0704	28.5847	0.261708	1	-0.116191	0.637428			10	11	9	11	12	9	9	11	10	11	9	11	12	9	9	11	10	11	9	11	12	9	9	11	987123330	740660990	1310726910	1383725060	876407360	1065381570	1293276800	1154834820	1
A2AN08	Ubr4	E3 ubiquitin-protein ligase UBR4	29.907	29.8709	29.8086	29.9649	29.9314	29.9755	29.9248	29.5908	0.127525	1	0.0322247	-0.339856			93	87	90	105	90	100	90	79	93	87	90	105	90	100	90	79	93	87	90	105	90	100	90	79	8482361300	8080483300	9442399200	11249945600	9341414400	9069389800	9926408200	8007168500	1
A2APB8	Tpx2	Targeting protein for Xklp2	28.5711	28.4161	28.5961	28.5597	28.5976	28.5475	28.5626	28.6632	0.551458	1	-0.0569644	1.1848			33	32	31	36	35	35	36	41	33	32	31	36	35	35	36	41	33	32	31	36	35	35	36	41	2639609340	2355798270	2837586430	3011550210	2668339970	2855002880	3331271170	3591491070	1
A2APY7	Ndufaf5	Arginine-hydroxylase NDUFAF5, mitochondrial	26.5174	26.5099	26.5864	26.4508	26.3624	26.4487	26.4908	26.5323	0.593774	1	0.0575519	-1.25894			4	5	6	6	5	5	6	5	4	5	6	6	5	5	6	5	4	5	6	6	5	5	6	5	175179984	315033024	183441648	301463968	272937632	306018048	301905280	171849664	1
A2AQ19	Rtf1	RNA polymerase-associated protein RTF1 homolog	28.0714	28.1152	28.0566	28.186	28.1823	28.1082	28.067	28.4566	0.471574	1	-0.0962114	1.04188			8	9	10	10	10	8	11	10	8	9	10	10	10	8	11	10	8	9	10	10	10	8	11	10	649963010	806856000	864144450	1246309630	864730300	802383940	992029120	1182365440	1
A2AQP0	Myh7b	Myosin-7B	25.6772	26.2616	25.8459	26.037	25.7335	26.3769	25.8401	26.2859	0.201747	1	-0.103656	0.509755			0	2	2	4	2	2	3	5	0	2	2	4	2	2	3	5	0	6	5	9	6	6	7	9	71350912	115931624	151696512	163317312	82661080	133834640	79635824	219456448	1
A2AR02	Ppig	Peptidyl-prolyl cis-trans isomerase G	30.9768	31.1053	31.1854	30.7799	31.0249	31.1723	31.0325	31.021	0.211426	1	-0.050817	0.530872			32	30	29	27	27	34	31	30	32	30	29	27	27	34	31	30	32	30	29	27	27	34	31	30	3442367230	3613342210	4592472600	3473254910	3220411900	4069570820	4346163700	4921169400	1
A2ARP1	Ppip5k1	Inositol hexakisphosphate and diphosphoinositol-pentakisphosphate kinase 1	26.1821	26.475	26.2682	26.0248	26.1792	26.14	26.5177	26.0509	0.0388765	1	0.0155578	-0.112136			6	6	6	3	5	4	7	4	6	6	6	3	5	4	7	4	9	9	13	8	11	8	12	11	361734272	524975488	389582560	246298896	356209568	365483552	436130432	294960384	1
A2ARZ3	Fsip2	Fibrous sheath-interacting protein 2	25.0858	28.088	27.3611	27.0469	27.7541	27.7891	23.9049	25.3808	0.243524	1	0.6882	-0.599466			0	1	1	1	1	1	0	0	0	1	1	1	1	1	0	0	0	1	1	1	1	1	0	0	151389904	259200256	1131266430	160407552	210610016	213290336	90969816	71969520	0.9959
A2ASS6	Ttn	Titin	31.0269	31.2883	31.3744	31.6315	31.245	31.2257	31.3743	31.5019	0.0154994	1	-0.00642443	0.04582			9	3	13	13	9	5	11	6	9	3	13	13	9	5	11	6	9	3	13	13	9	5	11	6	3673169660	2584381440	3856019460	6229296100	3969683970	2420462590	5832914400	6066131500	1
A2ASZ8	Slc25a25	Calcium-binding mitochondrial carrier protein SCaMC-2	27.5555	27.4843	27.4627	27.2211	27.2716	27.45	27.5434	27.509	0.0464468	1	-0.0125694	0.132959			8	9	7	10	8	7	6	9	8	9	7	10	8	7	6	9	10	11	9	12	10	9	8	11	453785792	515580160	504096352	469546912	486911072	550082940	576712700	597925630	1
A2AT37	Upf2	Regulator of nonsense transcripts 2	29.7363	29.6026	29.5993	29.5716	29.6858	29.7036	29.6972	29.7461	1.06868	1	-0.0807018	2.05732			37	38	38	38	38	38	37	38	37	38	38	38	38	38	37	38	37	38	38	38	38	38	37	38	3945922050	2491612160	3624409090	5213566000	3252040700	3519609600	3780070660	3832035330	1
A2AUM9	Cep152	Centrosomal protein of 152 kDa	28.414	28.3882	28.4389	28.2088	28.307	28.2987	28.4379	28.62	0.236229	1	-0.053452	0.584061			12	8	12	11	9	7	10	13	12	8	12	11	9	7	10	13	12	8	12	11	9	7	10	13	1110879740	597605760	852082820	973297150	726267970	734422590	1006787010	1036807740	1
A2AUY4	Baz2b	Bromodomain adjacent to zinc finger domain protein 2B	28.2602	28.1849	28.3309	28.1412	28.2677	28.1841	28.3248	28.4691	0.516604	1	-0.0821176	1.12297			17	19	16	16	18	18	18	15	17	19	16	16	18	18	18	15	17	19	16	16	18	18	18	15	951132670	765363010	1096711940	899024640	1021515650	894082370	1088585470	1119049470	1
A2AWA9	Rabgap1	Rab GTPase-activating protein 1	28.1419	28.1969	28.3156	28.3002	28.2391	28.3933	27.923	28.02	0.358709	1	0.0948219	-0.830943			7	9	9	9	9	10	8	8	7	9	9	9	9	10	8	8	7	9	9	9	9	10	8	8	740755900	687617540	813664770	866373440	679856380	1096876030	662045310	686416700	1
A2AWL7	Mga	MAX gene-associated protein	28.4089	28.4001	28.6209	28.4781	28.4308	28.5279	28.9074	28.8262	0.770711	1	-0.196105	1.561			11	10	13	12	10	13	12	14	11	10	13	12	10	13	12	14	11	10	13	12	10	13	12	14	1006502140	979341060	1296308740	1507379840	1132606590	1020404480	1542032510	1493337340	1
A2AWP8	Arhgef10l	Rho guanine nucleotide exchange factor 10-like protein	28.6262	28.545	28.5044	28.5399	28.5363	28.6151	28.5529	28.4637	0.108704	1	0.0118799	-0.294133			39	41	37	46	38	41	42	43	39	41	37	46	38	41	42	43	39	41	37	46	38	41	42	43	2123050500	2059146500	2233742080	3066334210	2170869250	2482425600	2164737790	2390248960	1
A2BDX3	Mocs3	Adenylyltransferase and sulfurtransferase MOCS3	29.1302	28.9799	29.3179	29.3234	29.1757	29.0628	29.1361	29.2711	0.104494	1	0.0264702	-0.283733			17	24	25	25	22	21	21	26	17	24	25	25	22	21	21	26	17	24	25	25	22	21	21	26	1615835900	1483308420	1916464130	4072016380	1423390210	1297256960	2206308100	2235302660	1
A2BE28	Las1l	Ribosomal biogenesis protein LAS1L	30.5513	30.5579	30.6092	30.5902	30.6206	30.5745	30.5725	30.5722	0.167047	1	-0.0078187	0.432203			34	35	38	36	33	37	35	36	34	35	38	36	33	37	35	36	34	35	38	36	33	37	35	36	4334790100	3507806980	3214446340	5475897300	3488340220	4215052800	3400850940	4146146560	1
A2BH40	Arid1a	AT-rich interactive domain-containing protein 1A	31.2858	31.4365	31.4197	31.3317	31.4363	31.4588	31.3603	31.3635	0.357141	1	-0.0362906	0.827917			76	86	80	81	85	86	74	87	76	86	80	81	85	86	74	87	76	86	80	81	85	86	74	87	7186763800	7750217700	8954703900	10915841000	7991552500	8382103000	9161186300	10902276100	1
A2CG63	Arid4b	AT-rich interactive domain-containing protein 4B	27.7719	27.6034	27.6612	27.4244	27.6032	27.7518	27.774	27.6871	0.493955	1	-0.0888429	1.08237			11	10	8	9	9	9	8	12	11	10	8	9	9	9	8	12	11	10	8	9	9	9	8	12	610770430	325500832	808732540	666896510	350874144	276837312	1044099520	859975680	1
A2RSJ4	Uhrf1bp1l	UHRF1-binding protein 1-like	27.4262	27.8129	27.8018	28.0662	27.9271	27.8673	28.2035	28.0478	0.764717	1	-0.234641	1.55091			5	6	4	5	6	5	5	3	5	6	4	5	6	5	5	3	5	6	4	5	6	5	5	3	288438144	321018496	271233024	405452416	432803328	387873184	419735712	437570944	1
A2RSX7	Tyw5	tRNA wybutosine-synthesizing protein 5	26.2466	26.1896	26.2508	26.3703	26.1199	26.218	26.3493	26.1597	0.361811	1	0.0526195	-0.836918			3	5	2	2	3	3	4	5	3	5	2	2	3	3	4	5	3	5	2	2	3	3	4	5	159351280	185770800	288252800	359930176	202199936	193172080	300939104	271366208	1
A2RSY1	Kansl3	KAT8 regulatory NSL complex subunit 3	28.073	27.1203	27.9601	27.8925	27.9566	27.5524	27.812	27.7534	0.0103261	1	-0.00713968	0.0307011			5	4	5	6	4	4	5	5	5	4	5	6	4	4	5	5	5	4	5	6	4	4	5	5	451876960	162057936	371082720	454064160	455122816	290998400	350206912	354659904	1
A2RSY6	Trmt1l	TRMT1-like protein	29.1741	29.2331	29.1889	28.985	29.0187	29.0491	29.1856	29.3986	0.0613665	1	-0.0177407	0.17315			17	19	17	16	18	20	18	16	17	19	17	16	18	20	18	16	17	19	17	16	18	20	18	16	1164409600	1421691900	1554346370	1911016830	1250952580	1239110270	1425632900	1662326020	1
A2RT67	Dennd3	DENN domain-containing protein 3	27.499	25.733	27.2206	25.1361	27.8236	27.8762	27.2968	27.7191	1.14505	1	-1.28176	2.1846			3	1	2	1	3	3	2	3	3	1	2	1	3	3	2	3	3	1	2	1	3	3	2	3	318282080	124437592	187794544	347216384	314805952	330502528	231497600	286139296	1
A2RTL5	Rsrc2	Arginine/serine-rich coiled-coil protein 2	26.1671	26.1568	26.257	26.2853	26.1414	26.0544	26.1403	26.1704	1.15864	1	0.089932	-2.20731			8	3	7	7	4	5	6	7	8	3	7	7	4	5	6	7	8	3	7	7	4	5	6	7	229985376	174357040	244792176	235642400	231142528	236543296	238540032	245146240	1
A3KFM7	Chd6	Chromodomain-helicase-DNA-binding protein 6	26.0686	26.9527	23.6853	27.217	27.1791	27.125	27.2934	27.7919	0.836154	1	-1.36643	1.67064			2	5	5	5	7	3	4	6	2	5	5	5	7	3	4	6	4	8	7	7	8	5	5	8	115434816	229822672	110336096	250127424	266193504	249669920	316607584	382025536	1
A3KGB4	Tbc1d8b	TBC1 domain family member 8B	28.4441	28.3793	28.5995	28.4928	28.3917	28.4638	28.6933	28.4332	0.0722969	1	-0.0165534	0.201924			11	10	11	14	11	13	10	10	11	10	11	14	11	13	10	10	11	10	11	14	11	13	10	10	674431040	786034370	896891260	870632960	778083390	732284220	1276848770	824697860	1
A3KGF7	Plcb2	1-phosphatidylinositol 4,5-bisphosphate phosphodiesterase beta-2	26.449	26.4253	26.4149	26.1453	26.4469	26.3751	26.3713	26.3975	0.211511	1	-0.0390563	0.531057			6	4	3	6	4	3	4	6	6	4	3	6	4	3	4	6	6	4	3	6	4	3	4	6	293464736	197350688	314888832	244146960	336900416	335347168	310167296	349416256	1
A3KGV1	Odf2	Outer dense fiber protein 2	28.3327	28.2895	28.4541	28.5005	28.4346	28.4014	28.5895	28.6258	0.787535	1	-0.118586	1.58925			9	10	12	14	13	14	15	13	9	10	12	14	13	14	15	13	9	10	12	14	13	14	15	13	691409600	586953920	849936320	974659970	762003330	698016320	1107560580	1064482820	1
A6H5X4	Phf11	PHD finger protein 11	30.387	30.5785	30.3782	30.4253	30.3927	30.4666	30.5135	30.3718	0.0369904	1	0.00608921	-0.1069			11	14	14	11	13	13	13	15	11	14	14	11	13	13	13	15	11	14	14	11	13	13	13	15	2192649220	2202658050	1476584580	1964516480	1505676670	2116645120	1473089790	1489979260	1
A6H5Y3	Mtr	Methionine synthase	29.1395	29.2353	29.2533	29.0945	29.159	29.1184	29.2125	29.1658	0.149802	1	0.0167403	-0.392478			24	25	25	24	25	24	27	27	24	25	25	24	25	24	27	27	24	25	25	24	25	24	27	27	1684779520	1615232510	1898379650	2313977340	1869462780	1829888260	2315355140	2025051390	1
A6H5Z3	Exoc6b	Exocyst complex component 6B	30.863	30.6885	30.7024	30.6731	30.7616	30.666	30.6936	30.524	0.479729	1	0.0704827	-1.05667			13	13	13	14	10	11	9	11	12	12	12	13	9	11	8	10	13	13	13	14	10	11	9	11	3866441730	1973852290	2142090880	2572078080	3241022720	3851922690	2436774400	797547520	1
A6H611	Mipep	Mitochondrial intermediate peptidase	29.742	29.4618	29.8	30.0166	29.8624	29.7465	30.0432	29.9222	0.484885	1	-0.138442	1.066			25	26	27	27	26	25	26	25	25	26	27	27	26	25	26	25	25	26	27	27	26	25	26	25	2627444990	1387155070	2439678720	5189165100	2326351620	2191624190	2697784320	2968966400	1
A6H619	Phrf1	PHD and RING finger domain-containing protein 1	29.3556	29.3386	29.2783	29.3211	29.2101	29.2417	29.2988	29.304	1.10798	1	0.0597944	-2.12275			15	17	14	15	17	13	17	14	15	17	14	15	17	13	17	14	15	17	14	15	17	13	17	14	1235491840	1094086780	1315756290	2793365250	1187918720	1209175040	1137708030	1605934850	1
A6H630	Armt1	Damage-control phosphatase ARMT1	26.2631	26.521	25.9946	26.181	26.33	26.2986	26.4702	25.8291	0.0152209	1	0.00797033	-0.0450104			3	2	3	4	3	3	4	4	3	2	3	4	3	3	4	4	3	2	3	4	3	3	4	4	114966848	135094848	101770384	169448896	121737520	116064816	130558224	94042992	1
A6H8H2	Dennd4c	DENN domain-containing protein 4C	28.0083	27.8614	27.8956	27.8768	27.9153	27.9079	27.8576	27.8139	0.395851	1	0.0368791	-0.901764			29	27	27	28	29	30	22	26	29	27	27	28	29	30	22	26	29	27	27	28	29	30	22	26	1530877060	1554303740	1571312260	1807641860	1578965500	1589868930	1712191620	1456764290	1
A6PWY4	Wdr76	WD repeat-containing protein 76	28.0496	28.178	28.0357	27.921	28.0855	28.042	27.7858	28.0872	0.203882	1	0.0459495	-0.514432			7	9	10	8	11	10	8	9	7	9	10	8	11	10	8	9	7	9	10	8	11	10	8	9	832954880	907083140	823492740	962910400	824130620	762135940	782013570	909826750	1
A6X919	Dpy19l1	Probable C-mannosyltransferase DPY19L1	26.3664	26.0796	26.5304	26.5394	26.4203	26.3884	26.2573	26.0787	0.292331	1	0.0927777	-0.700047			6	5	5	6	5	7	6	6	6	5	5	6	5	7	6	6	6	5	5	6	5	7	6	6	209947312	166192432	249123072	252904736	262550320	208486320	198234528	165592912	1
A8C756	Thada	Thyroid adenoma-associated protein homolog	27.3107	27.3419	27.1936	27.2847	27.2786	27.292	27.2923	26.9602	0.381934	1	0.076962	-0.875408			18	22	15	20	18	16	15	19	18	22	15	20	18	16	15	19	18	22	15	20	18	16	15	19	792880830	753580860	770119740	812534530	778747840	824086460	779154110	563449540	1
A8VU90	Ankle1	Ankyrin repeat and LEM domain-containing protein 1	25.9003	25.9858	25.6797	25.6922	25.7979	25.7073	25.6855	25.8472	0.265591	1	0.0550194	-0.645455			1	3	4	2	2	3	2	3	1	3	4	2	2	3	2	3	1	3	4	2	2	3	2	3	113075984	122532744	155665104	108002752	148217280	131403936	147391024	173562016	1
A8Y5H7	Sec14l1	SEC14-like protein 1	27.8311	27.9069	27.8037	27.8538	27.8609	27.8104	27.83	27.8364	0.241852	1	0.0144429	-0.595945			11	10	10	12	15	9	12	14	11	10	10	12	15	9	12	14	11	10	10	12	15	9	12	14	601617340	974594300	845541570	907652480	1383161090	573659580	772545410	844151810	1
B0V2N1	Ptprs	Receptor-type tyrosine-protein phosphatase S	25.8975	25.7877	26.009	26.0394	25.7655	26.1075	26.3551	26.1546	0.560094	1	-0.162272	1.20001			2	7	5	3	5	4	6	4	1	5	5	3	4	3	5	4	2	7	5	3	5	4	6	4	127785528	122383952	145687552	138607264	112431112	170048544	282799424	159152592	1
B1AQJ2	Usp36	Ubiquitin carboxyl-terminal hydrolase 36	30.627	30.6163	30.6607	30.6422	30.4612	30.4616	30.5769	30.738	0.540615	1	0.0771084	-1.16565			27	26	22	26	24	22	28	30	26	24	21	26	23	22	28	29	27	26	22	26	24	22	28	30	3197502210	2647710720	2317306110	5104110600	2180491260	2883974400	2475769090	3131088130	1
B1AR13	Cisd3	CDGSH iron-sulfur domain-containing protein 3, mitochondrial	27.1585	27.2089	27.2242	27.3914	27.3403	27.1613	27.4502	27.2252	0.2418	1	-0.0485077	0.595836			6	7	8	8	8	6	9	6	6	7	8	8	8	6	9	6	6	7	8	8	8	6	9	6	441798656	309730208	357832192	398641792	550982210	347406208	818325820	389720512	1
B1ARD6	Slfn9	Schlafen family member 9	29.3584	29.3965	29.4952	29.3441	29.3729	29.4514	29.3739	29.4235	0.0624136	1	-0.00689363	0.17593			28	28	25	24	23	27	25	29	23	22	21	20	19	22	21	24	28	28	25	24	23	27	25	29	3305503230	2367845630	2558849540	2845128450	2675715330	2792588290	2446930430	3044954370	1
B1ARD8	Slfn8	Schlafen family member 8	27.1488	28.3848	28.7812	28.2227	27.5653	27.9658	29.1812	28.8388	0.194957	1	-0.253422	0.494813			0	5	4	2	2	4	2	4	0	5	4	2	2	4	2	4	0	11	8	6	6	9	6	9	246205696	513069376	638073220	560172740	309606208	392091584	847701120	671537020	1
B1AT66	Slc16a6	Monocarboxylate transporter 7	25.3367	24.8371	25.2522	25.1435	25.2904	25.4536	25.2071	24.8791	0.153106	1	-0.0651727	0.400155			2	1	2	2	2	2	2	1	2	1	2	2	2	2	2	1	2	1	2	2	2	2	2	1	78550928	56813956	74055360	68807896	76090920	85174640	72350256	57149880	0.9994
B1AUE5	Pex10	Peroxisome biogenesis factor 10	28.65	28.9901	28.8233	28.963	28.6929	28.6081	28.7652	29.0084	0.320598	1	0.0878863	-0.756536			9	9	8	11	8	7	10	10	9	9	8	11	8	7	10	10	9	9	8	11	8	7	10	10	132900976	177166816	945077120	3023330300	624950140	577780610	962733570	1080129660	1
B1AUR6	Mms22l	Protein MMS22-like	25.9944	25.8919	25.9239	25.9152	25.9069	25.9823	25.9142	25.2693	0.431312	1	0.163209	-0.96803			4	2	1	2	1	4	2	1	4	2	1	2	1	4	2	1	4	2	1	2	1	4	2	1	192469472	203869920	57781632	95564168	212169472	193447200	68320904	56208904	1
B1AVH7	Tbc1d2	TBC1 domain family member 2A	26.7526	26.8927	26.677	27.1473	26.5422	26.5202	27.0093	26.9974	0.23662	1	0.100125	-0.58489			2	2	2	2	1	1	2	2	2	2	2	2	1	1	2	2	3	3	3	3	2	2	3	3	181722048	206992736	171736224	237152800	167596304	168499888	216458880	212967856	1
B1AVY7	Kif16b	Kinesin-like protein KIF16B	28.2702	28.2541	28.4062	28.1249	28.2741	28.2335	28.3427	28.4376	0.341767	1	-0.0581169	0.798099			18	20	16	20	24	23	15	23	18	20	16	20	24	23	15	23	18	20	16	21	24	23	15	25	1483297410	1600852860	1663935360	1579380990	1417390850	1436789500	1981907460	1654416510	1
B1AVZ0	Uprt	Uracil phosphoribosyltransferase homolog	28.6391	28.6525	28.7299	28.363	28.6973	28.5945	28.3418	28.5767	0.15137	1	0.0435376	-0.396123			10	12	11	11	10	10	11	9	10	12	11	11	10	10	11	9	10	12	11	11	10	10	11	9	1043209540	876410180	730227260	844560260	960935170	894704830	760777920	1016244350	1
B1AWL2	Znf462	Zinc finger protein 462	24.7757	26.6824	26.7054	26.865	26.5069	26.5822	26.0607	27.2676	0.25623	1	-0.34723	0.626056			4	2	1	2	1	2	3	1	4	2	1	2	1	2	3	1	4	2	1	2	1	2	3	1	72879632	136063264	254067104	168728512	171330592	143796112	150062048	281278880	1
B1AX39	Zcchc7	Zinc finger CCHC domain-containing protein 7	26.7111	26.8673	27.2407	25.1439	27.5294	26.7478	27.4736	28.1617	0.919936	1	-0.987357	1.81018			3	2	4	3	3	3	1	2	3	2	4	3	3	3	1	2	3	2	4	3	3	3	1	2	300361920	185056128	425297600	49693044	525105728	304952704	294901504	448243392	1
B1AY10	Nfx1	Transcriptional repressor NF-X1	27.9018	28.2939	27.9293	27.8466	27.935	28.094	28.0347	28.1084	0.178791	1	-0.0500731	0.45879			9	9	7	9	11	11	10	10	9	9	7	9	11	11	10	10	9	9	7	9	11	11	10	10	601877890	634832450	914131200	833996160	633617730	736601790	911073340	968480060	1
B1AY13	Usp24	Ubiquitin carboxyl-terminal hydrolase 24	28.3253	28.29	28.2706	28.5593	28.3273	28.3788	28.391	27.9481	0.343514	1	0.100012	-0.801502			25	21	25	32	30	27	24	18	25	21	25	32	30	27	24	18	25	21	25	32	30	27	24	18	2020585980	1704321020	1284078980	2404843260	1820264450	1827207940	1866737660	1116055940	1
B1AZA5	Tmem245	Transmembrane protein 245	26.7316	26.9931	27.0931	27.0702	27.0057	26.9577	26.9676	26.6801	0.253011	1	0.0692344	-0.619348			4	3	4	5	3	4	3	2	4	3	4	5	3	4	3	2	4	3	4	5	3	4	3	2	138473504	224992944	234957056	225132528	218883072	199994944	215637072	176035008	1
B1AZI6	Thoc2	THO complex subunit 2	27.6721	27.6929	27.6974	27.6598	27.7533	27.836	27.7049	27.5926	0.341188	1	-0.0411277	0.79697			29	27	26	26	35	33	28	23	29	27	26	26	35	33	28	23	29	27	26	26	35	33	28	23	1697863170	1602491010	1811864060	1897127300	1814722300	1915287550	1962550020	1978893180	1
B2RQC2	Usp42	Ubiquitin carboxyl-terminal hydrolase 42	26.6123	26.3807	26.5384	26.2743	26.6633	26.927	26.3824	26.5775	0.655518	1	-0.186127	1.36559			2	3	1	3	1	2	3	5	2	3	1	3	1	2	3	5	3	5	2	3	2	2	3	6	155946592	151442896	230394896	127422976	204722848	195639520	132281040	213614944	1
B2RQC6	Cad	CAD protein	31.5451	31.5194	31.4839	31.6051	31.5014	31.5925	31.5378	31.372	0.292827	1	0.0374269	-0.701048			191	199	194	236	190	207	201	202	191	199	194	236	190	207	201	202	191	199	194	236	190	207	201	202	20318773200	21061029900	25619546100	36319818000	21580490800	23079946200	24089139200	24747491300	1
B2RR83	Ythdc2	3'-5' RNA helicase YTHDC2	30.2503	30.3021	30.0843	30.2065	30.2638	30.2591	30.0892	30.2272	0.00527936	1	0.00097847	-0.0157854			23	18	19	26	25	21	27	25	23	18	19	26	25	21	27	25	23	18	19	26	25	21	27	25	2987495170	2602686210	1951570820	4036023550	2080735360	2689011970	2259529980	2620679170	1
B2RRD7	Brpf1	Peregrin	30.7224	30.7043	30.6443	30.6947	30.7301	30.7409	30.7371	30.7608	1.5217	1	-0.0508022	2.82687			17	19	23	19	21	17	17	24	16	19	21	17	20	16	16	23	17	19	23	19	21	17	17	24	3511112190	3209657600	2526754560	3438368260	2666883580	3723436540	3345690880	2685515780	1
B2RRE7	Otud4	OTU domain-containing protein 4	29.5011	29.6016	29.689	29.4984	29.5044	29.7599	29.7749	29.6283	0.564301	1	-0.0943046	1.2074			28	28	30	28	28	31	29	30	28	28	30	28	28	31	29	30	28	28	30	28	28	31	29	30	2914074620	2559131140	3252656640	3407028990	2741694980	2858096640	3608705540	3905841920	1
B2RS91	Rrn3	RNA polymerase I-specific transcription initiation factor RRN3	25.8346	23.6944	25.4692	24.9751	24.7217	25.8877	25.8904	24.9048	0.261108	1	-0.357805	0.636186			1	1	1	1	1	2	0	0	1	1	1	1	1	2	0	0	1	1	1	1	1	2	0	0	101831776	44371604	76597888	55593852	43403196	107695088	28271560	51477044	0.9773
B2RUR8	Otud7b	OTU domain-containing protein 7B	31.1305	31.0408	31.2284	31.4205	31.0627	30.994	31.1938	31.1356	0.546483	1	0.108499	-1.17602			13	11	12	15	20	13	15	14	13	11	12	15	20	13	15	14	13	11	12	15	20	13	15	14	3631471100	3319490300	2673720060	4721951200	2712999170	3140755970	2931719940	3442613500	1
B2RWS6	Ep300	Histone acetyltransferase p300	28.9006	28.9558	28.9314	28.7342	28.9609	29.0541	28.9603	29.0671	1.18344	1	-0.130095	2.24881			29	33	34	32	35	35	35	37	22	24	24	24	28	27	27	26	29	33	34	32	35	35	35	37	1695930240	1716597380	2161111550	1996367490	1846222340	2101410820	2016489220	2353628420	1
B2RX14	Tut4	Terminal uridylyltransferase 4	29.8284	29.4859	29.7285	30.0496	29.6898	29.6308	29.6825	29.813	0.225401	1	0.0690684	-0.560999			13	15	18	18	15	15	21	20	13	14	17	17	15	15	20	19	13	15	18	18	15	15	21	20	1841643140	1016048510	1528440830	3506820100	1433787390	1362474620	1528371330	1907078530	1
B2RXC1	Trappc11	Trafficking protein particle complex subunit 11	29.9069	29.6981	29.6505	29.7915	29.5068	29.5685	29.5259	29.6117	1.84282	1	0.208512	-3.4076			13	14	16	16	14	16	15	12	13	14	16	16	14	16	15	12	13	14	16	16	14	16	15	12	2304420350	2607323900	891558590	1615020930	1025405950	995638660	1850849150	410435392	1
B2RXR6	Ankrd44	Serine/threonine-protein phosphatase 6 regulatory ankyrin repeat subunit B	28.1846	28.0022	28.092	27.9289	28.2633	28.2764	27.7637	28.3808	0.342592	1	-0.119153	0.799705			10	8	7	6	7	7	6	7	10	8	7	6	7	7	6	7	11	9	8	7	8	7	7	8	575757060	567610940	599012290	542886460	593884740	756032770	676523710	626122240	1
B2RXS4	Plxnb2	Plexin-B2	31.2472	31.338	31.2823	31.236	31.366	31.2695	31.2435	31.1799	0.0901226	1	0.0111303	-0.247733			65	67	72	79	74	68	74	78	65	67	72	79	74	68	74	78	65	67	72	79	74	68	74	78	9057291300	9012483100	8840783900	12639980500	8830145500	8926021600	8203585500	9498582000	1
B2RY04	Dock5	Dedicator of cytokinesis protein 5	28.9963	28.8	29.1707	29.2007	29.4301	29.1926	29.2338	29.0314	0.709531	1	-0.180017	1.45769			18	17	17	23	24	19	16	15	18	17	17	23	24	19	16	15	18	17	17	23	24	19	16	15	2142440060	1331328000	1848995330	2201765380	2522233090	2103046270	2248983300	1885814530	1
B2RY56	Rbm25	RNA-binding protein 25	30.741	30.6132	30.677	30.5678	30.7434	30.7586	30.7811	30.6572	0.935065	1	-0.0853086	1.83533			51	45	45	58	54	51	57	45	51	45	45	58	54	51	57	45	51	45	45	58	54	51	57	45	6917452300	3853649660	5300801000	10038389800	6544606700	6019616800	5735036900	6335137300	1
B7ZMP1	Xpnpep3	Xaa-Pro aminopeptidase 3	28.1552	28.0741	28.1348	27.9693	28.215	28.2277	28.0566	28.191	0.766893	1	-0.0892277	1.55458			18	12	13	15	16	14	14	20	18	12	13	15	16	14	14	20	18	12	13	15	16	14	14	20	934108610	878829500	953415170	971806460	902599360	971738370	997463870	1296439170	1
B7ZNG4	Troap	Tastin	27.4134	26.8625	27.5352	27.6894	27.4726	27.6342	27.6837	27.738	0.652828	1	-0.25703	1.36097			3	3	2	3	2	2	3	4	3	3	2	3	2	2	3	4	3	3	2	3	2	2	3	4	202052640	98666464	240614784	520511296	286849856	324441984	330029824	399237472	1
B8ZXI1	Qtrt2	Queuine tRNA-ribosyltransferase accessory subunit 2	27.0435	26.9138	26.889	26.9829	26.9292	26.8425	27.0036	26.9538	0.20416	1	0.025003	-0.515041			11	18	12	10	10	9	11	14	11	18	12	10	10	9	11	14	11	18	12	10	10	9	11	14	470617088	462240512	423453440	542023870	403832416	457465728	412985152	457620448	1
B9EJ80	Pdzd8	PDZ domain-containing protein 8	28.3294	28.6125	28.3329	28.3154	28.3218	28.6552	28.7523	28.2411	0.273179	1	-0.0950532	0.661069			9	10	8	9	7	10	8	8	9	10	8	9	7	10	8	8	9	10	8	9	7	10	8	8	559215420	808974340	652154880	622201470	648076030	735730110	919202820	687841980	1
B9EJ86	Osbpl8	Oxysterol-binding protein-related protein 8	30.5461	30.3744	30.4494	30.5293	30.5418	30.5089	30.4323	30.3856	0.0506615	1	0.0076828	-0.144424			30	26	33	33	33	34	32	32	28	23	30	30	30	32	29	30	30	26	33	33	33	34	32	32	4397046800	3843344640	3519202050	8615862300	3713492990	4117479680	4888093700	3822034180	1
B9EJR8	Dnaaf5	Dynein axonemal assembly factor 5	26.8143	26.849	26.692	26.7288	26.7576	26.7512	26.7239	26.4318	0.56687	1	0.104866	-1.21191			8	9	7	10	7	10	8	7	8	9	7	10	7	10	8	7	8	9	7	10	7	10	8	7	311827264	437718400	387797920	397968064	318565856	439282656	389569216	331065056	1
B9EKI3	Tmf1	TATA element modulatory factor	28.7438	28.6442	28.6986	28.6146	28.6663	28.6356	28.6998	28.7373	0.0956055	1	-0.0094409	0.261562			14	17	12	10	11	12	14	19	14	17	12	10	11	12	14	19	14	17	12	10	11	12	14	19	1433546370	860823300	1224202110	712640320	1442174340	1271222140	1637714820	1649864060	1
C0HKD8	Mfap1a	Microfibrillar-associated protein 1A	30.8615	30.5899	30.9205	31.1727	30.928	30.8026	30.8686	31.1321	0.125584	1	-0.0466561	0.335197			12	10	15	16	11	10	13	16	0	0	0	0	0	0	0	0	12	10	15	16	11	10	13	16	4980555800	1695246980	4559726600	13356073000	4161541120	4068285440	4022028800	6757001700	1
C0HKE1	H2ac4	Histone H2A type 1-B	35.6721	35.7827	35.7824	35.8849	35.6628	35.7399	35.5241	35.387	1.19373	1	0.202084	-2.26606			59	88	61	83	67	62	67	52	0	0	0	0	0	0	0	0	174	205	176	230	186	171	198	160	62918877000	67721134000	49082012000	76933112000	63367860000	50127442000	69235442000	57815257000	1
C0HKG5	Rnaset2a	Ribonuclease T2-A	26.0158	26.0505	26.1059	25.7824	26.1506	26.1917	25.9339	25.9763	0.332832	1	-0.0744972	0.780628			3	6	3	1	3	4	2	3	0	0	0	0	0	0	0	0	3	6	3	1	3	4	2	3	100854832	101892816	107698840	87386816	109671512	111753560	107965272	99599328	0.9986
D0QMC3	Mndal	Myeloid cell nuclear differentiation antigen-like protein	29.833	30.118	30.478	28.973	30.2077	30.4874	30.4863	29.7079	0.451715	1	-0.37181	1.00562			7	9	7	3	7	7	6	7	7	9	7	2	7	7	6	7	14	15	14	8	14	14	12	14	1160473730	1499879550	2025753980	743590660	1509082880	2170498050	2169623550	1434309890	1
D3YXK1	Samd1	Sterile alpha motif domain-containing protein 1	26.8182	26.7853	26.7759	26.6531	26.8536	26.7913	26.7944	26.8639	0.826048	1	-0.0676651	1.65375			7	7	9	10	7	7	9	12	7	7	9	10	7	7	9	12	7	7	9	10	7	7	9	12	435286656	386639616	398226144	374483552	486529440	423029632	443916768	507726848	1
D3YXK2	Safb	Scaffold attachment factor B1	32.5774	32.53	32.5607	32.6178	32.5528	32.563	32.5892	32.6553	0.259222	1	-0.0186176	0.632274			51	55	58	59	56	53	55	61	40	41	43	43	42	39	42	45	51	55	58	59	56	53	55	61	16825806800	10563520500	10506163200	22225887200	10524987400	12315101200	10129511400	13669454800	1
D3YZP9	Ccdc6	Coiled-coil domain-containing protein 6	29.191	29.2316	29.4503	29.0678	29.395	29.2345	29.1539	29.2983	0.1411	1	-0.0352054	0.372105			15	17	19	13	18	20	17	17	15	17	19	13	18	20	17	17	15	17	19	13	18	20	17	17	1372783230	1356760830	1713129980	2604723460	1613216130	1558557060	1514187010	1622797700	1
D3Z2R5	Selenon	Selenoprotein N	23.8261	25.9074	26.9547	26.6935	25.9967	26.5412	24.2643	27.0229	0.0414212	1	-0.110809	0.119169			1	2	1	1	1	2	2	3	1	2	1	1	1	2	2	3	1	2	1	1	1	2	2	3	133137104	72119496	260145472	120537848	85659240	113750768	203770336	150286112	1
D3Z6Q9	Bin2	Bridging integrator 2	32.8019	32.605	32.6369	32.6834	32.7025	32.717	32.5994	32.5822	0.229282	1	0.0315008	-0.569293			31	26	21	25	23	25	21	30	29	24	19	24	21	23	20	29	31	26	21	25	23	25	21	30	11296346100	7619502600	5201648100	14879320100	6741989900	9438542800	5992120300	8207673300	1
D3Z7P3	Gls	Glutaminase kidney isoform, mitochondrial	28.875	29.0004	28.9975	28.9287	28.8991	28.9606	28.9099	29.0469	0.0283619	1	-0.00373888	0.0826987			23	25	26	25	23	23	27	28	21	23	24	24	21	21	26	26	23	25	26	25	23	23	27	28	2207905280	2314076670	2458328320	2876350460	2313262850	2408338180	2194100740	2784644610	1
E1U8D0	Soga1	Protein SOGA1	29.2175	29.2949	29.2604	29.2532	29.2863	29.2351	29.3481	29.286	0.534231	1	-0.0323639	1.15433			12	16	18	19	19	20	20	20	11	15	18	19	19	19	20	20	12	16	18	19	19	20	20	20	1393019650	1293697410	1729680000	3014044670	1730283650	1554973820	1807164540	1931447040	1
E2JF22	Piezo1	Piezo-type mechanosensitive ion channel component 1	26.0933	26.0536	25.9877	26.0242	26.1602	26.2065	25.9823	25.7584	0.0428922	1	0.0128307	-0.123219			11	10	13	11	13	15	12	6	11	10	13	11	13	14	12	6	11	10	13	11	13	15	12	6	399341024	470147424	499103776	472320896	550043390	576352060	442608576	247038272	1
E9PUQ8	Dgkd	Diacylglycerol kinase delta	26.7838	26.7058	26.5457	26.9766	26.7401	26.7092	26.5874	26.7978	0.172135	1	0.0443392	-0.443766			6	6	5	4	3	7	4	5	5	6	4	4	3	6	4	5	6	6	5	4	3	7	4	5	231861808	299544448	118099040	436899072	243747616	266206032	369507776	319674176	1
E9PV87	Talpid3	Protein TALPID3	26.4459	26.4345	26.4961	26.6893	26.1539	26.2713	26.866	26.6621	0.0561822	1	0.0281172	-0.159308			5	3	4	3	4	4	5	4	5	3	4	3	4	4	5	4	5	3	4	3	4	4	5	4	305939840	191735568	268505152	295401472	216239744	190656256	328549120	202066432	1
E9PVA8	Gcn1	eIF-2-alpha kinase activator GCN1	32.6537	32.5651	32.5683	32.7538	32.6271	32.7152	32.5714	31.9883	0.413166	1	0.159734	-0.934274			108	110	94	117	110	110	101	74	108	110	94	117	110	110	101	74	108	110	94	117	110	110	101	74	14504288300	12865492000	11813028900	23647590400	27777679400	15221984300	12993256400	7823226400	1
E9PVB5	Ttc17	Tetratricopeptide repeat protein 17	26.3249	26.6189	26.2667	26.4051	24.796	26.6234	26.5457	26.7731	0.181612	1	0.219347	-0.465121			3	2	3	3	2	3	4	3	3	2	3	3	2	3	4	3	3	2	3	3	2	3	4	3	172846240	204988112	187727776	139808288	113527512	248777056	175262192	227110064	1
E9PVX6	Mki67	Proliferation marker protein Ki-67	33.6793	33.6698	33.7042	33.6571	33.7265	33.7371	33.7103	33.7381	2.26778	1	-0.050416	4.24703			341	345	349	365	355	345	345	386	341	345	349	365	355	345	345	386	341	345	349	365	355	345	345	386	95193719000	71218520000	67635917000	117215224000	70174466000	84201341000	69707547000	93145055000	1
E9PXF8	Sbf2	Myotubularin-related protein 13	28.5193	27.9319	28.3014	27.9826	28.348	28.2558	27.9961	28.2763	0.0802311	1	-0.0352526	0.222479			8	6	5	3	6	6	5	5	8	6	5	3	6	6	5	5	8	6	5	3	6	6	5	5	488956320	377362368	546105280	308474912	373158048	438745472	438153280	402498528	1
E9PY46	Ift140	Intraflagellar transport protein 140 homolog	26.8336	26.7877	26.9028	26.7734	26.7091	26.7536	26.9209	27.088	0.186814	1	-0.0434628	0.476749			7	9	9	8	8	9	8	9	7	9	9	8	8	9	8	9	7	9	9	8	8	9	8	9	317823200	331264512	329782848	304195328	233446288	310854144	331150016	464930624	1
E9PYH6	Setd1a	Histone-lysine N-methyltransferase SETD1A	28.9953	29.0532	28.946	28.755	29.0294	29.0061	28.8888	29.0122	0.266515	1	-0.0467253	0.647363			25	26	29	30	21	26	25	27	23	24	27	29	20	23	22	24	25	26	29	30	21	26	25	27	2108913020	2065000190	1952836740	1588761980	2136756610	1483663100	1577029630	2293251070	1
E9PYK3	Parp4	Protein mono-ADP-ribosyltransferase PARP4	29.9595	29.9029	29.9736	29.8378	29.9813	29.7851	29.7052	29.7261	0.85205	1	0.119026	-1.69717			9	10	10	11	11	9	12	12	9	10	10	11	11	9	12	12	9	10	10	11	11	9	12	12	2631894530	2894448900	1531161340	2368124160	2797085700	2470555140	1775046270	1505776770	1
E9PYL2	Prr12	Proline-rich protein 12	29.6056	29.444	29.6942	29.7668	29.6472	29.6244	29.7963	29.8057	0.489418	1	-0.0907493	1.07419			10	7	11	9	12	9	9	14	10	7	11	9	12	9	9	14	10	7	11	9	12	9	9	14	1586417790	1315624960	1477706370	4435807700	1599831810	1502496380	1708084990	2268897020	1
E9PZJ8	Ascc3	Activating signal cointegrator 1 complex subunit 3	28.2345	28.1532	28.1789	28.2084	28.1628	28.3023	28.2345	27.8436	0.226216	1	0.0579562	-0.562744			26	26	24	36	30	32	31	25	26	26	24	36	30	32	31	25	27	27	25	37	31	33	32	25	1724681980	1387581950	1768940160	2074651390	1882034820	1830610560	1893365890	1314736130	1
E9PZM4	Chd2	Chromodomain-helicase-DNA-binding protein 2	28.4537	28.2857	28.463	28.5016	28.4213	28.5451	28.7361	28.5554	0.864745	1	-0.138501	1.71833			17	16	17	16	16	20	17	16	17	16	17	16	16	20	17	16	31	32	29	25	29	33	30	30	1171823490	1088678020	1510422780	1374064770	1452615550	1533940860	1763075970	1502345220	1
E9Q137	Tex264	Testis-expressed protein 264 homolog	26.8948	27.0387	26.9677	26.9912	26.9927	26.928	26.8915	26.9799	0.271702	1	0.0250535	-0.658036			10	10	10	14	12	9	12	15	10	10	10	14	12	9	12	15	10	10	10	14	12	9	12	15	522138400	552957310	662573250	555846780	757326980	539042240	603817730	682280060	1
E9Q1P8	Irf2bp2	Interferon regulatory factor 2-binding protein 2	28.3908	28.1443	28.3694	28.4384	28.5868	28.5943	28.3149	28.6133	1.02465	1	-0.191599	1.98413			20	9	14	17	21	17	15	19	20	9	14	17	21	17	15	19	20	9	14	17	21	17	15	19	1169271300	771134530	1135341820	943810750	1133107970	1170750080	781814530	1148689790	1
E9Q236	Abcc4	ATP-binding cassette sub-family C member 4	28.4619	28.4919	28.5675	28.3569	28.6513	28.5773	28.5477	28.5088	0.984873	1	-0.101701	1.91806			22	20	15	18	22	18	17	11	22	20	15	18	22	18	17	11	23	21	18	20	24	18	19	14	983555780	1223248380	1095961860	1079660290	1432051580	1057810690	1165472510	957354050	1
E9Q286	Ice1	Little elongation complex subunit 1	27.5347	27.57	27.4455	27.3558	27.1831	27.4722	27.3984	27.3565	0.788455	1	0.123918	-1.5908			14	13	9	10	16	10	12	10	14	13	9	10	16	10	12	10	14	13	9	10	16	10	12	10	1066124540	547571900	638946430	888213060	507356544	667113150	565824960	649130620	1
E9Q2M9	Wdfy4	WD repeat- and FYVE domain-containing protein 4	29.0424	28.9836	29.019	28.8591	29.0637	29.0722	28.9744	28.3677	0.250347	1	0.106536	-0.613782			25	29	27	30	36	35	31	17	25	29	27	30	36	35	31	17	25	29	27	30	36	35	31	17	2430774780	2119290240	2658561540	2664529150	2508453890	2488096510	3206305020	1720956930	1
E9Q309	Cep350	Centrosome-associated protein 350	27.7223	27.8766	27.6602	27.8985	27.812	27.8428	27.888	28.109	0.669192	1	-0.123529	1.389			9	12	8	11	7	12	10	14	9	12	8	11	7	12	10	14	9	12	8	11	7	12	10	14	658332800	540140860	606946880	783432900	604765120	656848770	777905020	987612930	1
E9Q394	Akap13	A-kinase anchor protein 13	28.3838	28.407	28.3816	28.2769	28.464	28.4432	28.4486	28.4309	1.52117	1	-0.0843329	2.82594			27	25	23	23	27	34	28	32	27	25	23	23	27	34	28	32	27	25	24	24	28	36	30	32	1765803520	1628657280	1784861570	1646899460	1831112960	1780312060	1805353600	2149766400	1
E9Q3E1	Aldh3b2	Aldehyde dehydrogenase family 3 member B2	25.1437	25.325	24.0025	25.606	25.5097	24.1573	25.6631	25.3478	0.113277	1	-0.150183	0.305355			1	1	2	2	1	1	1	1	1	1	2	2	1	1	1	1	2	3	4	4	2	4	5	3	59494544	56726856	41095280	72942400	63261264	41110684	70779440	59929064	0.9994
E9Q3L2	Pi4ka	Phosphatidylinositol 4-kinase alpha	28.14	28.2011	28.0658	28.0922	28.1083	28.052	28.054	27.8147	0.814326	1	0.117523	-1.63415			21	27	20	24	22	20	20	17	21	27	20	24	22	20	20	17	21	27	20	24	22	20	20	17	1227045630	1470359810	1395597570	1423751940	1190406660	1166030590	1277625730	1066405310	1
E9Q4F7	Ankrd11	Ankyrin repeat domain-containing protein 11	27.1075	27.2844	27.2914	27.2131	27.1996	27.5014	27.6191	27.2479	0.756527	1	-0.167929	1.53713			8	6	9	6	9	7	6	4	8	6	9	6	9	7	6	4	8	6	9	6	9	7	6	4	546936320	559430080	757338050	535987328	636525500	605477700	857146560	629666620	1
E9Q4N7	Arid1b	AT-rich interactive domain-containing protein 1B	30.299	30.3592	30.451	30.5872	30.4531	30.4093	30.2907	30.4017	0.194524	1	0.0353651	-0.493857			25	26	25	24	27	29	28	21	25	26	25	24	27	29	28	21	25	26	25	24	27	29	28	21	3527275780	3316281340	2890686980	6286950400	2982746880	2568356100	3309176320	3393571330	1
E9Q4P1	Wdfy1	WD repeat and FYVE domain-containing protein 1	26.0386	25.7688	26.0048	25.8416	25.8738	25.6012	25.8289	25.8689	0.625543	1	0.120229	-1.31402			4	5	6	6	5	2	3	5	4	5	6	6	5	2	3	5	4	5	6	6	5	2	3	5	154158688	152311392	203773104	146134352	161732080	137463648	153701904	175015120	1
E9Q555	Rnf213	E3 ubiquitin-protein ligase RNF213	32.1066	32.2949	32.1623	32.138	32.2263	32.2683	32.1611	31.883	0.163452	1	0.0407553	-0.42399			161	187	161	161	169	180	171	144	161	187	161	161	169	180	171	144	161	187	161	161	169	180	171	144	17056310300	22403754000	22135920600	30159831000	22463729700	25333825500	20843925500	20725256200	1
E9Q557	Dsp	Desmoplakin	26.797	27.7511	27.0969	26.6437	26.5343	26.8727	27.8029	28.0702	0.225866	1	-0.247873	0.561995			5	7	5	3	2	4	7	9	5	7	5	3	2	4	7	9	6	7	5	4	3	4	8	9	334079648	543195070	331358464	216261888	205380352	292302784	633580800	774078590	1
E9Q5C9	Nolc1	Nucleolar and coiled-body phosphoprotein 1	30.0077	29.9908	29.9006	29.8077	29.8707	30.1327	29.8361	29.9248	0.0631974	1	-0.0143933	0.178008			22	24	22	25	22	20	20	21	22	24	22	25	22	20	20	21	22	24	22	25	22	20	20	21	2917208320	2958840320	2271120900	3649037820	2648511740	3224599810	2529802750	3271623940	1
E9Q5F9	Setd2	Histone-lysine N-methyltransferase SETD2	30.9184	30.9536	31.0377	30.9621	30.9482	30.9505	30.9908	31.0619	0.217526	1	-0.0198784	0.544074			27	25	29	26	28	30	29	28	27	25	29	26	28	30	29	28	27	25	29	26	28	30	29	28	5244122100	3847477250	3983287550	7628509700	4013041150	4252663550	4911623200	4497122300	1
E9Q5G3	Kif23	Kinesin-like protein KIF23	31.6076	31.526	31.6282	31.4383	31.5356	31.5633	31.5676	31.5109	0.0433686	1	0.00563765	-0.124529			33	42	35	35	31	37	35	35	33	42	35	35	31	37	35	35	33	42	35	35	31	37	35	35	6400094700	4763578900	4531836400	7342121500	4603045900	5252642800	3841618180	4966693900	1
E9Q5K9	Ythdc1	YTH domain-containing protein 1	29.3055	29.2772	29.32	29.2613	29.3576	29.3861	29.2848	29.2646	0.456721	1	-0.03231	1.01479			31	29	34	30	32	37	34	32	31	29	34	30	32	37	34	32	31	29	34	30	32	37	34	32	2482830590	2658889980	3021900800	3274454270	2762234370	3001622020	2880244220	4023151870	1
E9Q634	Myo1e	Unconventional myosin-Ie	31.9696	32.0372	31.995	31.9195	31.9807	31.9438	32.0235	32.1387	0.366346	1	-0.0413594	0.845634			54	63	59	57	55	48	60	69	53	61	56	55	54	45	56	66	54	63	59	57	55	48	60	69	10447623200	10141739000	9006641200	14749950000	9038685200	8980778000	8191564300	11414673400	1
E9Q6B2	Ccdc85c	Coiled-coil domain-containing protein 85C	28.1596	27.9161	28.3632	27.9612	28.051	28.1937	27.822	28.0739	0.199477	1	0.0648708	-0.504772			5	6	5	5	4	6	6	4	5	6	5	5	4	6	6	4	5	6	5	5	4	6	6	4	676483010	197061072	601970880	584890690	595745600	671808260	436634560	489175392	1
E9Q6D6	Znf277	Zinc finger protein 277	24.2829	25.2355	26.4016	25.3247	26.5931	26.8287	26.4598	25.8897	1.25711	1	-1.13166	2.37264			1	1	2	1	3	2	1	0	1	1	2	1	3	2	1	0	1	1	2	1	3	2	1	0	0	50412176	143835632	38527624	166419776	325929024	147565984	96795088	1
E9Q6E9	Simc1	SUMO-interacting motif-containing protein 1	25.7074	25.5484	25.3119	25.6938	25.4641	25.7621	25.1637	25.5166	0.233723	1	0.0887823	-0.578744			4	3	2	3	4	3	3	4	4	3	2	3	4	3	3	4	4	3	2	3	4	3	3	4	115975856	84616992	61978312	68686776	68015080	138976384	74545392	92114136	1
E9Q6J5	Bod1l	Biorientation of chromosomes in cell division protein 1-like 1	28.6118	28.4952	28.6042	28.659	28.6255	28.646	28.6954	28.6435	0.789768	1	-0.0601044	1.593			36	29	31	36	32	26	33	38	36	29	31	36	32	26	33	38	36	29	31	36	32	26	33	38	2180775420	2065474300	2373554690	2560829180	2293038340	1998483200	2563672060	2308068860	1
E9Q6P5	Ttc7b	Tetratricopeptide repeat protein 7B	28.1961	28.4358	28.3585	28.7106	28.1445	28.8319	28.0825	28.4854	0.0686262	1	0.039165	-0.192321			6	3	5	5	4	8	5	7	6	3	5	5	4	8	5	7	6	3	5	5	4	8	5	7	823743620	625918910	475398240	651834750	487735424	1341923460	449930240	933778180	1
E9Q735	Ube4a	Ubiquitin conjugation factor E4 A	29.3634	29.3056	29.2014	29.3373	29.3476	29.266	29.2389	28.7732	0.493308	1	0.145516	-1.0812			15	10	14	16	12	13	16	13	15	10	14	16	12	13	16	13	15	10	14	16	12	13	16	13	1043285570	885573570	1105237760	2558088700	1078626940	1144198270	1166756100	947981950	1
E9Q784	Zc3h13	Zinc finger CCCH domain-containing protein 13	30.3326	30.2533	30.4396	30.5344	30.4541	30.4547	30.4442	30.5146	0.566809	1	-0.0769482	1.21181			35	33	34	29	34	34	34	40	35	33	34	29	34	34	34	40	35	33	34	29	34	34	34	40	3628101380	1560248580	4410858000	7339362300	3177374460	3187407100	3836671230	5361208800	1
E9Q7E2	Arid2	AT-rich interactive domain-containing protein 2	28.6846	28.5794	28.8199	28.8102	28.8073	28.716	28.9481	28.722	0.422784	1	-0.0748777	0.952205			25	23	27	28	26	27	25	30	25	23	27	28	26	27	25	30	25	23	27	28	26	27	25	30	1987696380	1367899650	2259339780	2628252670	2147007360	2016934020	2754350340	2192829180	1
E9Q7F2	Rnf169	E3 ubiquitin-protein ligase RNF169	28.0264	28.045	27.9709	27.772	28.0243	27.9828	27.7559	27.8626	0.216077	1	0.047173	-0.540946			2	4	2	3	2	3	3	3	2	4	2	3	2	3	3	3	2	4	2	3	2	3	3	3	372016576	384239904	363334208	353661184	394042720	351473504	312054720	375370560	1
E9Q7G0	Numa1	Nuclear mitotic apparatus protein 1	32.909	32.9025	32.9843	32.9304	32.9766	32.935	32.8989	33.0215	0.351889	1	-0.0264311	0.817763			205	199	207	222	214	201	209	211	205	199	207	222	214	201	209	211	205	199	207	222	214	201	209	211	52397896000	38680912000	38033568000	55427875000	38834868000	46366360000	35779269000	44183658000	1
E9Q8D0	Dnajc21	DnaJ homolog subfamily C member 21	30.163	30.0632	30.3444	29.9419	30.3577	30.2986	30.4234	30.179	0.956733	1	-0.186507	1.87133			16	14	14	10	13	16	16	14	16	14	14	10	13	16	16	14	16	14	14	10	13	16	16	14	2330035200	2315369220	3020640260	2289927680	2647136510	2570446590	2731372540	2304921090	1
E9Q8I9	Fry	Protein furry homolog	26.3543	26.4707	26.3735	26.7949	26.2836	26.2629	26.6705	25.8574	0.54807	1	0.229766	-1.17882			3	2	2	6	3	1	1	3	3	2	2	6	3	1	1	3	3	2	2	6	3	1	1	3	243193872	243090896	221606752	309270016	207567632	122837760	248232064	151710432	1
E9Q912	Rap1gds1	Rap1 GTPase-GDP dissociation stimulator 1	28.4741	28.3654	28.0092	28.1894	28.4277	28.1886	28.1024	27.7632	0.348997	1	0.139055	-0.812158			11	11	9	9	12	9	9	7	11	11	9	9	12	9	9	7	11	11	9	9	12	9	9	7	655391680	419173440	1272637060	519536704	1433369340	442524736	434768896	432922944	1
E9Q9A9	Oas2	2'-5'-oligoadenylate synthase 2	29.5461	29.7456	29.4602	29.5318	29.4967	29.4865	29.4153	29.272	0.981245	1	0.153283	-1.91203			12	16	12	13	13	14	11	13	12	16	12	13	13	14	11	13	13	19	13	15	13	15	14	15	1773021700	1112309500	1074435070	1961384580	1255522300	1172830720	976850500	1271251970	1
E9QAM5	Helz2	Helicase with zinc finger domain 2	29.0673	29.1999	29.0872	29.0522	29.1347	29.1501	29.155	28.9511	0.0223119	1	0.00389147	-0.0654757			36	43	39	41	40	48	43	38	36	43	39	41	40	48	43	38	36	43	39	41	40	48	43	38	2776257280	3452972290	3052460030	4417271800	2513246980	2982289660	4001223940	3340390400	1
E9QAT4	Sec16a	Protein transport protein Sec16A	28.3594	28.3634	28.3963	28.2894	28.3704	28.4792	28.3282	28.3066	0.16453	1	-0.0189767	0.426456			48	44	46	44	49	55	51	49	48	44	46	44	49	55	51	49	48	44	46	44	49	55	51	49	2549119740	2424368640	2737069060	2884514560	2493032700	2715041020	2421778430	2879202820	1
F6ZDS4	Tpr	Nucleoprotein TPR	31.7619	31.7104	31.815	31.748	31.7915	31.7766	31.7716	31.8285	0.628217	1	-0.0332208	1.31863			162	156	172	190	166	164	159	184	162	156	172	190	166	164	159	184	162	156	172	190	166	164	159	184	24343504900	22025310200	25980088300	31381196800	22914611200	22829072400	20948297700	26377891800	1
F7BJB9	Morc3	MORC family CW-type zinc finger protein 3	28.1374	28.2687	28.2803	28.209	28.1145	28.2812	28.2899	28.2698	0.103978	1	-0.0149741	0.282455			27	29	31	29	31	30	24	32	27	29	31	29	31	30	24	32	27	29	31	29	31	30	24	32	1613888770	1792551940	1983062400	1997659140	1542194180	1774638080	1775797250	1705767940	1
F8VPQ2	Arid4a	AT-rich interactive domain-containing protein 4A	30.6683	30.4426	30.4899	30.8926	30.521	30.453	30.2674	30.4934	0.806635	1	0.189635	-1.62127			17	15	17	17	15	17	18	17	17	15	17	17	15	17	18	17	17	15	17	17	15	17	18	17	4466270700	2511817730	2389419010	5357228500	2526576130	2588421120	2271092740	2736299520	1
F8VPZ5	Ercc6	DNA excision repair protein ERCC-6	28.828	28.6127	28.7156	28.7973	28.6748	28.5577	28.8766	28.8407	0.00352172	1	0.000934124	-0.010551			9	10	11	8	8	8	7	11	9	10	11	8	8	8	7	11	9	10	11	8	8	8	7	11	1025144770	997913150	1377148160	1482737280	1275612290	1120914820	1432576380	1480070020	1
F8VPZ9	Bicra	BRD4-interacting chromatin-remodeling complex-associated protein	25.4516	25.5975	25.3968	25.6692	25.3862	25.606	25.543	25.8187	0.217749	1	-0.0596776	0.544556			1	4	3	4	1	4	0	3	1	4	3	3	1	3	0	3	3	7	5	7	3	6	0	5	113290640	93570848	139167856	161396784	106875840	124023304	122792232	176384304	1
F8VQB6	Myo10	Unconventional myosin-X	29.1707	29.1302	29.2607	29.1964	29.2364	29.1663	29.17	29.2439	0.164153	1	-0.0146437	0.425594			25	26	29	30	27	27	27	28	25	26	29	30	27	27	27	28	25	26	29	30	27	27	27	28	2080427780	1960600450	2648144640	3538885890	2316040700	2178466560	2766974460	2636468740	1
G3X9G7	Zfp809	Zinc finger protein 809	29.6147	29.4416	29.4975	29.2091	29.4607	29.5293	29.512	29.4606	0.231207	1	-0.0498967	0.573395			3	4	5	6	4	4	5	8	3	4	5	6	4	4	5	8	3	4	5	6	4	4	5	8	1349619840	512277696	654844100	1746297090	925747780	721290430	721301820	1115301120	1
G3X9J0	Sipa1l3	Signal-induced proliferation-associated 1-like protein 3	28.1995	28.1376	28.1828	27.6446	28.2345	28.0479	28.1128	28.0959	0.238533	1	-0.0816441	0.588937			7	8	7	8	10	6	5	8	7	8	7	8	10	6	5	8	7	8	7	8	10	6	5	8	619380610	794250750	755540800	619882750	599423680	511867392	743774020	604356350	1
G3X9K3	Arfgef1	Brefeldin A-inhibited guanine nucleotide-exchange protein 1	26.6956	26.7743	26.5908	26.5031	26.6242	26.8876	26.7386	26.5467	0.250636	1	-0.0583439	0.614386			8	12	8	7	12	13	10	6	8	12	8	7	12	13	10	6	16	24	16	19	23	23	19	14	538015170	595451710	575893570	384297952	610791550	708780860	491393600	356656064	1
G5E829	Atp2b1	Plasma membrane calcium-transporting ATPase 1	32.8608	32.9474	32.9174	33.0912	33.0368	32.944	32.9151	32.5501	0.336311	1	0.0926971	-0.787444			53	58	57	60	56	65	62	53	44	49	47	50	47	53	52	44	53	58	57	60	56	65	62	53	15522398200	14102956000	10990002200	22604574700	11331226600	15182114800	10506301400	10481126400	1
G5E861	Sclt1	Sodium channel and clathrin linker 1	26.9599	26.9812	27.04	26.6949	26.78	26.6772	27.0961	27.1623	0.0239402	1	-0.00988388	0.0701322			5	5	7	5	5	5	5	6	5	5	7	5	5	5	5	6	5	5	7	5	5	5	5	6	459623648	241610880	278806784	227866976	161029632	213643456	347499072	305026464	1
G5E870	Trip12	E3 ubiquitin-protein ligase TRIP12	28.6409	28.6497	28.7346	28.7256	28.7462	28.759	28.8016	28.6262	0.455558	1	-0.045517	1.01267			56	55	57	69	58	55	57	53	56	55	57	69	58	55	57	53	56	55	57	69	58	55	57	53	3333132030	3176582910	4004163330	4741744600	3890134020	3960950020	4908820500	4107348990	1
G5E897	Poglut3	Protein O-glucosyltransferase 3	28.3876	28.297	28.3347	28.0503	28.341	28.3869	28.3209	28.5024	0.685248	1	-0.120444	1.4164			13	14	11	14	15	14	12	15	13	14	11	14	15	14	12	15	13	14	11	14	15	14	12	15	1262440060	732620930	726122180	642287550	797388540	1352749570	678280700	2019507200	1
G5E8B9	Zbtb11	Zinc finger and BTB domain-containing protein 11	28.5192	28.3046	28.2914	28.3222	28.1688	28.3738	28.357	28.4727	0.0700487	1	0.0162907	-0.19605			13	11	10	7	8	12	6	16	13	11	10	7	8	12	6	16	13	11	10	7	8	12	6	16	997491460	926971200	941166780	811867070	905907260	859553730	1205236610	878576830	1
G5E8F4	Fpgt	Fucose-1-phosphate guanylyltransferase	26.0829	26.2553	26.8374	27.4763	26.6145	26.8936	27.2142	26.8597	0.285704	1	-0.232546	0.686627			2	1	3	4	1	3	2	3	2	1	3	4	1	3	2	3	2	1	3	4	1	3	2	3	94723792	124143816	180917472	323488384	148486736	177012832	220885312	180957664	1
G5E8P0	Tubgcp6	Gamma-tubulin complex component 6	26.9178	26.687	27.2303	27.5833	27.031	27.1354	27.0162	27.3263	0.0378362	1	-0.0226431	0.109251			4	4	4	3	4	4	4	1	4	4	4	3	4	4	4	1	4	4	4	3	4	4	4	1	482832128	286613088	526704992	636730370	406278208	390966400	305966816	476782336	1
G5E8P1	Brd1	Bromodomain-containing protein 1	28.082	28.4643	28.4173	28.3318	28.1986	28.3726	28.5006	28.276	0.0424882	1	-0.013093	0.122108			12	16	15	16	15	16	18	16	12	16	15	16	15	16	18	16	13	16	17	18	16	17	19	17	1119683070	1544610690	1496214140	1373380100	1216367740	1514818430	1591920770	1627679870	1
G5E8V9	Arfip1	Arfaptin-1	29.6576	29.4789	29.7564	29.6153	29.6779	29.7897	29.9008	29.4606	0.306234	1	-0.0802217	0.727979			15	13	15	14	16	13	14	11	15	13	15	14	16	13	14	11	15	13	15	14	16	13	14	11	1309103490	1114550660	1569013500	1965746300	1351242750	1411933950	1753541120	1405870720	1
G5E8Z2	Taf4b	Transcription initiation factor TFIID subunit 4B	28.085	28.1961	27.8584	27.8059	27.4561	27.9829	27.9128	28.1832	0.230636	1	0.102597	-0.572179			3	3	2	1	1	2	1	0	3	3	2	1	1	2	1	0	3	3	2	1	1	2	1	0	243814208	326318912	275876192	334342624	199063072	288664960	414319328	388262400	1
L0N7N1	Kif14	Kinesin-like protein KIF14	28.3119	28.1326	28.0969	28.0534	28.1478	28.2082	28.1813	28.2924	0.399328	1	-0.0587034	0.908317			11	13	14	8	14	12	10	10	11	13	14	8	14	12	10	10	11	13	14	8	14	12	10	10	994256260	816323140	848181060	748630720	821846780	771248580	975335940	1010608000	1
O08528	Hk2	Hexokinase-2	31.9504	31.8396	31.8704	31.5862	31.9034	31.9567	31.8268	31.9589	0.548676	1	-0.0997891	1.17989			56	58	59	59	57	65	55	66	56	58	59	59	57	65	55	66	62	62	63	67	60	71	60	70	10436627500	10349360100	13094328300	10099861500	10548046800	11647966200	12892920800	12735048700	1
O08529	Capn2	Calpain-2 catalytic subunit	30.9339	30.8121	30.8255	30.6972	30.8853	30.8034	30.7239	30.7947	0.0958852	1	0.015368	-0.262264			41	50	42	45	43	46	44	49	41	50	42	45	43	46	44	49	41	50	42	45	43	46	44	49	4730474500	4455010300	5314430000	5841713200	4451682800	4385914900	5460025300	6094822400	1
O08539	Bin1	Myc box-dependent-interacting protein 1	27.4711	27.4104	27.5095	27.3407	27.495	27.3606	27.2519	27.3609	0.483057	1	0.0658255	-1.0627			5	6	4	4	3	3	4	6	5	6	4	4	3	3	4	6	7	8	6	5	5	5	5	7	204956352	187866336	273085760	414636256	222053568	274933216	277258496	285269216	1
O08547	Sec22b	Vesicle-trafficking protein SEC22b	30.4523	30.399	30.3739	30.4411	30.4076	30.298	30.3259	30.2456	1.35081	1	0.0973186	-2.53157			40	43	38	35	34	35	32	39	40	43	38	35	34	35	32	39	40	43	38	35	34	35	32	39	6118541300	6166293500	6110033400	6405005800	6447970800	5854737900	6073355300	5330354200	1
O08550	Kmt2b	Histone-lysine N-methyltransferase 2B	26.96	27.168	26.947	27.1769	26.9451	26.9134	26.9881	27.0468	0.610822	1	0.0896478	-1.28855			10	6	10	11	8	10	5	7	10	6	10	11	8	10	5	7	12	7	11	11	9	12	7	8	432542400	521752256	484586592	604882690	454576320	423631264	436244608	675032830	1
O08553	Dpysl2	Dihydropyrimidinase-related protein 2	29.7891	29.8493	29.8296	29.7276	29.8418	29.8014	29.7359	29.7889	0.0711275	1	0.00688648	-0.198871			71	69	74	70	72	72	69	75	64	63	68	65	66	68	63	69	71	69	74	70	72	72	69	75	8172222000	8070593500	7851592200	7682049500	8271142900	8058513900	7603728900	8085584400	1
O08573	Lgals9	Galectin-9	26.1141	25.8233	26.3938	26.5181	26.3356	26.0863	26.381	26.6117	0.317125	1	-0.141335	0.749658			8	14	10	8	8	8	9	10	8	14	10	8	8	8	9	10	8	14	10	8	8	8	9	10	181041536	237796224	308550144	246417664	229699632	203489264	238677712	253536752	1
O08579	Emd	Emerin	30.4759	30.4956	30.7038	30.7243	30.5338	30.5169	30.5766	30.7233	0.0531117	1	0.0122509	-0.151048			33	34	33	34	38	34	29	35	33	34	33	34	38	34	29	35	33	34	33	34	38	34	29	35	5330481700	4470672900	6693394400	9543146500	5370037800	5006861300	6212690400	7942859300	1
O08580	Esrra	Steroid hormone receptor ERR1	26.0754	25.9557	25.8186	25.7386	26.0905	24.2753	26.1246	26.2972	0.159727	1	0.200162	-0.415442			4	6	3	3	3	4	6	3	4	6	3	3	3	4	5	3	4	6	3	3	3	4	6	3	94699744	87457568	84679016	91013536	98032192	61330796	95171704	110965968	1
O08582	Gtpbp1	GTP-binding protein 1	28.4629	28.4765	28.5059	28.5267	28.4513	28.5384	28.5095	28.6481	0.450533	1	-0.0438528	1.00346			22	28	27	27	27	27	23	28	22	28	27	27	27	27	23	28	22	28	27	27	27	27	23	28	1896619010	1989622140	2131141250	2166030850	2132694270	2154827520	1905626370	2309819140	1
O08583	Alyref	THO complex subunit 4	34.0931	34.0801	33.9828	33.9216	34.1778	33.9833	33.8959	34.0541	0.040329	1	-0.00838661	0.116155			76	72	74	64	69	64	67	76	45	41	38	30	38	34	37	41	76	72	74	64	69	64	67	76	38434398000	35855786000	36329763000	61835579000	36549571000	44368044000	31439751200	52564476000	1
O08585	Clta	Clathrin light chain A	31.439	31.1564	31.4259	31.1773	31.5789	31.431	31.3132	31.1135	0.186879	1	-0.0594964	0.476894			30	31	37	35	34	33	39	32	30	31	37	35	34	33	39	32	30	31	37	35	34	33	39	32	8378840600	6701191200	8490744800	5975525400	7890681900	7315187700	7150814200	6600963100	1
O08586	Pten	Phosphatidylinositol 3,4,5-trisphosphate 3-phosphatase and dual-specificity protein phosphatase PTEN	30.3387	29.0978	30.0309	30.9946	29.7047	30.0951	30.2226	30.4572	0.00348532	1	-0.00443316	0.0104424			6	5	6	7	5	4	6	6	6	5	6	7	5	4	6	6	6	5	6	7	5	4	6	6	1805775870	616679680	1249009020	3026893570	921777660	1579271940	1327050370	1735858050	1
O08599	Stxbp1	Syntaxin-binding protein 1	28.9515	28.8773	29.0039	28.8465	29.0189	28.9645	28.8597	28.8962	0.110589	1	-0.0150232	0.298768			38	32	33	33	36	37	34	34	38	32	33	33	36	37	34	34	38	32	33	33	36	37	34	34	3667746050	2956805890	3563545090	3209724160	3338349570	3210083840	3649573630	3425878780	1
O08600	Endog	Endonuclease G, mitochondrial	26.2821	26.3451	26.2913	26.278	26.4595	26.2826	26.5677	26.4647	1.25	1	-0.144469	2.36065			6	6	6	6	5	5	6	6	6	6	6	6	5	5	6	6	6	6	6	6	5	5	6	6	306317728	321748576	261295760	296802944	342242368	315197536	355212032	345278784	1
O08602	Raet1a	Retinoic acid early-inducible protein 1-alpha	25.6014	25.8173	25.7811	25.1927	25.7847	25.6779	25.8867	25.7478	0.547042	1	-0.176106	1.17701			1	4	4	2	4	2	2	4	1	4	4	2	4	2	2	4	1	4	4	2	4	2	2	4	124781824	135075024	131495368	87256408	104608688	122524784	133186448	131123064	1
O08603	Raet1b	Retinoic acid early-inducible protein 1-beta	26.0069	26.0312	26.3398	25.9449	26.3837	25.8272	26.3118	25.5634	0.100886	1	0.0591741	-0.274769			4	5	5	3	5	5	7	3	4	5	5	3	5	5	7	3	4	5	5	3	5	5	7	3	170783568	159737232	130791192	155935376	156412512	103262328	177187200	115622280	1
O08605	Mknk1	MAP kinase-interacting serine/threonine-protein kinase 1	26.5177	26.6764	26.0287	25.8798	26.2105	26.1485	25.9745	26.0666	0.389115	1	0.175631	-0.889035			6	7	3	6	5	4	3	3	6	7	3	6	5	4	3	3	6	7	3	6	5	4	3	3	253809184	198769408	120167472	110442496	169751680	130394944	115666832	123538472	1
O08609	Mlx	Max-like protein X	25.4902	25.5983	25.3964	25.3172	25.4361	25.5911	25.513	25.4241	0.226709	1	-0.0405617	0.563798			3	4	2	3	2	2	1	3	3	4	2	3	2	2	1	3	3	4	2	3	2	2	1	3	125930192	191540848	79059016	115732272	119696048	107115248	145555008	117803320	1
O08638	Myh11	Myosin-11	30.7447	30.5145	30.5515	30.3672	30.5624	30.8554	30.2788	30.7329	0.165079	1	-0.0629168	0.42771			28	26	24	25	27	33	23	30	26	26	24	23	25	31	22	29	68	63	71	68	64	69	64	73	5657065500	2899985660	3078364420	4063083520	3134822910	5049924100	2557473280	4674226700	1
O08648	Map3k4	Mitogen-activated protein kinase kinase kinase 4	27.374	27.3473	27.3207	27.3122	27.3045	27.36	27.4133	27.3575	0.328227	1	-0.0202475	0.771584			11	9	9	13	9	11	9	14	11	9	9	13	9	11	9	14	11	9	9	13	9	11	9	14	559377540	425651072	518999072	655396610	676325890	549397310	578470780	528195968	1
O08663	Metap2	Methionine aminopeptidase 2	27.8811	28.0886	27.9875	27.5901	28.0098	27.9707	27.909	27.8898	0.207356	1	-0.0580029	0.522019			23	23	23	17	22	22	17	21	23	23	23	17	22	22	17	21	23	23	23	17	22	22	17	21	1490621440	1323161860	1306970620	931364290	1034813180	1222699010	1230725630	1162491520	1
O08664	Bcl7c	B-cell CLL/lymphoma 7 protein family member C	26.196	24.5889	26.0695	26.4467	25.4507	26.1776	26.5657	27.1809	0.4137	1	-0.518421	0.935273			4	3	3	2	3	3	2	3	4	3	3	2	3	3	2	3	5	4	4	3	4	4	3	4	112351280	28566644	144339776	131935152	64524984	108389504	158507872	301616224	1
O08688	Capn5	Calpain-5	24.445	24.7987	26.9154	26.7088	27.2543	22.8031	27.2624	27.2419	0.123526	1	-0.423463	0.330241			1	0	2	1	0	0	0	1	1	0	2	1	0	0	0	1	1	0	2	1	0	0	0	1	143386688	144623200	205005344	150972816	208716048	166675616	305056480	200637536	1
O08696	Foxm1	Forkhead box protein M1	27.2042	26.7746	26.9176	26.3779	26.7312	26.7748	27.0388	26.8639	0.0645645	1	-0.0335817	0.181625			2	3	2	3	3	3	1	4	2	3	2	3	3	3	1	4	2	3	2	3	3	3	1	4	266522528	91412672	276156128	218626992	104620480	232455296	329783392	257905264	1
O08709	Prdx6	Peroxiredoxin-6	28.3171	28.2945	28.0179	28.418	28.4226	28.2296	28.3749	27.9599	0.0390024	1	0.0151577	-0.112485			15	18	14	18	18	16	21	14	15	18	14	18	18	16	21	14	15	18	14	18	18	16	21	14	1372947580	1238391940	934886660	1345860990	1191626370	1129211520	1379175420	936735100	1
O08715	Akap1	A-kinase anchor protein 1, mitochondrial	28.5824	28.7018	28.8365	28.8486	28.6741	28.6928	28.5695	28.8719	0.176251	1	0.0402427	-0.45307			7	5	5	7	5	4	7	6	7	5	5	7	5	4	7	6	7	5	5	7	5	4	7	6	602405060	458305056	715148480	783173180	630665090	639592640	754130560	816572610	1
O08734	Bak1	Bcl-2 homologous antagonist/killer	28.4064	28.3692	28.2277	28.2428	28.3468	28.4515	28.2623	28.3269	0.240785	1	-0.0353589	0.593695			8	7	6	11	7	7	8	8	8	7	6	11	7	7	8	8	8	7	6	11	7	7	8	8	674889980	640883390	439519520	614045060	619861380	628769020	423713632	592214020	1
O08738	Casp6	Caspase-6	26.2537	26.3582	26.4701	26.432	26.4964	26.3139	26.3135	26.4424	0.0701792	1	-0.0130444	0.196391			3	3	5	2	5	3	5	4	3	3	5	2	5	3	5	4	3	3	5	2	5	3	5	4	168385424	235385792	256609008	254172304	252894064	226186080	234314688	240731440	1
O08739	Ampd3	AMP deaminase 3	28.6454	28.5264	28.5638	28.3362	28.3457	28.6384	28.4193	28.6276	0.0356725	1	0.0101914	-0.103231			9	9	9	7	9	8	7	7	9	9	9	7	9	8	7	7	12	12	11	9	11	10	9	10	844250500	858009980	1060871940	1183588350	651912190	969404420	995443200	1018461180	1
O08749	Dld	Dihydrolipoyl dehydrogenase, mitochondrial	30.5179	30.8421	30.6523	30.1552	30.7523	30.6188	30.6385	30.3791	0.125671	1	-0.0552983	0.335404			29	33	26	23	26	33	26	26	29	33	26	23	26	33	26	26	29	33	26	23	26	33	26	26	4608523800	5091691500	5098105300	3964139010	5221341200	4818807800	5516260900	4336742900	1
O08750	Nfil3	Nuclear factor interleukin-3-regulated protein	24.1912	23.5828	26.0903	25.0689	24.8303	26.3938	26.7949	26.262	0.990306	1	-1.33694	1.92708			0	2	2	0	1	3	0	2	0	2	2	0	1	3	0	2	0	2	2	0	1	3	0	2	47186732	42283516	360945216	47143096	0	65300984	92218136	63171888	1
O08756	Hsd17b10	3-hydroxyacyl-CoA dehydrogenase type-2	28.0651	27.9205	27.7112	27.7818	27.9599	27.9766	27.7868	27.8769	0.127159	1	-0.0303841	0.338978			12	12	13	17	13	12	11	16	12	12	13	17	13	12	11	16	12	12	13	17	13	12	11	16	694619460	706446460	666873860	901385470	699509180	761408700	644843390	828756480	1
O08759	Ube3a	Ubiquitin-protein ligase E3A	29.7664	29.9231	29.9253	29.8303	29.8641	29.9831	29.874	29.9098	0.441242	1	-0.0464554	0.986373			37	34	33	36	35	34	32	38	37	34	33	36	35	34	32	38	37	34	33	36	35	34	32	38	2912307970	4630170600	3247389700	3563798780	4329503200	2900651010	3583747070	3889406980	1
O08760	Ogg1	N-glycosylase/DNA lyase	25.2801	25.3564	25.2689	25.0597	25.3636	25.5219	25.5528	25.7306	1.65067	1	-0.30093	3.05553			3	1	2	1	3	0	2	2	3	1	2	1	3	0	2	2	3	1	2	1	3	0	2	2	96624872	72043696	59303180	94576048	81115072	89504408	123372000	119161256	1
O08784	Tcof1	Treacle protein	29.6154	29.7747	29.7159	29.6441	29.6884	29.7467	29.7251	29.8658	0.624376	1	-0.0689626	1.312			33	37	30	37	33	38	32	43	33	37	30	37	33	38	32	43	33	37	30	37	33	38	32	43	3799524610	3630775550	3726922750	3915542270	3456366340	3900104450	3799841790	4558451200	1
O08785	Clock	Circadian locomoter output cycles protein kaput	26.9543	26.9212	26.8343	26.8469	27.0247	26.9539	26.7578	26.928	0.163335	1	-0.0269337	0.423721			3	4	5	2	5	3	5	5	3	4	4	2	4	2	4	4	3	4	5	2	5	3	5	5	228211488	333136928	277467488	233969776	292341536	297410208	280692096	267976432	1
O08788	Dctn1	Dynactin subunit 1	30.5647	30.3867	30.4451	30.3677	30.3998	30.3558	30.3939	30.4908	0.237311	1	0.030973	-0.586353			67	75	72	74	77	64	63	69	67	75	72	73	77	64	63	69	67	75	72	74	77	64	63	69	8528879600	7762376700	7295565800	8384863200	7008513000	6237693400	7393718800	8269128200	1
O08789	Mnt	Max-binding protein MNT	25.9823	26.1487	26.2031	25.9434	25.9315	26.0007	25.9856	26.1823	0.21217	1	0.0443492	-0.532488			5	6	6	4	5	5	4	8	5	6	6	4	5	5	4	8	5	6	6	4	5	5	4	8	134966624	150007296	156055296	117195568	116497232	120362880	119031536	149266464	1
O08795	Prkcsh	Glucosidase 2 subunit beta	34.5073	34.7307	34.8334	35.0873	34.785	34.7066	34.5922	34.666	0.345771	1	0.102234	-0.805892			38	46	48	56	44	40	46	48	38	46	48	56	44	40	46	48	38	46	48	56	44	40	46	48	39111733000	35722224000	29842153500	55647883000	28858603500	36316332000	28283508700	40099197000	1
O08800	Serpinb8	Serpin B8	27.8734	27.9258	27.6664	27.5703	28.0062	27.8923	27.5767	27.5609	0.000109542	0.999933	-4.62532e-05	0.000329471			3	5	5	4	2	3	2	5	3	5	5	4	2	3	2	5	3	5	5	4	2	3	2	5	485803136	547991300	183951200	386101248	526672096	514345856	424568096	420849696	1
O08807	Prdx4	Peroxiredoxin-4	33.0589	32.9203	33.0053	33.0635	33.0194	32.9736	32.9953	32.9509	0.315825	1	0.0271835	-0.747079			59	60	56	59	55	59	57	57	58	58	54	57	53	57	55	56	59	60	56	59	55	59	57	57	23599767600	18645866500	16435183600	30304938000	18363521000	20367685600	16882176000	18525521900	1
O08808	Diaph1	Protein diaphanous homolog 1	29.4523	29.5187	29.6439	29.5145	29.5717	29.433	29.46	29.7817	0.123119	1	-0.0292568	0.32926			33	29	30	25	32	34	24	22	33	29	30	25	32	34	24	22	33	29	30	25	32	34	24	22	2157817090	2188906500	3312981500	3116796670	2413535740	2406693120	2714872060	3542970370	1
O08810	Eftud2	116 kDa U5 small nuclear ribonucleoprotein component	32.5171	32.5048	32.5021	32.4378	32.632	32.5668	32.5372	32.5016	1.09185	1	-0.0689497	2.09588			93	97	95	87	88	91	84	97	93	97	95	87	88	91	84	97	104	110	104	97	98	103	94	112	11459462100	17701275600	14755690500	20666646500	20696504300	20261859300	25838618600	12001872900	1
O08811	Ercc2	General transcription and DNA repair factor IIH helicase subunit XPD	28.2823	28.2492	28.138	28.2411	28.2861	28.3484	28.238	28.1616	0.2508	1	-0.0309019	0.61473			15	16	17	17	16	18	18	17	15	16	17	17	16	18	18	17	15	16	17	17	16	18	18	17	944752900	955128450	835434880	879324220	826054460	959865150	986682560	998608000	1
O08832	Galnt4	Polypeptide N-acetylgalactosaminyltransferase 4	25.1901	25.0555	25.3433	25.5096	25.508	25.4094	25.5403	25.5059	1.10758	1	-0.216287	2.12208			2	2	3	2	2	3	2	2	2	2	3	2	2	3	2	2	4	4	5	4	4	5	4	4	68038816	62803204	76174848	86417568	84808496	134090064	86780032	85140368	1
O08848	RO60	RNA-binding protein Ro60	27.7286	27.579	27.6219	27.7132	27.6373	27.7748	27.8631	27.6342	0.450106	1	-0.0666637	1.00267			14	12	18	13	16	14	14	17	14	12	18	13	16	14	14	17	14	12	18	13	16	14	14	17	611405820	656976060	733968770	680188350	722846460	644139260	798811330	737258180	1
O08856	Ell	RNA polymerase II elongation factor ELL	28.51	28.5026	28.4095	28.3634	28.4408	28.4285	28.3885	28.6889	0.207452	1	-0.0403032	0.522228			11	14	15	17	13	11	11	15	11	14	15	17	13	11	11	15	11	14	15	17	13	11	11	15	1030170370	881392580	1301970180	1266806910	1140012540	1118099970	1516040830	1276943490	1
O08901	Bub1	Mitotic checkpoint serine/threonine-protein kinase BUB1	27.566	27.1431	27.5829	27.0233	27.6552	27.5594	27.1768	27.3336	0.228922	1	-0.102417	0.568525			3	3	6	4	5	4	4	5	3	3	6	4	5	4	4	5	3	3	6	4	5	4	4	5	267090304	184145216	403619360	170183792	459732864	339274720	248297136	250436208	1
O08908	Pik3r2	Phosphatidylinositol 3-kinase regulatory subunit beta	26.2472	25.8427	26.0247	25.8899	26.1391	26.0367	26.0075	26.184	0.399844	1	-0.0907192	0.909289			7	7	8	9	8	11	9	13	7	7	8	9	8	11	9	13	7	7	8	9	8	11	9	13	430058752	392813056	354292416	377240928	286293248	385426144	370632800	437418208	1
O08912	Galnt1	Polypeptide N-acetylgalactosaminyltransferase 1	25.7456	25.6489	25.7278	25.6723	25.5805	25.6892	25.7264	25.7303	0.15692	1	0.0170593	-0.408975			7	8	7	7	5	4	7	7	5	3	4	3	4	4	4	4	7	8	7	7	5	4	7	7	265178496	223005472	240614832	240646608	266194080	208611520	224687344	345936096	1
O08915	Aip	AH receptor-interacting protein	27.2667	27.2673	27.1814	27.326	27.4036	27.376	27.5077	27.0857	0.379795	1	-0.0829334	0.871339			4	5	6	8	9	4	5	7	4	5	6	8	9	4	5	7	4	5	6	8	9	4	5	7	304793632	208725664	375941216	490959712	363580032	279217760	380391840	384034592	1
O08917	Flot1	Flotillin-1	29.0469	29.2531	28.985	28.9704	28.9285	29.2196	29.0006	29.0273	0.0794044	1	0.0198526	-0.220349			6	8	7	8	7	8	5	7	6	8	7	8	7	8	5	7	6	8	7	8	7	8	5	7	1421536640	591131390	749107010	786268220	690439490	823939330	717679420	761371580	1
O08970	Tuft1	Tuftelin	28.4654	28.5816	29.5733	23.3902	29.3392	28.0904	25.6322	25.7042	0.0664514	1	0.311105	-0.186603			3	3	5	3	4	4	4	2	3	3	5	3	4	4	4	2	3	3	5	3	4	4	4	2	375002272	396888736	1261051140	258921680	1151741570	284494176	234284640	1549525890	1
O08992	Sdcbp	Syntenin-1	30.0855	30.0418	30.1316	30.1773	29.9293	29.8423	30.007	30.1211	1.05315	1	0.13412	-2.03149			10	16	13	14	11	16	14	13	10	16	13	14	11	16	14	13	10	16	13	14	11	16	14	13	2691688960	1812334210	2952258050	4893578800	3172555780	2302417660	2696828670	3571651330	1
O08997	Atox1	Copper transport protein ATOX1	30.7873	30.7265	30.8425	31.3707	30.6629	30.9576	31.4221	31.2523	0.260734	1	-0.141976	0.63541			7	7	6	6	9	4	5	4	7	7	6	6	9	4	5	4	7	7	6	6	9	4	5	4	1829153660	1557586690	2113847170	3391997180	1756564610	1945306500	2972847100	2734160130	1
O09000	Ncoa3	Nuclear receptor coactivator 3	30.9566	31.0145	31.024	30.9253	31.0841	31.0413	30.9581	31.0781	0.801676	1	-0.0602899	1.61296			29	33	30	30	26	31	29	34	29	33	30	30	26	31	29	34	29	33	30	30	26	31	29	34	1702110460	6957729300	3604179710	6027262500	5714620400	2336722180	4000407300	4639179300	1
O09005	Degs1	Sphingolipid delta(4)-desaturase DES1	28.4716	28.3695	28.3187	28.0165	28.5735	28.3752	28.0999	27.8306	0.149772	1	0.0742793	-0.392409			7	6	6	4	6	5	5	4	7	6	6	4	6	5	5	4	7	6	6	4	6	5	5	4	776437760	644074300	696809600	523966528	802813310	665768640	570378940	469684352	1
O09012	Pex5	Peroxisomal targeting signal 1 receptor	28.0764	28.0443	28.1347	28.0043	28.2113	28.1274	28.2828	28.22	1.86614	1	-0.145456	3.45138			15	14	16	15	15	17	16	16	15	14	16	15	15	17	16	16	15	14	16	15	15	17	16	16	785066300	695164860	1282802430	864508220	875190850	910244540	1073202690	1078558460	1
O09039	Sh2b3	SH2B adapter protein 3	28.2831	28.0734	28.0166	27.5945	28.0518	27.8093	28.7141	28.2268	0.3792	1	-0.208605	0.870207			2	4	7	4	3	2	5	3	2	4	7	4	3	2	5	3	3	6	8	6	4	3	7	5	481872320	462881088	508447776	329862432	386795392	378413024	623099460	469219232	1
O09043	Napsa	Napsin-A	27.605	27.3536	27.5956	27.595	27.5843	27.5826	25.272	23.711	0.781557	1	1.49981	-1.57922			4	2	3	2	2	3	2	4	4	2	3	2	2	3	2	4	4	2	3	2	2	3	2	4	294244800	188873264	308784704	427321216	265313504	272982880	186541584	153984192	1
O09044	Snap23	Synaptosomal-associated protein 23	27.0354	27.0783	27.5705	27.7303	27.2544	26.8304	27.2763	27.0721	0.565311	1	0.245328	-1.20918			6	3	7	12	6	4	7	9	6	3	7	12	6	4	7	9	6	3	7	12	6	4	7	9	310256192	165503200	603217660	758486460	452851104	263196736	409351008	443644000	1
O09046	Il4i1	L-amino-acid oxidase	26.3864	26.4897	26.1668	26.5335	26.5348	26.37	26.5743	26.4708	0.450133	1	-0.0934024	1.00272			5	5	7	4	5	5	3	5	5	5	7	4	5	5	3	5	5	5	7	4	5	5	3	5	208551376	249324416	180398784	198708384	231899568	200329248	237684704	225630816	1
O09053	Wrn	Werner syndrome ATP-dependent helicase homolog	26.8225	26.7945	26.7578	26.8351	26.8893	26.8136	26.9355	26.8535	1.19361	1	-0.0704808	2.26586			7	6	7	7	9	6	9	8	7	6	7	7	9	6	9	8	7	6	7	7	9	6	9	8	305746368	248538496	325760576	349767296	360617312	283113248	324922720	295021760	1
O09061	Psmb1	Proteasome subunit beta type-1	31.2364	31.0973	31.1452	31.1451	31.2087	31.1213	31.0517	31.1027	0.341425	1	0.0348873	-0.79743			47	52	51	51	52	51	52	54	47	52	51	51	52	51	52	54	47	52	51	51	52	51	52	54	9341114400	8104645600	8267474900	8260815400	8563535400	8697314300	8153642500	8098585100	1
O09106	Hdac1	Histone deacetylase 1	33.3638	33.5201	33.5746	33.3518	33.367	33.4585	33.4528	33.3871	0.243542	1	0.0362482	-0.599504			81	96	106	81	95	91	97	85	25	31	36	24	34	29	34	27	81	96	106	81	95	91	97	85	17000242200	15155103700	17428158500	36113269000	13808393200	17586352100	21209503700	24834467800	1
O09110	Map2k3	Dual specificity mitogen-activated protein kinase kinase 3	29.1405	29.1474	29.1194	29.0756	29.1702	29.1223	29.1648	29.0432	0.0455838	1	-0.00437546	0.130601			21	17	21	20	22	19	21	20	16	13	16	17	18	16	17	16	21	17	21	20	22	19	21	20	2226523650	2262643460	2627284480	2054456450	2238966780	2426839550	2377650180	2202006530	1
O09111	Ndufb11	NADH dehydrogenase [ubiquinone] 1 beta subcomplex subunit 11, mitochondrial	28.0061	27.9539	27.9972	28.233	28.0038	28.1538	27.9329	28.3314	0.213118	1	-0.0579252	0.534542			4	4	6	5	5	5	7	4	4	4	6	5	5	5	7	4	4	4	6	5	5	5	7	4	475002944	455889376	428163872	595018430	462379200	488523616	421642784	604330690	1
O09130	Nfatc2ip	NFATC2-interacting protein	27.3399	27.3083	27.2858	26.9668	27.2675	27.2576	27.3052	27.1769	0.108084	1	-0.0266104	0.292605			6	5	4	7	6	6	7	8	6	5	4	7	6	6	7	8	6	5	4	7	6	6	7	8	380844416	354967040	338709760	253263216	369797312	352588352	440887488	341934848	1
O09131	Gsto1	Glutathione S-transferase omega-1	29.4144	29.2837	29.4051	29.7311	29.5703	29.3832	29.823	29.2517	0.115151	1	-0.0485182	0.309932			10	9	8	13	9	11	12	11	10	9	8	13	9	11	12	11	10	9	8	13	9	11	12	11	804275260	811443140	1090115580	1834546940	921124420	918479620	1177242500	1099270530	1
O09159	Man2b1	Lysosomal alpha-mannosidase	29.5572	29.5599	29.7149	29.7811	29.6886	29.397	29.5222	29.6916	0.375511	1	0.0784245	-0.863173			39	35	44	41	39	37	38	42	39	35	44	41	39	37	38	42	39	35	44	41	39	37	38	42	3674465540	2688140030	3769637890	5805089300	3124969220	2624770560	3138330620	3325277700	1
O09167	Rpl21	60S ribosomal protein L21	32.4283	32.7423	32.5139	32.7318	32.5801	32.4886	32.4132	32.4731	0.641285	1	0.115336	-1.34114			25	34	32	30	30	25	30	26	25	34	32	30	30	25	30	26	25	34	32	30	30	25	30	26	6770791400	9153152000	12612147200	12707343400	8497379800	7479540200	3581607420	11288856600	1
O09172	Gclm	Glutamate--cysteine ligase regulatory subunit	31.2828	31.2215	31.2461	31.4271	31.2277	31.2997	31.2534	31.2266	0.37743	1	0.0425262	-0.866834			33	31	36	29	37	42	39	26	33	31	36	29	37	42	39	26	33	31	36	29	37	42	39	26	6675575800	4859070000	3989943300	5787064300	4180752640	5261742100	4108053250	4236403460	1
O09174	Amacr	Alpha-methylacyl-CoA racemase	26.0831	26.0044	26.3207	26.0219	26.0574	26.1382	25.9279	26.0785	0.27641	1	0.0570374	-0.667688			4	5	4	4	4	5	3	4	4	5	4	4	3	5	3	4	4	5	4	4	4	5	3	4	229979824	191814800	204686192	212990640	283847040	207290304	257982496	227032640	1
O35047	Psmc3ip	Homologous-pairing protein 2 homolog	25.486	24.92	26.1218	24.8907	26.029	26.1226	26.7705	25.9669	1.34375	1	-0.867616	2.51952			2	0	2	1	2	2	2	0	2	0	2	1	2	2	2	0	2	0	2	1	2	2	2	0	73352664	38117680	110976528	47404268	106157408	113282736	198201232	97120368	0.9993
O35071	Kif1c	Kinesin-like protein KIF1C	28.5532	28.8479	28.956	28.7672	28.5839	28.9677	28.7939	28.9454	0.127202	1	-0.0416574	0.33908			7	9	7	7	6	6	7	7	6	8	6	6	5	5	6	6	8	9	8	8	7	7	7	8	464053120	622115840	829405700	859785410	468850304	732406720	843485760	936557120	1
O35075	Vps26c	Vacuolar protein sorting-associated protein 26C	28.075	27.4683	28.0515	28.1429	28.0932	28.3451	28.0046	28.0627	0.506801	1	-0.191996	1.10544			7	5	6	8	6	4	5	10	7	5	6	8	6	4	5	10	7	5	6	8	6	4	5	10	297991616	304761888	508918144	600151300	433763424	501554432	425815328	556510140	1
O35083	Agpat1	1-acyl-sn-glycerol-3-phosphate acyltransferase alpha	28.4458	28.162	28.3227	28.7275	28.0533	28.4746	28.8408	28.4419	0.0678738	1	-0.0381413	0.190346			3	3	3	4	5	3	4	4	3	3	3	4	5	3	4	4	3	3	3	4	5	3	4	4	375033632	310032000	375318784	559529280	232991584	445851616	593569920	368040096	0.9993
O35099	Map3k5	Mitogen-activated protein kinase kinase kinase 5	27.3337	27.4565	27.5349	27.0558	27.4249	27.5025	27.3517	27.298	0.166153	1	-0.0490456	0.430164			9	8	6	5	7	5	6	5	8	6	4	4	7	5	5	4	9	8	6	5	7	5	6	5	507955584	446877504	560464190	294660192	622524800	436237216	476264640	428549920	1
O35114	Scarb2	Lysosome membrane protein 2	27.5868	27.4642	27.5983	27.7454	27.4737	27.4507	27.4577	27.4152	1.35371	1	0.149322	-2.53651			9	9	10	12	10	11	8	9	9	9	10	12	10	11	8	9	9	9	10	12	10	11	8	9	631751940	544430850	649575170	862940160	670409540	574522940	634338430	621691260	1
O35126	Atn1	Atrophin-1	26.5063	24.7428	26.0738	26.1612	26.1251	26.1414	24.5421	25.8088	0.153075	1	0.216733	-0.400083			4	2	3	4	2	3	1	2	4	2	3	4	2	3	1	2	4	2	3	4	2	3	1	2	202858048	60922948	252309280	189235744	185556000	132486800	75404344	105278672	1
O35129	Phb2	Prohibitin-2	30.7064	30.6073	30.6549	31.085	30.7721	30.6446	30.8548	30.3343	0.296606	1	0.111941	-0.708667			52	51	42	62	49	47	48	42	52	51	42	62	49	47	48	42	52	51	42	62	49	47	48	42	10614175700	9155940400	10426761200	15799348200	11538942000	10741401600	12458242000	8279626200	1
O35130	Emg1	Ribosomal RNA small subunit methyltransferase NEP1	29.264	29.1794	29.1474	28.9532	29.4103	29.289	29.3137	29.2976	1.43845	1	-0.191627	2.68202			15	15	14	17	18	15	17	19	15	15	14	17	18	15	17	19	15	15	14	17	18	15	17	19	1593276930	1520083070	1602411650	1338613250	1758914820	1640881410	1936587780	1893427970	1
O35134	Polr1a	DNA-directed RNA polymerase I subunit RPA1	28.859	28.8959	29.038	28.9113	28.9075	28.8463	29.0118	28.9311	0.0121045	1	0.00186205	-0.0359177			54	51	47	54	57	52	50	50	54	51	47	54	57	52	50	50	54	51	47	54	57	52	50	50	2474303230	2516357890	2994575870	3241920770	2738879740	2687716100	2944012800	2968067330	1
O35143	Atp5if1	ATPase inhibitor, mitochondrial	28.4047	28.6337	28.9922	28.6824	28.7254	28.695	28.6762	28.5506	0.0452807	1	0.0164633	-0.129771			8	7	9	17	7	6	6	11	8	7	9	17	7	6	6	11	8	7	9	17	7	6	6	11	1036603900	825681860	1753136770	1748284290	1727236220	1350725250	1199605760	1384047230	1
O35144	Terf2	Telomeric repeat-binding factor 2	27.5528	28.1307	27.7992	27.6054	28.0497	27.9699	27.6222	27.9267	0.315897	1	-0.120114	0.747223			9	9	8	9	7	7	8	12	9	9	8	9	7	7	8	12	9	9	8	9	7	7	8	12	501675040	835076220	683575170	305664544	680190910	695731840	245286784	369044160	1
O35153	Bet1l	BET1-like protein	26.733	26.5044	27.0956	27.1425	26.8509	26.7535	26.4253	26.6061	0.547933	1	0.209941	-1.17858			3	4	3	4	3	3	1	2	3	4	3	4	3	3	1	2	3	4	3	4	3	3	1	2	173324672	193521904	200455264	209443680	170631776	234636352	156154016	154357952	1
O35166	Gosr2	Golgi SNAP receptor complex member 2	29.0892	28.9358	28.9073	28.8156	29.1031	28.7386	29.0074	29.0475	0.14275	1	-0.0371881	0.375985			10	9	7	9	10	7	10	10	10	9	7	9	10	7	10	10	10	9	7	9	10	7	10	10	798294850	692738050	818224960	931903360	662942980	618457540	898523650	922125700	1
O35215	Ddt	D-dopachrome decarboxylase	26.1869	25.5254	26.3307	26.2716	26.4745	26.4122	26.3999	25.9918	0.509458	1	-0.240918	1.1102			2	1	2	3	2	2	2	2	2	1	2	3	2	2	2	2	2	1	2	3	2	2	2	2	110229592	82908256	113804440	207381552	129026032	122697792	124640048	96244040	1
O35218	Cpsf2	Cleavage and polyadenylation specificity factor subunit 2	29.5992	29.5413	29.5401	29.512	29.5228	29.5188	29.4756	29.5983	0.250352	1	0.0192652	-0.613792			37	36	40	36	41	42	35	40	37	36	40	36	41	42	35	40	37	36	40	36	41	42	35	40	3370612480	2978871040	3528880900	4941409300	3114550020	3450872580	3721347330	4311433700	1
O35226	Psmd4	26S proteasome non-ATPase regulatory subunit 4	29.6736	29.6863	29.6421	29.5773	29.6213	29.6683	29.7377	29.744	0.593262	1	-0.0480022	1.25805			26	26	20	25	22	27	23	21	25	25	20	25	22	26	23	21	26	26	20	25	22	27	23	21	2350578940	2236270850	2260090110	2917383940	2207737340	2411011580	2183878400	2714384130	1
O35231	Kifc3	Kinesin-like protein KIFC3	25.0893	25.6511	25.5925	25.4101	25.2244	25.4094	25.7149	25.5735	0.099742	1	-0.0448055	0.271917			1	2	0	4	1	3	3	4	1	2	0	4	1	3	3	4	1	2	0	4	1	3	3	4	44832100	28717796	71960720	69143344	81834000	168262528	136293440	149927968	1
O35239	Ptpn9	Tyrosine-protein phosphatase non-receptor type 9	27.2852	27.1853	27.1983	27.1981	27.318	27.224	27.3244	27.3166	1.26059	1	-0.0790458	2.37852			16	14	14	12	15	15	15	12	16	14	14	12	15	15	15	12	18	14	14	14	16	17	17	12	790704260	861104960	754243010	776504190	832564610	797097150	911866620	849241540	1
O35242	Nsmaf	Protein FAN	24.405	25.1844	25.4508	25.0822	25.3348	25.2569	25.0376	25.3733	0.41453	1	-0.220015	0.936823			0	3	2	2	1	0	2	4	0	3	2	2	1	0	2	4	0	3	2	2	1	0	2	4	39144964	67678040	80800392	62029600	75663056	69860040	60207308	76350248	1
O35245	Pkd2	Polycystin-2	26.009	26.0203	25.8767	26.1079	26.2147	25.9553	25.9872	25.7716	0.0742944	1	0.0212607	-0.207125			4	2	1	3	3	2	3	2	4	2	1	3	3	2	3	2	4	2	1	3	3	2	3	2	135795520	178976720	73380112	140344640	204867808	181346528	213465536	163288480	1
O35250	Exoc7	Exocyst complex component 7	29.5805	29.529	29.6259	29.4162	29.5311	29.6213	29.6224	29.6463	0.618392	1	-0.0673981	1.30166			23	24	22	23	23	21	21	24	23	24	22	23	23	21	21	24	23	24	22	23	23	21	21	24	2009648770	1905634560	1717263230	1537151740	1610232700	1661275260	1585355140	1942152450	1
O35280	Chek1	Serine/threonine-protein kinase Chk1	28.1094	28.146	28.127	28.1161	28.18	28.0363	28.0375	28.003	0.735809	1	0.0604234	-1.50218			17	18	20	17	17	14	19	17	17	18	20	17	17	14	19	17	17	18	20	17	17	14	19	17	1266728700	1129024770	1247882110	1221660670	1330261380	1153586430	1034087870	1528640510	1
O35286	Dhx15	ATP-dependent RNA helicase DHX15	31.7314	31.7214	31.8192	31.6845	31.6502	31.7842	31.6848	31.7189	0.309141	1	0.0296197	-0.733783			130	139	147	136	138	142	133	149	129	138	146	134	137	141	133	147	130	139	147	136	138	142	133	149	24814813200	24813752300	28954083300	31000340500	23948394500	25619812400	26151145500	30958266400	1
O35295	Purb	Transcriptional activator protein Pur-beta	31.0982	31.2905	31.5394	31.4026	31.3509	31.3359	31.4528	31.6258	0.420222	1	-0.10868	0.947437			22	23	22	25	23	28	22	27	16	16	17	20	17	19	17	20	31	31	28	32	31	36	29	33	3683338240	4300913700	5485637600	5976793100	4074949630	4241490940	4516978700	6724738600	1
O35305	Tnfrsf11a	Tumor necrosis factor receptor superfamily member 11A	24.2963	28.1876	27.9539	27.6993	28.1818	27.8282	27.6882	27.8397	0.405592	1	-0.850217	0.920092			2	2	4	2	2	1	3	1	2	2	4	2	2	1	3	1	2	2	4	2	2	1	3	1	43788204	390864800	312377952	263542496	349000352	256778576	258027760	259561696	1
O35309	Nmi	N-myc-interactor	26.8267	26.6102	26.5648	26.1961	26.8019	26.6916	26.6087	26.7065	0.512924	1	-0.152681	1.1164			8	9	9	9	6	7	9	12	8	9	9	9	6	7	9	12	8	9	9	9	6	7	9	12	315299808	283621600	279216160	461515904	317511808	250956896	285877152	460547360	1
O35316	Slc6a6	Sodium- and chloride-dependent taurine transporter	29.7767	29.9734	29.9643	30.0284	29.9235	29.8514	29.859	29.8991	0.401837	1	0.0524445	-0.913038			8	8	10	8	10	10	10	10	8	8	10	8	10	10	10	10	8	8	10	8	10	10	10	10	1002130880	1287872260	1457704450	2061052670	1312697600	1165849470	1330666500	1523977860	1
O35326	Srsf5	Serine/arginine-rich splicing factor 5	30.996	31.0952	30.8909	31.0523	31.0089	31.1036	30.9966	31.0691	0.295256	1	-0.0359263	0.705948			49	46	48	46	53	48	40	51	40	39	39	37	42	39	33	39	49	46	48	46	53	48	40	51	9451336700	8001543700	7130836000	9161385000	7973064700	9182616600	7147374100	8703066100	1
O35343	Kpna4	Importin subunit alpha-3	25.4463	25.7289	25.8573	26.8656	25.128	25.7094	25.6328	25.8455	0.526933	1	0.395579	-1.14137			2	5	2	6	4	2	3	4	2	5	2	6	4	2	3	4	4	8	5	9	7	4	6	7	58666512	110530152	101126024	196152096	68957632	50072376	68658776	135931040	1
O35344	Kpna3	Importin subunit alpha-4	27.039	27.0801	26.9957	27.3134	26.9023	26.984	27.3061	27.4418	0.132285	1	-0.0515518	0.351229			5	6	9	9	11	7	9	14	3	3	6	6	8	5	6	11	5	6	9	9	11	7	9	14	304809536	423379072	513574176	701328580	429713984	299619392	652782850	814667970	1
O35345	Kpna6	Importin subunit alpha-7	29.1049	29.1037	29.2139	29.2808	29.2589	29.2049	29.2127	29.3248	0.703402	1	-0.0744967	1.44729			32	34	35	48	37	33	33	46	24	23	27	40	29	24	24	37	32	34	35	48	37	33	33	46	2659811330	2758057470	3285947900	4332943900	3094593020	2876967170	3416809980	3983574270	1
O35350	Capn1	Calpain-1 catalytic subunit	28.9707	29.0407	29.0479	29.0879	28.9932	28.9731	28.9107	28.9507	1.42253	1	0.0798731	-2.65455			20	25	21	20	17	20	23	17	20	25	21	20	17	20	23	17	20	25	21	20	17	20	23	17	1121741820	1321860990	1685087360	1864435970	1330073730	1370330750	1603501440	1560781060	1
O35368	Ifi203	Interferon-activable protein 203	31.591	31.466	31.5464	31.3868	31.5514	31.539	31.6329	31.6086	0.851429	1	-0.0854306	1.69613			17	20	15	12	17	17	18	20	8	12	7	6	9	9	11	9	17	20	15	12	17	17	18	20	5700090400	3599354110	3225520380	4586342400	3473930500	3814874620	3866525700	5585027600	1
O35375	Nrp2	Neuropilin-2	29.8168	29.8142	29.823	29.8457	29.8227	29.809	29.81	29.7659	0.797908	1	0.0230274	-1.60665			67	64	62	67	71	74	68	70	67	64	62	67	71	74	68	70	67	64	62	67	71	74	68	70	6246946300	4551648300	5834426400	6275136500	5673378300	5311587300	5589508100	5383829000	1
O35379	Abcc1	Multidrug resistance-associated protein 1	27.8096	27.8051	27.731	27.5996	27.743	27.876	27.7157	27.5133	0.0998142	1	0.0243602	-0.272097			16	24	24	24	22	23	31	19	15	23	21	22	20	23	29	16	16	24	24	24	22	23	31	19	1171080700	1067215810	1303240700	1172052990	1054511300	1324863100	1280336130	976660540	1
O35381	Anp32a	Acidic leucine-rich nuclear phosphoprotein 32 family member A	28.5532	28.6656	28.3138	28.33	28.5075	28.539	28.2169	28.3617	0.207729	1	0.0593796	-0.522831			22	24	23	26	21	23	27	24	20	22	22	25	20	22	26	23	28	30	29	33	27	29	32	30	1972801660	1831732990	1603873790	1581052540	1727175940	1786331900	1343450370	1727823100	1
O35382	Exoc4	Exocyst complex component 4	30.5608	30.5254	30.2802	30.3372	30.4218	30.4506	30.1998	30.1163	0.559417	1	0.128775	-1.19882			20	23	18	21	22	20	24	19	20	23	18	21	22	20	24	19	20	23	18	21	22	20	24	19	4311564300	2901376770	2317007620	2775089410	2506854400	3194234110	2128770820	2041827710	1
O35386	Phyh	Phytanoyl-CoA dioxygenase, peroxisomal	26.541	26.3856	26.2202	26.0098	26.5135	26.3506	26.3763	26.424	0.483692	1	-0.126974	1.06385			8	6	5	6	7	7	7	7	8	6	5	6	7	7	7	7	8	6	5	6	7	7	7	7	402365856	338903680	305775296	269140416	378989952	333279648	330365952	323255392	1
O35387	Hax1	HCLS1-associated protein X-1	29.1022	29.1947	29.1382	29.0282	29.198	29.0866	29.0556	29.1796	0.105458	1	-0.0140882	0.28612			22	26	24	18	23	26	19	23	22	26	24	18	23	26	19	23	22	26	24	18	23	26	19	23	1431281410	1883033090	1955959550	1498872830	1515928580	1823654400	1675101440	1540031230	1
O35405	Pld3	5'-3' exonuclease PLD3	26.6864	27.1181	26.9218	26.8409	26.9204	26.7638	26.8304	27.2127	0.11085	1	-0.0400219	0.299407			2	5	4	6	3	5	5	6	2	5	4	6	3	5	5	6	2	5	4	6	3	5	5	6	267784784	213415648	301828384	308382464	282824064	278583328	178813504	264722800	1
O35435	Dhodh	Dihydroorotate dehydrogenase (quinone), mitochondrial	27.2182	27.1104	27.218	27.1469	27.3234	27.2828	27.2634	26.9041	0.0711659	1	-0.0200748	0.198972			19	13	16	16	16	15	17	16	19	13	16	16	16	15	17	16	19	13	16	16	16	15	17	16	768197180	695667070	766669630	846555200	855612800	675424510	809936770	736001790	1
O35448	Ppt2	Lysosomal thioesterase PPT2	26.8274	26.8002	26.9023	26.8115	26.7592	26.8682	26.7141	27.1179	0.117841	1	-0.0295024	0.316482			6	5	8	6	7	6	7	7	6	5	8	6	7	6	7	7	6	5	8	6	7	6	7	7	328303968	373545536	432820160	361946528	346583648	413104160	334759232	443008064	1
O35450	Fkbpl	FK506-binding protein-like	24.3045	28.2086	28.0427	25.081	28.2023	28.1371	28.6695	27.9688	0.918364	1	-1.83523	1.80757			2	3	4	1	3	2	2	4	2	3	4	1	3	2	2	4	2	3	4	1	3	2	2	4	385747136	412943744	346817248	275423008	395691520	356038944	504173184	408551008	1
O35451	Atf6b	Cyclic AMP-dependent transcription factor ATF-6 beta	27.9386	27.8184	27.795	27.5658	27.6543	27.8574	27.6397	27.7992	0.171352	1	0.0418105	-0.44199			10	9	9	6	6	6	8	11	10	9	9	6	6	6	8	11	10	9	9	6	6	6	8	11	616636160	644145410	715275780	607033410	725245890	591623940	418193984	838845380	1
O35454	Clcn6	H(+)/Cl(-) exchange transporter 6	26.4141	25.7613	26.3939	26.303	26.1451	26.0262	26.5532	26.3248	0.0832	1	-0.0442247	0.230101			4	2	2	2	1	2	3	2	4	2	2	2	1	2	3	2	4	2	2	2	1	2	3	2	219706000	134401952	217194400	139570576	180083024	106970976	163408656	138466992	1
O35459	Ech1	Delta(3,5)-Delta(2,4)-dienoyl-CoA isomerase, mitochondrial	28.5439	28.7604	28.7149	27.982	28.6618	28.1803	28.1152	28.4672	0.270878	1	0.144172	-0.656345			4	5	9	5	12	10	8	6	4	5	9	5	12	10	8	6	4	5	9	5	12	10	8	6	681737470	946334400	963963710	814470460	793470020	687527170	609369860	785773820	1
O35465	Fkbp8	Peptidyl-prolyl cis-trans isomerase FKBP8	32.2494	32.2495	32.3145	32.1572	32.0919	32.0722	32.0849	32.0964	2.50848	1	0.156281	-4.7679			16	12	14	15	14	12	13	14	16	12	14	15	14	12	13	14	16	12	14	15	14	12	13	14	8761595900	5996124700	3930154500	10555916300	3486180100	5317669400	4261570300	5459045900	1
O35474	Edil3	EGF-like repeat and discoidin I-like domain-containing protein 3	26.2769	26.2965	26.3828	24.4123	26.6465	26.9952	26.9583	26.6284	1.02258	1	-0.964972	1.98069			2	1	1	0	2	2	3	3	2	1	1	0	2	2	3	3	2	1	1	0	2	2	3	3	49618404	92431336	234070208	10919542	171531328	261186208	362739008	246649120	1
O35491	Clk2	Dual specificity protein kinase CLK2	25.8887	25.9901	25.9657	26.0907	26.0738	25.8559	26.0839	25.7689	0.165018	1	0.0381732	-0.427572			4	5	5	5	5	6	5	4	4	5	5	4	4	6	4	4	4	5	5	5	5	6	5	4	146021232	202664048	194094032	127636288	217106784	184667232	155609600	160822096	1
O35492	Clk3	Dual specificity protein kinase CLK3	31.0113	30.682	30.7688	30.7943	30.694	30.8116	30.8023	30.9847	0.0338089	1	-0.00904322	0.0980248			16	19	19	17	19	18	21	16	16	19	19	17	19	18	21	16	16	19	19	17	19	18	21	16	3356297470	3863331330	2798223620	4580404200	3016679680	4152634370	3401143810	3504629250	1
O35495	Cdk14	Cyclin-dependent kinase 14	26.3872	26.5243	26.3929	26.6667	26.5382	26.4381	26.5095	26.4442	0.0509794	1	0.0102425	-0.145286			12	8	7	6	10	7	6	9	12	8	7	6	10	7	6	9	15	12	12	9	13	11	10	13	364717600	340169984	306602944	391692224	339262240	285868960	331461664	374154208	1
O35516	Notch2	Neurogenic locus notch homolog protein 2	31.1358	31.119	31.1352	31.025	31.1225	31.0402	31.0858	31.2012	0.0718052	1	-0.00866222	0.200641			18	16	18	14	17	16	17	18	18	16	18	14	17	16	16	18	18	16	18	14	17	16	17	18	5898321400	5519782400	2071636480	1301027710	4095224320	4956114900	3707110140	3921875200	1
O35551	Rabep1	Rab GTPase-binding effector protein 1	28.8084	28.7938	28.6805	28.5042	28.8789	28.6821	28.5174	28.6213	0.0757649	1	0.0218363	-0.210942			23	17	20	21	25	20	19	23	23	17	20	21	25	20	19	23	24	18	21	22	26	21	20	24	2075614720	2285606400	1913824510	1559294590	2286185980	2166346750	1267663620	1809876740	1
O35593	Psmd14	26S proteasome non-ATPase regulatory subunit 14	26.944	26.6187	26.3762	26.688	26.8252	26.6126	26.8029	26.2526	0.0674411	1	0.033411	-0.189208			7	10	9	9	10	10	7	7	7	10	9	9	10	10	7	7	7	10	9	9	10	10	7	7	477404832	391786720	430669440	479149440	470076096	381105728	444384960	288973216	1
O35598	Adam10	Disintegrin and metalloproteinase domain-containing protein 10	28.739	28.5805	28.7467	28.6168	28.7167	28.7352	28.6704	28.7284	0.414237	1	-0.0419073	0.936275			17	21	20	19	19	18	22	18	17	21	20	19	19	18	22	18	17	21	20	19	19	18	22	18	1242137730	915785470	1362090880	1005097410	1267566980	1170175490	1262714750	1204813060	1
O35601	Fyb1	FYN-binding protein 1	32.4573	32.2313	32.5398	32.7078	32.4016	32.5126	32.663	32.7571	0.335629	1	-0.0995264	0.786108			22	21	22	24	24	25	28	23	22	21	22	24	24	25	28	23	22	21	22	24	24	25	28	23	10977526800	7953535000	5747266000	14329909200	5317904400	8682643500	6699301900	7709052400	1
O35604	Npc1	NPC intracellular cholesterol transporter 1	26.5262	26.5321	26.8115	26.6099	26.5676	26.4773	26.3566	26.6742	0.484537	1	0.101006	-1.06537			4	5	5	5	5	3	5	5	4	5	5	5	5	3	5	5	4	5	5	5	5	3	5	5	251173376	316350752	371492928	267853472	201376320	277392000	217609584	247522608	1
O35607	Bmpr2	Bone morphogenetic protein receptor type-2	27.4112	27.2924	27.0088	27.6212	27.0057	27.3871	27.2922	27.3874	0.160556	1	0.0652966	-0.417349			3	5	3	3	3	2	2	2	3	5	3	3	3	2	2	2	3	5	3	3	3	2	2	2	187862304	434358112	364634112	483128512	148670704	403746560	161762720	186606544	1
O35609	Scamp3	Secretory carrier-associated membrane protein 3	30.304	30.0966	29.8911	29.8294	30.1736	30.1684	29.9447	29.719	0.0673021	1	0.028821	-0.188843			14	14	14	15	14	17	16	12	14	14	14	15	14	17	16	12	14	14	14	15	14	17	16	12	2852017660	2610209020	2361011970	2134600830	2714411780	2700058620	2158340860	1866483070	1
O35613	Daxx	Death domain-associated protein 6	28.83	28.8528	29.0437	29.0972	28.9808	29.0501	29.2429	29.1941	0.897879	1	-0.161033	1.77351			19	20	24	17	17	21	19	20	19	20	24	17	17	21	19	20	19	20	24	17	17	21	19	20	1407542910	1372673020	1946174460	2232624900	1441834750	1796419070	2282620930	2258055420	1
O35621	Pmm1	Phosphomannomutase 1	31.6875	31.2646	31.17	31.0914	31.2247	31.1812	31.2211	31.2184	0.287715	1	0.0920248	-0.690707			7	7	8	8	8	7	9	8	7	7	8	8	8	7	9	8	13	11	12	14	11	11	13	12	3995808260	2789544190	1979581950	4703979500	1862831360	3703883010	1895507710	2818677760	1
O35625	Axin1	Axin-1	26.1549	25.9704	26.1741	25.6173	26.0271	25.1701	25.7343	25.8839	0.565078	1	0.275327	-1.20877			2	2	1	2	3	1	1	2	2	2	1	2	3	1	1	2	2	2	1	2	3	1	1	2	74753968	176138048	89704512	63127248	176717888	52148448	41958808	85941120	1
O35632	Hyal2	Hyaluronidase-2	27.9844	27.9912	28.0831	27.8783	28.3579	27.9569	27.7246	28.0235	0.0829008	1	-0.0315037	0.229334			2	2	2	3	2	2	2	3	2	2	2	3	2	2	2	3	2	2	2	3	2	2	2	3	303077312	287268480	336005824	298049696	403932512	294223104	238615424	316684608	1
O35638	Stag2	Cohesin subunit SA-2	29.2037	29.173	29.2855	29.1912	29.4182	29.3446	29.1641	29.1384	0.306618	1	-0.0529752	0.728745			38	31	42	42	36	41	35	36	36	30	40	40	34	39	33	34	38	31	42	42	36	41	35	36	2615412740	2338911740	2827384580	3796912640	3449339390	2930185220	2588484350	2693848320	1
O35639	Anxa3	Annexin A3	28.1988	28.336	28.4053	28.4427	28.3847	28.2338	28.2952	28.297	0.288897	1	0.0430079	-0.693101			10	11	12	8	12	11	11	9	10	11	12	8	12	11	11	9	10	11	12	8	12	11	11	9	836255360	917625020	1197074560	1148883840	1027196930	1000466180	1283159420	1039694340	1
O35643	Ap1b1	AP-1 complex subunit beta-1	28.5766	28.4225	28.2732	28.3978	28.6027	28.4219	28.2525	28.1342	0.216073	1	0.0646915	-0.540937			10	14	7	12	10	8	8	9	10	14	7	12	10	8	8	9	15	21	12	19	14	15	13	18	1230963070	1144811260	870953020	1137794430	1289301250	1322563070	957977730	857626750	1
O35648	Cetn3	Centrin-3	26.781	26.6941	26.9299	26.7753	27.0301	26.8226	26.9975	26.6888	0.426212	1	-0.0896921	0.958573			5	7	6	11	7	8	7	7	5	7	6	11	7	8	7	7	5	7	6	11	7	8	7	7	309665088	272880544	404333312	571686590	481217120	297180064	361814144	310738880	1
O35654	Pold2	DNA polymerase delta subunit 2	27.7823	27.9609	27.8681	28.1316	27.8972	27.975	28.2423	27.8579	0.198126	1	-0.057405	0.501801			15	14	16	15	16	15	12	13	15	14	16	15	16	15	12	13	15	14	16	15	16	15	12	13	731428290	850378180	1094248060	1056047490	929650690	1023346430	1136927230	900082620	1
O35657	Neu1	Sialidase-1	26.9544	26.4494	27.0004	26.6951	27.0008	26.835	26.6937	26.6653	0.0565331	1	-0.0238752	0.160249			5	6	5	4	5	6	5	5	5	6	5	4	5	6	5	5	5	6	5	4	5	6	5	5	245595408	129018960	201158784	163671408	213110416	183951696	162727856	200231840	1
O35658	C1qbp	Complement component 1 Q subcomponent-binding protein, mitochondrial	30.7844	30.8617	30.8231	30.5219	30.8776	30.9492	30.5248	30.5049	0.087642	1	0.0336132	-0.241437			28	38	34	35	34	33	29	33	28	38	34	35	34	33	29	33	28	38	34	35	34	33	29	33	3663288580	3899239940	3832786940	2886517760	3516825600	4179120900	2609647870	3646150660	1
O35680	Mrps12	28S ribosomal protein S12, mitochondrial	30.3232	30.3815	30.2751	30.2041	30.3926	30.3581	30.2282	30.4189	0.419247	1	-0.0534854	0.94562			13	17	13	14	15	12	14	16	13	17	13	14	15	12	14	16	13	17	13	14	15	12	14	16	1736147580	2601332990	1593266050	4603635200	1667284480	1171973890	2238989310	2345873920	1
O35682	Myadm	Myeloid-associated differentiation marker	27.0468	26.8599	26.7981	26.8342	26.8811	27.1075	26.8513	26.8465	0.170818	1	-0.0368218	0.440779			3	3	3	3	2	3	3	3	3	3	3	3	2	3	3	3	3	3	3	3	2	3	3	3	179943008	147598352	146455936	160080704	164904208	198390368	155345216	154381744	0.9994
O35685	Nudc	Nuclear migration protein nudC	33.6269	33.6907	33.8796	33.8976	33.7389	33.5845	33.6416	33.5958	0.883658	1	0.133494	-1.74984			71	73	83	79	80	68	74	74	71	73	83	79	80	68	74	74	71	73	83	79	80	68	74	74	23192670200	20601608200	29550078000	38537490000	23237939200	23756421100	27448940500	33329772500	1
O35691	Pnn	Pinin	32.2242	32.3439	32.5819	32.7647	32.416	32.2811	32.6438	32.6098	0.0206369	1	-0.00897312	0.0606691			33	35	48	51	36	41	45	50	33	35	48	51	36	41	45	50	33	35	48	51	36	41	45	50	7421494300	8098013200	10638092300	16329271300	8394713600	7265992200	12856834000	12354254800	1
O35704	Sptlc1	Serine palmitoyltransferase 1	29.705	30.2458	30.3571	30.6313	29.974	29.7452	30.1186	30.0928	0.553659	1	0.252181	-1.18868			9	8	11	12	14	10	11	12	9	8	11	12	14	10	11	12	9	8	11	12	14	10	11	12	1590956800	1962343300	1511942270	3048112900	1449662340	1121439870	2074001410	1681412740	1
O35730	Ring1	E3 ubiquitin-protein ligase RING1	28.6125	28.6665	28.7507	28.6402	28.8148	28.751	28.5128	28.9973	0.433324	1	-0.101471	0.971753			7	8	5	5	6	6	5	6	7	8	5	5	6	6	5	6	8	10	9	8	10	9	7	10	701043840	665845380	968587330	1089023740	766625920	812100350	911636930	1290294020	1
O35732	Cflar	CASP8 and FADD-like apoptosis regulator	25.2391	23.2905	25.952	23.3605	23.2765	25.6494	25.8314	25.6877	0.300187	1	-0.650755	0.715866			1	1	0	0	0	0	0	2	1	1	0	0	0	0	0	2	1	1	0	0	0	0	0	2	47307572	36098988	38136928	31059988	58324372	83295512	84126520	73630440	0.9829
O35737	Hnrnph1	Heterogeneous nuclear ribonucleoprotein H	32.1424	32.1554	32.1029	31.9714	32.1041	32.1667	32.1452	32.1053	0.35966	1	-0.0373106	0.832776			216	212	228	184	232	210	195	227	103	96	117	97	108	99	93	115	251	247	261	224	269	242	234	260	20147793900	20399523800	21111531500	22017607700	20203952100	20299755500	19628245000	21623633900	1
O35740	Cited2	Cbp/p300-interacting transactivator 2	26.0569	26.5421	26.8528	26.8828	25.9007	26.6202	26.1643	26.3038	0.66542	1	0.336367	-1.38255			3	2	4	2	2	2	3	2	3	2	4	2	2	2	3	2	3	2	4	2	2	2	3	2	120124440	177187328	209431344	210161280	106148544	176895120	127667728	145624320	0.9993
O35841	Api5	Apoptosis inhibitor 5	29.8423	29.8574	29.911	29.9029	29.8335	29.8353	29.8876	30.0436	0.158806	1	-0.0216041	0.413324			20	23	21	23	24	23	18	24	20	23	21	23	24	23	18	24	20	23	21	23	24	23	18	24	2345322750	2447282430	2588294400	2252334080	2330579200	2437516540	2303330820	2639759870	1
O35855	Bcat2	Branched-chain-amino-acid aminotransferase, mitochondrial	30.7887	30.8849	30.7392	31.0537	30.9728	30.9313	31.0656	30.7317	0.241012	1	-0.0586996	0.594174			26	24	21	26	25	24	27	22	26	24	21	26	25	24	27	22	26	24	21	26	25	24	27	22	2525950210	3505036800	3522863360	5805566500	3269653250	2567928830	4588552700	4195237890	1
O35857	Timm44	Mitochondrial import inner membrane translocase subunit TIM44	29.7795	29.7279	29.8111	30.0917	29.8175	29.6154	29.801	30.1578	0.0111598	1	0.00461912	-0.0331491			18	21	23	27	20	23	17	21	18	21	23	27	20	23	17	21	18	21	23	27	20	23	17	21	1176480770	1284054020	1777837180	8138120200	1404756990	1172222850	1315337090	2969431810	1
O35864	Cops5	COP9 signalosome complex subunit 5	28.7997	28.5599	28.5203	28.4036	28.6916	28.5018	28.7638	28.198	0.0762907	1	0.0321097	-0.212305			10	8	7	10	10	12	9	9	10	8	7	10	10	12	9	9	10	8	7	10	10	12	9	9	834401980	757745660	793787260	661088000	775837310	711030270	829182720	542015810	1
O35887	Calu	Calumenin	29.707	29.5082	29.819	29.8638	29.6798	29.6617	29.828	29.7766	0.0473598	1	-0.012002	0.135451			31	31	33	30	34	30	30	34	31	31	33	30	34	30	30	34	31	31	33	30	34	30	30	34	2873472260	2053933060	2608653060	2133860220	2702737660	2642088700	3066150660	2399213310	1
O35892	Sp100	Nuclear autoantigen Sp-100	27.9213	27.922	28.0412	27.898	27.8986	27.8551	27.9739	28.1037	0.0687115	1	-0.012198	0.192545			11	13	15	15	15	13	13	16	8	9	12	13	12	10	11	13	11	13	15	15	15	13	13	16	742056000	945986300	1029312000	814465540	1304055810	771436290	806480380	982011780	1
O35904	Pik3cd	Phosphatidylinositol 4,5-bisphosphate 3-kinase catalytic subunit delta isoform	27.2463	27.055	27.0731	26.9975	27.0819	27.1779	27.0314	27.2163	0.195253	1	-0.0339117	0.495468			22	17	20	21	18	20	24	23	22	17	20	21	18	20	24	23	22	17	20	21	18	20	24	23	824762750	738149760	741478910	785485500	785983740	865228670	750259580	1133219200	1
O35943	Fxn	Frataxin, mitochondrial	28.5981	28.3194	28.1935	28.2649	28.3661	28.2737	28.0986	27.993	0.628395	1	0.161119	-1.31894			6	4	4	5	5	4	4	4	6	4	4	5	5	4	4	4	6	4	4	5	5	4	4	4	501805728	375640000	351166368	412248512	419017664	402174176	328288768	326785536	1
O35955	Psmb10	Proteasome subunit beta type-10	31.379	31.6349	31.3344	31.791	31.45	31.29	31.4964	31.2272	0.64388	1	0.168962	-1.34561			25	26	31	31	27	25	29	24	25	26	31	31	27	25	29	24	25	26	31	31	27	25	29	24	8495212500	7097029600	4899120600	13225570300	5427674600	6991414800	6341912100	5847010800	1
O35963	Rab33b	Ras-related protein Rab-33B	28.7222	28.5976	28.7719	28.8612	28.6285	28.7166	28.7437	28.8473	0.0199812	1	0.00417852	-0.058783			6	9	9	8	7	7	8	7	6	8	9	8	7	7	8	7	6	9	9	8	7	7	8	7	665914820	580608060	664566590	714847740	623447040	628149820	688714370	683063940	1
O35969	Gamt	Guanidinoacetate N-methyltransferase	24.3	24.0925	24.9729	25.3761	25.4646	24.5071	25.6434	25.5329	0.744627	1	-0.601587	1.51707			4	3	4	6	3	4	3	3	4	3	4	6	3	4	3	3	4	3	4	6	3	4	3	3	43602136	40445996	39350796	71124960	77282216	42515808	86506616	82726664	1
O35972	Mrpl23	39S ribosomal protein L23, mitochondrial	26.9719	26.5931	26.7632	26.919	26.9317	26.8017	27.0216	26.8713	0.435163	1	-0.0948005	0.975152			5	3	6	8	6	4	8	5	5	3	6	8	6	4	8	5	5	3	6	8	6	4	8	5	402155200	200615248	349309760	468078592	340803776	296893376	434875072	416624640	1
O35973	Per1	Period circadian protein homolog 1	27.2649	27.4188	27.4802	27.4262	27.4149	27.5002	27.2714	27.7971	0.352413	1	-0.0984211	0.818778			2	4	1	4	4	2	3	3	2	4	1	4	4	2	3	3	2	4	1	4	4	2	3	3	199951360	254075872	262721072	255466304	243194560	271203584	222345008	349155488	1
O35984	Pbx2	Pre-B-cell leukemia transcription factor 2	26.5719	26.2519	26.7171	26.6858	26.8853	26.476	26.8313	26.6382	0.484886	1	-0.151027	1.066			4	3	3	5	5	4	3	5	3	2	2	3	3	3	1	3	4	3	3	5	5	4	3	5	203146256	135318848	195893344	288975872	166903568	178617936	243401712	257926160	1
O35988	Sdc4	Syndecan-4	27.1181	26.7335	27.0103	26.9881	27.0536	26.8716	26.9896	26.9144	0.0193859	1	0.0051856	-0.0570683			3	3	9	6	7	5	6	6	3	3	9	6	7	5	6	6	3	3	9	6	7	5	6	6	193035040	268100080	333741952	315172192	300559296	293929824	321424864	325523936	1
O54692	Zw10	Centromere/kinetochore protein zw10 homolog	27.4747	27.4546	27.4378	27.5216	27.5095	27.5673	27.4319	27.4333	0.134043	1	-0.0133023	0.355413			23	20	24	20	24	21	24	26	23	20	24	20	24	21	24	26	23	20	24	20	24	21	24	26	1414592000	1373489410	1460284160	1566982400	1445455740	1538196100	1381221250	1506584190	1
O54734	Ddost	Dolichyl-diphosphooligosaccharide--protein glycosyltransferase 48 kDa subunit	30.3964	30.2627	30.2633	30.2428	30.2544	30.2965	30.2932	30.1915	0.319517	1	0.0324221	-0.754397			39	38	37	40	32	36	37	42	39	38	37	40	32	36	37	42	39	38	37	40	32	36	37	42	5099637200	4555207700	4549976100	4807292900	4448653800	4536948200	4679378900	4410032100	1
O54774	Ap3d1	AP-3 complex subunit delta-1	28.7026	28.6685	28.6327	28.3288	28.8019	28.8268	28.672	28.3219	0.197789	1	-0.072475	0.501059			10	13	8	14	9	9	10	8	10	13	8	14	9	9	10	8	10	13	8	14	9	9	10	8	1370137860	1283952510	1153286910	1165371140	1359221120	1024246720	1103826180	1047514370	1
O54781	Srpk2	SRSF protein kinase 2	25.8491	25.6739	25.7795	25.7688	25.7481	25.9486	25.671	25.9054	0.280665	1	-0.0504537	0.676376			5	6	6	6	7	7	6	6	4	3	4	4	5	5	5	4	14	15	16	13	16	14	16	14	160065456	173795504	179460560	217572640	155568336	190039248	162797920	209700608	1
O54782	Man2b2	Epididymis-specific alpha-mannosidase	27.5211	27.3567	27.5948	27.4371	27.5973	27.5835	27.5403	27.4607	0.522094	1	-0.068006	1.13276			12	14	10	15	13	14	13	16	12	14	10	15	13	14	13	16	12	14	10	15	13	14	13	16	810704580	686690500	973675200	1034838660	1071672960	980329540	779513790	935766780	1
O54784	Dapk3	Death-associated protein kinase 3	26.9794	26.9487	26.9525	26.8107	26.9636	26.7865	26.8026	26.8653	0.580761	1	0.0683122	-1.23624			9	8	8	7	9	8	9	8	9	8	8	7	9	8	9	8	9	8	8	7	9	8	9	8	329462176	335525536	343667488	343809440	321243424	318883296	371803968	308168960	1
O54785	Limk2	LIM domain kinase 2	26.5089	26.4816	26.3511	25.9384	26.2313	26.4265	26.0717	25.9444	0.396191	1	0.151567	-0.902406			3	4	3	3	3	5	3	3	3	4	3	3	3	5	3	3	3	4	3	3	3	5	3	3	163642016	194365680	174883168	103208256	125957856	252110416	112609952	102024096	1
O54786	Dffa	DNA fragmentation factor subunit alpha	27.064	26.8224	27.0138	26.9658	26.9043	27.0758	26.7234	26.9877	0.187389	1	0.0436854	-0.47803			6	5	7	6	6	5	6	5	6	5	7	6	6	5	6	5	6	5	7	6	6	5	6	5	361583680	305167648	333459936	382060800	320227552	368292768	284578560	356825792	1
O54788	Dffb	DNA fragmentation factor subunit beta	24.5275	26.1129	26.179	25.2932	26.1684	24.6736	26.4022	26.4425	0.285674	1	-0.393534	0.686566			1	1	2	0	2	2	3	3	1	1	2	0	2	2	3	3	1	1	2	0	2	2	3	3	39176396	58880592	217182336	30213820	61541608	126869240	186198256	246001280	1
O54790	Mafg	Transcription factor MafG	25.8985	25.9729	26.0231	25.8807	25.9951	25.8677	26.1542	26.0508	0.488108	1	-0.0731497	1.07182			6	8	5	7	7	7	7	6	6	8	5	7	7	7	7	6	6	8	5	7	7	7	7	6	186913856	216409024	229387824	201821632	215757424	200000400	240456704	177661296	1
O54804	Chka	Choline kinase alpha	27.73	27.8452	27.9231	27.5871	27.4344	27.5578	27.6103	27.6391	1.30527	1	0.210997	-2.45411			8	6	9	8	9	8	9	9	8	6	9	8	9	8	9	9	8	6	9	8	9	8	9	9	509846400	492140096	507025568	205483584	372700448	396571072	355583328	465249408	1
O54825	Bysl	Bystin	33.3528	33.251	33.4351	33.5957	33.4062	33.1972	33.3725	33.5281	0.122081	1	0.0326338	-0.326755			42	34	42	45	37	43	38	52	42	34	42	45	37	43	38	52	42	34	42	45	37	43	38	52	17496764400	15559272400	11450383400	26169151500	14026814500	15020830700	11398800400	15385547800	1
O54826	Mllt10	Protein AF-10	27.0437	26.6299	26.676	26.6477	26.7004	26.8862	26.6297	27.3239	0.310053	1	-0.135714	0.7356			4	2	3	2	3	4	3	3	4	2	3	2	3	4	3	3	4	2	3	2	3	4	3	3	271428384	203463136	212349632	96627040	229837200	263939440	194368576	197257184	1
O54833	Csnk2a2	Casein kinase II subunit alpha'	31.1207	31.1421	31.1855	30.7892	31.3042	31.2014	31.211	31.1421	0.794301	1	-0.155303	1.6006			25	30	26	24	29	28	33	29	25	30	26	24	29	28	33	29	29	33	30	28	33	31	36	33	3175141380	3106533120	3795142140	4624791000	3260288510	3478394370	4502620200	4610455000	1
O54864	Suv39h1	Histone-lysine N-methyltransferase SUV39H1	30.3365	30.1313	30.6839	30.6474	30.6123	30.4582	30.2166	30.5252	0.00708813	1	-0.00331402	0.0211505			15	12	13	16	15	12	12	14	15	12	13	16	15	12	12	14	15	12	13	16	15	12	12	14	1958809730	2104381820	2894022140	3368163580	2134002940	2289277950	2407736580	3619138820	1
O54879	Hmgb3	High mobility group protein B3	27.2687	27.5147	27.5444	27.0517	27.8154	27.4909	27.3753	27.6873	0.811581	1	-0.247399	1.62955			6	7	4	5	5	5	5	4	6	7	4	5	5	5	5	4	6	7	4	5	5	5	5	4	349046656	349225024	450385664	557997060	367603552	477457632	410283520	618823620	1
O54885	Tyrobp	TYRO protein tyrosine kinase-binding protein	29.0391	29.2536	28.9834	28.5942	28.9503	28.9257	28.7543	28.3427	0.527189	1	0.224349	-1.14183			5	5	5	4	5	5	5	5	5	5	5	4	5	5	5	5	5	5	5	4	5	5	5	5	736272060	744044860	626974340	422427296	608214020	687635140	552116670	382464832	1
O54910	Nfkbie	NF-kappa-B inhibitor epsilon	26.6148	26.8264	26.8068	26.4775	26.7627	26.8162	26.1194	26.5928	0.247181	1	0.10861	-0.607149			2	3	2	1	2	2	2	2	2	3	2	1	2	2	2	2	2	3	2	1	2	2	2	2	132327568	185458272	161829152	133000352	152666464	159696096	97267696	142074768	0.9843
O54916	Reps1	RalBP1-associated Eps domain-containing protein 1	29.6799	29.5151	29.5057	29.47	29.6143	29.6629	29.5963	29.7261	1.00294	1	-0.107208	1.94806			14	17	18	16	19	16	19	21	14	17	18	16	19	16	19	21	16	20	20	19	21	18	21	23	2552488450	1226326400	1609172480	2885310720	1859251970	1830931970	1824760700	2211004160	1
O54926	Siva1	Apoptosis regulatory protein Siva	25.5396	26.0067	25.3815	25.6126	25.3092	25.2324	25.4928	25.8621	0.359619	1	0.160993	-0.832696			2	3	2	1	1	2	2	2	2	3	2	1	1	2	2	2	2	3	2	1	1	2	2	2	92873408	178739104	67645984	126403272	118732936	65758508	108098232	142485728	1
O54940	Bnip2	BCL2/adenovirus E1B 19 kDa protein-interacting protein 2	29.2866	29.09	29.183	29.1539	29.1744	29.1938	29.1171	29.1714	0.119987	1	0.0142045	-0.321689			11	10	14	10	11	12	12	13	10	9	13	9	10	11	11	12	11	10	14	10	11	12	12	13	1564145020	975075260	1270727680	1808188160	1060680450	1019079170	1089281150	1300211710	1
O54941	Smarce1	SWI/SNF-related matrix-associated actin-dependent regulator of chromatin subfamily E member 1	31.5368	31.3809	31.5845	31.396	31.447	31.3366	31.3621	31.6151	0.163966	1	0.0343614	-0.425165			30	31	30	31	26	28	28	43	30	31	30	31	26	28	28	43	30	31	30	31	26	28	28	43	5529432100	4044265730	5878932500	6809144800	4213330180	4741048300	5312683000	8879166500	1
O54946	Dnajb6	DnaJ homolog subfamily B member 6	28.936	29.0471	28.9767	28.8334	29.0477	29.0719	29.0386	29.004	1.01694	1	-0.0922642	1.97132			48	49	43	39	50	53	46	50	45	47	41	37	47	50	44	46	48	49	43	39	50	53	46	50	2414753540	2502774270	2733680640	1733873540	2549237250	2801829890	2675637500	2415656960	1
O54950	Prkag1	5'-AMP-activated protein kinase subunit gamma-1	27.2108	27.1426	26.9649	27.2096	27.2419	27.194	26.9645	27.3631	0.234338	1	-0.0589118	0.580051			5	5	6	5	5	5	4	5	5	5	6	5	5	5	4	5	5	5	6	5	5	5	4	5	272918816	238072288	291103328	244254464	260717872	242588224	224389408	291030560	1
O54956	Pole2	DNA polymerase epsilon subunit 2	26.8189	26.8972	26.9711	27.1285	26.8485	26.9774	27.0613	26.9461	0.0188	1	-0.00438929	0.0553784			6	8	8	9	7	9	12	10	6	8	8	9	7	9	12	10	6	8	8	9	7	9	12	10	394513824	406038784	434081664	546556100	421767808	460430464	537526910	498378496	1
O54962	Banf1	Barrier-to-autointegration factor	30.1233	29.4513	29.2455	29.1758	29.9012	29.4224	29.7931	29.6386	0.338476	1	-0.189868	0.791675			6	6	6	5	6	7	6	8	6	6	6	5	6	7	6	8	6	6	6	5	6	7	6	8	2008145280	1244318460	961706560	907754880	1380231550	1037847940	1220136190	1135300480	1
O54967	Tnk2	Activated CDC42 kinase 1	27.1452	27.5259	27.4373	27.5966	27.3302	27.662	27.7976	27.4605	0.421154	1	-0.136353	0.949173			4	4	5	2	5	4	4	6	4	4	5	2	5	4	4	6	4	4	5	2	5	4	4	6	223156416	273496128	311474432	291640672	264135648	300232448	364620320	299454048	1
O54984	Get3	ATPase GET3	28.8645	28.5279	28.4908	28.3162	28.6548	28.6325	28.5675	28.3225	0.0135811	1	0.00553751	-0.0402335			17	22	17	13	18	20	20	16	17	22	17	13	18	20	20	16	17	22	17	13	18	20	20	16	1699993220	1528965890	1317356800	1284093440	1474918530	1557856260	1321307390	1194552580	1
O54988	Slk	STE20-like serine/threonine-protein kinase	30.4849	30.3542	30.7239	30.6018	30.5816	30.6412	30.6176	30.4537	0.13644	1	-0.032321	0.3611			81	66	89	83	73	72	78	80	79	64	87	81	71	70	77	78	81	66	89	83	73	72	78	80	8369482200	6044738600	11166303200	14686159900	8800316400	7850818600	9035755500	8392922100	1
O54992	Mapkapk5	MAP kinase-activated protein kinase 5	25.6832	25.7076	25.5916	25.6395	25.5234	25.7352	25.7381	25.9293	0.382332	1	-0.0760074	0.876165			4	2	2	3	4	3	3	4	4	2	2	3	4	3	3	4	4	2	2	3	4	3	3	4	113790904	117273168	111764576	107496728	103902184	101150240	120895496	109730768	1
O55013	Trappc3	Trafficking protein particle complex subunit 3	29.1985	29.537	29.2748	30.4091	29.4446	29.1923	30.0847	29.8838	0.0472578	1	-0.0465093	0.135172			3	3	4	6	4	4	5	3	3	3	4	6	4	4	5	3	3	3	4	6	4	4	5	3	614369980	702816580	912343620	2043723780	722841470	653823040	1123966460	1207496320	1
O55022	Pgrmc1	Membrane-associated progesterone receptor component 1	29.3869	29.4037	29.7385	30.0035	29.4834	29.3347	29.6574	29.5471	0.335463	1	0.127517	-0.785784			17	13	15	15	13	15	14	20	17	13	15	15	13	15	14	20	17	13	15	15	13	15	14	20	1227867390	1221661820	1588310020	2386588670	1236127100	1181875460	1386852990	1819269890	1
O55023	Impa1	Inositol monophosphatase 1	28.8061	29.1456	29.0577	28.9356	29.0188	28.9734	29.0831	29.0505	0.235589	1	-0.0451593	0.582704			16	16	17	16	16	15	19	16	16	16	17	16	16	15	19	16	16	16	17	16	16	15	19	16	1413612160	1646046210	1636899710	1565920770	1614628220	1584964350	1656328190	1586281090	1
O55028	Bckdk	[3-methyl-2-oxobutanoate dehydrogenase [lipoamide]] kinase, mitochondrial	28.6123	28.4814	28.6995	28.5903	28.6512	28.583	28.6972	28.557	0.186333	1	-0.0262051	0.475677			24	21	20	20	21	22	21	21	24	21	20	20	21	22	21	21	24	21	20	20	21	22	21	21	1559625220	1434375680	1859137660	1720533250	1694305150	1674703360	1743586050	1730605440	1
O55029	Copb2	Coatomer subunit beta'	32.0489	32.1861	32.2994	32.2109	32.1028	32.2684	32.2131	32.288	0.187375	1	-0.0317678	0.477999			55	63	55	61	56	65	58	62	55	63	55	61	56	65	58	62	55	63	55	61	56	65	58	62	10699880400	8440973300	6858840600	11873846300	6927290900	9638272000	7438021600	8915868700	1
O55047	Tlk2	Serine/threonine-protein kinase tousled-like 2	29.2778	29.095	29.318	29.0317	29.2614	29.166	29.3785	29.3312	0.584429	1	-0.103633	1.24265			21	18	18	13	20	20	17	21	9	7	7	6	8	10	6	7	21	18	18	13	20	20	17	21	1357515140	1137206660	1473200130	1926324220	1212749310	1261613570	1433575940	1509154300	1
O55055	Trdmt1	tRNA (cytosine(38)-C(5))-methyltransferase	27.116	27.05	27.0092	26.8983	26.9754	26.8396	27.1901	27.3127	0.210486	1	-0.0610723	0.528831			3	1	1	3	4	3	2	3	3	1	1	3	4	3	2	3	3	1	1	3	4	3	2	3	248284096	172001792	255760864	158237920	244346512	232752944	343842624	207012592	1
O55057	Pde6d	Retinal rod rhodopsin-sensitive cGMP 3',5'-cyclic phosphodiesterase subunit delta	27.2624	27.1593	27.1443	26.554	27.2068	27.3157	26.9836	25.5144	0.249545	1	0.274892	-0.612105			3	3	3	3	3	3	3	2	3	3	3	3	3	3	3	2	3	3	3	3	3	3	3	2	279786944	242920320	226139104	167201728	249678144	302472064	211744560	30121898	1
O55098	Stk10	Serine/threonine-protein kinase 10	31.7139	31.7345	31.9608	31.8057	31.865	31.7915	31.8925	31.9712	0.524717	1	-0.076354	1.13743			56	67	73	63	74	62	70	68	56	67	73	63	74	62	70	68	58	69	75	65	76	64	71	70	9355383800	9405733900	9092017200	13539055600	8065727500	9729587200	9404444700	9836760100	1
O55106	Strn	Striatin	31.4347	31.4387	31.4319	31.3097	31.3829	31.4288	31.4689	31.5734	0.53911	1	-0.0597143	1.16298			44	44	41	40	42	48	36	42	28	26	25	24	27	32	21	28	44	44	41	40	42	48	36	42	8000000500	7721290800	7507469800	11037903900	6707807700	8285882900	7390635500	9460878300	1
O55125	Nipsnap1	Protein NipSnap homolog 1	30.3633	30.2841	30.2751	30.4224	30.3321	30.378	30.5753	30.1063	0.0396497	1	-0.011704	0.114277			20	18	20	19	20	23	21	17	20	18	20	19	20	23	21	17	20	18	20	19	20	23	21	17	2984860420	2169712640	1991931260	3953746430	1917603580	2634846460	2633741060	2212861700	1
O55126	Nipsnap2	Protein NipSnap homolog 2	30.9521	30.7767	30.5826	31.1824	30.8466	30.8081	30.7845	30.6014	0.351018	1	0.11327	-0.816076			12	10	9	10	9	9	10	8	12	10	9	10	9	9	10	8	12	10	9	10	9	9	10	8	2757729280	2029407870	1148318340	3602119940	2081843070	2461818110	1601921540	1476367870	1
O55128	Sap18	Histone deacetylase complex subunit SAP18	29.0326	28.9691	29.5057	29.1631	29.2226	28.7784	29.1441	29.2486	0.165018	1	0.0692182	-0.42757			19	15	15	18	18	19	16	17	19	15	15	18	18	19	16	17	19	15	15	18	18	19	16	17	1659305860	1577888640	3006366460	2821921020	2094523520	1444255740	2173963780	2392864260	1
O55131	Septin7	Septin-7	35.0843	34.9351	35.0079	35.0201	35.0365	35.0188	34.9789	35.0148	0.00377633	1	-0.000371933	0.0113105			110	108	106	91	108	104	110	101	110	107	105	89	106	103	110	99	110	108	106	91	108	104	110	101	103239606000	85749228000	63424156000	87494984000	64582746000	84553884000	68535898000	49854439000	1
O55135	Eif6	Eukaryotic translation initiation factor 6	30.8451	30.4409	30.3998	30.3019	30.5905	30.5614	30.4672	30.4995	0.097438	1	-0.0327163	0.266157			38	38	39	37	37	36	34	34	38	38	39	37	37	36	34	34	38	38	39	37	37	36	34	34	5309479900	6013258800	4925786600	4339462100	4943411200	5493961700	5535033300	4821145600	1
O55142	Rpl35a	60S ribosomal protein L35a	36.5601	36.5762	36.6214	36.7799	36.5348	36.6446	36.6837	36.6725	0.0027157	1	0.000494003	-0.00814366			120	125	119	123	127	117	129	135	120	125	119	123	127	117	129	135	120	125	119	123	127	117	129	135	206068466000	143416492000	109977797000	218892403000	112671220000	140160352000	128008495000	117743641000	1
O55143	Atp2a2	Sarcoplasmic/endoplasmic reticulum calcium ATPase 2	34.5901	34.5876	34.552	34.6805	34.5808	34.5923	34.56	34.5138	0.593954	1	0.0408258	-1.25925			109	105	105	117	111	104	115	101	71	65	67	78	74	67	78	65	109	105	105	117	111	104	115	101	49632981000	44117357000	34062004200	78480155000	40510386000	47585993000	34437890000	39639564000	1
O55187	Cbx4	E3 SUMO-protein ligase CBX4	26.4286	26.2032	26.4831	26.4014	26.3709	26.2912	26.5226	26.5579	0.265472	1	-0.0565796	0.645211			6	6	7	6	7	4	6	7	6	6	7	6	7	4	6	7	6	6	7	6	7	4	6	7	256184880	223097424	320314784	344650144	253326432	220559792	240652368	402221280	1
O55201	Supt5h	Transcription elongation factor SPT5	31.2173	31.1382	31.1031	31.1096	31.1402	31.2555	31.1306	31.1964	0.443683	1	-0.0386348	0.990867			83	80	80	83	83	83	77	88	83	80	80	83	83	83	77	88	83	80	80	83	83	83	77	88	11895995400	8342410800	8032099800	11962255400	8426606600	11334710300	8234310700	10307008500	1
O55222	Ilk	Integrin-linked protein kinase	30.7823	30.7612	30.8117	30.7541	30.8843	30.7816	30.7687	30.6825	0.0153168	1	-0.00196266	0.0452893			37	39	42	46	43	38	42	42	37	39	42	46	43	38	42	42	37	39	42	46	43	38	42	42	4842542600	5744388600	4509983700	5429803000	5174144500	4538981900	4957349900	3841729280	1
O55229	Chkb	Choline/ethanolamine kinase	28.2148	28.2158	28.491	28.4807	28.2471	28.263	28.4624	28.202	0.237058	1	0.056901	-0.585816			11	12	11	12	13	13	12	12	11	12	11	12	13	13	12	12	11	12	11	12	13	13	12	12	622269500	649276670	868990270	988458690	653592960	745443710	773727550	730376190	1
O55234	Psmb5	Proteasome subunit beta type-5	30.8876	30.7729	30.7268	30.6779	30.8451	30.8128	30.6188	30.6341	0.20718	1	0.0386243	-0.521634			31	33	32	33	33	32	31	34	31	33	32	33	33	32	31	34	31	33	32	33	33	32	31	34	8036814300	6198959600	6261934100	7709839400	5620742100	6595330600	5279572500	6234189800	1
O55236	Rngtt	mRNA-capping enzyme	28.4709	28.1873	28.4302	28.4908	28.4309	28.3043	28.4622	28.5858	0.224965	1	-0.0509868	0.560065			17	19	17	15	20	19	17	20	17	19	17	15	20	19	17	20	17	19	17	15	20	19	17	20	1094227330	809927170	1075237630	1188691330	1021819710	917968510	1228148990	1237153920	1
O70126	Aurkb	Aurora kinase B	31.087	30.9573	30.9319	31.0668	31.0951	31.195	31.1635	30.9927	0.855184	1	-0.100813	1.70239			17	17	17	21	16	19	18	17	17	17	17	21	16	19	18	17	21	21	22	25	20	23	22	21	4076259070	2828441860	1965791360	4597702700	2405753600	3442104580	2168117760	3013879550	1
O70133	Dhx9	ATP-dependent RNA helicase A	32.6666	32.6868	32.6416	32.7463	32.6928	32.7378	32.6951	32.7251	0.502242	1	-0.0273914	1.09726			156	154	151	166	157	170	157	169	156	152	151	164	155	168	156	167	156	154	151	166	157	170	157	169	33783676900	30780055600	31526690800	43266826000	32225937400	33917343700	30316927000	34049413100	1
O70139	Pkig	cAMP-dependent protein kinase inhibitor gamma	26.0664	25.0509	23.5279	25.8927	25.8761	25.9841	26.9393	23.6792	0.214998	1	-0.485178	0.538614			2	1	2	2	3	2	2	2	2	1	2	2	3	2	2	2	2	1	2	2	3	2	2	2	109572672	58003328	49765444	97247904	98439680	106850784	215552000	31626540	1
O70145	Ncf2	Neutrophil cytosol factor 2	29.5722	29.6597	29.6521	29.5315	29.5981	29.568	29.5182	29.5166	0.704213	1	0.0536242	-1.44866			49	51	49	48	53	52	45	46	49	51	49	48	53	52	45	46	49	51	49	48	53	52	45	46	4825290200	4684439600	5231199700	4998144000	4856119300	4905557500	4625271300	4816302100	1
O70152	Dpm1	Dolichol-phosphate mannosyltransferase subunit 1	27.6242	27.6627	27.5652	27.4331	27.7215	27.6428	27.6461	27.5145	0.39848	1	-0.0599232	0.906721			16	10	9	10	10	9	11	11	16	10	9	10	10	9	11	11	16	10	9	10	10	9	11	11	787478660	772710270	677893180	675610300	818631940	769141820	718862780	813489340	1
O70157	Top3a	DNA topoisomerase 3-alpha	26.217	26.5911	26.6048	27.3329	26.2688	26.7793	27.3535	27.0228	0.206168	1	-0.169648	0.519428			1	1	1	1	2	3	0	2	1	1	1	1	2	3	0	2	2	2	2	2	3	4	0	4	188304448	90770136	228296480	154756752	65068808	238362784	375529472	334601760	1
O70161	Pip5k1c	Phosphatidylinositol 4-phosphate 5-kinase type-1 gamma	28.6431	28.5577	28.5879	28.3526	28.8167	28.8175	28.7366	28.6766	1.69992	1	-0.226523	3.14438			10	9	9	8	9	10	11	7	7	5	7	6	6	8	9	5	10	9	9	8	9	10	11	7	870488830	627895810	890055940	662297220	858811780	925097340	868556480	740451070	1
O70194	Eif3d	Eukaryotic translation initiation factor 3 subunit D	33.8588	33.894	33.8216	33.7629	33.86	33.8613	33.8546	33.8952	0.52203	1	-0.033433	1.13264			114	137	135	126	125	122	119	127	114	137	135	126	125	122	119	127	114	137	135	126	125	122	119	127	44348985000	43837174000	30932731900	52347011000	35518263000	40670085000	34786542000	41930953000	1
O70230	Znf143	Zinc finger protein 143	26.2585	26.2931	26.4233	26.0432	26.6368	26.6835	25.9382	26.1165	0.170752	1	-0.0892282	0.440628			2	4	3	2	2	4	2	2	2	4	3	2	2	4	2	2	2	4	3	2	2	4	2	2	81236448	189694304	108380520	91056008	95468152	278284448	78195136	204219536	1
O70250	Pgam2	Phosphoglycerate mutase 2	26.4801	26.8679	26.7716	27.0026	26.6205	26.3546	25.9344	26.2238	1.47963	1	0.497219	-2.75342			5	4	3	3	5	4	3	3	5	4	3	3	5	4	3	3	23	21	22	22	24	23	22	21	221497168	225771328	213220320	247913440	192779808	123920768	115327568	144196160	1
O70251	Eef1b	Elongation factor 1-beta	30.0818	29.8984	29.8334	29.9228	30.0061	29.9081	30.0764	29.7625	0.0165316	1	-0.00420046	0.0488166			8	10	7	9	8	5	7	6	8	10	7	9	8	5	7	6	8	10	7	9	8	5	7	6	1395890180	1069980350	1188948990	1086327170	1315060100	1368368900	1437541630	1176928640	1
O70252	Hmox2	Heme oxygenase 2	31.2241	31.0744	31.2376	31.1451	31.1374	30.9702	31.3836	31.1152	0.0712364	1	0.0186753	-0.199156			34	39	33	32	31	33	38	33	34	39	33	32	31	33	38	33	34	39	33	32	31	33	38	33	4279996160	5338368500	8059181600	9072306200	6504217100	5425494000	8919246800	6295384100	1
O70279	Ess2	Splicing factor ESS-2 homolog	27.0877	26.9081	27.1568	27.1582	26.8589	26.995	27.0419	27.3122	0.0831461	1	0.0257053	-0.229963			8	7	8	9	6	6	6	8	8	7	8	9	6	6	6	8	8	7	8	9	6	6	6	8	428118144	314704640	394180832	448926240	360824352	353846336	250464992	517257248	1
O70281	Tpst1	Protein-tyrosine sulfotransferase 1	24.7115	25.1375	25.0993	25.2401	25.062	25.0567	24.8462	25.0907	0.0941227	1	0.0332003	-0.257834			1	3	3	4	2	2	2	2	1	3	3	4	2	2	2	2	1	3	3	4	2	2	2	2	52276412	69731072	63548488	71895168	61905152	57043424	53598360	90261640	1
O70293	Grk6	G protein-coupled receptor kinase 6	28.4535	28.4499	28.5286	28.3997	28.5255	28.334	28.3868	28.4459	0.298866	1	0.0348878	-0.713213			9	7	8	7	8	8	6	7	7	5	7	7	6	7	6	6	9	7	8	7	8	8	6	7	601483330	629210750	619620540	615493760	493069376	673261700	687715260	520913952	1
O70305	Atxn2	Ataxin-2	31.3182	31.3795	31.2088	31.4131	31.2682	31.2916	31.3163	31.4335	0.0146438	1	0.00251341	-0.0433312			29	31	32	33	33	24	27	33	29	31	32	33	33	24	27	33	29	31	32	33	33	24	27	33	5618671100	4442460700	3243239420	5851134000	3495706880	4413680100	3112586240	4376263200	1
O70306	Tbx15	T-box transcription factor TBX15	25.7099	25.7889	25.7808	25.4606	25.5903	25.6705	25.2811	25.537	0.705095	1	0.1653	-1.45016			2	2	2	1	1	3	3	3	2	2	2	1	1	3	3	3	2	2	2	1	1	3	3	3	98615984	104391824	105408520	82740992	90473504	96003360	73262152	87923824	1
O70309	Itgb5	Integrin beta-5	26.8561	27.0949	26.7352	26.8377	26.8954	27.0644	26.5412	26.7299	0.215986	1	0.073247	-0.540748			6	7	7	7	8	6	8	7	5	6	6	5	7	5	7	6	6	7	7	7	8	6	8	7	329608384	370579456	278503872	279877472	314994688	370711936	331572704	252262608	1
O70310	Nmt1	Glycylpeptide N-tetradecanoyltransferase 1	31.5803	31.6104	31.6126	31.6054	31.5955	31.5443	31.4938	31.431	1.26997	1	0.086031	-2.39435			42	50	42	46	45	45	39	46	39	46	38	43	42	41	36	43	42	50	42	46	45	45	39	46	9259793400	8934145000	7939118100	8385435600	7845195800	8750286800	7347486200	7330997800	1
O70311	Nmt2	Glycylpeptide N-tetradecanoyltransferase 2	29.0607	28.6747	28.9933	28.5636	28.9462	28.9171	29.0763	28.9763	0.583915	1	-0.155908	1.24175			11	12	11	9	14	12	12	13	11	12	11	9	14	12	12	13	14	16	15	12	17	16	15	16	1292067200	971075970	1543211260	746009150	1279873150	1396020100	1918173180	2053827840	1
O70318	Epb41l2	Band 4.1-like protein 2	29.2132	29.1343	29.3197	29.2172	29.2834	29.2629	29.2304	29.3492	0.633037	1	-0.0604124	1.32694			40	39	54	59	48	38	44	60	39	39	53	59	48	37	44	60	40	39	54	59	48	38	44	60	2338769660	1939407490	4274695940	5725745700	2805897980	2447932160	2935387140	4025856510	1
O70325	Gpx4	Phospholipid hydroperoxide glutathione peroxidase	24.3563	25.5697	25.8797	25.4099	25.7342	25.5273	25.7061	25.5377	0.428309	1	-0.32245	0.962464			3	3	2	1	2	3	1	2	3	3	2	1	2	3	1	2	3	3	2	1	2	3	1	2	52103200	93514352	99219288	76361888	130895112	79143096	90233104	114995456	1
O70333	Cript	Cysteine-rich PDZ-binding protein	29.2562	28.9122	29.4186	29.9932	29.1219	29.1657	29.665	29.6305	0.000922572	1	-0.00074482	0.00277223			7	11	9	8	9	6	9	11	7	11	9	8	9	6	9	11	7	11	9	8	9	6	9	11	1449150210	545979330	963728510	1752258300	804629120	716446400	899655870	1235234560	1
O70338	Rnaseh1	Ribonuclease H1	28.9551	28.2969	29.4404	29.3718	28.8105	28.7232	29.2066	29.2193	0.0306789	1	0.0261483	-0.0892386			6	4	8	6	6	4	5	5	6	4	8	6	6	4	5	5	6	4	8	6	6	4	5	5	498758464	373875584	940658940	849773440	492611072	516105280	825658430	1011955010	1
O70348	Dxo	Decapping and exoribonuclease protein	25.9781	25.8712	25.9116	25.6582	25.7527	25.9586	25.6297	25.941	0.122077	1	0.0342607	-0.326745			5	4	4	4	6	6	5	6	5	4	4	4	6	6	5	6	5	4	4	4	6	6	5	6	296922144	292446368	282946496	198822944	210428256	313544096	197754032	333165696	1
O70370	Ctss	Cathepsin S	27.7193	27.8641	27.9293	27.9494	27.9841	27.8636	28.1158	28.1435	1.00114	1	-0.161269	1.94507			9	10	11	11	10	8	13	15	9	10	11	11	10	8	13	15	9	10	11	11	10	8	13	15	507308032	782020740	699066880	780916740	639307330	607268100	714913660	754577980	1
O70378	Emc8	ER membrane protein complex subunit 8	28.2125	28.3106	28.288	28.2555	28.4459	28.4435	28.3533	28.3361	1.91881	1	-0.128086	3.55113			11	7	10	9	10	9	9	11	11	7	10	9	10	9	9	11	11	7	10	9	10	9	9	11	844694080	773122430	1042290500	864354240	1099562750	991775550	1049324220	951302400	1
O70404	Vamp8	Vesicle-associated membrane protein 8	28.3499	28.526	28.5019	27.7814	28.5886	28.5409	28.4132	27.5845	0.00917917	1	0.00799656	-0.0273259			7	5	7	5	7	6	7	5	7	5	7	5	7	6	7	5	7	5	7	5	7	6	7	5	778685180	823761470	807936130	545990400	929133700	792067390	668353540	455323712	1
O70422	Gtf2h4	General transcription factor IIH subunit 4	26.5492	26.6817	26.5436	26.5339	26.5614	26.5755	26.4947	26.3553	0.62399	1	0.0803809	-1.31133			6	5	5	7	5	5	6	6	6	5	5	7	5	5	6	6	6	5	5	7	5	5	6	6	254444160	307004096	268363664	254301968	301269504	268219968	246884912	238165344	1
O70435	Psma3	Proteasome subunit alpha type-3	33.9935	34.1607	34.031	34.0636	34.0226	34.05	34.1314	34.0135	0.0622809	1	0.00785637	-0.175578			55	56	52	55	54	49	52	55	55	56	52	55	54	49	52	55	55	56	52	55	54	49	52	55	20848111600	21556625400	24448380900	37793104000	19315396600	21800726500	28451500000	34495029000	1
O70439	Stx7	Syntaxin-7	29.9205	29.7696	29.8116	29.5104	29.928	29.8941	29.7943	29.3968	0.000611598	1	-0.000275612	0.00183845			13	13	12	10	12	12	10	8	13	13	12	10	12	12	10	8	13	13	12	10	12	12	10	8	1867743740	1645449340	1793752060	1362360320	1870393860	1948124930	1684969090	1483713660	1
O70445	Bard1	BRCA1-associated RING domain protein 1	26.8212	23.6698	26.6919	27.1569	26.6852	26.7696	26.503	26.8103	0.315216	1	-0.607038	0.74587			2	3	2	3	2	4	4	3	2	3	2	3	2	4	4	3	2	3	2	3	2	4	4	3	164458064	136985168	227906432	160553488	132543928	160298976	180956688	268137472	1
O70469	Dok2	Docking protein 2	29.968	29.9068	30.1202	30.154	30.1135	29.9211	29.977	30.094	0.0507518	1	0.01089	-0.144669			23	19	20	23	23	22	21	27	23	19	20	23	23	22	21	27	23	19	20	23	23	22	21	27	3358768380	4410640900	4775314900	7051580400	4185872640	3337744900	3355437310	4605489200	1
O70472	Tmem131	Transmembrane protein 131	26.2645	26.4805	26.2243	26.2633	26.4888	26.3131	26.2239	26.5246	0.374687	1	-0.0794449	0.8616			6	7	8	7	8	7	6	8	6	7	8	7	8	7	6	8	6	7	8	7	8	7	6	8	263685968	281873760	249242624	260337712	391116800	257175216	257661824	300315136	1
O70475	Ugdh	UDP-glucose 6-dehydrogenase	28.634	28.5303	28.6677	28.5633	28.6417	28.6443	28.5541	28.7808	0.448243	1	-0.0564027	0.999252			21	18	18	19	20	20	16	19	21	18	18	19	20	20	16	19	21	18	18	19	20	20	16	19	1299241980	1126097280	1572359170	1508278400	1436868740	1516342400	1489181700	1915034750	1
O70479	Tnfaip1	BTB/POZ domain-containing adapter for CUL3-mediated RhoA degradation protein 2	27.4075	28.0016	27.8834	28.0037	27.9346	27.8772	28.3498	28.1278	0.675182	1	-0.248326	1.39923			2	5	3	2	4	4	4	4	2	4	3	2	4	4	3	2	2	5	3	2	4	4	4	4	297582944	569150080	377400192	601542910	499751200	485433952	732686530	559728320	1
O70480	Vamp4	Vesicle-associated membrane protein 4	27.6516	27.305	27.6024	27.6851	27.6551	27.5004	27.3628	27.0857	0.489511	1	0.160014	-1.07435			9	7	8	6	7	8	8	7	9	7	8	6	7	8	8	7	9	7	8	6	7	8	8	7	1063259970	544420740	597551360	261781376	543665600	733329920	212268064	296326304	1
O70481	Ubr1	E3 ubiquitin-protein ligase UBR1	31.1986	31.2465	31.1018	31.3422	31.1579	31.1839	31.2875	31.0457	0.321802	1	0.0535107	-0.758916			7	7	4	6	5	5	5	6	7	7	4	6	5	5	5	6	7	7	4	6	5	5	5	6	2683959300	3090437120	2650154750	3379773950	2201672700	2641291780	2480924670	2805755900	1
O70492	Snx3	Sorting nexin-3	33.1888	32.9328	32.9734	33.0712	32.9933	33.0094	33.154	32.9106	0.121085	1	0.0247288	-0.324348			19	18	16	21	22	20	24	17	19	18	16	21	22	20	24	17	19	18	16	21	22	20	24	17	13555167200	9925514200	7240044500	19690299400	8754213900	8346834900	10481481700	7334425100	1
O70493	Snx12	Sorting nexin-12	29.0851	28.7923	29.1174	29.132	29.1406	29.0817	29.223	29.1326	0.627942	1	-0.112759	1.31816			15	12	15	14	18	17	14	14	15	12	15	14	18	17	14	14	15	12	15	14	18	17	14	14	1258471420	873781570	1316160130	1557782020	1319654400	1119483900	1333558530	1420997380	1
O70494	Sp3	Transcription factor Sp3	27.031	27.3186	26.9839	26.484	26.726	26.5331	26.4885	26.8122	0.827948	1	0.314409	-1.65693			5	4	4	7	5	4	3	7	5	4	4	7	5	4	2	7	5	4	4	7	5	4	3	7	232504256	277107456	399945216	269270688	185849776	201163136	249056256	323405760	1
O70496	Clcn7	H(+)/Cl(-) exchange transporter 7	28.9695	28.8632	28.7273	28.8395	28.7458	28.8518	28.9005	28.6309	0.378847	1	0.0676637	-0.869534			15	14	11	17	15	15	16	16	15	14	11	17	15	15	16	16	15	14	11	17	15	15	16	16	947255230	610197950	712352450	966993090	799851520	924742400	922592320	760188540	1
O70503	Hsd17b12	Very-long-chain 3-oxoacyl-CoA reductase	31.7478	31.9462	31.9391	32.0526	31.933	31.8112	32.0493	31.9241	0.0344304	1	-0.00797272	0.099763			32	33	34	29	30	35	32	37	32	33	34	29	30	35	32	37	32	33	34	29	30	35	32	37	8379664900	9093976100	10985417700	14198801400	8472599600	9211689000	12111663100	11195912200	1
O70551	Srpk1	SRSF protein kinase 1	30.3855	30.1291	30.2931	30.1476	30.3962	30.3891	30.2832	30.2191	0.510599	1	-0.0830669	1.11224			24	26	24	23	24	25	22	24	15	17	14	16	15	18	12	16	24	26	24	23	24	25	22	24	3461948670	2679560960	2437376770	2248732420	3063734530	3153302270	2680692220	2010749310	1
O70566	Diaph2	Protein diaphanous homolog 2	28.7931	28.7405	28.7744	29.1284	28.9055	28.9386	29.0846	28.897	0.431848	1	-0.0973039	0.969022			8	7	8	8	9	8	8	8	8	7	8	8	9	8	8	8	8	7	8	8	9	8	8	8	987267780	817636740	820821630	1145879940	1016232260	1013956350	1211616000	1185835900	1
O70579	Slc25a17	Peroxisomal membrane protein PMP34	28.3279	28.369	28.1376	27.7252	28.3319	28.7455	27.1972	27.5691	0.183234	1	0.178996	-0.468755			4	3	4	3	2	3	2	3	4	3	4	3	2	3	2	3	4	3	4	3	2	3	2	3	528745728	537948740	461684032	385147392	526325248	709436740	277815328	336609024	0.9993
O70589	Cask	Peripheral plasma membrane protein CASK	29.5054	29.5058	29.5693	29.3176	29.5093	29.4958	29.6117	29.5155	0.430843	1	-0.0585618	0.96716			20	22	20	20	21	16	23	23	20	22	20	20	21	16	23	23	20	22	20	20	21	16	23	23	1446751230	1439026560	1852672130	3055531780	1461625860	1621918080	1988114560	2297628420	1
O70591	Pfdn2	Prefoldin subunit 2	27.792	27.7345	27.5728	27.9076	27.8436	27.5421	27.8128	27.6299	0.172255	1	0.0446234	-0.444038			9	12	14	15	13	15	13	11	9	12	14	15	13	15	13	11	9	12	14	15	13	15	13	11	811966080	668627260	642836930	1378997120	984406210	803093700	866569150	653330500	1
O88188	Ly86	Lymphocyte antigen 86	27.4762	27.5614	27.6634	27.8272	27.4805	24.0229	27.8691	27.4416	0.464785	1	0.928525	-1.02952			3	3	2	3	3	3	2	4	3	3	2	3	3	3	2	4	3	3	2	3	3	3	2	4	228212976	256154576	293559456	313654208	240652864	213434544	397646016	322575008	1
O88196	Ttc3	E3 ubiquitin-protein ligase TTC3	26.3552	26.1901	26.0558	26.6308	26.2278	26.1027	26.9635	25.974	0.0119407	1	-0.00899649	0.0354379			3	2	2	2	2	1	3	1	3	2	2	2	2	1	3	1	3	2	2	2	2	1	3	1	192832352	152671264	129992304	191953280	181345696	174308192	268418880	88803376	1
O88199	Chst3	Carbohydrate sulfotransferase 3	27.5033	27.8715	28.003	28.083	27.8145	27.7006	27.9853	28.3656	0.207534	1	-0.101265	0.522407			3	3	4	6	2	3	4	8	3	3	4	6	2	3	4	8	3	3	4	6	2	3	4	8	299895680	277155232	352111840	742682300	272254336	276004160	312417184	498992064	1
O88271	Cfdp1	Craniofacial development protein 1	29.7005	29.5298	29.6905	29.4356	29.5828	29.5538	29.5484	29.5385	0.202104	1	0.0332251	-0.510539			19	24	18	17	14	15	15	15	19	24	18	17	14	15	15	15	19	24	18	17	14	15	15	15	2245913090	2021886340	2665818620	2200177660	1993484290	2001212930	1892959870	2436127230	1
O88286	Wiz	Protein Wiz	32.464	32.2789	32.3918	32.432	32.4442	32.4026	32.3538	32.4858	0.247104	1	-0.0299292	0.606988			33	26	27	29	31	26	25	28	33	26	27	29	31	26	25	28	33	26	27	29	31	26	25	28	7313616400	7132970000	5965078500	12824597500	6026965000	7085449700	5534781400	6780283400	1
O88291	Znf326	DBIRD complex subunit ZNF326	28.1326	28.2401	28.5072	28.5786	28.4174	28.3228	28.3298	28.4138	0.019724	1	-0.00634623	0.0580423			22	19	19	20	22	22	24	26	22	19	19	20	22	22	24	26	22	19	19	20	22	22	24	26	1679440000	1793778300	1991041150	2372800000	1951895810	1908292990	1941435260	2084928000	1
O88342	Wdr1	WD repeat-containing protein 1	30.671	30.7156	30.8884	30.5925	30.8121	30.7246	30.6857	30.7708	0.179394	1	-0.0314498	0.460144			58	60	73	51	63	64	63	60	58	60	73	51	63	64	63	60	58	60	73	51	63	64	63	60	6932549600	5993296400	7678048300	6622446100	6752898600	6431973400	7039294000	7560344100	1
O88351	Ikbkb	Inhibitor of nuclear factor kappa-B kinase subunit beta	27.3888	27.3132	27.4516	27.6038	27.4766	27.4917	27.3896	27.5664	0.235653	1	-0.0417075	0.582839			16	11	13	14	11	13	15	18	16	11	13	14	11	13	15	18	16	11	13	14	11	13	15	18	669933060	629037570	749007490	962503230	743759740	700339260	719833920	765387200	1
O88379	Baz1a	Bromodomain adjacent to zinc finger domain protein 1A	30.7427	30.8261	30.8727	30.7563	30.814	30.8113	30.8072	30.9279	0.427542	1	-0.0406523	0.961042			66	68	71	73	65	69	75	74	66	68	71	73	65	69	75	74	66	68	71	73	65	69	75	74	4784816100	5147929600	7619942900	13968967700	6032995300	5387012600	7400069100	8847570900	1
O88384	Vti1b	Vesicle transport through interaction with t-SNAREs homolog 1B	26.9713	26.8305	27.0114	26.7846	26.9499	27.0254	27.0233	26.6732	0.0660596	1	-0.0184956	0.185571			13	14	16	13	14	14	13	13	13	14	16	13	14	14	13	13	13	14	16	13	14	14	13	13	675154750	593515710	684404740	614121920	671932860	675661950	685737790	539955460	1
O88413	Tulp3	Tubby-related protein 3	26.9426	26.9363	26.9725	26.8037	26.9754	27.0237	26.9692	26.9714	0.909197	1	-0.071157	1.79233			8	7	7	7	8	9	9	13	8	7	7	7	8	9	9	13	8	7	7	7	8	9	9	13	616316160	615553090	605833150	422989696	560183550	713968450	577858180	590757250	1
O88441	Mtx2	Metaxin-2	24.6662	26.0788	23.9699	26.1522	26.1812	26.4872	26.4928	24.5332	0.443187	1	-0.706796	0.989955			2	2	1	2	3	1	2	1	2	2	1	2	3	1	2	1	2	2	1	2	3	1	2	1	70797664	117017880	61974636	100943584	129088056	157601104	155947472	60533400	1
O88447	Klc1	Kinesin light chain 1	29.6712	29.6898	29.7305	29.6006	29.7224	29.5831	29.6463	29.6986	0.0926893	1	0.0104551	-0.254221			46	44	42	42	36	46	37	48	31	33	32	29	26	30	28	31	46	44	42	42	36	46	37	48	3171815680	2669369340	3690942210	3383797760	3115299580	3126720260	2993769980	3660093440	1
O88448	Klc2	Kinesin light chain 2	27.8097	27.6249	27.6666	27.4809	27.5891	27.5533	27.6193	27.6878	0.175572	1	0.0331573	-0.451537			15	17	21	14	17	19	17	16	15	17	21	14	17	19	17	16	29	28	31	27	27	35	26	33	1069529220	796889600	1139654910	1111930240	860412160	903300420	987378690	1058859460	1
O88455	Dhcr7	7-dehydrocholesterol reductase	29.7011	29.2502	29.7912	30.129	29.6476	29.7109	29.557	29.691	0.135824	1	0.0662684	-0.35964			9	13	10	9	11	8	9	9	9	13	10	9	11	8	9	9	9	13	10	9	11	8	9	9	1756856960	1034032060	1470363780	2459209730	1303143940	1287202300	1396295810	1538817660	1
O88456	Capns1	Calpain small subunit 1	28.6503	28.4648	28.3475	28.4625	28.6798	28.6156	28.9075	28.4224	0.724751	1	-0.175061	1.48348			8	7	9	13	9	8	10	11	8	7	9	13	9	8	10	11	8	7	9	13	9	8	10	11	611657600	534778368	825953470	1220880380	667816060	657218430	942809660	849008260	1
O88466	Znf106	Zinc finger protein 106	28.6567	28.1606	28.6071	28.6761	28.6603	28.6898	28.8284	28.8028	0.856425	1	-0.220169	1.70446			4	3	5	5	5	4	6	4	4	3	5	5	5	4	6	4	4	3	5	5	5	4	6	4	408148096	336560128	526083040	421306656	501993344	565820670	955836670	617832770	1
O88487	Dync1i2	Cytoplasmic dynein 1 intermediate chain 2	32.0911	31.9861	32.3335	32.4252	31.9854	31.9213	32.3642	32.42	0.0797857	1	0.0362501	-0.221332			16	17	23	26	20	17	20	22	11	13	11	15	13	13	11	13	16	17	23	26	20	17	20	22	4834597400	3146470140	9785733100	31900690400	5758772200	3707728380	6794057700	9141457900	1
O88491	Nsd1	Histone-lysine N-methyltransferase, H3 lysine-36 specific	25.2801	26.1604	26.3162	26.755	26.2256	26.2734	26.7749	24.2723	0.145032	1	0.241382	-0.381339			0	1	2	2	0	2	2	2	0	1	2	2	0	2	2	2	0	1	2	2	0	2	2	2	71942336	127723568	130675464	285929664	122768800	127690224	239122592	55336976	1
O88502	Pde8a	High affinity cAMP-specific and IBMX-insensitive 3',5'-cyclic phosphodiesterase 8A	26.6277	26.0152	26.9003	26.9899	26.4592	26.4197	26.9338	27.3903	0.210073	1	-0.167483	0.527934			3	2	2	1	2	1	4	3	3	2	2	1	2	1	4	3	3	2	2	1	2	1	4	3	152197632	86898048	164203392	170121056	112463480	116198912	153736816	276165888	1
O88508	Dnmt3a	DNA (cytosine-5)-methyltransferase 3A	29.3895	29.2519	29.3436	29.1496	29.3683	29.3476	29.4407	29.4033	0.956119	1	-0.106321	1.87031			21	19	28	23	24	26	24	27	19	18	26	21	22	24	22	25	21	19	28	23	24	26	24	27	3037393150	1695405820	2317557250	2279886590	2687559420	2196156160	2885096190	2918469380	1
O88512	Ap1g2	AP-1 complex subunit gamma-like 2	26.2115	25.9806	26.2986	26.4339	26.1713	26.3536	26.2928	26.3116	0.196015	1	-0.0511899	0.49715			7	10	9	9	9	10	10	11	7	10	9	9	9	10	10	11	7	10	9	10	9	10	11	12	389810688	336295296	371520032	324231360	292578816	416233248	366271232	379230944	1
O88513	Gmnn	Geminin	26.9681	27.0067	27.2083	26.7415	27.1037	27.0233	26.8087	27.3765	0.262914	1	-0.0968904	0.639924			6	8	6	6	8	7	7	8	6	8	6	6	8	7	7	8	6	8	6	6	8	7	7	8	332538048	253852176	284670464	199125840	269660576	252114624	218332768	304871840	1
O88522	Ikbkg	NF-kappa-B essential modulator	27.0983	26.9593	27.2229	26.9441	27.157	26.9959	27.0958	27.1762	0.267817	1	-0.0500984	0.650047			13	11	13	11	12	12	12	11	13	11	13	11	12	12	12	11	13	11	13	11	12	12	12	11	521012032	499182304	634220800	518298912	613394750	538865280	545935420	564145090	1
O88531	Ppt1	Palmitoyl-protein thioesterase 1	28.9564	29.0174	29.0223	29.016	29.4477	29.2443	29.2948	29.4336	3.25541	0.927	-0.352085	6.65715			19	17	17	21	20	20	23	21	19	17	17	21	20	20	23	21	19	17	17	21	20	20	23	21	1814088450	1601681280	2003427330	1908122500	2557449730	2221305600	2421516800	2983674370	1
O88532	Zfr	Zinc finger RNA-binding protein	30.9918	30.9235	30.8511	30.8855	30.9099	30.9801	30.7677	31.0503	0.0746376	1	-0.0140333	0.208016			38	40	38	42	35	39	38	40	38	40	38	42	35	39	38	40	42	44	42	46	39	44	43	44	10055999500	7152807400	6478039000	14585103400	7215049200	9244677100	6084534800	9755551700	1
O88543	Cops3	COP9 signalosome complex subunit 3	28.2064	28.3688	28.2523	28.2262	28.4624	28.3524	28.0319	28.1215	0.0720736	1	0.0213804	-0.201342			16	16	13	13	13	13	15	10	16	16	13	13	13	13	15	10	16	16	13	13	13	13	15	10	1518480640	1575391100	1470718080	1332527740	1692816130	1555876860	1256878720	1280849020	1
O88544	Cops4	COP9 signalosome complex subunit 4	28.1654	28.1426	28.1881	28.4225	28.5574	28.4057	28.5101	28.0195	0.469493	1	-0.143538	1.03809			18	13	16	18	19	15	23	14	18	13	16	18	19	15	23	14	18	13	16	18	19	15	23	14	780167300	831252610	1066246980	1287083780	1261071100	1234758400	1674748540	909950210	1
O88545	Cops6	COP9 signalosome complex subunit 6	28.2116	28.2676	28.1657	28.5032	28.5356	28.1104	28.4442	28.0685	0.00642601	1	-0.00267363	0.0191891			9	10	8	10	12	9	8	7	9	10	8	10	12	9	8	7	9	10	8	10	12	9	8	7	558987900	702023420	577732030	957433540	762003010	490814112	703043840	574869380	1
O88554	Parp2	Poly [ADP-ribose] polymerase 2	25.7918	25.9245	26.0827	26.1241	26.052	26.0257	26.1587	25.942	0.303273	1	-0.0638218	0.722054			6	7	6	6	6	8	7	7	6	7	6	6	6	8	7	7	8	9	8	8	9	11	10	9	196743408	230927968	248822784	256275840	241575488	286714496	247827136	217202384	1
O88559	Men1	Menin	28.175	27.7967	28.1183	28.2511	28.1184	27.9217	28.6085	28.2943	0.369359	1	-0.150446	0.851411			2	4	4	5	3	6	4	9	2	4	4	5	3	6	4	9	2	4	4	5	3	6	4	9	374132672	261870752	415621792	673178500	436885024	386440128	836947580	495623968	1
O88569	Hnrnpa2b1	Heterogeneous nuclear ribonucleoproteins A2/B1	34.0004	34.1797	34.1141	34.0157	34.1142	34.0532	34.0367	34.0669	0.0764531	1	0.00968742	-0.212725			292	300	287	261	281	296	288	287	288	295	279	255	275	292	283	283	292	300	287	261	281	296	288	287	74620543000	86803481000	87040131000	79941091000	83630973000	83783926000	82377671000	88679186000	1
O88573	Aff1	AF4/FMR2 family member 1	27.3521	27.3839	27.7771	27.7448	27.5659	27.4975	27.8204	27.4279	0.0324881	1	-0.013433	0.094324			5	4	7	5	4	4	7	8	5	4	7	5	4	4	7	8	5	4	7	5	4	4	7	8	282917184	182992384	380152192	390454016	288623296	270255776	417864320	345153408	1
O88574	Sap30	Histone deacetylase complex subunit SAP30	26.4968	26.7427	26.8337	27.048	26.1306	26.9229	27.0703	27.3647	0.119091	1	-0.0918059	0.319518			3	5	4	5	4	3	7	9	3	5	4	5	4	3	7	9	3	5	4	5	4	3	7	9	192655664	291586752	243521232	320966784	93366656	255485472	433466688	466366432	1
O88587	Comt	Catechol O-methyltransferase	28.064	27.9379	28.7671	28.8138	28.1057	28.7436	28.9484	28.452	0.2286	1	-0.166757	0.567837			6	5	5	6	6	7	8	5	6	5	5	6	6	7	8	5	6	5	5	6	6	7	8	5	307843552	302844640	677657980	687753470	361342144	570772160	664330240	457162624	1
O88597	Becn1	Beclin-1	28.2521	28.6528	28.7584	28.8254	28.6512	28.698	28.6266	28.7744	0.194492	1	-0.0653925	0.493785			5	7	6	11	8	4	8	10	5	7	6	11	8	4	8	10	5	7	6	11	8	4	8	10	426251808	418138912	886327490	843923010	605152130	627971840	658554110	795139650	1
O88622	Parg	Poly(ADP-ribose) glycohydrolase	30.2627	30.2542	30.1057	30.2327	30.2029	30.1103	30.2951	30.2732	0.0410374	1	-0.00654745	0.118111			18	16	14	14	13	16	17	20	18	16	14	14	13	16	17	20	18	16	14	14	13	16	17	20	2335683840	2023732860	1412218370	3067087100	1642544000	1171318660	1663696900	1885356670	1
O88630	Gosr1	Golgi SNAP receptor complex member 1	29.2119	29.2498	29.2031	29.257	29.3804	29.3171	29.391	29.3061	2.45142	1	-0.118194	4.64105			13	13	10	15	15	11	12	13	13	13	10	15	15	11	12	13	13	13	10	15	15	11	12	13	1293148930	748523460	1284417790	2228759040	1513748220	1244807300	1430005890	1381473790	1
O88643	Pak1	Serine/threonine-protein kinase PAK 1	31.9578	31.9602	32.0376	31.5739	32.0688	31.7808	31.7703	31.7986	0.0788821	1	0.0277419	-0.219003			20	24	20	17	24	26	17	17	17	21	18	15	21	24	15	14	35	40	37	34	40	42	30	32	7104895500	7277445600	4273922820	6826991600	5847559200	6683830800	5284526100	4778267600	1
O88653	Lamtor3	Ragulator complex protein LAMTOR3	28.2988	28.3742	28.2211	29.1839	28.2962	28.1722	28.8837	28.2472	0.167013	1	0.119661	-0.432124			4	5	4	5	5	6	6	6	4	5	4	5	5	6	6	6	4	5	4	5	5	6	6	6	449617280	402825280	373562624	564089600	353123552	406678336	700606080	500261152	1
O88665	Brd7	Bromodomain-containing protein 7	26.8533	26.7819	27.1147	27.0395	26.8683	26.8209	26.8457	26.9586	0.388082	1	0.0740004	-0.887078			8	11	7	6	9	8	9	7	8	11	7	6	9	8	9	7	8	11	7	6	9	8	9	7	519961856	440843072	654375940	586873540	501927776	502432096	533271872	643263420	1
O88668	Creg1	Protein CREG1	29.834	29.7944	29.9039	29.7389	30.0051	29.7229	30.0002	30.1031	0.779254	1	-0.140006	1.57535			6	6	5	6	6	5	5	9	6	6	5	6	6	5	5	9	7	8	8	8	9	8	8	12	1229997060	955420480	1057077060	933171010	1169941500	951801090	1168512770	1320772480	1
O88685	Psmc3	26S proteasome regulatory subunit 6A	31.2774	31.1307	31.1585	31.0492	31.1379	31.1519	31.0788	31.1625	0.160166	1	0.0211596	-0.416452			69	78	67	69	70	71	71	72	69	78	67	69	70	71	71	71	75	81	71	76	74	77	75	77	10575138800	11088923600	12343408600	11810613200	11628135400	10016463900	11886913500	12037541900	1
O88697	Stk16	Serine/threonine-protein kinase 16	26.6403	26.7959	26.6058	26.3832	26.6317	26.6694	26.42	26.5347	0.160112	1	0.0423479	-0.416327			2	2	0	0	3	1	2	3	2	2	0	0	3	1	2	3	2	2	0	0	3	1	2	3	173853200	196102432	159396608	52134396	171862464	187009184	194270368	158850176	1
O88700	Blm	Bloom syndrome protein homolog	26.9639	26.9992	27.0028	26.9714	26.9849	26.9668	26.8836	26.9808	0.547583	1	0.0302949	-1.17796			9	11	12	11	6	10	11	11	9	11	12	11	6	10	11	11	9	11	12	11	6	10	11	11	538406210	639930560	695537220	695703810	560692610	680228290	629181060	857109380	1
O88708	Orc4	Origin recognition complex subunit 4	24.1326	24.6624	23.741	24.9642	25.494	24.9087	24.664	24.5551	0.760158	1	-0.530453	1.54324			5	3	2	4	6	5	5	3	5	3	2	4	6	5	5	3	5	3	2	4	6	5	5	3	13993673	95282392	0	69086128	43729656	106318712	53813752	20738544	1
O88712	Ctbp1	C-terminal-binding protein 1	26.5741	26.398	26.6647	26.8801	26.9279	26.8188	26.9717	26.4444	0.466871	1	-0.161456	1.03332			4	4	6	6	6	8	7	4	4	4	6	6	6	8	7	4	16	15	19	23	22	22	23	22	275584096	184317504	280165408	265576832	387136448	583448700	465114208	237721216	1
O88736	Hsd17b7	3-keto-steroid reductase/17-beta-hydroxysteroid dehydrogenase 7	29.8527	28.6289	29.3102	30.0304	29.3834	29.3883	29.2104	29.5363	0.0853709	1	0.0759339	-0.235651			5	4	5	6	3	2	3	4	5	4	5	6	3	2	3	4	5	4	5	6	3	2	3	4	1564317180	527389056	852865150	1891428740	932576640	983797890	829130500	1160965890	1
O88738	Birc6	Baculoviral IAP repeat-containing protein 6	29.8202	29.765	29.6593	29.7626	29.8091	29.8043	29.7742	29.4547	0.173964	1	0.0411992	-0.447906			65	62	63	64	63	70	59	42	63	60	63	64	62	69	58	41	65	62	63	64	63	70	59	42	5462961200	4009830400	4856496600	8303636500	4961386500	5001015300	5519712300	3945667070	1
O88746	Tom1	Target of Myb protein 1	29.5839	29.4176	29.7935	29.746	29.6723	29.5635	29.78	29.9195	0.375384	1	-0.0986094	0.862932			17	20	18	20	16	16	15	25	17	20	18	20	16	16	15	25	17	20	18	20	16	16	15	25	1414876160	1331429630	2007820670	2836957440	1693797380	1489259520	1905640700	2619369730	1
O88796	Rpp30	Ribonuclease P protein subunit p30	27.2423	27.2706	27.4366	27.4196	27.3057	27.3035	27.4243	27.1375	0.26335	1	0.0495329	-0.640826			8	6	8	8	8	9	8	7	8	6	8	8	8	9	8	7	8	6	8	8	8	9	8	7	613409280	607265220	692819520	685984190	634774140	622902270	686750080	556351680	1
O88811	Stam2	Signal transducing adapter molecule 2	27.6471	28.1513	28.3344	28.2619	27.7917	28.2256	28.5343	28.5593	0.320427	1	-0.179077	0.756196			4	3	7	5	5	5	7	5	4	3	7	5	5	5	7	5	4	3	7	5	5	5	7	5	444319872	468491328	681410820	674945410	500391488	523429536	689160830	701675580	1
O88829	St3gal5	Lactosylceramide alpha-2,3-sialyltransferase	28.8444	28.4625	29.4586	29.5961	28.7448	28.7325	29.2687	29.4634	0.0408115	1	0.0380511	-0.117487			11	11	12	10	10	11	10	12	11	11	12	10	10	11	10	12	11	11	12	10	10	11	10	12	807189380	626279300	1122770560	1391635070	621212030	748463040	972091140	1116043900	1
O88839	Adam15	Disintegrin and metalloproteinase domain-containing protein 15	26.9876	26.9493	27.1641	27.2701	27.1261	27.1734	26.8857	27.019	0.162722	1	0.0417252	-0.422318			9	8	8	8	14	9	10	9	9	8	8	8	14	9	10	9	9	8	8	8	14	9	10	9	536301312	452441088	539226300	566799810	671670660	619841090	400263136	553626240	1
O88842	Fgd3	FYVE, RhoGEF and PH domain-containing protein 3	28.5057	28.4617	28.5806	28.511	28.3364	28.4655	28.5042	28.6047	0.248783	1	0.0370584	-0.610509			34	30	31	31	32	39	28	37	32	28	28	29	28	35	26	35	34	30	31	31	32	39	28	37	2519461890	2620881920	2485095420	2647401220	2292046080	3045741060	2446303230	2759411710	1
O88844	Idh1	Isocitrate dehydrogenase [NADP] cytoplasmic	31.9426	31.7536	31.731	31.6645	31.8131	31.8024	31.7127	31.7745	0.0146677	1	-0.00276661	0.0434008			36	38	30	34	34	30	29	30	36	38	30	34	34	30	29	30	44	46	36	42	42	40	35	36	6658598400	7849471500	8604646400	9898142700	7164979200	7383409200	8886510600	9875339300	1
O88845	Akap10	A-kinase anchor protein 10, mitochondrial	27.897	27.7322	27.9767	27.5363	27.8531	27.8382	27.6481	27.7351	0.0547329	1	0.016881	-0.155415			16	13	13	9	13	15	16	13	16	13	13	9	13	15	16	13	16	13	13	9	13	15	16	13	850904060	697434050	1002252990	744631940	910049660	917881340	810847940	901633020	1
O88851	Rbbp9	Putative hydrolase RBBP9	27.3902	27.6117	27.5734	28.1976	27.5071	27.3203	27.9799	27.3442	0.276736	1	0.155369	-0.668353			4	3	3	3	4	3	3	3	4	3	3	3	4	3	3	3	4	3	3	3	4	3	3	3	212849104	245946176	244754240	505089504	253558720	190927888	350380832	196092368	1
O88852	Tspyl1	Testis-specific Y-encoded-like protein 1	28.3269	28.2375	28.1051	28.3496	28.2554	28.22	28.1526	28.3463	0.0576841	1	0.0112004	-0.163331			11	12	8	8	10	12	13	12	11	12	8	8	10	12	13	12	11	12	8	8	10	12	13	12	718221250	978511740	728956100	955005820	1023834370	1104692740	1268985090	1371246340	1
O88856	Tpst2	Protein-tyrosine sulfotransferase 2	26.4746	26.4974	26.3572	26.2566	26.3175	26.6392	26.3622	26.2085	0.0475451	1	0.0145898	-0.135956			5	4	6	3	5	7	4	2	5	4	6	3	5	7	4	2	5	4	6	3	5	7	4	2	227963792	226474112	169427680	140778752	189388288	253442064	145874448	141216880	1
O88874	Ccnk	Cyclin-K	28.4517	28.4413	28.3359	28.1498	28.3269	28.3482	28.2543	28.365	0.104961	1	0.0211267	-0.284891			4	5	6	7	4	4	5	7	4	5	6	7	4	4	5	7	4	5	6	7	4	4	5	7	535084352	511099040	433295136	441049152	419277184	439378176	521787872	433194112	1
O88878	Zfand5	AN1-type zinc finger protein 5	26.4554	26.5476	26.3531	26.3807	26.4155	26.4289	26.414	26.464	0.027546	1	0.00362301	-0.0803883			5	6	5	6	4	5	5	5	5	6	5	6	4	5	5	5	5	6	5	6	4	5	5	5	239925440	250216064	224435072	231031488	229165792	227714672	247314768	264568592	1
O88879	Apaf1	Apoptotic protease-activating factor 1	28.9807	28.8957	29.1633	29.0578	29.0287	29.1042	28.9921	29.2687	0.386786	1	-0.0740366	0.884622			12	13	15	13	13	13	13	11	12	13	15	13	13	13	13	11	12	13	15	13	13	13	13	11	1274349180	1330874880	1441363330	897648830	1215955970	1507966980	1283647870	1567748100	1
O88888	Apba3	Amyloid-beta A4 precursor protein-binding family A member 3	25.8945	24.8327	26.8944	26.9916	26.3324	26.8634	26.9696	26.8624	0.531345	1	-0.603655	1.14921			2	1	2	2	4	1	2	2	2	1	2	2	4	1	2	2	2	1	2	2	4	1	2	2	100839696	96774672	206576784	253386384	137676544	201391520	210906592	220215136	1
O88895	Hdac3	Histone deacetylase 3	26.8025	26.8522	26.8201	26.7548	26.8976	26.8836	26.7137	26.7573	0.0389989	1	-0.00563049	0.112475			6	7	7	6	7	6	6	6	6	7	7	6	7	6	6	6	6	7	7	6	7	6	6	6	328857984	312887552	309879072	255210064	352799936	356918592	338500192	341088384	1
O88907	Pias1	E3 SUMO-protein ligase PIAS1	29.2522	29.0169	29.4968	29.5721	29.2312	29.1708	29.2857	29.552	0.0573698	1	0.0246067	-0.16249			10	10	10	11	11	6	10	10	5	6	5	5	7	2	5	6	10	10	10	11	11	6	10	10	1053470660	838011070	1219803520	3995655940	924284420	920655230	1343777790	1347454980	1
O88939	Zbtb7a	Zinc finger and BTB domain-containing protein 7A	27.2455	27.3436	27.1837	27.2048	27.1337	27.4889	27.433	27.3057	0.509472	1	-0.0959458	1.11022			8	11	8	9	9	8	9	8	8	11	8	9	9	8	9	8	8	11	8	9	9	8	9	8	1024095550	418902816	376949632	368844416	393158336	356847456	407260992	445455936	1
O88942	Nfatc1	Nuclear factor of activated T-cells, cytoplasmic 1	29.1443	29.2269	29.1042	29.1047	29.2398	29.1531	29.1743	29.2368	0.759695	1	-0.055964	1.54246			34	36	37	42	38	29	37	45	32	33	35	37	36	27	34	40	34	36	37	42	38	29	37	45	2512232700	2908703740	2659208960	2930481150	2705908480	2572909570	2698637820	3266211330	1
O88952	Lin7c	Protein lin-7 homolog C	26.977	26.8719	27.0702	26.8926	27.0151	26.9359	27.0424	26.6564	0.156613	1	0.0405011	-0.408267			8	8	9	8	9	11	9	6	8	8	9	8	9	11	9	6	8	8	9	8	9	11	9	6	567173380	532207584	525149888	437694336	564795330	550535490	597881540	464986464	1
O88967	Yme1l1	ATP-dependent zinc metalloprotease YME1L1	28.545	28.4204	28.4035	28.4634	28.3872	28.3456	28.5391	28.4673	0.16898	1	0.023283	-0.436604			19	20	19	15	17	14	17	15	19	20	19	15	17	14	17	15	22	20	20	17	18	16	19	16	1637140740	1661795070	1710761980	1222418820	1641213060	1489612160	1780342780	1607634690	1
O88974	Setdb1	Histone-lysine N-methyltransferase SETDB1	27.4132	27.2722	27.512	27.2797	27.3452	27.4977	27.3586	27.3819	0.150956	1	-0.0265779	0.395163			13	14	12	14	14	16	17	14	13	14	12	14	14	16	17	14	13	14	12	14	14	16	17	14	938784580	879945920	1026990460	951503040	812043520	1091529860	1071942590	997108420	1
O88983	Stx8	Syntaxin-8	25.9383	25.8968	25.8335	25.7759	25.9347	25.8294	25.7393	25.6815	0.440962	1	0.0648637	-0.985856			7	10	5	7	8	11	8	9	7	10	5	7	8	11	8	9	7	10	5	7	8	11	8	9	293265216	317043040	181703072	220051744	226646880	371751840	302410304	235300704	1
O88986	Gcat	2-amino-3-ketobutyrate coenzyme A ligase, mitochondrial	28.6943	28.6457	28.6811	28.7112	28.5932	28.7328	28.8055	28.7386	0.310787	1	-0.0344386	0.737063			23	19	23	21	24	22	26	17	23	19	23	21	24	22	26	17	23	19	23	21	24	22	26	17	1639732100	1439890430	1707736700	1894185090	1454129410	1651897860	1817353860	1619814020	1
O88998	Olfm1	Noelin	25.9418	25.8612	25.907	25.7006	25.935	25.7627	25.811	25.9458	0.0550407	1	-0.0109429	0.156243			3	3	2	2	3	3	3	3	3	3	2	2	3	3	3	3	3	3	2	2	3	3	3	3	145938720	140013744	143309312	127301112	146047968	128378528	134591136	147017024	1
O89001	Cpd	Carboxypeptidase D	31.0162	31.0773	30.9722	30.9616	31.081	31.0745	30.888	30.8673	0.178545	1	0.0291543	-0.458236			23	23	23	24	25	23	23	22	23	23	23	24	25	23	23	22	23	23	23	24	25	23	23	22	4832748500	3753767420	2876722690	4028317180	2975585280	3639708670	2727894530	2986477570	1
O89016	Abcd4	Lysosomal cobalamin transporter ABCD4	29.2485	29.1655	29.1513	28.673	29.3144	29.4017	29.1762	29.0941	0.598134	1	-0.187003	1.26653			6	7	6	7	7	7	5	6	6	7	6	7	7	7	5	6	6	7	6	7	7	7	5	6	1107187710	1138144770	1490075520	670624960	1188511100	1324661500	1671107580	868633540	1
O89017	Lgmn	Legumain	27.6097	27.8415	27.8626	27.4131	28.7002	28.8762	28.5599	28.2531	2.7825	1	-0.915617	5.40884			8	11	9	8	12	14	11	12	8	11	9	8	12	14	11	12	8	11	9	8	12	14	11	12	443040384	626376450	699889600	275493952	939593220	1353956480	1078444030	781572860	1
O89023	Tpp1	Tripeptidyl-peptidase 1	29.1125	29.1612	29.0867	29.0192	29.2094	29.1015	29.0273	29.2111	0.337992	1	-0.0424123	0.790729			31	33	30	28	31	30	28	35	31	33	30	28	31	30	28	35	31	33	30	28	31	30	28	35	2564552700	2950255360	2739058690	2859953920	2994598660	2844696060	2681516540	3039834370	1
O89050	Mkln1	Muskelin	28.5093	28.4959	28.5901	28.4297	28.5839	28.4948	28.5345	28.6291	0.579669	1	-0.0543184	1.23433			17	19	20	18	19	20	20	20	17	19	20	18	19	20	20	20	17	19	20	18	19	20	20	20	1037951870	878379390	1199059330	1109587070	1084100100	946142720	1316045310	1130695170	1
O89053	Coro1a	Coronin-1A	33.5157	33.3991	33.5597	33.3746	33.4681	33.5177	33.4592	33.4817	0.160329	1	-0.0194101	0.416827			170	152	154	147	152	150	144	160	158	142	146	139	141	140	133	151	170	152	154	147	152	150	144	160	44834513000	44031857000	48185332000	43792699000	44175856000	44818674000	45429866000	46924272000	1
O89079	Cope	Coatomer subunit epsilon	31.2024	31.2871	31.2414	31.4481	31.4082	31.3188	31.503	31.1413	0.202541	1	-0.0480914	0.511495			19	22	24	22	20	19	24	16	19	22	24	22	20	19	24	16	19	22	24	22	20	19	24	16	6212999700	4117887230	3991468030	6915541500	4463881700	5204655100	5322296800	4333723600	1
O89084	Pde4a	cAMP-specific 3',5'-cyclic phosphodiesterase 4A	26.3278	26.2685	26.2869	26.4263	26.4073	26.3282	26.2614	26.5308	0.345093	1	-0.0545278	0.804575			4	4	5	3	5	6	4	7	3	3	4	3	3	5	3	3	4	4	5	3	5	6	4	7	166332832	261497824	177207216	277794048	246234704	275123968	240387936	197920144	1
O89086	Rbm3	RNA-binding protein 3	33.2459	33.1109	33.0198	32.909	33.0241	32.8871	32.9637	33.1467	0.309091	1	0.0660048	-0.733684			64	59	56	73	57	61	59	70	64	59	56	73	57	61	59	70	64	59	56	73	57	61	59	70	36788720000	20342906900	18862155800	27127840800	18389698600	22038720500	17564375000	21856583700	1
O89090	Sp1	Transcription factor Sp1	26.6354	26.6658	26.6891	26.1673	26.8497	26.8665	26.54	26.7164	0.675034	1	-0.203769	1.39898			10	12	13	11	11	15	12	12	10	12	13	11	11	15	12	12	10	12	13	11	11	15	13	12	145454384	126418992	189070624	137260320	212214912	155305600	181416032	144935776	1
O89109	Kcnn4	Intermediate conductance calcium-activated potassium channel protein 4	26.3729	26.9276	26.5548	26.7028	26.5397	26.6081	26.5485	26.5635	0.258178	1	0.0745602	-0.630106			3	3	3	4	3	2	4	2	3	3	3	4	3	2	4	2	3	3	3	4	3	2	4	2	176601088	269586976	297551840	269972736	195253616	145672400	247554256	176820560	1
O89110	Casp8	Caspase-8	29.6666	29.637	29.896	29.7661	29.7646	29.8391	29.8338	29.6659	0.190363	1	-0.0344296	0.484641			19	26	24	21	19	22	22	27	19	26	24	21	19	22	22	27	19	26	24	21	19	22	22	27	1757325180	1337009660	2679180030	4079659260	2313805820	2344734720	2650929660	4513106900	1
O89112	Lancl1	Glutathione S-transferase LANCL1	28.027	28.2173	28.1312	28.3533	28.229	28.2562	28.4066	28.0524	0.214403	1	-0.0538359	0.537326			11	9	10	11	11	11	12	10	11	9	10	11	11	11	12	10	11	9	10	11	11	11	12	10	676255420	721534530	758021630	921046400	766429570	756379260	998920510	684144190	1
O89116	Vti1a	Vesicle transport through interaction with t-SNAREs homolog 1A	31.3546	31.3472	31.1863	31.3634	31.2103	31.156	31.3006	30.9003	0.906113	1	0.17105	-1.7872			6	4	8	10	8	7	9	8	6	4	8	10	8	7	9	8	6	4	8	10	8	7	9	8	3575836160	2857541120	2051212800	3215869180	2288548100	2888360450	2544501500	2125567360	1
P00375	Dhfr	Dihydrofolate reductase	32.5568	32.525	32.6027	32.5423	32.6126	32.5856	32.5846	32.6513	1.19503	1	-0.0518322	2.26824			36	41	39	38	38	39	39	43	36	41	39	38	38	39	39	43	36	41	39	38	38	39	39	43	12252989400	10195626000	7326814200	16653494300	7643735600	9561452500	7587789800	10435737600	1
P00405	Mtco2	Cytochrome c oxidase subunit 2	30.8594	30.7565	30.4965	30.3693	30.9136	30.7315	30.5046	30.2012	0.0607198	1	0.0327253	-0.17143			50	58	46	53	55	53	44	36	50	58	46	53	55	53	44	36	50	58	46	53	55	53	44	36	5330182100	4629946400	3969460740	3903279620	5432923600	4778597900	3893322240	2854369790	1
P00416	mt-Co3	Cytochrome c oxidase subunit 3	26.6522	26.6654	26.5621	26.1795	26.719	26.9831	26.5983	25.9807	0.0832207	1	-0.0554752	0.230154			2	2	2	2	2	3	3	1	2	2	2	2	2	3	3	1	2	2	2	2	2	3	3	1	175163552	186115360	165711184	129704856	191542672	222784064	168965200	115360288	1
P00493	Hprt1	Hypoxanthine-guanine phosphoribosyltransferase	29.7544	29.5964	29.6309	29.6539	29.5777	29.7366	29.7264	29.5069	0.124882	1	0.0219889	-0.333506			31	27	27	30	27	27	28	27	31	27	27	30	27	27	28	27	31	27	27	30	27	27	28	27	2382382850	2290571260	2537452030	2633480700	2187069950	2658739200	2460086020	2285267710	1
P00860	Odc1	Ornithine decarboxylase	22.9007	26.0861	26.2013	23.3604	26.2228	26.5474	27.1042	26.8747	1.2067	1	-2.05012	2.28781			1	2	1	1	1	1	2	1	1	2	1	1	1	1	2	1	1	2	1	1	1	1	2	1	49696636	80585296	104239328	77263000	89865984	114469264	213371488	215996576	0.9994
P00920	Ca2	Carbonic anhydrase 2	25.8251	26.3661	26.369	26.3076	26.3282	26.4933	26.6982	26.8377	1.12775	1	-0.372417	2.15572			2	4	2	4	2	1	2	3	2	4	2	4	2	1	2	3	2	4	2	4	2	1	2	3	67983728	121173320	107521088	122230880	103232008	148375936	138698976	190198976	1
P01029	C4b	Complement C4-B	26.0063	25.9932	25.8705	25.5448	25.9009	25.8333	25.8504	25.8834	0.0426234	1	-0.0132885	0.12248			2	4	1	2	1	1	1	3	2	4	1	2	1	1	1	3	2	4	1	2	1	1	1	3	103990184	105240560	95611720	82606608	96872896	90747600	95796176	153103216	1
P01101	Fos	Protein c-Fos	24.5972	25.3052	25.4043	25.3359	25.5937	24.1144	24.2121	25.7204	0.211388	1	0.250497	-0.530791			1	2	2	1	1	2	1	3	1	2	2	1	1	2	1	3	1	2	2	1	1	2	1	3	39468752	69321800	85423168	71432720	85323248	44914608	46174996	145321088	1
P01112	HRAS	GTPase HRas	26.9768	26.831	26.7638	26.3251	26.8176	26.994	26.4814	26.4589	0.0672102	1	0.0361834	-0.188601			4	2	2	1	4	3	3	2	0	0	0	0	0	0	0	0	10	9	8	6	10	9	10	9	240870544	217187952	207664320	154529360	215423648	250533216	170312928	167508048	1
P01887	B2m	Beta-2-microglobulin	32.051	32.3634	31.7995	33.0276	32.153	32.1259	32.1478	32.2379	0.216155	1	0.144241	-0.541115			4	3	3	5	2	4	3	3	4	3	3	5	2	4	3	3	4	3	3	5	2	4	3	3	7124080600	5251814400	2377492740	11832898600	3770275070	5835606500	3780788740	5442573300	1
P01897	H2-L	H-2 class I histocompatibility antigen, L-D alpha chain	28.7945	28.8773	28.7633	28.6043	28.8114	28.783	28.6158	28.8326	0.00373298	1	-0.000844479	0.0111813			21	26	21	22	24	18	22	25	8	8	8	7	9	3	7	9	21	26	21	22	24	18	22	25	2110933380	2605798400	2194337540	2048469630	2300784640	2245133310	1975381890	2349180930	1
P01900	H2-D1	H-2 class I histocompatibility antigen, D-D alpha chain	30.1844	30.4545	30.3816	30.1839	30.4184	30.3671	30.2437	30.4645	0.374645	1	-0.0723047	0.86152			24	29	23	26	26	23	21	29	5	5	6	5	5	5	5	7	24	29	23	27	26	23	22	29	3154648580	4305893400	3415292670	6018827800	3620589570	3584244480	3231615230	5608011800	1
P01902	H2-K1	H-2 class I histocompatibility antigen, K-D alpha chain	29.5206	29.6186	29.5248	29.363	29.703	29.5669	29.484	29.5008	0.333806	1	-0.0568829	0.782538			37	34	31	32	31	30	32	32	36	33	30	30	30	29	31	31	37	34	31	32	31	30	32	32	3154129410	3455776260	3523688960	3754521090	3931204100	3533041150	3503199740	3777038590	1
P02088	Hbb-b1	Hemoglobin subunit beta-1	26.2307	26.1406	26.3685	26.3945	26.0616	25.9674	26.2254	26.392	0.503608	1	0.121967	-1.09971			2	2	2	4	3	2	3	5	0	0	0	0	0	0	0	0	2	2	2	4	3	2	3	5	172301536	187109568	217620128	116028240	174110896	159959392	167764496	210142160	0.9975
P02340	Tp53	Cellular tumor antigen p53	29.1921	29.22	29.6701	29.5067	29.3932	29.3078	29.5768	29.536	0.165305	1	-0.056221	0.428227			7	4	9	10	6	5	8	8	7	4	9	10	6	5	8	8	7	4	9	10	6	5	8	8	570469890	460543744	1470091390	4655415800	1042769790	567155200	1056674050	1132493700	1
P02468	Lamc1	Laminin subunit gamma-1	26.8731	26.8045	26.8743	26.7243	26.6003	26.8131	26.9329	26.7576	0.222652	1	0.0431042	-0.555105			7	6	6	7	4	7	7	8	7	6	6	7	4	7	7	8	7	6	6	7	4	7	7	8	306451872	343080096	294409248	344814528	257351328	395248960	305158336	517849728	1
P03911	Mtnd4	NADH-ubiquinone oxidoreductase chain 4	25.9706	26.061	25.6116	25.5742	25.9345	25.8941	25.727	25.5864	0.0445877	1	0.0188475	-0.127873			3	3	3	2	3	4	4	3	3	3	3	2	3	4	4	3	3	3	3	2	3	4	4	3	141430688	145751248	156254784	83748744	188277376	187786848	117930656	106137184	1
P03958	Ada	Adenosine deaminase	27.1401	27.4945	27.4269	26.9839	27.3667	27.3594	27.1148	27.1123	0.0582033	1	0.0230842	-0.164719			9	7	11	9	11	11	7	6	9	7	11	9	11	11	7	6	10	8	13	10	12	12	9	8	497918752	569184000	513526592	423999584	602643580	485551776	476549568	501448608	1
P03966	Mycn	N-myc proto-oncogene protein	28.7566	28.7194	29.2656	29.2003	29.1226	29.0572	29.2123	29.2331	0.528192	1	-0.170833	1.14361			7	8	7	7	8	8	8	7	6	6	5	5	6	6	6	5	7	8	7	7	8	8	8	7	1006464580	1034460290	1603187070	2128950140	1375468800	1248155260	1788841980	1524055300	1
P03975	Iap	IgE-binding protein	30.0919	30.0031	30.0536	29.8827	30.0777	30.0346	29.9537	29.888	0.115688	1	0.0193224	-0.311241			25	20	27	27	22	27	26	22	25	20	27	27	22	27	26	22	25	20	27	27	22	27	26	22	1347193340	917309250	4321075700	1081899140	1578346240	3527742210	4043713540	4432245200	1
P04184	Tk1	Thymidine kinase, cytosolic	28.7038	28.6357	28.7123	28.5065	28.7559	28.5975	28.7682	28.7605	0.610651	1	-0.0809617	1.28826			11	14	11	14	12	12	13	12	11	14	11	14	12	12	13	12	11	14	11	14	12	12	13	12	1112435840	1052219140	1134640260	1043450820	1169913860	1063546370	1163199490	1157345020	1
P04202	Tgfb1	Transforming growth factor beta-1 proprotein	29.1013	29.1477	29.1064	29.2452	29.0382	28.88	29.1846	29.2595	0.272555	1	0.0595713	-0.659789			15	14	17	19	16	13	15	16	15	14	17	19	16	13	15	15	15	14	17	19	16	13	15	16	1007053760	1211142910	1375493500	2034641150	1566575620	1012516100	1284895490	1492867970	1
P04264	KRT1	Keratin, type II cytoskeletal 1	30.2772	30.7137	29.8647	29.6392	29.8501	30.1139	30.6313	30.5968	0.23133	1	-0.174345	0.573657			82	104	66	73	66	73	96	107	78	99	59	64	61	68	89	100	82	104	66	73	66	73	96	107	9705595900	13340101600	6809849900	6636452400	6682925100	8485288400	13567756300	15060768800	1
P04370	Mbp	Myelin basic protein	27.9454	28.1374	28.5975	28.7101	28.3076	28.098	28.3941	28.522	0.0290287	1	0.0171809	-0.084584			4	6	10	9	8	5	6	10	4	6	10	9	8	5	6	10	4	6	10	9	8	5	6	10	378392480	300608928	888535620	1587750780	421073376	386066912	717620800	975636290	1
P04441	Cd74	H-2 class II histocompatibility antigen gamma chain	28.8944	28.7551	28.7544	28.5908	28.7789	28.7928	28.7599	28.9155	0.386619	1	-0.0631146	0.884304			9	10	8	7	9	8	8	8	9	10	8	7	9	8	8	8	9	10	8	7	9	8	8	8	1071908350	809380350	1008228860	899898620	985117820	877477630	1272806780	1116959620	1
P04627	Araf	Serine/threonine-protein kinase A-Raf	26.8731	26.895	26.7313	26.5657	26.7541	26.771	26.6398	26.8498	0.0504346	1	0.012589	-0.143809			18	16	19	16	16	17	14	18	16	13	17	15	14	14	12	15	18	16	19	16	16	17	14	18	944078460	957208700	761928320	844005060	823045500	812362430	836626240	905806910	1
P05063	Aldoc	Fructose-bisphosphate aldolase C	29.7273	29.534	29.7053	29.7801	29.7355	29.6806	29.7113	29.8193	0.353065	1	-0.0500145	0.82004			38	43	52	53	43	46	43	43	38	43	52	53	43	46	43	43	184	206	205	193	196	203	182	187	4179297280	3660823040	4362017800	5458083800	4773995000	4207987200	4597534200	5101184000	1
P05064	Aldoa	Fructose-bisphosphate aldolase A	35.4479	35.4631	35.4883	35.3399	35.4879	35.4793	35.3695	35.3946	0.0148471	1	0.00194359	-0.043923			474	512	482	473	500	491	447	474	95	101	96	89	100	93	86	89	474	512	482	473	500	491	447	474	132381540000	112528245000	131001328000	130970313000	123166179000	134416515000	120363442000	137925067000	1
P05132	Prkaca	cAMP-dependent protein kinase catalytic subunit alpha	28.3251	28.2829	28.4468	28.2184	28.3944	28.4094	28.4829	28.264	0.474467	1	-0.0693831	1.04713			16	18	21	17	19	17	20	17	16	18	21	17	19	17	20	17	39	38	42	34	40	37	39	36	995466300	994765310	1175695620	992521220	1088739840	1059219710	1255903740	919283840	1
P05201	Got1	Aspartate aminotransferase, cytoplasmic	33.5479	33.5444	33.5017	33.6905	33.5968	33.4824	33.5699	33.6507	0.0240137	1	-0.00380611	0.070342			95	106	99	102	98	93	99	116	95	106	99	102	98	93	99	116	97	108	101	104	100	95	101	119	34858373000	33893976100	32003088400	53218906000	30099470300	31642546200	28749174800	40792797000	1
P05202	Got2	Aspartate aminotransferase, mitochondrial	32.2026	32.3793	32.3499	32.4776	32.3057	32.1934	32.2144	32.3356	0.648456	1	0.090064	-1.35347			214	221	201	222	213	199	195	227	212	219	199	220	211	197	193	224	214	221	201	222	213	199	195	227	41900179000	44764668000	40660480000	50927387000	41601208000	41008931000	39302783000	42860208000	1
P05214	Tuba3a	Tubulin alpha-3 chain	26.9658	26.7705	26.3322	25.8018	27.0878	26.6656	26.3085	26.3822	0.178555	1	-0.143445	0.45826			1	2	3	2	2	2	1	2	1	1	3	1	2	2	1	1	418	431	424	410	420	436	391	436	194625856	168843232	117692544	75325088	225906224	166970208	113082624	119462608	1
P05531	Xlr	X-linked lymphocyte-regulated protein PM1	26.2968	26.1234	26.5509	26.5238	26.6442	26.4773	26.7219	26.7385	1.22305	1	-0.271737	2.31528			1	1	1	3	1	1	1	4	1	1	1	3	1	1	1	4	1	1	1	3	1	1	1	4	130171936	115246528	148790736	262208192	155048288	140161936	166675104	265129072	1
P05555	Itgam	Integrin alpha-M	30.0632	30.1775	30.2402	30.2184	30.3208	30.1653	30.1734	30.334	0.570403	1	-0.0735431	1.21811			43	49	49	46	46	47	40	47	43	49	49	46	46	47	40	47	43	49	49	46	46	47	40	47	4585927700	4131421950	6525591000	6516110800	5190801900	4571728900	4995708400	6468533800	1
P05977	Myl1	Myosin light chain 1/3, skeletal muscle isoform	29.7198	29.7627	29.8068	29.9374	29.5864	29.9179	29.7992	29.7245	0.240043	1	0.0496707	-0.592128			13	10	12	14	12	12	13	13	0	0	0	0	0	0	0	0	13	10	12	14	12	12	13	13	1093804030	902042940	1203916160	1196729220	987736770	1055276030	1093349250	1115602300	1
P06151	Ldha	L-lactate dehydrogenase A chain	33.3218	33.3295	33.2386	33.4501	33.3859	33.1904	33.2178	32.978	0.737384	1	0.141971	-1.50484			91	101	89	110	97	96	100	87	85	95	83	103	92	91	94	82	91	101	89	110	97	96	100	87	17675108400	17640439800	18760779800	22972942300	18831611900	17676396500	19855759400	15437577200	1
P06537	Nr3c1	Glucocorticoid receptor	26.6989	26.5135	26.3652	26.7534	26.4729	26.5347	26.7278	26.6478	0.0430203	1	-0.0130444	0.123571			7	6	6	7	7	7	5	7	7	6	6	7	7	7	5	7	7	6	6	7	7	7	5	7	348678144	257066112	270679616	344729152	285922336	312721696	341646624	347932224	1
P06745	Gpi	Glucose-6-phosphate isomerase	34.235	34.2072	34.3269	34.1225	34.2482	34.2583	34.1627	34.1444	0.145174	1	0.0195332	-0.381672			208	207	200	209	218	217	215	201	208	207	200	209	218	217	215	201	208	207	200	209	218	217	215	201	45380202000	49884422000	60263670000	87217381000	47553266000	54179037000	47710675000	58976289000	1
P06795	Abcb1b	ATP-dependent translocase ABCB1	29.8674	30.0307	29.9275	30.0328	29.9842	30.0114	29.9991	29.9437	0.180523	1	-0.0200038	0.462681			39	39	38	42	43	41	39	42	22	21	19	23	23	22	21	24	39	39	38	42	43	41	39	42	2341906180	2601740800	3082759420	3655520510	2505081860	3120328700	3494733820	3021677060	1
P06797	Ctsl	Procathepsin L	27.7031	27.661	27.6636	27.6769	27.6785	27.903	27.8875	27.9151	1.61016	1	-0.16989	2.9831			10	11	12	9	12	13	12	11	10	11	12	9	12	13	12	11	10	11	12	9	12	13	12	11	801728130	875440510	832354940	843043580	871577470	957513150	1022384190	856869500	1
P06800	Ptprc	Receptor-type tyrosine-protein phosphatase C	30.276	30.3402	30.3133	30.3913	30.3193	30.3045	30.3288	30.319	0.196075	1	0.0123167	-0.497281			71	68	69	77	70	69	65	74	71	68	69	77	70	69	65	74	71	68	69	77	70	69	65	74	8484017200	8427632100	10074973200	12095300600	8638135300	9408348200	8414124500	9403350000	1
P06801	Me1	NADP-dependent malic enzyme	29.848	29.8114	29.6263	29.4275	29.6319	29.7237	29.6083	29.7175	0.02702	1	0.00797081	-0.078897			16	14	11	15	15	14	14	16	16	14	11	15	15	14	14	16	16	14	11	15	15	14	14	16	4830703600	1169320830	1543402240	3528699900	1558940290	1433803650	1557433730	2110644610	1
P06869	Plau	Urokinase-type plasminogen activator	25.9716	25.8734	26.0198	25.9953	26.1317	25.9376	26.0912	25.9781	0.585288	1	-0.0696297	1.24415			4	5	6	5	4	4	6	6	4	5	6	5	4	4	6	6	4	5	6	5	4	4	6	6	235377296	196102816	240909440	226666960	259156144	261571952	237699840	269607584	1
P07091	S100a4	Protein S100-A4	34.3357	34.3079	34.3011	34.8125	34.3244	34.3607	34.3905	34.2474	0.366133	1	0.108533	-0.845224			102	97	94	118	106	112	111	108	102	97	94	118	106	112	111	108	102	97	94	118	106	112	111	108	55074451000	52338291000	54673019000	80347095000	54425784000	51971359000	60020605000	52731064000	1
P07356	Anxa2	Annexin A2	37.5521	37.7326	37.7361	37.7991	37.6429	37.6455	37.6074	37.6068	0.712116	1	0.0793304	-1.46207			218	242	256	264	243	222	248	263	218	242	256	264	243	222	248	263	218	242	256	264	243	222	248	263	353210434000	341465301000	252870787000	542627922000	272657121000	305837048000	238934180000	302477836000	1
P07607	Tyms	Thymidylate synthase	28.2956	28.2848	28.2457	28.0523	28.2901	28.1472	28.2216	28.2035	0.0212105	1	0.00398636	-0.0623171			25	26	27	24	26	25	27	27	25	26	27	24	26	25	27	27	25	26	27	24	26	25	27	27	1885497600	1888244990	1867553920	1562223100	1881468030	1791501310	1809843710	1750173950	1
P07724	Alb	Albumin	23.9453	30.7757	24.9206	31.3262	30.5956	31.0998	31.1229	24.8351	0.282328	1	-1.67142	0.679763			1	2	1	1	2	3	0	1	1	2	1	1	2	3	0	1	1	2	2	3	2	3	0	3	41399256	1961812990	31569706	3263874560	1444068350	2741632770	1840468350	36842740	1
P07742	Rrm1	Ribonucleoside-diphosphate reductase large subunit	32.1368	32.1624	32.1602	32.0899	32.0855	32.0227	32.0152	32.1757	0.754758	1	0.0625706	-1.53415			93	91	85	88	94	90	81	99	93	91	85	88	94	90	81	99	93	91	85	88	94	90	81	99	12891828200	12788559900	14228411400	19709274100	13067114500	13032484900	12150321200	18658828300	1
P07901	Hsp90aa1	Heat shock protein HSP 90-alpha	33.1735	33.26	33.1333	32.882	33.1486	33.093	32.9951	32.97	0.274036	1	0.0605097	-0.662825			229	237	252	204	242	239	222	225	229	237	252	204	242	239	222	225	508	498	520	437	501	484	497	490	74308944000	71861797000	64543445000	58848207000	60710818000	69731820000	61844529000	60963590000	1
P07903	Ercc1	DNA excision repair protein ERCC-1	26.8566	26.8481	27.615	28.0117	27.9539	27.1716	27.9684	27.4841	0.39273	1	-0.311652	0.895872			2	2	5	4	5	1	3	2	2	2	5	4	5	1	3	2	2	2	5	4	5	1	3	2	184648160	104480096	347415744	493882624	497625984	239030304	277394592	196254816	1
P08003	Pdia4	Protein disulfide-isomerase A4	30.818	30.8804	30.7733	30.6719	30.798	30.791	30.7173	30.7745	0.123944	1	0.0157528	-0.33125			80	83	78	63	82	74	70	78	80	83	78	63	82	74	70	78	80	83	78	63	82	74	70	78	10325813200	9575352300	11007093800	9932354600	10303690800	9849201700	10053241900	9910005800	1
P08030	Aprt	Adenine phosphoribosyltransferase	32.5198	32.3501	32.3605	32.4082	32.4509	32.4028	32.4351	32.0824	0.291624	1	0.0668097	-0.698619			33	34	34	35	33	37	31	33	33	34	34	35	33	37	31	33	33	34	34	35	33	37	31	33	13567487000	11488915500	12154350600	12199002100	13615704100	12122925100	13131273200	9288535000	1
P08042	Zfp1	Zinc finger protein 1	23.9898	24.06	25.2265	26.9291	25.9943	26.6043	26.794	27.9373	1.17327	1	-1.78114	2.23178			1	1	1	0	1	0	1	1	1	1	1	0	1	0	1	1	1	1	1	0	1	0	1	1	72889600	126236968	131900432	233329584	90798608	186456000	211874144	470101696	0.997
P08101	Fcgr2	Low affinity immunoglobulin gamma Fc region receptor II	26.7161	27.1775	26.9342	26.9463	26.8601	26.9195	26.643	27.005	0.297657	1	0.0866146	-0.710781			2	2	2	2	2	2	2	3	1	1	1	1	1	1	1	2	2	2	2	2	2	2	2	3	147517824	204015136	165422688	180458000	164581568	182581504	130546208	170297840	0.9994
P08103	Hck	Tyrosine-protein kinase HCK	32.0941	32.0217	31.9577	31.6535	31.9516	32.083	31.7721	32.0125	0.0701285	1	-0.0230632	0.196259			24	27	23	23	24	24	24	24	24	27	23	23	24	24	24	24	24	27	23	23	24	24	24	24	7009448400	6526175200	4684058100	8547421200	5038215200	6236007400	4320831000	6334790700	1
P08113	Hsp90b1	Endoplasmin	35.8537	35.9837	35.9106	35.9434	35.8863	35.8815	35.8307	35.7672	1.08534	1	0.081418	-2.08504			531	585	563	531	548	548	540	564	531	585	563	531	548	548	540	564	566	614	592	558	577	579	566	598	218859602000	235732140000	228707811000	341089944000	191683822000	208716743000	217686376000	263894548000	1
P08207	S100a10	Protein S100-A10	31.4677	31.5614	31.3657	31.3928	31.7281	31.6719	31.4435	31.2197	0.222252	1	-0.0688977	0.554247			10	8	7	9	12	9	10	12	10	8	7	9	12	9	10	12	10	8	7	9	12	9	10	12	5854217200	2883251200	2208900350	4030725630	3706006020	4085800960	3223921920	3024724480	1
P08228	Sod1	Superoxide dismutase [Cu-Zn]	35.0308	34.6869	35.4702	35.2777	35.4476	35.3757	35.1854	35.1429	0.411092	1	-0.171496	0.930395			99	90	97	104	97	103	89	106	98	90	97	103	97	103	89	106	99	90	97	104	97	103	89	106	43838063000	39644602000	61127795000	77614227000	41905234000	47953814000	52295922000	86156190000	1
P08249	Mdh2	Malate dehydrogenase, mitochondrial	32.5466	32.5449	32.4788	32.6018	32.6146	32.4496	32.4635	32.3189	0.583998	1	0.081378	-1.2419			110	120	114	119	123	118	119	113	110	120	114	119	123	118	119	113	110	120	114	119	123	118	119	113	30382780400	25913718800	23163992100	28979503100	29816219600	27575832600	24678307800	23460771800	1
P08556	Nras	GTPase NRas	29.3124	29.1771	29.0923	28.8836	29.2865	29.115	29.2181	29.0901	0.24666	1	-0.0610957	0.606057			14	14	13	12	12	13	14	14	6	5	5	5	4	5	5	5	14	14	13	12	12	13	14	14	1530821630	1296301440	1265639810	892198530	1380135300	1374332930	1349508740	1283068670	1
P08752	Gnai2	Guanine nucleotide-binding protein G(i) subunit alpha-2	31.5755	31.5676	31.4593	31.2569	31.5797	31.4862	31.5287	31.2874	0.0196755	1	-0.00567245	0.0579027			24	29	27	24	24	24	30	21	17	17	19	20	17	18	20	17	24	29	27	24	24	24	30	21	8455726600	7379629100	6817916400	6344064500	7734760400	6620816400	7542485500	6686877200	1
P08758	ANXA5	Annexin A5	28.0481	27.8729	28.0523	28.1164	27.8999	28.144	28.2088	28.2194	0.475918	1	-0.0955968	1.04977			12	7	10	10	11	8	10	6	12	7	10	10	11	8	10	6	74	62	68	67	68	64	62	53	554903300	469400128	293064672	811906240	649237570	579904450	371541696	391846784	1
P08775	Polr2a	DNA-directed RNA polymerase II subunit RPB1	32.3185	32.2275	32.3014	32.2295	32.3264	32.299	32.2894	32.3733	0.879303	1	-0.0527964	1.74259			87	80	82	79	82	89	76	89	87	80	82	79	82	89	76	89	87	80	82	79	82	89	76	89	11982321700	10700911600	10047511600	18100045800	9978412000	12402135000	10460516400	13746718700	1
P08905	Lyz2	Lysozyme C-2	33.5701	33.7905	33.7022	33.6389	33.9257	33.9204	33.948	34.004	2.78371	1	-0.274084	5.41179			24	27	20	24	22	22	25	27	13	15	11	14	11	10	15	16	24	27	20	24	22	22	25	27	15390304300	19416725500	14221452300	12671772700	19895394300	19866519600	16955004900	15481547800	1
P09041	Pgk2	Phosphoglycerate kinase 2	28.8068	28.3257	28.3689	28.4402	28.2606	28.5789	28.4446	28.5475	0.0753561	1	0.0275078	-0.209882			5	4	7	7	5	5	8	7	5	4	7	7	5	5	8	7	143	141	127	162	138	141	138	152	629687170	504481216	497054720	515696576	478071808	589734720	517555552	576636160	1
P09055	Itgb1	Integrin beta-1	31.0551	31.084	30.9535	31.1445	30.907	31.1527	31.1424	30.7846	0.259339	1	0.0626388	-0.632516			21	22	19	22	26	23	18	18	21	22	19	22	26	23	18	18	21	22	19	22	26	23	18	18	2723994880	3687108860	4266626820	4956892200	3304805890	3644215040	3703108100	3562844670	1
P09103	P4hb	Protein disulfide-isomerase	37.1893	37.1597	37.2528	37.3122	37.1153	37.0915	37.1987	37.2732	0.502158	1	0.058835	-1.09711			195	194	209	204	209	188	198	208	195	194	209	204	209	188	198	208	195	194	209	204	209	188	198	208	257506836000	204938412000	142442447000	345928696000	181369831000	220824895000	166537413000	239941648000	1
P09405	Ncl	Nucleolin	34.428	34.5658	34.5626	34.5913	34.512	34.4395	34.3172	34.3615	1.20459	1	0.129407	-2.28427			286	274	338	292	316	308	285	282	286	274	338	292	316	308	285	282	286	274	338	292	316	308	285	282	56138260000	62989939000	66593862000	62983053000	59924062000	63713980000	65083892000	65799053000	1
P09411	Pgk1	Phosphoglycerate kinase 1	36.1571	36.1654	36.1148	36.2076	36.1509	36.121	36.0789	36.0425	1.07423	1	0.0628872	-2.06655			225	233	219	253	219	223	213	235	87	96	99	98	86	87	83	90	225	233	219	253	219	223	213	235	129588355000	120509932000	132834222000	188623258000	111736685000	130329166000	140737577000	178863800000	1
P09450	Junb	Transcription factor JunB	30.0628	30.0522	30.133	30.0022	30.0299	29.9687	30.0117	29.8862	1.10308	1	0.0884366	-2.11459			22	20	20	18	22	20	20	19	22	20	20	18	22	20	20	19	22	20	20	18	22	20	20	19	3867328000	3120241920	3084821760	3210770430	2986489860	2958758400	3376843260	3114290940	1
P09528	Fth1	Ferritin heavy chain	27.3537	27.3444	27.4047	27.3988	28.018	28.0015	27.9174	27.4921	2.08056	1	-0.481836	3.86572			12	15	15	14	19	18	20	17	9	12	12	11	16	15	16	14	12	15	15	14	19	18	20	17	563364100	598058110	617215740	645376060	1056180420	945527040	1004101120	693423420	1
P09581	Csf1r	Macrophage colony-stimulating factor 1 receptor	33.6004	33.6011	33.6432	33.783	33.7603	33.6925	33.6161	33.7756	0.426425	1	-0.0542078	0.95897			66	66	71	71	72	72	68	71	65	65	69	69	70	71	66	69	66	66	71	71	72	72	68	71	20972212200	19663306800	13614597100	37717647000	17734338600	19251095600	14889496600	19148468200	1
P09671	Sod2	Superoxide dismutase [Mn], mitochondrial	26.1693	26.3441	26.1644	26.6374	26.2776	25.9992	25.9889	26.093	0.940845	1	0.23912	-1.84493			2	2	4	4	2	3	3	2	2	2	4	4	2	3	3	2	2	2	4	4	2	3	3	2	119900096	130150880	116336512	185376576	145920208	103472288	120448896	141736592	1
P09925	Surf1	Surfeit locus protein 1	26.7902	26.6481	26.6862	26.619	26.7626	26.907	26.7708	26.5872	0.417113	1	-0.0710487	0.941644			4	6	5	7	5	5	6	5	4	6	5	7	5	5	6	5	4	6	5	7	5	5	6	5	330713984	286552960	368617728	213279376	333154880	431306432	326703424	193818176	1
P09926	Surf2	Surfeit locus protein 2	27.4881	27.4826	27.3085	27.2104	27.3382	27.3178	27.2744	27.3844	0.247258	1	0.0436945	-0.607312			9	13	9	10	12	12	11	7	9	13	9	10	12	12	11	7	9	13	9	10	12	12	11	7	398821216	400745376	434102528	357855232	365328672	600290880	353410976	431387840	1
P0C0A3	Chmp6	Charged multivesicular body protein 6	26.9493	26.4971	27.9439	27.7927	27.3913	26.8486	27.4737	27.2367	0.0551915	1	0.0581841	-0.156648			4	3	4	4	4	3	4	5	4	3	4	4	4	3	4	5	4	3	4	4	4	3	4	5	254899648	208498016	494667200	554475520	314786272	253076064	360240768	383725184	1
P0C0S6	H2az1	Histone H2A.Z	35.281	34.6862	34.6412	35.081	34.8239	35.2422	35.1966	34.7184	0.135411	1	-0.0729303	0.35866			121	121	123	152	127	116	139	115	1	2	1	0	2	1	1	1	121	121	123	152	127	116	139	115	61659566000	48815407000	38534734000	62272537000	41024950000	63083143000	74840867000	54879375000	1
P0C6B7	Igsf6	Immunoglobulin superfamily member 6	27.4794	27.487	27.2745	27.4059	27.3651	27.2495	27.2421	27.2363	1.26445	1	0.138455	-2.38502			8	9	9	12	8	8	8	10	8	9	9	12	8	8	8	10	8	9	9	12	8	8	8	10	458565280	462482848	428912192	666217470	457994336	388405312	407451392	427015840	1
P0C7N9	Psmg4	Proteasome assembly chaperone 4	25.9217	26.0398	25.649	25.7891	25.9066	26.0223	25.7821	25.8224	0.125739	1	-0.0334296	0.335567			3	2	2	2	3	3	4	3	3	2	2	2	3	3	4	3	3	2	2	2	3	3	4	3	146194144	152235072	128825536	136543840	145806176	151653248	135460080	140452912	1
P0C7T6	Atxn1l	Ataxin-1-like	23.4667	29.4899	29.3064	30.0302	29.2638	29.2858	29.1059	28.1031	0.221318	1	-0.866306	0.552241			0	1	2	3	2	2	2	1	0	1	2	3	2	2	2	1	0	1	2	3	2	2	2	1	0	782852540	731894400	879339460	630898240	662745470	666000510	659804220	0.9991
P0CB42	Alkbh1	Nucleic acid dioxygenase ALKBH1	25.0083	26.0613	26.0036	25.7977	26.009	25.9151	26.0101	25.7977	0.377458	1	-0.21525	0.866887			2	3	2	4	3	2	4	2	2	3	2	4	3	2	4	2	2	3	2	4	3	2	4	2	78430992	162739920	130288976	108417344	126315968	68357944	120119112	111311816	1
P0DN34	Ndufb1	NADH dehydrogenase [ubiquinone] 1 beta subcomplex subunit 1	25.2282	24.5682	24.8914	25.378	25.1276	25.1262	25.217	24.7746	0.0786322	1	-0.0448914	0.218358			3	2	2	6	5	5	4	3	3	2	2	6	5	5	4	3	3	2	2	6	5	5	4	3	135141904	63647016	76820872	192804000	122926416	92666632	59100772	104586344	1
P0DOV2	Ifi204	Interferon-activable protein 204	28.3922	28.6346	28.6096	28.3187	28.4402	28.4173	28.6052	28.6542	0.158067	1	-0.0404649	0.41162			13	15	13	9	10	11	15	14	12	14	12	8	9	10	14	12	15	17	14	11	11	12	16	18	1344172800	1395571580	1495411330	1049035140	809715460	773110660	1349987460	1258518660	1
P0DP26	Calm1	Calmodulin-1	31.3883	31.5644	31.83	31.7202	31.5368	31.5919	31.5706	31.5577	0.260516	1	0.0614552	-0.634958			58	70	63	78	62	58	60	71	0	0	0	0	0	0	0	0	58	70	63	78	62	58	60	71	5757965300	6687645200	7973349400	6836987900	7086967300	7770093600	8319525900	8629718000	1
P0DPE0	Eef1akmt4	EEF1A lysine methyltransferase 4	31.299	31.3167	31.4642	31.5013	31.3505	31.1715	31.0401	31.3446	0.95054	1	0.168625	-1.86104			17	20	19	23	20	22	18	17	2	2	2	3	2	3	2	2	17	20	19	23	20	22	18	17	4204946430	3503980290	3309298430	4895086600	2466354180	2691454460	2995668220	3998971140	1
P10107	Anxa1	Annexin A1	33.4877	33.4468	33.4325	33.3875	33.605	33.4349	33.5861	33.2186	0.0891421	1	-0.0224972	0.245247			63	65	61	73	70	62	67	67	63	65	61	73	70	62	67	67	63	65	61	73	70	62	67	67	19047096300	20649668600	23490551800	32088973300	22329212900	23789803500	28710328300	26227345400	1
P10126	Eef1a1	Elongation factor 1-alpha 1	39.1275	39.2318	39.2257	39.1527	39.1146	39.1145	39.127	39.059	1.42955	1	0.0806322	-2.66666			474	503	519	515	473	466	459	468	163	161	181	160	151	152	159	152	474	503	519	515	473	466	459	468	1082194920000	857681760000	365729481000	1470248910000	555686690000	548037984000	617422910000	863560070000	1
P10284	Hoxb4	Homeobox protein Hox-B4	25.2849	25.5215	25.4281	24.8601	25.3675	25.4049	25.0654	25.3979	0.0756399	1	-0.0352602	0.210618			1	2	2	0	2	1	2	2	0	2	2	0	2	1	2	2	1	2	2	0	2	1	2	2	95203072	79582800	73934696	62286592	72762368	90888024	60418384	72029808	1
P10400	Pol	Retrovirus-related Pol polyprotein (Fragment)	27.7632	27.8025	27.7814	28.1928	27.7739	27.9683	27.8092	27.9183	0.0550355	1	0.0175838	-0.156228			3	2	2	2	3	3	2	2	3	2	2	2	3	3	2	2	3	2	2	2	3	3	2	2	314834688	367009344	334306688	441970304	329034752	366425408	344556928	342186656	0.9988
P10404		MLV-related proviral Env polyprotein	34.5036	34.5594	34.631	34.5751	34.5774	34.4926	34.4238	34.2206	0.867064	1	0.138664	-1.7222			105	112	111	110	105	114	103	98	99	108	105	105	100	109	98	93	105	112	111	110	105	114	103	98	37659488000	74438156000	46970180000	72198881000	36297351000	37418529000	38504956000	39911264000	1
P10518	Alad	Delta-aminolevulinic acid dehydratase	28.667	28.713	28.8167	28.9794	28.9144	28.8361	29.0245	28.5453	0.107524	1	-0.0360303	0.291223			23	24	30	35	24	25	30	29	23	24	30	35	24	25	30	29	23	24	30	35	24	25	30	29	1355861630	1476472580	1615903230	4458136600	1743846780	1583086340	1985921410	2206768640	1
P10605	Ctsb	Cathepsin B	29.6499	29.5291	29.6762	29.5598	29.5853	29.5554	29.4902	29.5622	0.654675	1	0.0555134	-1.36414			24	26	26	29	27	24	22	26	24	26	26	29	27	24	22	26	24	26	26	29	27	24	22	26	3857989120	3479390460	3929216510	4085265150	3840502530	3609960190	3691156220	3737997820	1
P10630	Eif4a2	Eukaryotic initiation factor 4A-II	28.7434	28.6734	28.6064	28.7017	28.776	28.7836	28.8159	28.5722	0.389506	1	-0.055716	0.889775			24	24	22	18	20	32	19	20	24	24	22	18	20	32	19	20	124	120	108	120	118	126	113	119	938468420	1224114050	1609868290	879683580	1495026820	1074683900	1765234430	652987390	1
P10639	Txn	Thioredoxin	28.3181	28.425	28.5909	28.6509	28.5269	28.2479	28.3472	28.076	0.807659	1	0.196711	-1.62299			18	19	18	19	17	17	13	16	18	19	18	19	17	17	13	16	18	19	18	19	17	17	13	16	1536061700	1714559490	1844020610	1931317630	1645830660	1399685120	1626478980	1331859840	1
P10711	Tcea1	Transcription elongation factor A protein 1	30.9015	30.5614	30.8231	30.8922	30.8016	30.8325	30.7402	30.887	0.0885877	1	-0.0208111	0.24384			42	45	50	47	47	41	34	48	42	45	50	47	47	41	34	48	42	45	50	47	47	41	34	48	6455048700	5854583800	6529300500	5863960100	7253586900	7937962500	5317494300	7547077100	1
P10810	Cd14	Monocyte differentiation antigen CD14	30.6864	30.798	30.5469	30.4145	30.6235	30.6597	30.4125	30.6178	0.123091	1	0.0330701	-0.329192			26	34	28	31	28	29	27	31	26	34	28	31	28	29	27	31	26	34	28	31	28	29	27	31	5319364100	5306366500	4855519700	4386229200	4933034500	4773284400	4078728960	5141226000	1
P10852	Slc3a2	4F2 cell-surface antigen heavy chain	31.4742	31.4628	31.5776	31.4029	31.4086	31.4723	31.5429	31.2763	0.346787	1	0.0543547	-0.807869			30	32	27	29	30	24	24	26	30	32	27	29	30	24	24	26	30	32	27	29	30	24	24	26	4177742590	3551270400	4707651100	5924315100	3236828930	4159092220	4374487600	4753424900	1
P10922	H1-0	Histone H1.0	30.0627	30.2557	30.3464	29.8704	30.2257	30.2739	30.2052	30.0138	0.145041	1	-0.045876	0.381361			42	47	45	35	46	42	40	43	42	47	45	35	46	42	40	43	42	47	45	35	46	42	40	43	4162553340	4247738370	4768796200	4204840450	4183780350	3982868990	4436677600	4219599100	1
P11031	Sub1	Activated RNA polymerase II transcriptional coactivator p15	31.1748	31.1586	31.0176	30.963	31.0523	31.0112	31.0778	31.0734	0.177736	1	0.0248303	-0.456416			40	39	37	40	40	37	36	38	40	39	37	40	40	37	36	38	40	39	37	40	40	37	36	38	5774144000	6009884700	6034446800	5378791900	5753603600	5733556200	5952012800	7796298200	1
P11103	Parp1	Poly [ADP-ribose] polymerase 1	30.7511	30.778	31.0103	30.9512	30.9082	30.7909	30.8645	30.8155	0.154655	1	0.0278358	-0.403743			40	44	43	45	42	43	43	41	38	42	41	43	39	40	40	39	40	44	43	45	42	43	43	41	7871277600	8485385200	10353701900	9998658600	9214258200	8269366300	8663462900	7530299400	1
P11152	Lpl	Lipoprotein lipase	31.811	31.7476	31.557	31.6299	31.7042	31.8466	31.5728	31.7803	0.189703	1	-0.0396023	0.483175			34	31	36	31	30	36	33	40	34	31	36	31	30	36	33	40	34	31	36	31	30	36	33	40	10873088000	8501101600	7902983200	11680664600	8471279100	10672678900	7745291800	11555808300	1
P11157	Rrm2	Ribonucleoside-diphosphate reductase subunit M2	33.4835	33.4406	33.4028	33.387	33.5508	33.6014	33.513	33.4641	1.54776	1	-0.103859	2.87262			30	40	35	37	34	34	35	38	24	34	29	33	29	27	30	32	30	40	35	37	34	34	35	38	17293008900	14597861400	11106668500	29121722400	12058466300	17753141200	11673240600	13084141600	1
P11276	Fn1	Fibronectin	27.415	27.1753	27.2414	27.083	27.5101	27.3777	27.6213	27.4462	1.61141	1	-0.260159	2.98532			6	7	6	4	4	8	7	5	6	7	6	4	4	8	7	5	6	7	6	4	4	8	7	5	425885824	319406272	459134176	336378016	559226430	501357952	797198980	665211520	1
P11352	Gpx1	Glutathione peroxidase 1	26.5583	26.6247	26.557	26.5248	26.7172	26.6495	26.4762	26.6944	0.540604	1	-0.0681281	1.16563			8	8	7	9	10	9	7	7	8	8	7	9	10	9	7	7	8	8	7	9	10	9	7	7	288051968	266148864	377909856	356881024	367451680	291763712	278141344	311283584	1
P11370	Fv4	Retrovirus-related Env polyprotein from Fv-4 locus	28.3484	28.5904	28.7359	29.0189	28.6714	28.9331	28.7664	28.7066	0.259421	1	-0.0959682	0.632686			10	12	10	12	11	9	9	10	10	12	10	12	11	9	9	10	16	16	16	17	16	14	14	15	488751008	645729020	689976640	756085120	653648900	750520450	672787140	581929340	1
P11438	Lamp1	Lysosome-associated membrane glycoprotein 1	29.9216	30.0723	30.2417	29.9755	30.0727	30.0758	30.0399	29.9819	0.0485433	1	0.010201	-0.138674			18	18	15	15	15	19	16	19	18	18	15	15	15	19	16	19	18	18	15	15	15	19	16	19	1847650820	1959486210	2669317380	2700579330	2130699780	2236371460	2182093820	1978047620	1
P11440	Cdk1	Cyclin-dependent kinase 1	31.6766	31.5501	31.5161	31.4997	31.5596	31.4856	31.4724	31.2948	0.769605	1	0.107539	-1.55914			62	71	61	66	62	60	57	58	61	68	58	64	61	58	55	56	62	71	61	66	62	60	57	58	11003238400	10457789400	7515365900	8096556000	9826577400	9302413300	5634645500	5953551400	1
P11499	Hsp90ab1	Heat shock protein HSP 90-beta	35.8768	35.983	35.9482	35.8512	35.8564	35.791	35.7413	35.7881	1.68478	1	0.120618	-3.11699			762	770	777	684	756	729	737	746	449	481	481	425	469	454	437	448	762	770	777	684	756	729	737	746	315349336000	306066784000	310034104000	312966021000	294927892000	281362072000	282378469000	303642739000	1
P11627	L1cam	Neural cell adhesion molecule L1	26.8856	27.2284	27.8274	28.0207	27.2616	27.1629	26.9861	27.253	0.560107	1	0.324652	-1.20003			7	9	6	7	6	10	6	7	7	9	6	7	6	10	6	7	7	9	6	7	6	10	6	7	171207072	220435520	334362784	289420480	265733792	215469552	175780896	231301200	1
P11680	Cfp	Properdin	26.3956	26.5147	26.546	26.5561	26.5299	26.5052	26.5799	26.5074	0.279849	1	-0.027513	0.674712			4	4	7	7	3	5	4	8	4	4	7	7	3	5	4	8	4	4	7	7	3	5	4	8	278203008	385929408	362247200	466315936	387613184	399439648	482016704	451998304	1
P11688	Itga5	Integrin alpha-5	26.7632	26.8115	26.6556	26.7582	26.6764	26.6457	26.7473	26.6519	0.83028	1	0.0668111	-1.66082			13	12	12	15	13	13	12	14	13	12	12	15	13	13	12	14	13	12	12	15	13	13	12	14	388992672	487118176	462015744	523184576	477499712	521187104	388917216	319861024	1
P11835	Itgb2	Integrin beta-2	28.5242	28.6421	28.7419	28.4901	28.6789	28.6173	28.5575	28.5822	0.0522347	1	-0.0094099	0.148681			28	29	28	32	29	27	29	29	28	29	28	32	29	27	29	29	28	29	28	32	29	27	29	29	1731619840	1678737540	2193003780	2309663230	1871757700	1709251840	2015854720	1858731140	1
P11881	Itpr1	Inositol 1,4,5-trisphosphate receptor type 1	27.0067	27.342	26.9256	26.7733	27.3629	27.3263	27.1855	26.9773	0.648289	1	-0.201103	1.35318			6	10	13	7	11	9	10	9	6	9	12	6	11	9	9	8	8	12	15	10	13	10	13	10	340780608	574802500	474359392	283837984	1506565380	342218752	472577216	355871328	1
P11928	Oas1a	2'-5'-oligoadenylate synthase 1A	29.1441	28.8754	28.8547	28.2172	29.0802	29.0137	28.7993	28.57	0.156424	1	-0.0929642	0.407831			21	21	22	15	17	20	23	17	21	21	22	15	17	20	22	16	21	21	22	15	17	20	23	17	1886872190	1889689730	1750157180	975404670	1980919300	1913727490	1563311230	1364639870	1
P11930	Nudt19	Acyl-coenzyme A diphosphatase NUDT19	27.7697	27.6326	27.7622	27.9399	27.7222	27.823	27.8808	27.8322	0.21545	1	-0.0384622	0.539591			11	12	10	13	12	14	12	13	11	12	10	13	12	14	12	13	11	12	10	13	12	14	12	13	483891488	523548064	663800320	671429180	520313024	617550910	667854850	600845440	1
P11983	Tcp1	T-complex protein 1 subunit alpha	31.7758	31.7624	31.9095	32.1024	31.8882	31.8825	31.9261	31.5774	0.248571	1	0.0689874	-0.610063			98	94	114	96	112	98	111	87	98	94	114	96	112	98	111	87	98	94	114	96	112	98	111	87	16833233900	16659097600	19180281900	19728783400	19377975300	17496182800	19055216600	13984658400	1
P12023	App	Amyloid-beta precursor protein	25.6281	25.9816	26.1736	25.7812	25.963	25.7758	25.8669	25.6941	0.197581	1	0.0661669	-0.500602			4	5	3	3	7	4	5	6	4	5	3	3	7	4	5	6	4	5	3	3	7	4	5	6	160131136	237654496	380891296	255705120	290795744	211020912	262228304	240308672	1
P12265	Gusb	Beta-glucuronidase	33.7142	33.6318	33.6255	33.6544	33.7165	33.686	33.7016	33.7693	1.20324	1	-0.0619144	2.28201			81	87	75	79	83	81	85	85	81	87	75	79	83	81	85	85	81	87	75	79	83	81	85	85	23310899200	26727571500	27609528300	36287869000	26395568100	24790771700	31421843500	32933742600	1
P12367	Prkar2a	cAMP-dependent protein kinase type II-alpha regulatory subunit	33.7177	33.5923	33.5553	33.5699	33.6954	33.7717	33.6008	33.6332	0.593081	1	-0.066493	1.25773			26	28	29	23	22	31	25	26	25	25	27	22	21	29	23	25	26	28	29	23	22	31	25	26	18576072700	15983512600	12314175500	22166634500	11747852300	16069017600	12597354500	16547244000	1
P12382	Pfkl	ATP-dependent 6-phosphofructokinase, liver type	32.0772	32.0257	32.0372	32.0108	32.0165	32.1319	32.1166	31.9902	0.283598	1	-0.0260611	0.682349			82	87	82	79	82	92	83	88	72	79	72	72	73	82	75	76	82	87	82	79	82	92	83	88	13918094300	12239518700	12960807900	16470998000	12001725400	14590183400	14193707000	12840399900	1
P12787	Cox5a	Cytochrome c oxidase subunit 5A, mitochondrial	29.6638	29.2914	29.1398	29.9211	29.3846	29.4834	29.679	29.4278	0.0185503	1	0.010323	-0.0546576			22	22	17	23	21	25	20	23	22	22	17	23	21	25	20	23	22	22	17	23	21	25	20	23	2336151040	766944510	1411340670	3893560830	1452658940	1559768700	1862063100	2063693570	1
P12815	Pdcd6	Programmed cell death protein 6	29.8644	29.6265	30.2556	30.5382	29.9586	29.7726	30.3292	30.2475	0.00812999	1	-0.00581884	0.024231			10	8	8	9	9	8	10	11	10	8	8	9	9	8	10	11	10	8	8	9	9	8	10	11	832257920	981022400	1397239550	1868397950	1181260800	995480700	1511098500	1455630080	1
P12970	Rpl7a	60S ribosomal protein L7a	32.8284	33.0063	33.049	33.1254	33.0466	32.9114	32.9289	32.8521	0.395359	1	0.0675688	-0.900837			123	126	115	134	129	111	122	128	123	126	115	134	129	111	122	128	123	126	115	134	129	111	122	128	44942238000	48731693000	47554044000	54504559000	50204520000	45434302000	46030901000	46784610000	1
P13020	Gsn	Gelsolin	34.5472	34.4492	34.4792	34.4599	34.5151	34.529	34.4224	34.5602	0.252893	1	-0.0228529	0.619102			281	295	295	302	304	288	294	324	115	134	124	135	138	129	130	142	281	295	295	302	304	288	294	324	78367719000	73005244000	84681564000	108264342000	74702225000	83156705000	90715464000	114951520000	1
P13405	Rb1	Retinoblastoma-associated protein	28.1458	28.3892	28.3958	28.4656	28.432	28.0769	28.3795	27.9318	0.468757	1	0.144064	-1.03675			4	4	6	4	4	5	4	3	4	4	6	4	4	5	4	3	6	7	8	7	6	7	6	5	455037536	558236290	597910980	690085060	567386560	438793664	616538620	488897984	1
P13439	Umps	Uridine 5'-monophosphate synthase	31.6773	31.6578	31.7578	32.0747	31.823	31.6723	31.8864	31.6671	0.0977311	1	0.0296907	-0.266891			33	37	37	39	40	35	37	36	33	37	37	39	40	35	37	36	33	37	37	39	40	35	37	36	10364244000	7227770400	9897036800	17816623100	8594826200	8298590200	8602830800	7971342300	1
P13516	Scd1	Acyl-CoA desaturase 1	30.1166	29.378	29.8059	29.5054	29.6174	29.5311	29.1568	29.3112	0.747794	1	0.297324	-1.52241			6	8	7	1	5	6	3	4	0	1	0	0	0	0	0	1	6	8	7	1	5	6	3	4	1500628100	595220860	902636290	1707431550	871452670	782862210	702400580	880607040	0.9991
P13597	Icam1	Intercellular adhesion molecule 1	30.7889	30.8686	31.0624	30.9535	31.1134	30.7327	30.7407	30.7558	0.319427	1	0.0827274	-0.754219			21	25	23	25	24	27	25	24	21	25	23	25	24	27	25	24	21	25	23	25	24	27	25	24	5060647400	4536537100	3745920510	5948951000	4264972290	4077139200	4142661120	4366806500	1
P13645	KRT10	Keratin, type I cytoskeletal 10	28.933	29.0706	28.6117	28.5	28.5418	28.6759	29.5407	29.3695	0.393714	1	-0.25317	0.897731			67	68	45	40	40	45	76	69	49	51	31	25	25	32	56	53	67	68	45	40	40	45	76	69	4054518530	4879149100	3462497540	2995755260	2851005700	3136879870	7164736000	6755809800	1
P13705	Msh3	DNA mismatch repair protein Msh3	25.0038	25.3034	25.5922	25.0929	25.6302	24.7592	25.4841	25.6708	0.221453	1	-0.137997	0.552529			1	0	1	1	2	0	4	3	1	0	1	1	2	0	4	3	1	0	1	1	2	0	4	3	0	65495176	55916840	36662112	142389072	37848000	109439256	56804360	1
P13808	Slc4a2	Anion exchange protein 2	28.0315	28.015	28.1467	28.1888	28.1161	28.2372	28.1868	27.9384	0.114822	1	-0.0241241	0.30913			13	17	17	17	18	16	16	15	12	16	17	17	17	15	16	15	13	17	17	17	18	16	16	15	662432450	764801280	1039145340	1253526910	1053815810	1083728510	1414227970	1041905340	1
P13864	Dnmt1	DNA (cytosine-5)-methyltransferase 1	33.6643	33.6648	33.6717	33.6652	33.6601	33.7223	33.6581	33.7032	0.564939	1	-0.0194273	1.20852			238	251	251	279	258	238	234	260	238	251	251	279	258	238	234	260	238	251	251	279	258	238	234	260	45846438000	41870524000	43220546000	80717939000	41263759000	48612090000	46192349000	64057229000	1
P14069	S100a6	Protein S100-A6	29.2305	28.7977	28.6077	29.0649	29.2791	28.7878	28.7147	28.9643	0.0205946	1	-0.0113173	0.0605476			8	10	9	15	11	8	11	11	8	10	9	15	11	8	11	11	8	10	9	15	11	8	11	11	1357825540	647258880	444250976	1094273280	965977540	1634630400	736758460	929825340	1
P14115	Rpl27a	60S ribosomal protein L27a	36.5592	36.7294	36.6391	37.0466	36.5137	36.4707	36.6921	36.6374	0.670058	1	0.16508	-1.39048			107	115	105	118	106	98	114	107	107	115	105	118	106	98	114	107	107	115	105	118	106	98	114	107	127023981000	120320328000	99651543000	308943651000	91593368000	104779268000	144038461000	135834288000	1
P14131	Rps16	40S ribosomal protein S16	31.6722	31.8229	31.7648	31.9777	31.7471	31.5504	31.7405	31.4595	0.99112	1	0.18504	-1.92843			95	108	104	118	103	98	110	89	95	108	104	118	103	98	110	89	95	108	104	118	103	98	110	89	14781497300	15570174000	16059539500	19919284200	14825185300	13357596700	15008171000	12628014100	1
P14148	Rpl7	60S ribosomal protein L7	33.1925	33.2511	33.3522	33.3569	33.3342	33.2121	33.3563	33.2029	0.0745478	1	0.0117836	-0.207783			255	259	278	270	262	233	261	261	255	259	278	270	262	233	261	261	255	259	278	270	262	233	261	261	66262303000	61780414000	71884489000	75540357000	65319866000	69122949000	69523497000	62377345000	1
P14152	Mdh1	Malate dehydrogenase, cytoplasmic	31.4989	31.6775	31.6283	31.5997	31.6371	31.5035	31.5031	31.2592	0.696773	1	0.125383	-1.43602			51	55	47	53	45	48	60	45	51	55	47	53	45	48	60	45	51	55	47	53	45	48	60	45	8946442200	7591279600	8861707300	10102283300	8864102400	8269456900	8543586300	6547386900	1
P14206	Rpsa	40S ribosomal protein SA	32.9125	32.972	32.8545	33.1664	33.0948	33.0099	33.1606	32.683	0.0292844	1	-0.010726	0.0853062			78	82	75	104	81	81	93	73	78	82	75	104	81	81	93	73	78	82	75	104	81	81	93	73	36210500000	33601294300	29423876100	41417875000	39353704000	35623363000	40302445000	25891526700	1
P14211	Calr	Calreticulin	31.6421	31.7501	32.0324	32.2985	31.8241	31.6745	31.6278	31.7714	0.639108	1	0.206276	-1.3374			60	60	76	114	69	67	60	94	60	60	76	114	69	67	60	94	60	60	76	114	69	67	60	94	8754076700	8082853400	12188581900	29598679000	8735930400	9266706400	9290520600	14611008500	1
P14234	Fgr	Tyrosine-protein kinase Fgr	27.8651	27.9424	28.0262	27.8861	27.9212	27.7907	27.8119	27.9631	0.479364	1	0.0582471	-1.05601			25	24	23	26	24	24	24	24	21	21	22	21	22	22	21	20	25	24	23	26	24	24	24	24	1307899260	1309214980	1504231040	1366696580	1272887940	1374896130	1301452030	1403851520	1
P14576	Srp54	Signal recognition particle 54 kDa protein	28.6871	28.7667	28.8502	28.8536	28.8099	28.767	28.8052	28.8399	0.14449	1	-0.0160799	0.380067			19	21	24	22	25	22	23	26	19	21	24	22	25	22	23	26	19	21	24	22	25	22	23	26	1889330180	2159855870	2492816130	2449542400	2362943490	2289376000	2330959360	2599861760	1
P14685	Psmd3	26S proteasome non-ATPase regulatory subunit 3	31.3624	31.1964	31.3743	31.3922	31.3139	31.4327	31.4265	31.4307	0.613048	1	-0.0696487	1.29241			93	84	91	94	100	100	91	87	93	84	91	94	100	100	91	87	93	84	91	94	100	100	91	87	11097831400	11137215500	11767356400	14627916800	10328911900	11513776100	11607678000	13166168100	1
P14733	Lmnb1	Lamin-B1	34.5513	34.559	34.6476	34.7051	34.5802	34.5068	34.5078	34.5251	1.09669	1	0.0857944	-2.10394			234	234	248	264	241	227	228	256	226	224	240	250	232	218	219	247	236	236	250	271	243	229	230	262	93694386000	78908506000	88758288000	138451927000	79974105000	87334961000	81002152000	98375328000	1
P14824	Anxa6	Annexin A6	29.5876	29.3428	29.4974	29.2227	29.4475	29.5019	29.4468	29.5117	0.330863	1	-0.0643492	0.776764			39	40	38	40	40	44	41	42	39	40	38	40	40	44	41	42	39	40	38	40	40	44	41	42	4658913300	3902646530	4939004900	4103502340	3776579580	4701927900	4753902600	4547413000	1
P14869	Rplp0	60S acidic ribosomal protein P0	32.6525	32.482	32.4272	32.6255	32.559	32.5309	32.5741	32.5706	0.0767569	1	-0.0118551	0.213512			121	108	107	116	112	110	110	121	121	108	107	116	112	110	110	121	121	108	107	116	112	110	110	121	41194574000	33013403600	33574721500	34804716000	36446290000	36628947000	36722786000	34367058000	1
P14901	Hmox1	Heme oxygenase 1	28.3811	28.5278	28.4061	28.4808	28.501	28.44	28.3162	28.1869	0.524187	1	0.0879235	-1.13649			11	14	12	10	13	11	10	11	11	14	12	10	13	11	10	11	11	14	12	10	13	11	10	11	1056665220	1200618620	976382400	1325322750	1074685060	1056230400	922079100	939158720	1
P15105	Glul	Glutamine synthetase	28.0633	26.6075	27.9662	27.8174	28.0076	27.7974	27.7327	27.8686	0.288018	1	-0.237986	0.691322			2	3	1	2	2	2	2	3	2	3	1	2	2	2	2	3	2	3	1	2	2	2	2	3	362789024	84584936	314991872	332769440	404604160	292007936	268870560	340854656	1
P15208	Insr	Insulin receptor	27.4676	27.6456	27.5131	27.4484	27.6672	27.5672	27.5615	27.4162	0.199174	1	-0.0343585	0.504106			4	5	4	3	6	4	4	5	3	4	3	2	5	3	3	4	4	5	4	3	6	4	4	5	263757216	265653312	383046560	519462560	476865280	329652448	357204928	374082592	1
P15307	Rel	Proto-oncogene c-Rel	27.6239	27.5727	27.6344	27.5631	27.6458	27.7028	27.6055	27.6181	0.785422	1	-0.0445199	1.58571			17	16	21	19	19	16	19	17	17	16	21	19	19	16	19	17	17	16	21	19	19	16	19	17	935848830	931683390	1400906620	906346110	1148427260	1244547580	1272570620	1021634690	1
P15379	Cd44	CD44 antigen	30.8437	30.8632	31.0475	30.8564	30.8891	30.9086	31.0332	30.9777	0.365191	1	-0.0494471	0.843417			55	55	52	58	59	58	55	59	55	55	52	58	59	58	55	59	55	55	52	58	59	58	55	59	5216038400	5834729500	5709291000	5891841500	6586765800	5945378800	6216833000	5865049100	1
P15535	B4galt1	Beta-1,4-galactosyltransferase 1	28.4263	28.3023	28.5118	28.3685	28.4262	28.3161	28.5489	28.6225	0.417419	1	-0.0762119	0.942214			13	14	13	19	14	16	19	17	13	14	13	19	14	16	19	17	13	14	13	19	14	16	19	17	903722750	807749310	1290692100	1653368580	1210075140	1072340160	1302900100	1468710530	1
P15702	Spn	Leukosialin	27.3692	27.048	26.9157	27.0785	27.4091	27.5006	27.0326	27.2643	0.688727	1	-0.198837	1.42233			5	4	5	3	3	3	4	5	5	4	5	3	3	3	4	5	5	4	5	3	3	3	4	5	542653500	312412736	284428192	363899616	393214816	483129024	362789088	354182784	1
P15806	Tcf3	Transcription factor E2-alpha	26.9158	26.7731	26.9568	26.3945	26.7352	26.5878	26.7898	26.5961	0.244605	1	0.0828285	-0.60174			5	7	5	6	9	6	6	7	5	7	5	6	9	6	6	7	6	8	6	7	11	7	7	8	206840032	160143712	225023616	305766528	312747744	247041840	374275584	230393984	1
P15920	Atp6v0a2	V-type proton ATPase 116 kDa subunit a 2	26.9766	26.9718	26.8949	26.8925	27.0618	27.0667	26.8638	26.9206	0.337391	1	-0.0442696	0.789556			12	12	12	14	11	11	12	11	12	12	12	14	11	11	12	11	12	12	12	14	11	11	12	11	399653952	429448896	364975008	429129344	452390592	461289312	442123776	420217152	1
P16045	Lgals1	Galectin-1	30.3728	30.34	30.4279	30.4139	30.3608	30.3595	30.4588	30.1685	0.347292	1	0.0517354	-0.808848			53	52	48	54	58	51	47	49	53	52	48	54	58	51	47	49	53	52	48	54	58	51	47	49	3863218690	3714305540	4070107650	4238413820	3855837180	3803077890	4095347460	3343541250	1
P16110	Lgals3	Galectin-3	31.2316	31.3865	31.2071	31.4471	31.3288	31.2932	31.3279	30.8562	0.3954	1	0.116569	-0.900915			21	19	20	23	22	27	25	19	21	19	20	23	22	27	25	19	21	19	20	23	22	27	25	19	3253852160	3223311360	2999161860	4713089000	4234891520	3434135040	3382923780	3348126720	1
P16254	Srp14	Signal recognition particle 14 kDa protein	31.1764	30.7881	30.8098	30.8634	30.8403	30.9139	30.9684	30.6566	0.230153	1	0.0646029	-0.57115			13	11	11	13	12	13	14	12	13	11	11	13	12	13	14	12	13	11	11	13	12	13	14	12	3145998850	2207036420	1766932480	3409328130	1889766140	2516892420	2145421180	1717209980	1
P16330	Cnp	2',3'-cyclic-nucleotide 3'-phosphodiesterase	25.8113	25.5554	25.6301	25.5207	25.6029	25.7666	25.7208	25.6488	0.314721	1	-0.055398	0.744887			3	3	3	3	2	6	4	4	3	3	3	3	2	6	4	4	3	3	3	3	2	6	4	4	132421504	155935360	163706304	142732656	158140128	174120096	164836832	124088000	1
P16332	Mmut	Methylmalonyl-CoA mutase, mitochondrial	28.5994	28.5906	28.6209	28.5409	28.6454	28.6028	28.5779	28.6393	0.572931	1	-0.0283785	1.22254			33	35	31	25	33	33	30	32	33	35	31	25	33	33	30	32	33	35	31	25	33	33	30	32	2092438910	1970541820	2250632450	2193093630	2417187580	2044085250	1974118660	2171398140	1
P16374	Zfp60	Zinc finger protein 60	25.6887	26.3328	26.2372	26.3444	25.7445	24.281	26.0626	26.1303	0.615133	1	0.596173	-1.29602			1	2	2	1	2	2	1	2	1	2	2	1	2	2	1	2	1	2	2	1	2	2	1	2	78314216	143578048	99995648	150716672	72792048	118047864	131734528	156399328	1
P16460	Ass1	Argininosuccinate synthase	25.5953	25.5077	25.7861	25.8601	25.8443	25.6669	25.8709	25.95	0.698041	1	-0.145719	1.43818			2	4	4	4	4	4	4	4	2	4	4	4	4	4	4	4	2	4	4	4	4	4	4	4	118593872	110079264	124286520	142115488	130281648	116799584	143730000	144102240	1
P16546	Sptan1	Spectrin alpha chain, non-erythrocytic 1	32.3384	32.2529	32.2993	32.2184	32.3516	32.3738	32.3128	32.3925	1.36945	1	-0.0804024	2.56341			155	157	158	168	163	164	158	176	155	157	158	168	163	164	158	176	155	157	158	168	163	164	158	176	24507543600	22124468200	23552950300	29996054500	22257311700	25784932400	23711733800	29748537300	1
P16627	Hspa1l	Heat shock 70 kDa protein 1-like	28.0145	27.6688	27.1861	28.2471	28.1177	27.907	27.7323	27.7468	0.149289	1	-0.0968323	0.391283			16	24	20	16	12	17	18	22	16	24	20	16	12	17	18	22	134	133	128	126	117	127	114	142	218284320	1246630910	212950848	350348832	510355936	420642592	355344864	455158656	1
P16675	Ctsa	Lysosomal protective protein	31.0637	31.0268	31.1459	30.9638	31.0147	31.0302	31.0468	31.0676	0.0942884	1	0.0102477	-0.258251			59	60	59	56	55	61	59	62	59	60	59	56	55	61	59	62	59	60	59	56	55	61	59	62	5635510800	5821541900	6548878300	7355472400	5816159700	6756057600	6603268100	8341361700	1
P16858	Gapdh	Glyceraldehyde-3-phosphate dehydrogenase	35.3566	35.4652	35.402	35.3781	35.3751	35.3445	35.2917	35.3488	1.07452	1	0.0604868	-2.06703			420	467	449	424	440	431	403	445	402	445	428	404	418	410	382	420	420	467	449	424	440	431	403	445	134140699000	152850481000	157114384000	166310969000	136563507000	137099657000	139396334000	182785262000	1
P16879	Fes	Tyrosine-protein kinase Fes/Fps	30.0356	29.9253	29.9404	29.6752	30.0266	29.9944	29.8511	29.9425	0.288556	1	-0.0595255	0.69241			38	39	44	34	43	36	40	34	38	39	44	34	43	36	40	34	38	39	44	34	43	36	40	34	3232667390	2944241660	2435226110	3640614400	2930437630	2649814780	2423412740	2638351870	1
P16951	Atf2	Cyclic AMP-dependent transcription factor ATF-2	25.2519	25.1142	24.9654	24.8893	25.2243	25.2542	25.2814	25.1428	1.02496	1	-0.170498	1.98464			4	4	4	3	3	3	3	2	4	4	4	3	3	3	3	2	4	4	4	3	3	3	3	2	73239704	88761664	82798096	83517824	66196348	101772376	68776608	65215816	1
P17012	Zfx	Zinc finger X-chromosomal protein	27.4131	27.3518	27.5606	27.2769	27.6934	27.263	27.3759	27.3358	0.0512159	1	-0.0164161	0.145926			5	6	4	5	6	3	5	4	0	0	0	0	0	0	0	0	5	6	4	5	6	3	5	4	280235072	290719040	460202464	444326816	480217632	313893664	376253088	350338912	1
P17047	Lamp2	Lysosome-associated membrane glycoprotein 2	27.6774	27.5386	28.2403	27.9731	27.978	28.0897	28.005	27.8482	0.316095	1	-0.122851	0.747616			2	3	3	2	2	2	4	3	2	3	3	2	2	2	4	3	2	3	3	2	2	2	4	3	316918400	257270304	426463104	414595072	357380672	380381856	394673728	370227808	1
P17095	Hmga1	High mobility group protein HMG-I/HMG-Y	31.7091	31.7383	31.9472	31.4379	31.8613	31.8216	31.499	31.5674	0.0528941	1	0.0207939	-0.150461			20	17	17	17	19	19	18	22	20	17	17	17	19	19	18	22	20	17	17	17	19	19	18	22	6995415000	6957923300	7796396500	4831941100	7735703000	7937697800	6357571600	6047869400	1
P17156	Hspa2	Heat shock-related 70 kDa protein 2	29.5376	29.4736	29.4961	29.4724	29.4936	29.3937	29.359	29.4307	1.22766	1	0.0756531	-2.32303			36	42	46	41	45	30	32	42	30	37	42	35	40	24	28	38	204	190	199	198	198	177	176	211	5273591300	2296790530	2782048770	2619353860	2567540990	3391469820	2137337470	2530724350	1
P17182	Eno1	Alpha-enolase	39.0146	39.1551	38.9848	39.1721	38.9544	39.0065	38.9327	38.925	1.31982	1	0.127	-2.47881			511	535	539	511	527	491	485	529	392	414	429	405	405	382	382	421	511	535	539	511	527	491	485	529	1242011930000	983712530000	854752300000	1651193940000	864828130000	1074318610000	804589930000	979823300000	1
P17183	Eno2	Gamma-enolase	28.4612	28.2448	28.1053	27.9266	28.1252	28.1712	28.296	28.2628	0.0891462	1	-0.0293489	0.245258			22	20	19	25	18	16	18	19	22	20	19	25	18	16	18	19	77	79	71	76	76	70	64	68	1681393280	1283695100	976083580	1005742270	1003057540	1162487680	993831230	1180612990	1
P17225	Ptbp1	Polypyrimidine tract-binding protein 1	34.6121	34.6749	34.7065	34.4222	34.7602	34.7218	34.7062	34.5815	0.553121	1	-0.0884762	1.18773			168	160	157	141	163	154	159	164	131	126	122	110	126	121	120	124	168	160	157	141	163	154	159	164	46558491000	47924842000	64635265000	80083894000	46609994000	51975729000	69783052000	75723579000	1
P17426	Ap2a1	AP-2 complex subunit alpha-1	28.6631	28.8021	28.8245	28.9931	28.8158	28.8567	28.8241	28.618	0.190447	1	0.0420504	-0.484827			20	18	23	25	20	24	24	18	12	11	16	19	14	17	17	12	20	18	23	25	20	24	24	18	1341221120	1478985470	1705223550	2000804860	1726432130	1683126020	1763452290	1394086910	1
P17427	Ap2a2	AP-2 complex subunit alpha-2	27.9543	27.793	27.8656	27.8239	28.0493	28.0309	27.7541	27.6945	0.0847426	1	-0.0230503	0.234047			12	10	13	14	15	14	13	12	12	10	13	14	15	14	13	12	20	17	20	20	21	21	20	18	930126340	913275650	1068069950	1160818180	1138451330	1132455550	1099260540	872492480	1
P17433	Spi1	Transcription factor PU.1	30.1596	30.4242	30.2044	30.3121	30.2837	30.3077	30.3522	30.4602	0.487344	1	-0.0758734	1.07044			22	19	17	19	22	21	18	19	22	19	17	19	22	21	18	19	22	19	17	19	22	21	18	19	3446838270	3224551420	2483755010	3503013120	2706209540	2962675970	2647527170	3075454210	1
P17439	Gba	Lysosomal acid glucosylceramidase	26.9061	27.0796	27.1625	26.9496	27.0074	26.7193	27.1003	27.1165	0.133076	1	0.0385981	-0.353113			14	13	14	15	12	10	14	12	14	13	14	15	12	10	14	12	14	13	14	15	12	10	14	12	739923070	723162180	672647740	670559870	718310140	559858500	715233220	694933120	1
P17563	Selenbp1	Methanethiol oxidase	26.9288	26.9061	26.6728	26.579	26.9078	27.0299	26.8565	26.8374	0.680865	1	-0.136225	1.40893			8	5	6	7	5	4	6	5	2	0	0	1	0	0	1	0	8	5	6	7	5	4	6	5	290700224	244071136	235931072	217691344	205521968	216938400	292364608	262219408	1
P17665	Cox7c	Cytochrome c oxidase subunit 7C, mitochondrial	28.2192	27.9428	28.0436	23.8047	23.273	28.1073	27.2085	26.9598	0.156395	1	0.615411	-0.407764			3	3	3	2	2	2	3	2	3	3	3	2	2	2	3	2	3	3	3	2	2	2	3	2	428602816	341616768	387097280	93984040	305893440	510815456	185906784	178372640	0.9994
P17710	Hk1	Hexokinase-1	33.0025	33.0271	33.0357	33.0457	33.0759	33.0647	32.9896	33.0588	0.396851	1	-0.0195284	0.90365			118	119	115	114	108	107	110	117	107	110	106	100	101	96	100	108	118	119	115	114	108	107	110	117	25591367700	25612480500	27118362600	35645784000	23808673800	25698840600	24424613900	29661573100	1
P17742	Ppia	Peptidyl-prolyl cis-trans isomerase A	35.5174	35.6765	35.6446	35.6075	35.5572	35.5529	35.5269	35.4223	1.07697	1	0.0966749	-2.07112			313	353	304	301	296	292	289	283	93	98	99	88	85	96	86	90	313	353	304	301	296	292	289	283	124657648000	140017648000	139120951000	151647470000	123564720000	127634686000	140256068000	140486115000	1
P17751	Tpi1	Triosephosphate isomerase	33.5896	33.7438	33.6275	33.9806	33.7754	33.6568	33.7354	33.5334	0.236233	1	0.0601358	-0.58407			114	123	110	131	125	124	120	117	114	123	110	131	125	124	120	117	114	123	110	131	125	124	120	117	22564313100	22984984600	29332813800	52016710000	25903204400	27608789000	40642265000	32011143200	1
P17809	Slc2a1	Solute carrier family 2, facilitated glucose transporter member 1	29.0593	28.8407	28.7303	28.9595	28.8612	29.0711	29.0774	28.7103	0.105299	1	-0.0325627	0.285728			14	15	11	20	17	15	14	16	14	15	11	20	17	15	14	16	14	15	11	20	17	15	14	16	508755936	1226402300	450890112	1296544000	1297104260	1057873600	1260619780	988402110	1
P17879	Hspa1b	Heat shock 70 kDa protein 1B	29.3969	29.3414	29.3146	29.1575	29.3814	29.3008	29.2086	29.3969	0.106136	1	-0.0193124	0.287797			23	26	36	37	31	27	34	35	0	0	0	0	0	0	0	0	141	138	140	148	138	139	134	157	2399529220	1661811200	2468065540	2404609020	2210996990	2842741250	2218353920	3086714880	1
P17897	Lyz1	Lysozyme C-1	27.2014	27.2826	25.6867	26.753	24.9037	27.6639	27.6161	25.2681	0.172651	1	0.367967	-0.444934			4	3	2	2	2	1	2	2	1	1	1	1	2	1	1	1	15	15	11	12	13	13	12	13	308657824	230491616	146462320	164305680	185357760	425299552	282893056	198031184	1
P17918	Pcna	Proliferating cell nuclear antigen	31.7685	31.8236	31.9631	31.8771	31.8761	31.7131	31.8087	31.778	0.558408	1	0.0640607	-1.19704			50	45	48	51	50	39	43	49	50	45	48	51	50	39	43	49	50	45	48	51	50	39	43	49	7548365300	8742462500	11447235600	14823823400	8900293600	8163612700	8526886400	10355259400	1
P18052	Ptpra	Receptor-type tyrosine-protein phosphatase alpha	28.8344	28.7863	28.7694	28.6879	28.8005	28.7988	28.8274	28.8265	0.670747	1	-0.0438108	1.39166			23	32	24	27	20	24	31	28	23	32	24	27	20	24	31	28	23	32	24	27	20	24	31	28	1684638210	1835248770	1810598530	1982133120	1752804740	1818898820	1836930050	1798544380	1
P18155	Mthfd2	Bifunctional methylenetetrahydrofolate dehydrogenase/cyclohydrolase, mitochondrial	30.8675	30.9179	30.779	30.9151	30.8364	30.8841	31.1377	30.5554	0.046424	1	0.0164313	-0.132897			26	28	24	27	33	27	29	21	26	28	24	27	33	27	29	21	26	28	24	27	33	27	29	21	2941615360	3115750660	3206644990	4973681200	3200844290	3395080450	4461256200	3521016320	1
P18242	Ctsd	Cathepsin D	27.5758	27.1602	27.6734	28.4399	27.1149	27.5259	27.4341	27.8455	0.321516	1	0.232242	-0.75835			5	5	8	6	5	6	5	5	5	5	8	6	5	6	5	5	5	5	8	6	5	6	5	5	506068448	295355840	528379200	807469820	351848832	432568448	523919136	563505730	1
P18572	Bsg	Basigin	32.3705	32.5634	32.7437	32.7512	32.5855	32.4922	32.7084	32.7525	0.0928518	1	-0.0274429	0.254631			41	40	45	45	44	41	43	49	41	40	45	45	44	41	43	49	41	40	45	45	44	41	43	49	7140816400	14031805400	11987888100	21320429600	8035217900	9052685300	10797567000	24588447700	1
P18608	Hmgn1	Non-histone chromosomal protein HMG-14	27.0853	27.246	28.1403	27.5247	27.9026	27.7384	28.2345	28.2497	1.04238	1	-0.532251	2.01358			10	8	9	20	12	11	10	13	10	8	9	20	12	11	10	13	10	8	9	20	12	11	10	13	618034880	554272130	1192940930	1025188420	880373060	941127170	1067262340	1615114370	1
P18653	Rps6ka1	Ribosomal protein S6 kinase alpha-1	27.504	27.333	27.501	27.3277	27.5469	27.4524	27.4942	27.5596	0.880122	1	-0.0968595	1.74395			19	19	21	20	20	20	23	27	19	19	21	20	20	20	23	27	27	29	33	31	30	29	33	36	748949630	669172350	833562820	1185391360	798211520	740093310	854901950	1114328060	1
P18654	Rps6ka3	Ribosomal protein S6 kinase alpha-3	30.0857	30.0378	30.1526	30.1419	30.056	29.9904	30.046	30.1726	0.353099	1	0.0382509	-0.820107			44	40	46	47	44	40	43	42	36	30	34	36	34	31	33	33	44	40	46	47	44	40	43	42	4324324900	2968084990	4252111870	5927344600	4033834500	3560603650	3890771710	4224441340	1
P18760	Cfl1	Cofilin-1	32.0199	32.0328	31.9111	32.3046	32.0629	32.0063	32.0619	31.7617	0.36947	1	0.0939054	-0.851622			21	25	30	36	25	29	28	28	20	24	29	35	24	28	27	27	21	25	30	36	25	29	28	28	4551992300	4732308000	4169869310	5381371400	5133114400	5296277000	5932695000	4660637700	1
P19096	Fasn	Fatty acid synthase	33.4452	33.3678	33.3548	33.3732	33.3931	33.4504	33.368	33.224	0.198984	1	0.0263338	-0.503689			320	334	305	341	327	335	327	326	320	334	305	341	327	335	327	326	320	334	305	341	327	335	327	326	51961299000	54209257000	61570396000	74860749000	53033570000	61092450000	59766596000	64959148000	1
P19182	Ifrd1	Interferon-related developmental regulator 1	26.0722	25.8589	26.2019	25.844	25.9111	25.9474	26.1113	25.8681	0.128449	1	0.0347705	-0.342069			3	3	3	3	4	4	2	6	3	3	3	3	4	4	2	6	3	3	3	3	4	4	2	6	117355488	167862016	120234352	120509816	100661360	204054288	195622128	162185136	1
P19253	Rpl13a	60S ribosomal protein L13a	32.5863	32.5101	32.5203	32.5126	32.5052	32.5117	32.6917	32.2404	0.186331	1	0.045042	-0.475671			98	99	93	101	93	95	98	81	98	99	93	101	93	95	98	81	98	99	93	101	93	95	98	81	26598107100	24767119400	26064058400	26617948200	26622382100	25769879600	31826493400	21125806100	1
P19426	Nelfe	Negative elongation factor E	27.7506	27.7074	27.6869	27.7225	27.5779	27.7464	27.5851	27.7622	0.419172	1	0.0489545	-0.945481			8	11	10	13	9	8	7	13	8	11	10	13	9	8	7	13	8	11	10	13	9	8	7	13	633485630	593924480	631200900	1081561340	554740990	615861250	569701250	821960380	1
P19536	Cox5b	Cytochrome c oxidase subunit 5B, mitochondrial	26.0449	25.9348	27.2981	28.2246	26.2698	25.9381	26.9038	27.7067	0.0930244	1	0.171008	-0.255066			1	1	4	9	3	3	4	5	1	1	4	9	3	3	4	5	1	1	4	9	3	3	4	5	86157744	79862912	304879744	1330876800	101404176	80281744	214370752	537485630	1
P19783	Cox4i1	Cytochrome c oxidase subunit 4 isoform 1, mitochondrial	34.6787	34.8474	34.8759	35.1857	34.7913	34.658	34.8597	34.8671	0.387222	1	0.102902	-0.885447			60	66	61	63	56	57	59	58	60	66	61	63	56	57	59	58	60	66	61	63	56	57	59	58	43730461000	47109620000	31714496500	77755990000	31758100500	35205112000	33733152800	38117241000	1
P19973	Lsp1	Lymphocyte-specific protein 1	27.421	27.393	27.6509	27.5331	27.597	27.5714	27.3815	27.5785	0.161712	1	-0.0325656	0.420001			8	8	11	8	9	6	10	8	8	8	11	8	9	6	10	8	8	8	11	8	9	6	10	8	483968032	460189632	882377920	842067840	529923392	458133664	748495620	634041660	1
P20029	Hspa5	Endoplasmic reticulum chaperone BiP	36.5925	36.6782	36.6669	36.8357	36.6428	36.5416	36.5239	36.5936	1.05832	1	0.117853	-2.04009			424	435	447	430	424	421	375	397	422	435	446	427	424	419	374	395	428	438	452	437	427	425	378	406	425328869000	305968480000	334943715000	471001399000	348425191000	352996065000	301402227000	332545524000	1
P20060	Hexb	Beta-hexosaminidase subunit beta	31.6815	31.5747	31.5131	31.4775	31.7459	31.6714	31.5489	31.8371	0.938029	1	-0.139082	1.84025			26	23	27	23	25	28	22	31	26	23	27	23	25	28	22	31	26	23	27	23	25	28	22	31	4331970600	4925806600	5407249900	7224525300	4682408400	5143706100	5429304800	7826891800	1
P20065	Tmsb4x	Thymosin beta-4	25.7053	24.9067	25.8022	25.932	25.6958	25.2229	25.2701	23.2514	0.573718	1	0.726514	-1.22392			1	0	3	3	0	1	1	0	1	0	3	3	0	1	1	0	1	0	3	3	0	1	1	0	80457632	0	104450400	114728824	79737264	52980288	70395360	0	1
P20108	Prdx3	Thioredoxin-dependent peroxide reductase, mitochondrial	29.462	29.0306	28.8988	29.639	29.2654	29.2964	29.2006	29.06	0.104841	1	0.0519915	-0.284593			18	19	16	26	19	15	19	15	18	19	16	26	19	15	19	15	19	21	18	28	21	17	21	16	955757310	744802180	600955520	1055152960	891530050	826868100	774382460	757370500	1
P20152	Vim	Vimentin	36.9894	36.9716	37.057	37.3986	37.019	36.9253	36.9306	37.1821	0.328202	1	0.0898657	-0.771534			662	673	675	820	667	655	640	796	647	662	654	763	649	639	624	761	662	673	675	820	667	655	640	796	425557328000	387492479000	476451013000	685203780000	380466790000	376835637000	419250864000	535929782000	1
P20444	Prkca	Protein kinase C alpha type	28.4327	28.7728	28.8524	28.1747	28.6233	28.6911	29.3679	28.5139	0.431363	1	-0.240875	0.968123			9	8	8	3	6	7	7	7	9	8	8	3	6	7	7	7	9	8	8	3	6	7	7	7	913287940	870330620	1155825280	904622530	975540930	922006340	1600877180	760296380	1
P20491	Fcer1g	High affinity immunoglobulin epsilon receptor subunit gamma	30.1397	29.7928	30.1059	30.1497	30.187	30.1613	29.9264	29.5315	0.219493	1	0.0954628	-0.548315			10	9	11	13	10	9	12	10	10	9	11	13	10	9	12	10	10	9	11	13	10	9	12	10	2428286720	1980894080	2647971840	2430071810	2673147140	2632902400	2169502720	1685349500	1
P20664	Prim1	DNA primase small subunit	28.1532	28.0644	28.224	28.049	28.1155	28.0773	28.2975	28.1743	0.286651	1	-0.043467	0.688548			15	16	16	16	16	16	19	15	15	16	16	16	16	16	19	15	15	16	16	16	16	16	19	15	909794500	946080770	1408658180	1082509950	1020285180	1137473790	1464525820	1195040380	1
P21107	Tpm3	Tropomyosin alpha-3 chain	33.4984	33.6765	33.8111	34.0019	33.5887	33.2506	33.3593	33.5765	1.18113	1	0.303218	-2.24494			119	132	132	151	122	102	115	142	62	74	65	66	60	52	56	71	119	132	132	151	122	102	115	142	41244578000	37638345000	52263379000	65882759000	40246383000	32108814300	38060130000	52530840000	1
P21126	Ubl4a	Ubiquitin-like protein 4A	29.3347	28.6222	28.7951	29.5846	29.3312	29.2447	29.0477	29.1242	0.170061	1	-0.102786	0.439061			5	6	6	7	7	6	6	7	5	6	6	7	7	6	6	7	5	6	6	7	7	6	6	7	906651390	490725632	564824060	2026438140	914761730	726262780	658706880	653108220	1
P21279	Gnaq	Guanine nucleotide-binding protein G(q) subunit alpha	28.6855	28.5158	28.421	28.2517	28.7098	28.6297	28.4549	28.5184	0.46235	1	-0.109661	1.02508			8	4	6	6	7	7	8	8	4	3	4	4	5	4	4	5	8	4	6	6	7	7	8	8	853836480	827012860	753931010	599938240	945000060	825121860	724947010	836837570	1
P21440	Abcb4	Phosphatidylcholine translocator ABCB4	26.1326	26.1576	26.0328	26.0375	26.1776	26.1862	26.2002	25.923	0.165665	1	-0.0316625	0.429049			8	8	9	7	9	9	8	10	8	8	9	7	9	8	8	10	13	11	13	12	14	14	12	16	294928672	316930112	367314560	338719648	296504640	304712384	216473200	213933712	1
P21460	Cst3	Cystatin-C	28.8224	28.6962	28.9356	29.1113	28.5774	28.8509	28.9955	28.7985	0.289214	1	0.0857801	-0.693744			14	13	18	24	14	13	15	17	14	13	18	24	14	13	15	17	14	13	18	24	14	13	15	17	1237734780	1052379780	1225602430	2030811520	1276572670	1115916540	1423506690	1302461820	1
P21550	Eno3	Beta-enolase	36.5353	36.735	36.6545	37.0753	36.6288	36.7242	36.7165	36.7783	0.118255	1	0.0380898	-0.317487			31	31	30	42	29	27	29	31	29	29	29	41	27	26	28	30	131	133	123	130	131	117	120	122	102158344000	105586229000	127946949000	150068380000	102085403000	127673762000	101191877000	161594507000	1
P21619	Lmnb2	Lamin-B2	30.3315	30.2132	30.2491	30.1263	30.282	30.2996	30.1596	30.2861	0.197445	1	-0.0268154	0.500301			52	49	57	64	57	54	53	66	52	49	57	64	57	54	53	66	62	61	67	85	68	65	64	81	6756659700	5324772900	6424279600	7709619200	6197531600	6884856800	5709641700	7541412400	1
P21855	Cd72	B-cell differentiation antigen CD72	32.5636	32.8466	32.8915	32.8004	32.8403	32.8145	32.6898	32.5217	0.230214	1	0.0589113	-0.571279			7	10	8	11	9	8	9	14	7	10	8	11	9	8	9	14	7	10	8	11	9	8	9	14	9178573800	7383491600	6159840800	13635892200	6073105400	8577459700	6283593200	8100983300	1
P21956	Mfge8	Lactadherin	28.1368	28.3004	28.2423	28.3418	28.2653	28.1733	28.2711	28.6041	0.292153	1	-0.0731215	0.699687			11	13	13	16	13	10	14	15	11	13	13	16	13	10	14	15	11	13	13	16	13	10	14	15	753721730	829681790	963438270	1256958340	816301310	806917950	1068366270	1461177090	1
P21958	Tap1	Antigen peptide transporter 1	29.1151	28.8429	29.1437	29.1532	29.1896	29.1523	29.2407	28.6657	0.00355608	1	0.00162506	-0.0106536			13	11	14	9	13	13	11	11	13	11	14	9	13	13	11	11	13	11	14	9	13	13	11	11	850349180	945015620	1183403010	1805521150	1280958460	1078886020	1078078590	728341250	1
P22091	Tal1	T-cell acute lymphocytic leukemia protein 1 homolog	27.0933	27.2219	27.0718	27.048	27.0968	26.7828	26.9827	26.9975	0.963475	1	0.143804	-1.88252			7	9	7	9	9	7	7	10	7	9	7	9	9	7	7	10	7	9	7	9	9	7	7	10	303384512	314861696	299129184	412360128	359544992	344180192	328156384	422541216	1
P22315	Fech	Ferrochelatase, mitochondrial	27.5453	27.5445	27.5878	27.4595	27.6329	27.5715	27.754	27.4543	0.455741	1	-0.0688882	1.013			9	12	9	11	8	11	13	11	9	12	9	11	8	11	13	11	9	12	9	11	8	11	13	11	583137600	655512580	714127490	564708350	691353470	703301250	962160640	560838780	1
P22366	Myd88	Myeloid differentiation primary response protein MyD88	27.0979	26.9415	26.7192	26.6224	26.936	26.9598	26.9318	26.8364	0.261936	1	-0.0707383	0.6379			6	5	4	6	5	9	8	5	6	5	4	6	5	9	8	5	6	5	4	6	5	9	8	5	278614208	334144736	252796016	242946720	326153088	278804544	278756672	306150560	1
P22518	Clk1	Dual specificity protein kinase CLK1	27.3573	27.6903	27.3164	27.1346	27.4973	27.2927	27.4275	27.2367	0.0292143	1	0.0110979	-0.0851083			5	3	5	3	4	4	3	2	5	3	5	3	4	4	3	2	5	3	5	4	5	4	4	2	804930500	245266944	184173424	163469344	296383360	656308990	183183520	141919872	1
P22682	Cbl	E3 ubiquitin-protein ligase CBL	29.5353	29.4603	29.519	29.4094	29.4846	29.5081	29.5046	29.6164	0.528846	1	-0.0474119	1.14477			61	56	58	55	57	58	58	60	52	48	50	46	48	49	48	51	61	56	58	55	57	58	58	60	4454738400	4620866600	4806337500	5140493300	4781695500	4704918000	4688438300	5275949600	1
P22892	Ap1g1	AP-1 complex subunit gamma-1	30.8321	30.8027	30.7007	31.0136	30.8787	30.8815	30.8145	30.8237	0.0648185	1	-0.01231	0.182296			32	41	37	38	37	40	39	44	32	41	37	37	37	40	38	43	32	41	37	38	37	40	39	44	6631479800	6084157400	4899414000	9090703400	5511578600	7217179600	5492530700	6221004300	1
P22893	Zfp36	mRNA decay activator protein ZFP36	23.8782	24.8739	25.2175	25.2203	24.906	25.1869	25.0769	25.1603	0.385222	1	-0.28503	0.881655			1	1	1	1	1	1	2	2	1	1	1	1	1	1	2	2	1	1	1	1	1	1	2	2	36795348	44510292	57773192	57403424	40005764	54600504	53092452	57214600	0.9991
P22907	Hmbs	Porphobilinogen deaminase	28.4231	28.2189	28.0617	27.9828	28.4088	28.4201	28.4491	27.7564	0.174364	1	-0.0869517	0.44881			9	11	10	13	12	12	12	9	9	11	10	13	12	12	12	9	9	11	10	13	12	12	12	9	679330110	645318140	674372480	624590270	817146690	675520580	927713220	461413760	1
P23116	Eif3a	Eukaryotic translation initiation factor 3 subunit A	34.5368	34.4325	34.6018	34.7287	34.6452	34.5052	34.5193	34.6315	0.0016194	1	-0.000349998	0.00486224			249	246	252	274	269	247	243	263	249	246	252	274	269	247	243	263	249	246	252	274	269	247	243	263	106119479000	81981669000	69480112000	131927589000	76761358000	89702457000	66222047000	87873298000	1
P23188	Furin	Furin	26.4151	26.3688	26.4201	25.9559	26.0329	26.7822	27.1524	25.9193	0.2309	1	-0.181715	0.572741			3	3	3	3	4	4	1	3	3	3	3	3	4	4	1	3	3	3	3	3	4	4	1	3	123375240	169200624	223428928	137226768	160738176	291371648	425624064	139850272	1
P23198	Cbx3	Chromobox protein homolog 3	28.9671	28.648	28.961	29.0662	28.9121	28.8174	28.9517	29.0513	0.0789109	1	-0.022541	0.219077			12	9	14	12	13	10	7	12	12	9	14	12	13	10	7	12	12	9	14	12	13	10	7	12	1169066750	954967740	1415078270	1491612930	1359068670	1223233660	1165565570	1311699330	1
P23242	Gja1	Gap junction alpha-1 protein	24.9741	24.9686	23.8999	24.7317	25.1506	25.5038	25.2713	24.3438	0.550834	1	-0.423803	1.1837			0	2	1	3	1	1	1	1	0	2	1	3	1	1	1	1	0	2	1	3	1	1	1	1	40861184	37062992	33165186	50307788	84554128	68120832	52102888	8845009	1
P23249	Mov10	Putative helicase MOV-10	30.4461	30.5489	30.471	30.5758	30.455	30.4594	30.5928	30.5302	0.00815739	1	0.00109386	-0.0243119			29	29	31	33	29	30	31	37	29	29	31	33	29	30	31	37	29	29	31	33	29	30	31	37	2237936900	2508291070	3046739710	4439557100	2236461310	2568902910	3474152450	3859133180	1
P23298	Prkch	Protein kinase C eta type	27.2868	27.2485	27.3957	27.3992	27.2292	27.4282	27.3815	27.4133	0.202699	1	-0.0304999	0.511843			10	11	12	11	12	13	15	13	10	10	11	11	11	12	13	13	10	11	12	11	12	13	15	13	685085440	718601540	902922370	839604160	721565120	824946820	1115390460	852350780	1
P23475	Xrcc6	X-ray repair cross-complementing protein 6	27.5508	27.6869	27.8537	27.6212	27.745	27.5663	27.6138	27.692	0.116722	1	0.0238619	-0.313762			8	8	11	10	13	11	10	11	8	8	11	10	13	11	10	11	8	8	11	10	13	11	10	11	483667360	820955970	770819460	722067520	699333180	631977790	739370500	785780030	1
P23492	Pnp	Purine nucleoside phosphorylase	30.0254	29.9167	29.8901	29.835	29.8961	29.9666	29.912	29.9443	0.111433	1	-0.012949	0.300839			39	44	36	37	40	39	39	40	39	44	36	37	40	39	39	40	39	44	36	37	40	39	39	40	3646035200	3962059780	3503317760	3592513790	3569598210	3570897150	3641098500	3602338300	1
P23506	Pcmt1	Protein-L-isoaspartate(D-aspartate) O-methyltransferase	29.612	29.6107	29.664	30.1665	29.8212	29.4874	29.9222	29.8035	0.00969191	1	0.00474405	-0.0288359			19	21	17	21	23	19	19	17	19	21	17	21	23	19	19	17	19	21	17	21	23	19	19	17	2175561980	2061946620	1408431870	3588952320	1874893060	1167584770	1593826300	1212093820	1
P23591	Gfus	GDP-L-fucose synthase	27.7763	27.7303	27.8163	27.6966	27.8216	27.7493	27.8188	27.7122	0.219619	1	-0.0206065	0.548585			17	18	15	15	18	18	14	18	17	18	15	15	18	18	14	18	17	18	15	15	18	18	14	18	730470780	853806530	869086980	829808900	847049340	883862460	918896000	829359230	1
P23611	Irf8	Interferon regulatory factor 8	26.9797	26.9566	26.8891	26.9044	26.8559	27.0653	26.9166	27.0116	0.234205	1	-0.0299053	0.579768			11	14	14	12	13	14	15	16	11	14	14	12	13	14	15	16	11	14	14	12	13	14	15	16	788964220	687888450	742585340	911845700	675158460	697878400	754840510	750519230	1
P23708	Nfya	Nuclear transcription factor Y subunit alpha	29.5785	29.0936	29.4788	29.3291	29.4793	29.3612	29.393	29.3714	0.105886	1	-0.0312414	0.287179			15	13	14	15	15	15	15	16	15	13	14	15	15	15	15	16	15	13	14	15	15	15	15	16	2232472060	857561470	1635550340	1705181310	1782863360	1411753340	1441016320	1583195520	1
P23780	Glb1	Beta-galactosidase	28.7645	28.5635	28.809	28.7436	28.9272	28.7405	28.8657	28.9199	1.07731	1	-0.14317	2.07167			19	22	24	22	21	24	27	23	19	22	24	22	21	24	27	23	19	22	24	22	21	24	27	23	2142277890	1656022140	2324356860	2296757250	2562795260	2043641860	3132548350	2561166340	1
P23804	Mdm2	E3 ubiquitin-protein ligase Mdm2	24.9955	26.6579	26.5812	26.3963	26.1678	26.9053	26.7635	27.0449	0.611425	1	-0.562612	1.2896			1	1	1	1	1	2	1	3	1	1	1	1	1	2	1	3	1	1	1	1	1	2	1	3	55630660	169963456	154243216	136494368	118900256	204427552	178382032	239805728	1
P23906	Irf2	Interferon regulatory factor 2	30.3359	30.6455	30.2846	31.0567	30.6453	30.4338	30.8117	30.4748	0.0184378	1	-0.0107331	0.0543328			7	6	7	6	8	7	6	7	7	6	7	6	8	7	6	7	7	6	7	6	8	7	6	7	3516853250	2789903870	1270067200	4159016450	2501865730	1870949250	2699319040	1989499650	1
P23949	Zfp36l2	mRNA decay activator protein ZFP36L2	26.9269	26.9966	26.9849	26.7659	26.9642	27.0557	26.9639	26.8717	0.290661	1	-0.0453248	0.696671			14	11	10	9	11	12	9	11	12	9	9	7	9	10	7	9	14	11	10	9	11	12	9	11	546789630	370607776	499906752	342015872	399658368	610800130	450651616	582353790	1
P24270	Cat	Catalase	30.3327	30.3235	30.4119	30.2682	30.4105	30.4194	30.293	30.3435	0.330064	1	-0.0325618	0.775195			59	64	62	53	62	62	66	63	44	48	46	37	47	41	48	45	59	64	62	53	62	62	66	63	7903907300	6527665700	6650650100	6813831200	6765889000	7423977500	6134634500	6783959600	1
P24288	Bcat1	Branched-chain-amino-acid aminotransferase, cytosolic	29.0987	29.0097	29.0471	29.039	28.9646	28.9918	29.0576	29.0498	0.515358	1	0.032701	-1.12075			18	14	12	11	14	13	14	14	18	14	12	11	14	13	14	14	18	14	12	11	14	13	14	14	1418171390	1278832770	1367301630	1222427260	1269109250	1211349630	1405468420	1305500670	1
P24369	Ppib	Peptidyl-prolyl cis-trans isomerase B	31.5535	31.4572	31.7583	31.9584	31.6372	31.5072	31.7575	31.587	0.189953	1	0.0596166	-0.483732			39	50	48	61	49	45	43	43	39	50	48	61	49	45	43	43	39	50	48	61	49	45	43	43	5335011800	6573888000	8158768100	8631418900	7106230800	5617331700	7179818500	7370063400	1
P24452	Capg	Macrophage-capping protein	36.9419	37.0801	36.9914	36.9575	36.9939	37.007	36.9013	37.0223	0.103261	1	0.0115633	-0.280676			238	242	245	225	241	224	237	238	238	242	245	225	241	224	237	238	238	242	245	225	241	224	237	238	185538413000	215939957000	235769741000	291546759000	201150611000	206730379000	266376036000	294859211000	1
P24527	Lta4h	Leukotriene A-4 hydrolase	28.5169	28.8446	28.2844	28.2802	28.5619	28.6885	28.4022	28.3824	0.0640049	1	-0.027267	0.180145			11	14	12	13	14	12	10	11	11	14	12	13	14	12	10	11	11	14	12	13	14	12	10	11	974950400	1147075710	772061250	707071870	1064472700	1091436540	836997950	834089220	1
P24547	Impdh2	Inosine-5'-monophosphate dehydrogenase 2	35.0088	35.0077	35.1445	35.1769	35.0259	35.0423	35.1187	35.0424	0.221754	1	0.0271759	-0.553178			160	160	164	162	147	152	158	151	159	157	159	159	142	149	155	147	160	160	164	162	147	152	158	151	76517900000	74215358000	59650241000	102521111000	58378457000	70342853000	56864846000	65106727000	1
P24604	Tec	Tyrosine-protein kinase Tec	26.5825	26.9324	26.6396	26.5319	26.8106	26.6583	26.7768	26.8554	0.473966	1	-0.103678	1.04622			2	4	3	4	2	3	3	2	2	4	3	4	2	3	3	2	2	4	3	4	2	3	3	2	137108896	208110160	131656928	230363552	161876112	149699840	164672144	163818752	1
P24668	M6pr	Cation-dependent mannose-6-phosphate receptor	30.992	31.161	31.5242	31.6217	31.273	31.1237	31.3431	31.2807	0.173454	1	0.0696244	-0.446751			16	15	17	24	18	13	16	19	16	15	17	24	18	13	16	19	16	15	17	24	18	13	16	19	3370148350	3149033470	5200751600	6146992100	4198119420	3498336770	4679428600	5079446500	1
P24788	Cdk11b	Cyclin-dependent kinase 11B	33.0295	32.9621	33.0701	33.1199	33.0889	33.1316	33.0453	33.1116	0.607515	1	-0.0489473	1.28282			44	40	45	45	44	46	39	44	44	40	45	45	44	46	39	43	44	40	45	45	44	46	39	44	16554863600	10296162300	8818923500	22961092600	9453455400	12519736300	9176924200	11966296100	1
P24860	Ccnb1	G2/mitotic-specific cyclin-B1	27.2171	27.182	27.3742	27.4078	27.3071	27.2702	27.4765	27.3602	0.347797	1	-0.0582442	0.80983			11	9	10	12	8	12	12	15	10	8	9	11	7	11	9	14	11	9	10	12	8	12	12	15	530573568	602935040	737889920	555807620	666106300	787296960	700880700	670362430	1
P25206	Mcm3	DNA replication licensing factor MCM3	31.5569	31.4846	31.5414	31.5386	31.5683	31.5295	31.5097	31.5885	0.332279	1	-0.0186124	0.779543			95	97	103	108	103	97	93	107	95	97	103	108	103	97	93	107	95	97	103	108	103	97	93	107	11882577900	12390388700	14666185700	17504116700	13155513300	12273880100	15123493900	15554121700	1
P25322	Ccnd1	G1/S-specific cyclin-D1	27.7521	27.8686	27.9427	28.0641	28.0148	27.9979	28.0645	28.1455	1.0511	1	-0.148775	2.02808			7	6	9	8	7	6	8	8	7	6	9	8	7	6	8	8	7	6	9	8	7	6	8	8	511498240	493030848	632515840	637423680	644887740	588939260	603102720	711829760	1
P25425	Pou2f1	POU domain, class 2, transcription factor 1	27.4581	27.1672	27.1511	26.9912	27.2995	27.4798	26.9977	27.1586	0.109991	1	-0.0420136	0.297299			5	7	6	6	6	7	8	10	4	6	5	5	5	6	7	8	5	7	6	6	6	7	8	10	262428848	582671740	215947664	190228960	233003520	251115264	467465664	506553024	1
P25444	Rps2	40S ribosomal protein S2	30.8089	30.7437	30.5773	30.9466	30.617	30.6154	30.7741	30.6775	0.532368	1	0.0981145	-1.15103			49	57	52	53	52	51	56	42	49	57	52	53	52	51	56	42	49	57	52	53	52	51	56	42	7883969000	6290606600	5301178400	7918211100	5431803400	6063130600	6814334500	5402200100	1
P25799	Nfkb1	Nuclear factor NF-kappa-B p105 subunit	30.7826	30.8383	30.7099	30.7371	30.78	30.7313	30.7281	30.8686	0.0842784	1	-0.0100517	0.232861			38	43	43	43	47	40	37	39	38	43	43	43	47	40	37	39	38	43	43	43	47	40	37	39	4780102100	3793055230	3536656900	6139067400	3445552640	4114539010	3510751230	4305381900	1
P25911	Lyn	Tyrosine-protein kinase Lyn	29.476	29.5053	29.4073	29.2521	29.3902	29.3676	29.3444	29.3982	0.24682	1	0.0350766	-0.606393			25	29	25	28	28	27	24	34	20	25	20	23	24	22	19	29	25	29	25	28	28	27	24	34	3009792510	3149036030	2707000830	2142924670	2995212540	2850608130	2335949310	2627159810	1
P25916	Bmi1	Polycomb complex protein BMI-1	26.1166	26.0413	26.5096	26.4467	26.4753	26.0702	25.9564	26.2663	0.210816	1	0.086503	-0.529547			2	2	2	2	2	1	2	2	1	0	1	1	1	0	1	1	2	2	2	2	2	1	2	2	101357648	111555592	130223600	122569952	122132416	105075280	89865016	118066000	0.987
P25976	Ubtf	Nucleolar transcription factor 1	31.0136	30.9727	31.2272	31.1604	31.152	31.1274	31.1234	31.156	0.323363	1	-0.0462275	0.762			50	45	54	55	54	54	48	60	50	45	54	55	54	54	48	60	50	45	54	55	54	54	48	60	9071966200	5345715700	10574188500	19038257200	9358406700	6987330000	9382130700	10057309200	1
P26039	Tln1	Talin-1	35.148	35.1487	35.1676	35.1066	35.0945	35.148	35.0925	35.1142	0.836417	1	0.030406	-1.67107			363	402	392	404	392	376	367	405	336	373	365	376	367	351	339	370	363	402	392	404	392	376	367	405	174375354000	143852847000	144498819000	305199612000	136309391000	156427747000	134829548000	174762623000	1
P26040	Ezr	Ezrin	29.1647	29.1613	29.2407	29.121	29.3623	29.2535	29.1783	29.2018	0.798314	1	-0.0770283	1.60733			27	26	31	23	29	22	24	27	27	26	31	23	29	22	24	27	121	123	118	107	111	111	105	117	2594500350	2897208830	2761542400	3023178750	3159645180	2604097280	2827969020	3243986690	1
P26041	Msn	Moesin	34.0384	34.075	34.1601	34.0748	34.0464	34.0249	34.0142	34.0061	1.24602	1	0.0641832	-2.35395			317	309	316	330	306	310	289	321	223	212	228	246	224	221	208	230	317	309	316	330	306	310	289	321	102085951000	90055025000	94714487000	116315644000	80925499000	92719022000	83536388000	101406515000	1
P26043	Rdx	Radixin	31.1782	31.3619	31.4103	31.1792	31.3288	31.3868	31.305	31.2647	0.239379	1	-0.0388789	0.590725			46	49	47	50	50	46	45	46	46	49	47	50	50	46	45	46	130	138	127	125	124	127	120	129	7147620900	7138895900	10163844100	12494493700	8514925600	8811799600	10389123100	9485829100	1
P26151	Fcgr1	High affinity immunoglobulin gamma Fc receptor I	26.9708	26.9773	26.9882	26.955	25.4333	26.8796	26.9948	26.9214	0.507517	1	0.415554	-1.10672			2	2	3	4	3	3	2	5	2	2	3	4	3	3	2	5	2	2	3	4	3	3	2	5	236410576	245405040	269651680	300992160	132623168	224003328	252032976	275763264	1
P26231	Ctnna1	Catenin alpha-1	30.2673	30.4169	30.5334	30.3802	30.4239	30.4135	30.5568	30.4605	0.452167	1	-0.0642152	1.00645			14	17	12	17	16	17	16	17	11	15	8	11	12	13	12	12	14	17	12	17	16	17	16	17	2460557820	2272401660	2350787840	2546106370	1998253310	1710031620	2422689280	2641051900	1
P26323	Fli1	Friend leukemia integration 1 transcription factor	29.9398	30.0021	29.9704	29.7106	30.0446	30.2118	29.9123	30.0684	0.854288	1	-0.153591	1.7009			18	17	19	19	20	22	22	19	12	12	13	14	13	14	13	12	18	17	19	19	20	22	22	19	2778797310	2630201090	2228492800	1701726460	2260678400	2934094340	2232455420	2299904770	1
P26350	Ptma	Prothymosin alpha	28.8581	28.7152	30.8463	31.8328	29.524	29.1769	29.5388	32.9207	0.0694926	1	-0.226964	0.194593			8	10	24	49	13	9	14	52	8	10	24	49	13	9	14	52	8	10	24	49	13	9	14	52	761965440	670154620	6175046100	17939955700	1348143620	989316350	1683895940	17744754700	1
P26369	U2af2	Splicing factor U2AF 65 kDa subunit	29.6573	29.4959	29.4851	29.4566	29.595	29.5214	29.5373	29.5431	0.211103	1	-0.0254455	0.530171			23	28	26	26	32	30	26	31	23	28	26	26	32	30	26	31	23	28	26	26	32	30	26	31	3089553150	2641618430	2934147840	3135286530	3314947580	2613180160	2518882300	2692336900	1
P26443	Glud1	Glutamate dehydrogenase 1, mitochondrial	34.422	34.3858	34.4206	34.4956	34.3454	34.3612	34.3856	34.4491	0.679521	1	0.0456476	-1.40664			212	216	208	227	215	203	201	211	59	64	61	62	67	58	61	61	212	216	208	227	215	203	201	211	65291231000	65430131000	75612848000	86708519000	57932046000	60405907000	71902527000	85437596000	1
P26450	Pik3r1	Phosphatidylinositol 3-kinase regulatory subunit alpha	27.6726	27.6695	27.6193	27.4691	27.5627	27.6203	27.5435	27.5013	0.417244	1	0.0506535	-0.941887			17	14	16	14	18	16	13	14	16	13	15	12	17	14	12	13	17	14	16	14	18	16	13	14	1089828740	885367300	910321020	791127230	1167781630	1224981120	655288060	939123390	1
P26516	Psmd7	26S proteasome non-ATPase regulatory subunit 7	31.346	31.4081	31.5328	31.4055	31.4367	31.289	31.227	31.2941	0.961891	1	0.111391	-1.87989			47	47	44	45	48	42	45	48	47	47	44	45	48	42	45	48	47	47	44	45	48	42	45	48	6770808800	6674307600	8425988100	10421953500	6273813000	6070423600	7891803100	10226887700	1
P26638	Sars1	Serine--tRNA ligase, cytoplasmic	31.7296	31.7774	31.8204	31.6907	31.7347	31.7433	31.7011	31.7174	0.460875	1	0.0304055	-1.02239			69	72	76	74	66	66	66	76	69	72	76	74	66	66	66	76	69	72	76	74	66	66	66	76	12438671400	11688255500	15730100200	25331290100	15987744800	14023536600	13356004400	16750165000	1
P26883	Fkbp1a	Peptidyl-prolyl cis-trans isomerase FKBP1A	31.5268	31.7294	31.8127	31.8544	31.8114	31.7478	31.8934	31.79	0.454404	1	-0.0797901	1.01055			38	45	43	48	37	39	42	41	38	45	43	48	37	39	42	41	38	45	43	48	37	39	42	41	7918581800	8043728900	9688436700	10689600500	9688491000	8373017600	10038098900	9787146200	1
P27046	Man2a1	Alpha-mannosidase 2	29.0062	29.1511	29.1948	29.0879	29.1541	29.248	29.2119	29.1701	0.952829	1	-0.0860023	1.86484			30	35	29	32	34	31	27	28	30	35	29	32	34	31	27	28	30	35	29	32	34	31	27	28	2000567680	2209511420	2015926910	2239740420	1868889340	2110436350	2127266430	2108540160	1
P27048	Snrpb	Small nuclear ribonucleoprotein-associated protein B	28.8282	28.8363	28.8764	28.9209	28.85	28.891	28.9331	28.8097	0.0567283	1	-0.00546932	0.160772			18	16	16	21	20	19	22	15	3	5	4	4	4	4	5	4	18	16	16	21	20	19	22	15	1711489410	1449609980	1856943870	2409379070	1693843460	1904841860	2309503490	1968518910	1
P27546	Map4	Microtubule-associated protein 4	29.1902	29.1759	29.3442	29.1443	29.2449	29.2931	29.1825	29.4179	0.482385	1	-0.0709763	1.06148			28	25	28	26	28	31	30	24	28	25	28	26	28	31	30	24	28	25	28	26	28	31	30	24	2516769020	2312680960	2949931010	2919503360	2576667900	2714939900	3085052930	3852491260	1
P27601	Gna13	Guanine nucleotide-binding protein subunit alpha-13	31.5633	31.4041	31.514	31.4971	31.6153	31.5721	31.6005	31.2523	0.0588285	1	-0.0154037	0.166389			33	32	30	28	38	28	31	23	32	32	29	27	36	27	30	22	33	32	30	28	38	28	31	23	10318179300	5014612000	4209752580	5553415700	4757399600	4631930400	4230654210	4626000400	1
P27612	Plaa	Phospholipase A-2-activating protein	28.2067	28.2808	28.2993	28.3802	28.2598	28.3738	28.0472	28.1512	0.483102	1	0.0837412	-1.06278			15	13	13	17	16	12	14	16	15	13	13	17	16	12	14	16	15	13	13	17	16	12	14	16	1397318530	1369810820	1432227970	1738875010	1415615230	1497805950	1114969860	1171243780	1
P27659	Rpl3	60S ribosomal protein L3	34.7233	34.7634	34.7362	34.6764	34.7259	34.6493	34.6875	34.6993	0.687962	1	0.0343323	-1.42103			264	255	256	230	259	256	235	235	264	255	256	230	259	256	235	235	264	255	256	230	259	256	235	235	87807943000	83806044000	93632004000	85653193000	75613864000	84436967000	93154116000	96250774000	1
P27661	H2ax	Histone H2AX	26.167	26.1045	26.2439	26.4522	26.1329	26.2995	26.5023	25.8834	0.089909	1	0.0373969	-0.247192			5	5	6	4	7	6	6	4	5	5	6	4	7	6	6	4	120	124	124	153	128	117	140	114	216210752	206446896	232026688	323177632	277620800	284916288	273229792	165331248	1
P27773	Pdia3	Protein disulfide-isomerase A3	36.308	36.393	36.4386	36.4579	36.3331	36.2737	36.3226	36.3768	0.939746	1	0.0728102	-1.84311			481	516	489	469	479	488	447	496	481	516	489	469	479	488	447	496	481	516	489	469	479	488	447	496	230157943000	237827801000	293308924000	259544695000	249557303000	243860029000	232909029000	289561575000	1
P27790	Cenpb	Major centromere autoantigen B	27.2147	27.3068	27.1858	27.1528	27.0478	27.0937	27.1284	27.0985	1.79447	1	0.122946	-3.3176			5	6	7	7	7	6	6	8	5	6	7	7	7	6	6	8	5	6	7	7	7	6	6	8	159833168	411831392	564400510	217242464	215492736	708442300	920080770	210784672	1
P27808	Mgat1	Alpha-1,3-mannosyl-glycoprotein 2-beta-N-acetylglucosaminyltransferase	28.9574	29.2922	29.1114	29.2182	28.9567	29.2225	29.4552	29.3529	0.33493	1	-0.102015	0.784741			12	11	14	11	16	15	12	10	12	11	14	11	16	15	12	10	12	11	14	11	16	15	12	10	1170707840	643078590	1360847490	2501979650	1380527100	1352488320	1583486340	1630934660	1
P27870	Vav1	Proto-oncogene vav	30.2624	30.2563	30.195	30.0173	30.1306	30.1995	30.1589	30.1664	0.119544	1	0.0188932	-0.320616			50	49	48	49	50	53	47	48	50	49	48	48	50	53	47	48	50	49	48	49	50	53	47	48	6073461800	6155958800	5973344300	7792110600	5769146400	6414125100	6184513500	6329633300	1
P28028	Braf	Serine/threonine-protein kinase B-raf	27.1934	27.3136	27.3649	27.4059	27.2472	27.2987	27.5439	27.7147	0.510409	1	-0.131701	1.1119			6	6	3	8	3	5	4	8	6	6	3	8	3	5	4	8	7	7	4	9	4	6	5	9	288878176	227101600	313900128	587565630	363455552	386259328	440761312	493409952	1
P28033	Cebpb	CCAAT/enhancer-binding protein beta	25.6196	25.8116	25.7385	25.7274	25.6304	25.7113	25.6448	25.5842	0.864825	1	0.0816245	-1.71847			4	4	4	4	4	4	3	5	4	4	4	4	4	4	3	5	4	4	4	4	4	4	3	5	162007392	164430880	196560752	224673360	186110064	236964864	191610272	223953344	1
P28063	Psmb8	Proteasome subunit beta type-8	32.8252	32.6422	32.6373	32.4822	32.756	32.7345	32.4962	32.6342	0.03185	1	-0.00849819	0.0925326			39	38	38	38	41	34	44	46	39	38	38	38	41	34	44	46	39	38	38	38	41	34	44	46	10243889200	8760807400	7205492700	13007585300	7644527600	9637922800	7321295400	8566700500	1
P28076	Psmb9	Proteasome subunit beta type-9	30.6438	30.4465	30.5832	30.4621	30.521	30.5638	30.4134	30.7339	0.10885	1	-0.0241289	0.294491			11	13	12	12	12	13	13	14	11	13	12	12	12	13	13	14	11	13	12	12	12	13	13	14	1562928380	2017881860	2709467900	3270535940	1715569410	1843840380	2004414080	3663225600	1
P28271	Aco1	Cytoplasmic aconitate hydratase	29.6607	29.6106	29.673	29.5167	29.5813	29.6359	29.537	29.6988	0.0138558	1	0.00204515	-0.041035			36	40	38	43	34	40	36	39	35	40	38	42	33	39	36	38	36	40	38	43	34	40	36	39	3229719040	2623152900	4111980540	6789381600	3610716420	3287283970	3937601280	4079390980	1
P28352	Apex1	DNA-(apurinic or apyrimidinic site) endonuclease	31.4042	31.3294	31.3539	31.3286	31.3734	31.3408	31.3315	31.5407	0.352601	1	-0.0425897	0.819142			46	53	61	54	56	52	47	56	46	53	61	54	56	52	47	56	46	53	61	54	56	52	47	56	10798763000	8011185200	9537471500	11811242000	9843568600	10069101600	8665189400	10100510700	1
P28474	Adh5	Alcohol dehydrogenase class-3	28.6227	28.6818	28.6598	28.5842	28.6502	28.5832	28.6133	28.5836	0.508897	1	0.0295873	-1.10919			20	18	19	20	17	15	19	19	20	18	19	20	17	15	19	19	20	18	19	20	17	15	19	19	1274466300	1538791170	1764345090	2274032380	1817819140	1760573310	1712133630	1329803390	1
P28574	Max	Protein max	28.6758	28.6635	28.961	28.513	29.081	28.9516	28.7268	28.6847	0.554474	1	-0.157695	1.19012			13	11	14	7	15	18	13	12	13	11	14	7	15	18	13	12	13	11	14	7	15	18	13	12	1448012290	1492056060	1822032380	1352050050	2065029120	1662819330	1645705730	1286878460	1
P28650	Adss1	Adenylosuccinate synthetase isozyme 1	31.7858	31.8088	31.6566	31.5727	31.796	31.7793	31.5766	31.7121	0.0466665	1	-0.00998211	0.133559			38	40	41	35	39	34	41	40	35	36	39	32	37	31	39	38	38	40	41	35	39	34	41	40	6889688600	7534711800	8597949400	8005493200	7268073000	7720540200	7350113800	9095679000	1
P28656	Nap1l1	Nucleosome assembly protein 1-like 1	32.457	32.3983	32.3207	32.2817	32.3814	32.2316	32.1452	32.2325	0.949219	1	0.116779	-1.85884			76	80	77	75	63	74	63	72	70	73	71	68	58	67	57	67	76	80	77	75	63	74	63	72	19866744800	17161463800	16412125200	16057587700	16370353200	14859477000	14401460200	16895522800	1
P28658	Atxn10	Ataxin-10	27.7942	28.0727	27.7952	27.8164	27.8792	27.982	27.9963	27.7877	0.196468	1	-0.0416412	0.498149			9	9	8	7	9	10	7	8	9	9	8	7	9	10	7	8	9	9	8	7	9	10	7	8	503291136	555457730	446331392	528627040	520233312	462589248	516435200	459590400	1
P28659	Celf1	CUGBP Elav-like family member 1	27.3563	27.5086	27.6048	27.6408	27.6711	27.4921	27.5678	27.2749	0.0903777	1	0.0261583	-0.248379			5	5	8	3	4	5	7	6	5	5	8	3	4	5	7	6	9	8	11	6	7	8	11	9	526699712	402618304	590041540	695953020	571090880	614149120	707688190	471221440	1
P28662	Bri3	Brain protein I3	27.5483	27.0234	26.8875	27.0021	24.9489	26.7993	25.4835	24.9764	1.84623	1	1.56331	-3.41399			2	1	1	1	1	1	1	1	2	1	1	1	1	1	1	1	2	1	1	1	1	1	1	1	294978752	202756144	184647600	198044400	75237736	164918112	71647816	70336232	0.9967
P28667	Marcksl1	MARCKS-related protein	27.6465	28.0017	28.0637	27.9683	27.5445	27.9351	28.0335	28.0294	0.0836546	1	0.0344172	-0.231265			4	5	7	12	4	4	5	11	4	5	7	12	4	4	5	11	4	5	7	12	4	4	5	11	298503520	354573024	480817408	487761984	301271840	364700736	488940480	480275712	1
P28704	Rxrb	Retinoic acid receptor RXR-beta	27.0001	26.8737	26.9202	26.7295	26.8219	26.8689	26.6926	26.8159	0.553931	1	0.0810599	-1.18916			7	9	5	11	6	7	7	10	2	2	1	6	2	2	1	5	7	9	5	11	6	7	7	10	380755392	378425952	386800000	616230270	325120096	396959776	311557056	513650816	1
P28740	Kif2a	Kinesin-like protein KIF2A	27.7752	27.8557	27.8796	27.7997	27.7884	27.8099	27.8064	27.9794	0.137406	1	-0.018476	0.363386			31	27	29	30	28	33	33	30	29	25	27	28	26	31	31	28	31	27	29	30	28	33	33	30	1509336830	1562454530	1713583360	1490360960	1553422850	1675173890	1946234110	1698919420	1
P28741	Kif3a	Kinesin-like protein KIF3A	26.7889	27.1489	26.7392	26.7743	26.8658	26.923	26.7461	27.0049	0.0717009	1	-0.0220928	0.200369			10	9	10	10	7	9	7	12	9	8	9	9	6	8	6	11	10	9	10	10	7	9	7	12	246419552	371711264	611056190	702256510	346779584	398922208	361250016	601670270	1
P28798	Grn	Progranulin	30.6374	30.8459	30.7275	31.08	30.8281	30.5353	31.0286	31.2948	0.210987	1	-0.0989995	0.529919			17	18	15	21	14	15	18	22	17	18	15	21	14	15	18	22	17	18	15	21	14	15	18	22	3401420540	3084653310	2136650110	4615998500	2571927810	2999390720	2423459580	3199050240	1
P28867	Prkcd	Protein kinase C delta type	32.8811	32.8964	33.035	33.1058	33.0159	32.9207	33.0086	33.0376	0.0979795	1	-0.0161219	0.267513			63	63	62	53	64	62	68	63	63	63	62	53	64	62	68	62	63	63	62	53	64	62	68	63	14552136700	16103811100	11328114700	20420929500	12589292500	13401587700	11928095700	13149563900	1
P29341	Pabpc1	Polyadenylate-binding protein 1	35.2941	35.4122	35.3158	35.3432	35.3242	35.3165	35.2557	35.2836	0.756802	1	0.046319	-1.53759			307	326	329	290	311	305	296	317	307	326	329	290	311	305	296	317	307	326	329	290	311	305	296	317	117809603000	101303738000	89306399000	96668639000	95053054000	112059474000	100428866000	82996625000	1
P29351	Ptpn6	Tyrosine-protein phosphatase non-receptor type 6	33.3278	33.4028	33.4671	33.4684	33.3785	33.2909	33.3963	33.5158	0.140547	1	0.0211439	-0.370801			133	149	142	149	143	139	139	143	127	143	138	142	137	132	133	138	133	149	142	149	143	139	139	143	31643303900	34831925000	40268669000	45827744000	32252254200	33362751500	37022106000	45492634000	1
P29352	Ptpn22	Tyrosine-protein phosphatase non-receptor type 22	26.4944	26.6351	26.5935	26.3482	26.6385	26.7157	26.8264	26.6071	1.17254	1	-0.179123	2.23056			6	5	6	5	8	9	7	5	6	5	6	5	8	9	7	5	6	5	6	5	8	9	7	5	285550336	394583456	369701760	269506944	436871488	444880384	375240672	316105312	1
P29391	Ftl1	Ferritin light chain 1	27.0532	26.6416	26.9633	27.2144	27.4679	27.3809	27.6752	27.217	1.64073	1	-0.467108	3.0377			7	7	6	7	7	7	8	7	3	3	3	3	2	3	2	3	7	7	6	7	7	7	8	7	415140064	299738528	418292416	443292896	527280992	546390080	553939330	427544384	1
P29416	Hexa	Beta-hexosaminidase subunit alpha	29.5461	29.3101	29.2667	29.1137	29.4183	29.3671	29.3872	29.5479	0.577662	1	-0.120981	1.23082			15	18	18	15	16	16	17	17	15	18	18	15	16	16	17	17	15	18	18	15	16	16	17	17	2222659580	1979050240	1933213310	1435047040	1978758400	1986506880	1928178560	2175242500	1
P29452	Casp1	Caspase-1	31.3476	31.1849	31.2903	31.3358	31.1053	31.3791	31.2016	31.37	0.126042	1	0.0256872	-0.336296			28	30	29	27	27	30	27	28	28	30	29	27	27	30	27	28	28	30	29	27	27	30	27	28	4945472500	4157933820	3918632450	4993900500	3003121150	4857257500	3670044670	4783815200	1
P29594	Casp2	Caspase-2	26.0344	25.698	25.6428	25.5898	25.7741	25.7212	25.6949	25.7289	0.0393142	1	0.011508	-0.113348			6	6	7	5	6	7	4	7	6	6	7	5	6	7	4	7	6	6	7	5	6	7	4	7	236850816	180221184	232391808	178457680	179169424	236130736	180297920	198570064	1
P29595	Nedd8	NEDD8	27.9746	27.8882	27.891	27.5985	27.3622	27.8059	27.3359	26.9463	1.3031	1	0.475507	-2.45041			5	5	5	9	4	8	4	5	0	0	0	0	0	0	0	0	5	5	5	9	4	8	4	5	380084480	419314432	443436704	422250688	275710624	306927200	323683936	214117392	1
P29758	Oat	Ornithine aminotransferase, mitochondrial	32.8966	33.0812	33.0166	33.172	32.9967	32.9196	33.0754	32.964	0.338058	1	0.05266	-0.79086			91	99	98	96	98	91	96	95	91	99	98	96	98	91	96	95	91	99	98	96	98	91	96	95	32741351400	33912625200	29106991100	48460485000	30419382300	31297415200	23927816200	34947973000	1
P29788	Vtn	Vitronectin	29.135	28.6604	28.732	29.2478	28.9182	28.8738	28.8621	29.6701	0.225349	1	-0.137246	0.560887			3	5	4	4	2	3	3	4	3	5	4	4	2	3	3	4	3	5	4	4	2	3	3	4	648209790	371307552	517222016	793412670	507947712	536970430	580115970	1229914110	0.9994
P30204	Msr1	Macrophage scavenger receptor types I and II	33.9209	33.9066	33.9179	34.4821	33.9849	34.0672	34.0827	33.9851	0.0664856	1	0.0269165	-0.186693			19	23	26	36	24	19	25	31	19	23	26	36	24	19	25	31	19	23	26	36	24	19	25	31	26209046500	20305492000	14159799300	29124460500	11694263300	20863561700	15914074100	16840228900	1
P30276	Ccnb2	G2/mitotic-specific cyclin-B2	25.9649	25.8815	25.9115	25.5377	25.9466	25.9081	26.0401	25.7179	0.277796	1	-0.0792694	0.670521			5	4	4	3	5	5	3	3	5	4	4	3	5	5	3	3	6	5	5	4	6	6	6	4	199525440	180490096	115043880	128277344	195185184	148586080	210688112	89450720	1
P30285	Cdk4	Cyclin-dependent kinase 4	28.6055	28.5382	28.6288	28.7165	28.6441	28.5879	28.6616	28.6916	0.225928	1	-0.0240569	0.562126			43	46	45	45	42	41	49	44	43	46	45	45	42	41	49	44	44	48	48	47	43	43	51	46	2292270590	2272164100	2585900030	2715679740	2481003260	2453297660	2574180860	2529729790	1
P30355	Alox5ap	Arachidonate 5-lipoxygenase-activating protein	27.35	27.4751	27.2298	27.3612	26.9141	27.2697	27.117	27.1592	1.42933	1	0.239014	-2.66628			4	4	3	3	3	5	3	4	4	4	3	3	3	5	3	4	4	4	3	3	3	5	3	4	382309376	298794432	300909088	406465248	299666400	364421344	340119296	273122816	1
P30412	Ppic	Peptidyl-prolyl cis-trans isomerase C	29.0628	28.7533	29.1261	29.1575	28.8152	28.8798	28.8503	29.0295	0.595989	1	0.131289	-1.2628			7	9	6	9	7	7	7	6	7	9	6	9	7	7	7	6	7	9	6	9	7	7	7	6	611558590	450317088	806393090	1101688700	548110210	630319620	691358210	849930820	1
P30415	Nktr	NK-tumor recognition protein	26.9043	26.7299	26.8561	26.8847	26.9274	26.9224	27.1258	27.0072	1.3127	1	-0.151958	2.46672			6	7	6	7	8	7	10	8	6	7	6	7	8	7	10	8	6	7	6	7	8	7	10	8	377456640	380028736	434657920	409061280	393527200	437673664	595252860	450184960	1
P30416	Fkbp4	Peptidyl-prolyl cis-trans isomerase FKBP4	33.752	33.8175	33.91	33.7002	33.8005	33.7279	33.681	33.6775	0.656286	1	0.0732098	-1.3669			184	203	189	186	185	181	180	184	184	203	189	186	185	181	180	184	184	203	189	186	185	181	180	184	48829923000	47807496000	49498780000	56747119000	37828542000	45768401000	37738390000	57150050000	1
P30681	Hmgb2	High mobility group protein B2	34.1846	34.013	34.3241	34.2754	34.235	34.3263	33.9453	33.9599	0.291352	1	0.0826349	-0.698069			40	39	38	36	36	33	35	43	13	13	14	18	13	13	13	19	40	39	38	36	36	33	35	43	33437184000	29443997700	28087506900	25327620100	25452769300	38415978000	21596409900	27057424400	1
P30999	Ctnnd1	Catenin delta-1	31.654	31.6256	31.7035	31.6342	31.6638	31.6374	31.7362	31.6574	0.291318	1	-0.019372	0.698			94	96	93	91	98	98	98	101	94	96	93	91	98	98	98	101	94	96	93	91	98	98	98	101	23633899500	16776057900	14362124300	21499131900	16297926700	19303845900	16572443600	20161787900	1
P31001	Des	Desmin	27.24	24.7829	28.1277	28.4408	27.1921	27.3853	27.7898	27.8691	0.191544	1	-0.411232	0.487261			6	4	6	6	8	7	7	5	6	4	6	6	8	7	7	5	21	15	27	62	26	23	23	40	250213120	257718208	452334496	451800800	292054784	273192096	326855360	333845824	1
P31230	Aimp1	Aminoacyl tRNA synthase complex-interacting multifunctional protein 1	32.4101	32.3181	32.3928	32.4099	32.3285	32.3437	32.398	32.474	0.0288721	1	-0.00332642	0.0841414			39	47	47	46	44	37	39	37	39	47	47	46	44	37	39	37	39	47	47	46	44	37	39	37	6553223200	6770756600	9613495300	13686983700	6934571500	8227384800	9290640400	11051648000	1
P31254	Uba1y	Ubiquitin-like modifier-activating enzyme 1 Y	28.5779	28.8421	29.0946	29.0715	28.8559	23.7931	25.2409	29.3085	0.759961	1	2.09695	-1.54291			3	2	5	3	2	3	3	0	3	2	5	3	2	3	3	0	11	13	16	13	11	12	12	0	220123328	906059070	988638270	615669250	767358270	8.08e+06	27450310	1130626430	1
P31266	Rbpj	Recombining binding protein suppressor of hairless	28.7177	28.652	28.6479	28.819	28.6592	28.7784	28.8481	28.9128	0.641983	1	-0.0904522	1.34234			28	23	21	28	26	29	24	28	22	18	18	24	21	24	19	23	28	23	21	28	26	29	24	28	2682611710	2750080770	2719874300	3061023230	2667993340	2784014340	2895170300	3045007870	1
P31324	Prkar2b	cAMP-dependent protein kinase type II-beta regulatory subunit	27.4748	27.5023	27.2503	27.0175	27.23	27.2839	27.1588	27.2291	0.312404	1	0.0857859	-0.740283			4	4	5	7	2	4	3	4	4	4	5	7	2	4	3	4	5	7	7	8	3	6	5	5	246799040	202802848	385944896	502624416	144803616	207172256	259543968	470113728	1
P31651	Slc6a12	Sodium- and chloride-dependent betaine transporter	28.8052	28.6182	28.5801	28.5327	28.7375	28.7093	28.613	28.4566	0.0192794	1	0.00494051	-0.0567613			7	10	7	5	8	7	6	6	7	10	7	5	8	7	6	6	7	10	7	5	8	7	6	6	988104960	949761020	850999940	798514430	969654400	943639940	843316220	740781440	1
P31750	Akt1	RAC-alpha serine/threonine-protein kinase	29.7396	29.8171	29.8745	29.7277	29.7555	29.8227	29.8664	29.8061	0.222078	1	-0.0229468	0.553873			32	37	37	41	37	38	34	41	30	32	34	38	33	35	31	37	32	37	37	41	37	38	34	41	3899380220	2780846590	3293293820	4713255400	3258643970	3356601090	3183682300	3841745410	1
P31938	Map2k1	Dual specificity mitogen-activated protein kinase kinase 1	30.9985	30.9044	30.9088	30.8802	30.9077	30.8205	30.9196	31.005	0.0768796	1	0.00979376	-0.213829			43	40	45	52	40	43	44	48	32	30	36	41	30	31	33	37	43	40	45	52	40	43	44	48	5941807600	6288272400	6169806300	6562394600	6264844800	5521617400	6040250900	6787402800	1
P31996	Cd68	Macrosialin	30.4051	30.4332	30.4755	30.6459	30.245	30.4104	30.4099	30.2688	1.17547	1	0.156394	-2.23547			18	16	15	16	15	18	12	14	18	16	15	16	15	18	12	14	18	16	15	16	15	18	12	14	2519124220	2704286460	2970562050	3269589760	2463458560	2560362500	2879478020	2755212290	1
P32020	Scp2	Sterol carrier protein 2	26.6607	26.5192	26.8484	26.8507	26.6823	26.8168	26.8919	26.8662	0.458501	1	-0.0945644	1.01805			6	6	6	8	7	7	7	7	6	6	6	8	7	7	7	7	6	6	6	8	7	7	7	7	257138272	225770896	289061440	317141088	288975456	280845184	281453760	310971072	1
P32037	Slc2a3	Solute carrier family 2, facilitated glucose transporter member 3	27.7233	28.0758	28.0608	28.2552	27.8519	27.7342	28.348	28.0468	0.0687633	1	0.0335364	-0.192681			3	4	2	3	2	3	3	3	3	4	2	3	2	3	3	3	3	4	2	3	2	3	3	3	245986480	215348912	377587456	375557504	198873552	203991824	496950496	342010656	0.9994
P32067	Ssb	Lupus La protein homolog	31.0366	31.1929	31.1873	30.9477	31.1209	31.1182	30.9844	31.0429	0.135322	1	0.0245061	-0.358449			126	123	140	98	138	131	107	113	126	123	140	98	138	131	107	113	126	123	140	98	138	131	107	113	13548331000	14374731800	13962736600	11772549100	13982782500	13703400400	14766286800	14043763700	1
P32233	Drg1	Developmentally-regulated GTP-binding protein 1	32.9958	32.9249	32.9235	33.0231	32.9425	33.072	32.9616	32.8261	0.106484	1	0.0162554	-0.288656			34	31	33	33	34	35	37	34	34	31	33	33	34	35	37	34	34	32	34	34	34	35	37	34	19771379700	14961186800	11345514500	25281343500	11212782600	13580062700	11485299700	12013969400	1
P32883	Kras	GTPase KRas	26.607	26.2408	27.0077	26.5101	26.5216	26.6072	26.6133	26.3523	0.152377	1	0.0677981	-0.398462			4	3	4	4	5	5	4	4	4	3	4	4	5	5	4	4	9	8	8	8	9	11	10	9	171155136	145559008	319177312	232359824	197461648	173586384	189412688	194475904	1
P32921	Wars1	Tryptophan--tRNA ligase, cytoplasmic	30.4156	30.3614	30.4042	30.2242	30.3222	30.3621	30.3273	30.2709	0.264254	1	0.0307393	-0.642695			45	49	43	50	50	44	46	49	45	49	43	50	50	44	46	49	45	49	43	50	50	44	46	49	4900132400	4718180400	5173573600	5176199200	4519396400	5126260200	4800972300	4894733300	1
P33174	Kif4	Chromosome-associated kinesin KIF4	29.7589	29.8521	29.8684	29.8686	29.8009	29.8578	29.8793	29.9727	0.404006	1	-0.0406942	0.917114			32	33	31	39	32	31	35	37	32	33	31	39	32	31	35	37	32	33	31	40	32	31	35	37	3212228100	3315231230	3948668420	4426950100	3434759420	3621544450	3953434370	4546511900	1
P33175	Kif5a	Kinesin heavy chain isoform 5A	27.8989	27.548	27.4007	27.3324	27.6664	27.4506	27.2955	27.6965	0.0390724	1	0.0177822	-0.112678			7	7	6	5	6	8	6	6	7	7	6	5	6	8	6	6	22	18	18	16	18	17	13	16	656202690	531320896	388645920	382470016	536192384	500752768	298167104	430196896	1
P33215	Nedd1	Protein NEDD1	27.5919	27.2308	27.2692	27.1411	27.489	27.3859	27.3931	27.3129	0.358413	1	-0.0869546	0.830372			6	4	6	2	5	5	8	7	6	4	6	2	5	5	8	7	6	4	6	2	5	5	8	7	569316930	488827648	391862816	375928608	529672768	440856800	513310368	495212544	1
P33609	Pola1	DNA polymerase alpha catalytic subunit	28.4044	28.3212	28.4171	28.1942	28.3622	28.4701	28.4612	28.282	0.383388	1	-0.05968	0.878172			31	30	30	29	31	30	37	28	31	30	30	29	31	30	37	28	31	30	30	29	31	30	37	28	2193196540	2176215040	2307441660	2310931200	2253790720	2118183170	2369134080	2679010300	1
P33610	Prim2	DNA primase large subunit	30.5789	30.6611	30.7024	30.5541	30.7196	30.5991	30.5376	30.6889	0.0809182	1	-0.0121551	0.224246			14	16	19	17	14	15	16	17	14	16	19	17	14	15	16	17	14	16	19	17	14	15	16	17	2361292290	1079375620	3309846270	3577162750	2144692100	2231404800	3194893060	4329075200	1
P33611	Pola2	DNA polymerase alpha subunit B	28.6315	28.7159	28.5084	28.4206	28.5822	28.5956	28.5161	28.6308	0.0616912	1	-0.0121055	0.174012			21	26	23	23	23	23	22	25	21	26	23	23	23	23	22	25	21	26	23	23	23	23	22	25	1985687040	2061192190	1891620860	1872221820	2041498500	2000219520	1683895680	2013001090	1
P34022	Ranbp1	Ran-specific GTPase-activating protein	33.1668	33.2142	33.2612	33.3443	33.1817	33.0783	33.1844	33.3148	0.408206	1	0.0568447	-0.924992			84	75	74	94	83	72	76	83	84	75	74	94	83	72	76	83	84	75	74	94	83	72	76	83	13113702400	15321540600	21105219600	26931081200	12323177500	12373713900	18802245600	22639147000	1
P34152	Ptk2	Focal adhesion kinase 1	31.2283	31.1811	31.2924	31.254	31.1386	31.19	31.2078	31.2318	0.754555	1	0.0469151	-1.53381			42	49	47	43	45	46	46	44	40	47	45	41	43	43	44	42	42	49	47	43	45	46	46	44	5984697900	4927097300	6767417300	6946974200	4867200000	5428487700	6688923100	6385223200	1
P34884	Mif	Macrophage migration inhibitory factor	33.9701	34.1043	33.7602	34.64	34.2603	34.0541	34	34.1127	0.0205994	1	0.0118618	-0.0605613			16	17	17	22	17	15	18	19	16	17	17	22	17	15	18	19	16	17	17	22	17	15	18	19	21152022500	11883843600	14677297200	60171002000	20547457000	17128309800	16177934300	23572160500	1
P34902	Il2rg	Cytokine receptor common subunit gamma	26.0952	26.2112	25.9689	25.6758	26.121	25.7901	25.5678	25.9098	0.374838	1	0.140595	-0.861889			2	5	4	2	4	2	3	3	2	5	4	2	4	2	3	3	2	5	4	2	4	2	3	3	179546320	195546192	165097488	92931600	184317888	145179120	122144256	167094128	1
P35123	Usp4	Ubiquitin carboxyl-terminal hydrolase 4	28.6886	28.5464	28.6085	28.4265	28.6428	28.61	28.6526	28.614	0.508178	1	-0.062346	1.1079			28	31	26	31	33	34	32	33	28	31	26	31	33	34	32	33	28	31	26	31	33	34	32	33	2211654140	2037030400	2141006980	2162859010	2066866430	2012594180	2315104770	2331336960	1
P35235	Ptpn11	Tyrosine-protein phosphatase non-receptor type 11	28.061	28.3849	28.319	28.4158	28.203	28.2415	28.1784	28.1976	0.50501	1	0.0900564	-1.10223			22	25	21	26	25	22	22	32	22	25	21	26	25	22	22	32	22	25	21	26	25	22	22	32	1485811460	1768129660	1747356670	1912701440	1752238460	1591313150	1563049730	1780852100	1
P35278	Rab5c	Ras-related protein Rab-5C	34.5317	34.4647	34.569	34.6483	34.5713	34.3311	34.2895	34.4121	1.08632	1	0.152414	-2.08667			41	44	41	41	41	39	32	36	22	23	23	21	22	21	17	18	41	44	41	41	41	39	32	36	39780135000	29897955300	24762658800	48069448000	28506011600	34719044000	23632097300	32029016100	1
P35279	Rab6a	Ras-related protein Rab-6A	33.3139	33.1881	33.0392	32.9425	33.0423	33.02	32.9407	32.8836	0.833447	1	0.149282	-1.66611			24	23	20	18	18	19	19	23	15	14	14	12	12	12	12	16	24	23	20	18	18	19	19	23	12938256400	13073695700	7918473700	14539662300	9929628700	11053715500	8802477100	6553127400	1
P35282	Rab21	Ras-related protein Rab-21	28.6904	28.7485	28.7292	28.8887	28.6799	28.7252	28.8466	28.7344	0.117841	1	0.0176873	-0.316481			16	16	15	17	12	14	14	16	16	16	15	16	12	14	14	16	16	16	15	17	12	14	14	16	1360104960	1442154110	1286485380	1376295420	1335962240	1390446080	1432553980	1335625860	1
P35283	Rab12	Ras-related protein Rab-12	26.9634	27.2239	27.0365	26.9839	27.1791	27.0758	27.1148	26.9029	0.0692592	1	-0.0162439	0.193982			7	8	7	7	8	7	8	7	7	8	7	7	8	7	8	7	7	8	7	7	8	7	8	7	348290592	407955808	318480000	309345152	366677952	315487776	513820992	255394240	1
P35290	Rab24	Ras-related protein Rab-24	28.3604	27.9887	28.6428	28.4809	28.3496	28.491	28.9118	28.7931	0.679734	1	-0.268199	1.407			3	4	4	4	3	2	4	3	3	4	4	4	3	2	4	3	3	4	4	4	3	2	4	3	397571872	236177168	521663680	459568640	385782240	458638752	696180740	540915460	1
P35293	Rab18	Ras-related protein Rab-18	29.3954	29.2274	29.4383	29.281	29.3072	29.3945	29.4299	29.2065	0.00464975	1	0.000972748	-0.0139128			13	15	10	14	12	12	12	13	13	15	10	14	12	12	12	13	13	15	10	15	12	12	12	13	1352540160	1076718590	1664670720	2169390080	1288075260	1531259260	1542744700	1823434620	1
P35486	Pdha1	Pyruvate dehydrogenase E1 component subunit alpha, somatic form, mitochondrial	33.0189	33.0838	33.1057	33.0044	33.0717	32.9812	33.0913	33.1076	0.0952556	1	-0.00975513	0.260683			55	61	64	60	55	54	57	67	55	61	64	60	55	54	57	67	55	61	64	60	55	54	57	67	16544935900	17134609400	19412570100	23447502800	15250185200	16611579900	20518154200	24851963900	1
P35527	KRT9	Keratin, type I cytoskeletal 9	29.542	30.1035	29.138	28.97	29.0045	29.4436	29.6662	29.9455	0.0864717	1	-0.076551	0.238458			41	48	31	27	32	34	34	42	41	48	31	27	32	34	34	42	41	48	31	27	32	34	34	42	3575890940	4625074700	2229925120	2071345790	2106264450	2764746240	3491206660	4208453380	1
P35550	Fbl	rRNA 2'-O-methyltransferase fibrillarin	35.3354	35.4359	35.5615	35.6217	35.4457	35.3751	35.313	35.4466	0.620142	1	0.093502	-1.30468			101	93	111	106	111	93	93	97	94	86	104	97	103	87	86	89	101	93	111	106	111	93	93	97	46924067000	51477242000	70395912000	93928350000	48881082000	58008912000	66126823000	84509802000	1
P35561	Kcnj2	Inward rectifier potassium channel 2	25.3875	25.4512	25.4637	25.5776	25.3299	25.6874	25.4198	25.3744	0.0683519	1	0.0171514	-0.191601			2	1	0	0	1	2	2	1	2	1	0	0	1	2	2	1	2	1	0	0	1	2	2	1	79827312	79595872	80239256	88065680	76354216	93742200	78384112	80583024	1
P35564	Canx	Calnexin	31.9162	32.0381	31.9905	32.2323	31.9328	31.8805	31.8239	31.6415	1.28799	1	0.224572	-2.42482			48	52	50	50	45	44	38	37	48	52	50	50	45	44	38	37	48	52	50	50	45	44	38	37	8709193700	12810499100	8308800000	14040908800	8317731300	8204331500	7064768500	6054802900	1
P35585	Ap1m1	AP-1 complex subunit mu-1	29.7706	29.6539	29.5126	29.4082	29.7098	29.5669	29.5974	29.5511	0.0829668	1	-0.0199928	0.229504			36	39	36	36	34	41	32	36	34	37	35	35	33	39	31	34	36	39	36	36	34	41	32	36	3217008380	2640657660	2154356990	1887028990	3223443970	2304371970	2994091010	2342487040	1
P35601	Rfc1	Replication factor C subunit 1	29.8954	29.7364	29.8468	29.8504	29.8933	29.9252	29.8801	29.9191	1.05624	1	-0.0721798	2.03663			35	35	31	39	30	32	32	36	35	35	31	39	30	32	32	36	35	35	31	39	30	32	32	36	4121841410	2600437250	3094498300	4404547100	3417189630	3776045310	3672380670	3942709250	1
P35700	Prdx1	Peroxiredoxin-1	33.8072	33.7661	33.7323	34.0204	33.9258	33.7779	33.6968	33.4325	0.453906	1	0.123225	-1.00964			62	56	58	75	57	61	59	53	25	24	25	27	23	22	25	22	62	56	58	75	57	61	59	53	29836515300	28957657100	29530228700	34407809000	32866947100	28609552400	31873996800	24318611500	1
P35761	Ttk	Dual specificity protein kinase TTK	26.3422	26.3875	26.357	26.0969	26.2459	26.2954	26.3701	26.3375	0.0816761	1	-0.0163288	0.226193			9	9	10	15	14	9	13	11	9	9	10	15	14	9	13	11	9	9	10	15	14	9	13	11	429199776	467512032	429470944	397214464	413807872	374085888	467875520	440099808	1
P35821	Ptpn1	Tyrosine-protein phosphatase non-receptor type 1	28.7549	28.698	28.7221	28.8032	28.7021	28.7113	28.7392	28.7247	0.473408	1	0.025249	-1.04521			40	39	37	37	37	37	39	42	40	39	37	37	37	37	39	42	40	39	37	37	37	37	39	42	2645428480	2541698050	2609849860	2997414400	2543405820	2750128130	2582045950	2566016510	1
P35831	Ptpn12	Tyrosine-protein phosphatase non-receptor type 12	29.6194	29.3688	29.3822	28.9726	29.495	29.5618	29.317	29.259	0.186686	1	-0.072433	0.476463			18	20	21	17	20	22	17	18	18	20	21	17	20	22	17	18	18	21	22	18	21	23	17	18	3482317310	1095788930	1770313090	1400476540	1957209980	1826378880	2068987650	1835772930	1
P35908	KRT2	Keratin, type II cytoskeletal 2 epidermal	31.0099	31.0761	30.0541	29.5911	29.6895	30.3055	31.5135	31.3853	0.201658	1	-0.290674	0.50956			21	26	13	14	10	17	28	29	15	19	11	11	9	11	18	17	22	28	14	16	12	19	30	30	4881715700	3475587330	1419650180	1420522880	1079856260	2396005890	4605979600	6347064300	1
P35922	Fmr1	Synaptic functional regulator FMR1	31.0037	31.1666	31.1144	31.0121	31.0858	31.1273	31.0039	31.0671	0.0229046	1	0.00317907	-0.0671726			38	34	35	37	38	38	40	43	37	33	34	36	37	36	39	42	38	34	36	38	38	38	40	43	2862614020	5891190800	5341141500	9447553000	4472067600	5748030500	4437984300	7048029200	1
P35951	Ldlr	Low-density lipoprotein receptor	28.5719	28.3531	28.3644	28.4336	28.3867	28.2811	28.3682	28.5203	0.239609	1	0.0416832	-0.591211			12	11	12	16	16	13	11	17	12	11	12	16	16	13	11	17	12	11	12	16	16	13	11	17	1066166780	956226620	1063619010	1477988990	947856000	976067200	1074227460	1310059260	1
P35979	Rpl12	60S ribosomal protein L12	30.2252	30.0344	29.9121	29.9874	30.0852	30.0071	30.0542	29.7094	0.28947	1	0.0757842	-0.694262			39	30	31	40	39	39	33	36	39	30	31	40	39	39	33	36	39	30	31	40	39	39	33	36	5128794100	4631350800	4646583800	4542819800	5154147300	4458860000	4918987800	3632462590	1
P35980	Rpl18	60S ribosomal protein L18	34.5643	34.5611	34.606	34.637	34.5731	34.5932	34.5406	34.5891	0.360118	1	0.0180922	-0.833657			155	134	145	127	147	136	138	142	155	134	145	127	147	136	138	142	155	134	145	127	147	136	138	142	96804921000	73654223000	79146410000	78535655000	78651867000	92967018000	71977878000	76720079000	1
P35991	Btk	Tyrosine-protein kinase BTK	31.5522	31.4791	31.3991	31.4285	31.412	31.481	31.3333	31.484	0.322644	1	0.0371656	-0.760579			29	26	35	36	36	33	32	37	29	26	35	36	36	33	32	37	29	26	35	36	36	33	32	37	7539680800	6237528600	5871733200	8813122600	5561161200	6649776600	6174438900	11424235500	1
P36371	Tap2	Antigen peptide transporter 2	31.8594	31.8633	31.8343	31.9386	31.9244	31.8781	31.7853	31.4324	0.473743	1	0.118829	-1.04582			29	24	24	28	27	27	26	23	29	24	24	28	27	27	26	23	29	24	24	28	27	27	26	23	6807963100	5218928100	3413076740	3619706110	4606694400	7427183100	4270340610	5135792600	1
P36536	Sar1a	GTP-binding protein SAR1a	28.1913	27.8919	27.4212	27.8309	27.926	27.9655	27.7233	27.7358	0.00764979	1	-0.00389051	0.022812			4	4	4	5	4	4	3	6	4	4	4	5	4	4	3	6	7	7	7	8	7	7	6	9	512928128	370228768	241129856	480107392	393319072	358894304	286389024	326828384	1
P36552	Cpox	Oxygen-dependent coproporphyrinogen-III oxidase, mitochondrial	31.6119	31.4546	31.5421	31.4549	31.5021	31.5678	31.5525	31.6291	0.458125	1	-0.0469866	1.01736			29	33	31	35	29	33	36	39	29	33	31	35	29	33	36	39	29	33	31	35	29	33	36	39	6681694200	4612841000	3553179390	7105895400	3815681280	4845703700	3946982660	4944546800	1
P36916	Gnl1	Guanine nucleotide-binding protein-like 1	28.702	28.7734	28.7775	28.7618	28.7651	28.7242	28.6619	28.7558	0.406924	1	0.0269322	-0.922589			22	21	26	21	20	20	21	24	22	21	26	21	20	20	21	24	22	21	26	21	20	20	21	24	1495523970	1458961920	1699577220	1675637890	1625378050	1534641660	1680662020	1748408450	1
P36993	Ppm1b	Protein phosphatase 1B	27.4416	27.6038	27.644	27.6728	27.6012	27.5665	27.6499	27.7846	0.370202	1	-0.0600419	0.853024			27	27	26	27	26	23	23	24	22	22	20	21	20	18	17	17	27	27	26	27	26	23	23	24	1296671360	1378693760	1396320510	1531781380	1381826430	1390367620	1365046270	1680473600	1
P37040	Por	NADPH--cytochrome P450 reductase	31.9262	32.0165	32.0247	31.768	31.9957	31.9405	31.9166	31.972	0.135884	1	-0.0223436	0.359781			73	85	77	69	84	71	73	75	73	85	77	69	84	71	73	75	73	85	77	69	84	71	73	75	12931663900	12218777600	12352762900	14172390400	10834031600	11213902800	10219022300	11672606700	1
P37913	Lig1	DNA ligase 1	32.3411	32.3494	32.3837	32.4689	32.4265	32.3942	32.3963	32.4067	0.276828	1	-0.0201359	0.668541			93	97	96	114	95	94	90	101	93	97	96	114	95	94	90	101	93	97	96	114	95	94	90	101	26636183600	17551487000	17438599200	33591754800	19815856100	24023150600	17905371100	23482540000	1
P38060	Hmgcl	Hydroxymethylglutaryl-CoA lyase, mitochondrial	30.636	30.3643	30.3924	30.758	30.5114	30.6526	30.8145	30.825	0.644973	1	-0.163161	1.34749			6	7	7	9	8	9	7	7	6	7	7	9	8	8	7	7	6	7	7	9	8	9	7	7	2267602940	1982655740	2316920830	4256627970	2261588480	2401610240	3159520260	3360694780	1
P38532	Hsf1	Heat shock factor protein 1	27.8539	28.0959	28.2446	27.9586	28.0023	28.2235	28.2395	27.9466	0.230178	1	-0.064703	0.571202			7	8	6	6	4	6	6	5	7	7	6	6	4	6	6	5	7	8	6	6	4	6	6	5	377878944	394390272	664970240	479459616	369990176	480129792	677171140	548606340	1
P38585	Ttl	Tubulin--tyrosine ligase	25.1044	24.1772	25.1191	25.3693	25.3807	24.9378	23.2066	24.516	0.344947	1	0.432193	-0.80429			2	0	0	1	0	1	0	1	2	0	0	1	0	1	0	1	2	0	0	1	0	1	0	1	58119800	23990718	56689080	52118304	66478944	45873308	29480838	21191328	1
P38647	Hspa9	Stress-70 protein, mitochondrial	34.5988	34.6257	34.6056	34.5603	34.6224	34.568	34.5075	34.5479	0.62395	1	0.0361185	-1.31126			286	284	292	288	271	297	273	302	285	282	291	286	270	295	271	300	286	284	292	288	271	297	273	302	128298910000	125270655000	130639978000	121058992000	78254981000	74915308000	115457343000	77952049000	1
P39054	Dnm2	Dynamin-2	29.993	29.8867	29.9978	29.9542	29.9699	29.9297	29.9376	30.0292	0.0923611	1	-0.00866747	0.253393			98	91	95	100	99	90	99	106	77	72	78	81	81	71	79	87	98	91	95	100	99	90	99	106	9686388700	8163774500	10434981900	12092006400	9286061100	9314868200	10140565500	10973334500	1
P39098	Man1a2	Mannosyl-oligosaccharide 1,2-alpha-mannosidase IB	28.8436	28.6935	29.0426	28.7433	29.0704	28.8575	29.0956	28.8849	0.723641	1	-0.146345	1.4816			20	24	21	19	20	25	22	22	20	24	21	19	20	25	22	22	20	24	21	19	20	25	22	22	1855063810	1473625090	2464306180	1719537410	2482054140	1893070590	3773597440	2195736830	1
P39428	Traf1	TNF receptor-associated factor 1	24.6886	25.3288	25.7186	25.2278	24.1298	25.001	25.3417	25.7508	0.178117	1	0.185105	-0.457273			4	3	4	4	3	2	2	2	4	3	4	4	3	2	2	2	4	3	4	4	3	2	2	2	45357652	63355420	105642880	58741680	50418412	43034608	61830924	82597136	1
P39429	Traf2	TNF receptor-associated factor 2	26.1566	26.1751	26.0909	25.9525	25.7856	26.0779	25.9877	25.8216	1.06589	1	0.175568	-2.05267			6	6	6	6	7	6	6	7	6	6	6	6	7	6	6	7	6	6	6	6	7	6	6	7	154785392	201627600	172971600	184837056	79629472	157719568	145259088	145484352	1
P39688	Fyn	Tyrosine-protein kinase Fyn	27.5848	27.5285	27.6344	27.4261	27.8494	27.3766	27.8227	27.5657	0.400818	1	-0.110144	0.911122			7	7	8	10	7	8	9	9	6	5	6	5	6	6	7	5	11	10	9	15	9	10	12	13	311847776	175672288	534876800	459447296	557333760	312837536	522504832	455686144	1
P39689	Cdkn1a	Cyclin-dependent kinase inhibitor 1	26.2218	26.4091	26.2251	25.9993	26.2308	26.1809	26.1923	25.9872	0.27268	1	0.0660257	-0.660046			4	2	4	5	4	2	3	4	4	2	4	5	4	2	3	4	4	2	4	5	4	2	3	4	240503872	152346960	252482912	254628624	214850912	233013664	261846384	214274656	1
P39749	Fen1	Flap endonuclease 1	31.361	31.4227	31.4205	31.1918	31.3656	31.3104	31.2842	31.3556	0.131042	1	0.0200534	-0.348268			46	55	44	39	46	44	46	47	46	55	44	39	46	44	46	47	46	55	44	39	46	44	46	47	9769249800	9888419800	10293349400	7672905700	9190339600	9702429700	9331652600	9561068500	1
P40124	Cap1	Adenylyl cyclase-associated protein 1	32.2361	32.2959	32.3922	32.0007	32.294	32.1985	32.1115	32.069	0.267204	1	0.0629692	-0.648783			69	85	78	71	77	72	68	59	69	85	78	71	77	72	68	59	69	85	78	71	77	72	68	59	13803007000	14058845200	14585139200	9567422500	15058177000	14255147000	14327615500	12800951300	1
P40142	Tkt	Transketolase	34.9992	35.0744	35.0856	35.0442	35.0592	35.0283	35.0066	35.0372	0.349442	1	0.0180216	-0.813021			302	335	297	320	315	306	307	323	277	306	270	294	288	282	277	293	302	335	297	320	315	306	307	323	131178815000	116789387000	119513678000	186775323000	110702789000	117778842000	107438268000	158921622000	1
P40201	Chd1	Chromodomain-helicase-DNA-binding protein 1	29.4331	29.4304	29.5133	29.3884	29.4394	29.463	29.509	29.3861	0.0796856	1	-0.00807714	0.221074			50	58	53	55	55	56	58	57	36	42	41	46	42	43	45	43	50	58	53	55	55	56	58	57	3947569150	3122969090	3328576510	3359297540	3367235070	3209155840	3562724860	3277395460	1
P40336	Vps26a	Vacuolar protein sorting-associated protein 26A	28.8707	28.9305	28.6959	29.0578	29.014	28.9576	28.9221	29.0361	0.547556	1	-0.0937181	1.17792			10	9	11	11	9	9	11	11	10	9	11	11	9	9	11	11	10	9	11	11	9	9	11	11	941217410	896240900	864137410	1016392700	983016260	885741380	960421820	944717180	1
P40338	Vhl	von Hippel-Lindau disease tumor suppressor	25.6874	25.6954	25.6208	25.612	25.6182	25.7558	25.9479	25.9129	1.00851	1	-0.154757	1.95732			2	5	4	3	3	3	4	5	2	5	4	3	3	3	4	5	2	5	4	3	3	3	4	5	93295504	139669792	165292640	189651424	133028224	139586496	184124176	199063712	1
P40630	Tfam	Transcription factor A, mitochondrial	28.4203	28.3917	28.6628	28.4183	28.5277	28.5507	28.7071	28.3123	0.195526	1	-0.0511265	0.496069			17	16	19	16	19	18	18	13	17	16	19	16	19	18	18	13	17	16	19	16	19	18	18	13	1492509060	1281008380	1963988220	1781700100	1558967940	1696144770	2146472580	1452480900	1
P40694	Ighmbp2	DNA-binding protein SMUBP-2	28.2005	28.0231	28.155	28.342	28.2074	28.1407	28.2591	28.2124	0.133008	1	-0.024756	0.352952			15	14	13	15	11	15	14	15	15	14	13	15	11	15	14	15	15	14	13	15	11	15	14	15	1181983620	1091916290	1284528770	1592381060	1240486020	1164442500	1435711360	1339125120	1
P41105	Rpl28	60S ribosomal protein L28	33.9993	34.1821	34.1434	34.1861	34.0698	34.0915	34.1434	34.0918	0.250799	1	0.0286331	-0.614728			90	105	88	82	88	82	89	98	90	105	88	82	88	82	89	98	90	105	88	82	88	82	89	98	62956061000	57241113000	53433328000	58279633000	53950554000	65155539000	57869201000	59441574000	1
P41183	Bcl6	B-cell lymphoma 6 protein homolog	26.3323	26.4796	26.1077	26.2769	26.1571	26.2072	26.3842	26.3393	0.107184	1	0.0272079	-0.290386			3	2	3	2	2	2	3	4	2	1	2	1	1	1	2	3	3	2	3	2	2	2	3	4	166840560	191039632	169286960	128612224	167753104	109202112	177127616	125302352	1
P41216	Acsl1	Long-chain-fatty-acid--CoA ligase 1	27.0336	27.0925	27.0487	27.0182	27.1152	27.0378	27.0247	27.1315	0.408868	1	-0.0290174	0.926232			14	15	15	18	16	19	13	17	14	15	15	18	16	19	13	17	14	15	15	18	16	19	13	17	919813310	900126270	753108100	649612160	788315010	891872960	658504130	705837890	1
P41230	Kdm5c	Lysine-specific demethylase 5C	29.192	29.0555	29.0532	29.0304	29.2372	29.1274	29.1135	29.3109	0.985666	1	-0.114476	1.91937			13	14	14	11	16	14	15	17	11	12	12	9	14	12	13	14	13	14	14	11	16	14	15	17	1710728190	1322666620	1660450940	1642915970	1856226940	1748656130	1749546880	2079826050	1
P41233	Abca1	Phospholipid-transporting ATPase ABCA1	24.8827	26.6943	27.0089	27.3592	26.431	27.1313	27.0557	27.2548	0.357699	1	-0.481896	0.828995			2	2	2	5	3	3	2	3	2	2	2	5	3	3	2	3	2	2	2	5	3	3	2	3	120140304	181989504	191049856	355113088	131383248	202649472	219111712	251765536	1
P41234	Abca2	ATP-binding cassette sub-family A member 2	26.9359	27.1898	27.276	27.8867	26.9592	27.0042	27.1267	27.1408	0.60596	1	0.264369	-1.28012			2	2	3	4	3	0	3	4	2	2	3	4	3	0	3	4	3	2	4	4	4	0	5	5	436310528	192485616	235911792	307287168	256020576	424735968	191131360	225834688	1
P41241	Csk	Tyrosine-protein kinase CSK	32.4788	32.4886	32.4737	32.4934	32.4466	32.4486	32.5177	32.4163	0.560317	1	0.0263033	-1.2004			43	51	48	49	51	45	48	51	43	51	48	49	51	45	48	51	43	51	48	49	51	45	48	51	13751650300	12508490800	10392332300	17865226200	10011739100	10227706900	10704436200	13486634000	1
P41274	Tnfsf9	Tumor necrosis factor ligand superfamily member 9	24.3702	25.6011	25.8602	25.9729	25.6485	25.9863	25.507	25.6418	0.263002	1	-0.244836	0.640106			2	2	3	2	1	3	3	3	2	2	3	2	1	3	3	3	2	2	3	2	1	3	3	3	31169782	52786196	170732752	150894368	97301944	68826576	83523072	108449072	1
P41438	Slc19a1	Reduced folate transporter	27.071	26.7894	26.9667	27.2795	27.1971	27.0213	26.8815	26.6545	0.23109	1	0.0880804	-0.573145			3	3	5	3	4	4	4	2	3	3	5	3	4	4	4	2	3	3	5	3	4	4	4	2	277281088	128806176	282488576	530396544	311654016	290784544	217272704	237591536	1
P42125	Eci1	Enoyl-CoA delta isomerase 1, mitochondrial	26.3827	26.1504	25.8005	26.1959	26.4414	26.1626	26.0431	25.9809	0.0545956	1	-0.0245981	0.155046			8	6	4	8	9	6	8	8	8	6	4	8	9	6	8	8	8	6	4	8	9	6	8	8	267450272	235198832	234500928	307300512	262201616	226872704	281171648	244238816	1
P42128	Foxk1	Forkhead box protein K1	28.3761	28.5995	28.475	28.5649	28.5216	28.5714	28.5389	28.5979	0.456398	1	-0.0535655	1.0142			21	20	21	22	20	20	26	23	16	13	16	18	15	14	19	16	21	20	21	22	20	20	26	23	1510277380	1505511170	1795936130	2719192060	1886440320	1740384640	2057301380	2440963840	1
P42208	Septin2	Septin-2	31.3746	31.1639	31.2604	31.0783	31.2917	31.2334	31.1075	31.1631	0.0992208	1	0.0203981	-0.270616			49	52	50	58	53	53	50	57	49	52	50	58	53	53	50	57	49	52	50	58	53	53	50	57	11201292300	9454861300	10329281500	9159012400	11867916300	10006098900	8492054500	9383649300	1
P42225	Stat1	Signal transducer and activator of transcription 1	29.5577	29.534	29.3913	29.2693	29.4706	29.4544	29.5616	29.4588	0.278632	1	-0.0482759	0.672229			57	57	61	52	65	61	52	59	57	57	61	52	65	61	52	58	57	57	61	52	65	61	52	59	4775104000	4094550780	4058201860	3877932290	4141129980	4133833730	4000862980	4090408450	1
P42227	Stat3	Signal transducer and activator of transcription 3	27.1545	27.0281	26.8883	26.8188	27.0479	27.0375	26.825	26.8584	0.118903	1	0.0302634	-0.319062			16	13	16	17	15	14	19	16	16	13	16	17	15	14	19	16	16	13	16	17	15	14	19	17	782487810	777836290	760141440	869104510	749724290	880229890	659917310	667022020	1
P42230	Stat5a	Signal transducer and activator of transcription 5A	27.0445	27.1053	27.1086	27.0945	27.1518	27.1397	27.054	27.1748	0.665796	1	-0.0419006	1.38319			16	17	18	19	12	24	17	20	5	5	3	8	2	6	4	7	16	17	18	19	12	24	17	20	1151020030	1294038530	1239340290	951726340	1268086530	1377572610	935543740	1239291140	1
P42337	Pik3ca	Phosphatidylinositol 4,5-bisphosphate 3-kinase catalytic subunit alpha isoform	25.125	24.7488	25.2598	25.3753	25.1014	25.1134	25.579	24.9101	0.0901263	1	-0.0487676	0.247742			2	1	2	4	1	0	3	1	2	1	2	4	1	0	3	1	2	1	2	4	1	0	3	1	62238424	49824712	71244832	74996432	62145416	63559912	114934992	53608432	1
P42567	Eps15	Epidermal growth factor receptor substrate 15	28.0646	27.6782	27.7602	27.7369	27.9321	27.8402	27.7306	27.8507	0.109356	1	-0.0283856	0.295736			9	8	10	11	7	11	12	9	9	8	10	11	7	11	12	9	9	8	10	11	7	11	12	9	1020504190	698356800	922036610	1088134780	845683390	799613120	779108860	976805570	1
P42669	Pura	Transcriptional activator protein Pur-alpha	31.2996	31.5341	31.5157	31.3592	31.5344	31.5463	31.3929	31.578	0.565096	1	-0.0857363	1.2088			37	37	34	34	37	33	35	32	28	29	28	27	29	25	28	26	37	37	34	34	37	33	35	32	7763883500	9469782000	8313979400	8396285400	8554201100	8687529000	7561640400	9987773400	1
P42859	Htt	Huntingtin	28.954	28.7319	28.7293	28.7379	28.8194	28.881	28.8135	28.6272	0.0129213	1	0.00298357	-0.0383067			20	22	22	26	26	25	26	18	19	21	21	25	25	24	25	17	20	22	22	26	26	25	26	18	2093012220	1513604990	1904680960	1785024510	1854702850	2169496060	1867527420	1733785340	1
P42932	Cct8	T-complex protein 1 subunit theta	32.3667	32.3075	32.3366	32.6328	32.2681	32.3412	32.2467	32.2308	0.893394	1	0.139194	-1.76604			102	106	111	113	106	107	94	108	102	106	111	113	106	107	94	108	102	106	111	113	106	107	94	108	24355383300	15068879900	17130485800	20724600800	16285560800	22944276500	16353371100	20002166800	1
P43024	Cox6a1	Cytochrome c oxidase subunit 6A1, mitochondrial	29.1472	28.9276	29.1941	27.5676	29.5197	29.4993	29.5051	27.7995	0.266118	1	-0.371761	0.646543			12	16	15	8	14	12	13	8	12	16	15	8	14	12	13	8	12	16	15	8	14	12	13	8	982169730	967242940	1130070780	618368770	1264627710	1146929540	1399312770	560256260	1
P43247	Msh2	DNA mismatch repair protein Msh2	30.5027	30.578	30.5719	30.515	30.5833	30.5768	30.5624	30.7865	0.738439	1	-0.085341	1.50662			47	49	52	50	46	52	49	51	45	47	50	48	44	50	48	48	47	49	52	50	46	52	49	51	4755212800	4395822600	5536563200	6244345900	5105440300	5015096300	5385553400	6814456300	1
P43274	H1-4	Histone H1.4	30.4668	30.975	30.608	30.7797	30.6221	30.3127	29.6767	30.6123	0.807393	1	0.401415	-1.62254			31	34	28	27	31	27	22	30	31	34	28	27	31	27	22	30	170	181	164	182	168	151	155	182	1304027260	2293188100	1686947330	1711631100	1728057730	118894756000	909466180	1702873090	1
P43275	H1-1	Histone H1.1	35.4696	35.407	35.524	35.1043	35.286	35.2616	35.0511	35.0887	0.938036	1	0.20437	-1.84027			59	56	50	48	58	51	49	48	58	55	49	45	56	51	48	47	59	56	50	48	58	51	49	48	84633502000	100809998000	68230287000	38668009000	93534372000	98281751000	101837988000	101421310000	1
P43276	H1-5	Histone H1.5	36.5984	36.5337	36.5818	36.5379	36.4867	36.4279	36.2818	36.5907	0.88271	1	0.116173	-1.74826			87	84	79	91	81	77	81	84	87	84	79	91	81	77	81	84	87	84	79	91	81	77	81	84	176526459000	129675731000	149880472000	139904156000	159101862000	32623056900	135900176000	179419496000	1
P43277	H1-3	Histone H1.3	36.5645	36.6716	36.562	36.5031	36.6492	36.5182	36.4419	36.6178	0.116849	1	0.0185184	-0.31407			179	189	176	192	178	165	169	191	0	1	1	1	2	2	1	1	180	190	177	195	180	165	170	192	182603006000	52419150000	137739272000	211882050000	180344193000	199765836000	207706735000	198879068000	1
P43346	Dck	Deoxycytidine kinase	26.9707	27.1162	27.2928	26.6949	27.249	27.2554	27.081	27.3185	0.747443	1	-0.20734	1.52182			11	11	9	6	11	10	10	11	11	11	9	6	11	10	10	11	11	11	9	6	11	10	10	11	291951168	412594880	476032160	235619248	401144896	368338176	385016640	352794592	1
P43406	Itgav	Integrin alpha-V	28.0604	28.0527	28.1647	28.0912	28.1728	27.9628	28.0546	28.0034	0.363086	1	0.0438228	-0.83937			11	7	11	20	13	14	15	13	11	7	11	19	13	14	15	13	11	7	11	20	13	14	15	13	794193540	736190780	789632000	941961600	876770940	701072510	810329730	733175620	1
P45376	Akr1b1	Aldo-keto reductase family 1 member B1	33.2452	33.0689	33.169	32.9757	33.3055	33.3866	33.4739	32.783	0.311376	1	-0.122551	0.738236			23	28	25	24	27	24	24	19	23	28	25	24	27	24	24	19	23	28	25	24	27	24	24	19	35283132000	12875255800	10668662800	18219536400	33755697200	32611586000	14328415200	8400923600	1
P45377	Akr1b8	Aldose reductase-related protein 2	29.1931	29.4907	29.5618	29.623	29.5622	29.4066	29.5267	29.2292	0.109742	1	0.0359912	-0.296686			5	6	5	7	4	5	5	5	3	2	1	3	2	1	2	3	5	6	5	7	4	5	5	5	657872000	863169020	971649980	1129041540	969872580	797529150	1041401540	958395200	1
P45481	Crebbp	Histone lysine acetyltransferase CREBBP	28.4171	28.4338	28.3614	28.257	28.4771	28.4838	28.4264	28.3987	0.893088	1	-0.0791674	1.76553			22	21	23	23	24	25	32	23	22	21	23	23	24	25	32	23	29	30	33	31	31	33	40	34	1320442500	1328977020	1653213950	1220365310	1584533760	1827121020	1451227520	1463216130	1
P45700	Man1a1	Mannosyl-oligosaccharide 1,2-alpha-mannosidase IA	29.1846	28.9656	29.07	29.4261	29.1474	29.1084	29.2926	28.9626	0.103735	1	0.0337954	-0.281852			9	9	10	12	11	6	13	8	9	9	10	12	11	6	13	8	9	9	10	12	11	6	13	8	1055424060	740699200	1099099260	3150880510	1056080960	956102020	1405598340	1131152000	1
P45878	Fkbp2	Peptidyl-prolyl cis-trans isomerase FKBP2	29.2593	29.3147	29.0432	29.4382	29.1271	29.3409	29.1326	29.0159	0.463391	1	0.109699	-1.02698			11	13	11	11	13	12	12	12	11	13	11	11	13	12	12	12	11	13	11	11	13	12	12	12	1376724610	1463703550	1237945220	1604960130	1395666300	1362858110	1321509380	1248993020	1
P45952	Acadm	Medium-chain specific acyl-CoA dehydrogenase, mitochondrial	29.9703	29.8017	30.0077	29.8281	29.9088	29.9775	29.9128	30.0227	0.406817	1	-0.0534997	0.92239			36	33	32	35	36	30	29	34	36	33	32	35	36	30	29	34	36	33	32	35	36	30	29	34	3855316740	3718836220	4646012400	3833150720	4060791550	3956637700	4095532290	4547024400	1
P46061	Rangap1	Ran GTPase-activating protein 1	33.797	33.7807	33.6774	33.512	33.6418	33.7844	33.6182	33.7521	0.0328278	1	-0.00734997	0.0952768			50	51	47	51	47	43	53	44	50	51	47	51	47	43	53	44	50	51	47	51	47	43	53	44	23880869900	22422847500	16101248000	30484901900	16530996200	21581393900	17545523200	21003147300	1
P46062	Sipa1	Signal-induced proliferation-associated protein 1	28.8793	28.8754	28.8146	28.7554	28.848	28.8197	28.8347	28.8506	0.0849325	1	-0.00706577	0.234532			30	30	28	34	34	27	32	35	30	30	28	34	34	27	32	35	30	30	28	34	34	27	32	35	2165886980	1962272770	2297924860	2528285700	2235140100	2175908350	2044879490	2589507330	1
P46414	Cdkn1b	Cyclin-dependent kinase inhibitor 1B	23.6951	24.8986	25.135	24.2818	23.5807	25.1473	25.1465	24.9312	0.153064	1	-0.198804	0.400058			1	2	1	2	1	2	2	1	1	2	1	2	1	2	2	1	1	2	1	2	1	2	2	1	36735104	78730912	94474936	35512080	30727508	66217048	63982944	85042688	1
P46460	Nsf	Vesicle-fusing ATPase	30.0984	30.1056	30.0619	30.1357	30.1286	30.0176	30.1177	30.1591	0.054701	1	-0.00531435	0.155329			85	92	84	86	89	89	87	85	85	92	84	86	89	89	87	85	85	92	84	86	89	89	87	85	9206036500	9225653200	8460291100	8163536400	9488404500	7897046000	7906723800	8766861300	1
P46467	Vps4b	Vacuolar protein sorting-associated protein 4B	28.6747	28.6969	28.557	28.6088	28.5893	28.578	28.5794	28.8134	0.0293965	1	-0.00565481	0.0856228			20	18	19	21	18	21	18	21	20	18	19	21	18	21	18	21	20	18	19	21	18	21	18	21	1078729220	1069537410	1106136190	964130500	1037957380	1001295360	1031585090	1106311810	1
P46471	Psmc2	26S proteasome regulatory subunit 7	32.4921	32.4274	32.3297	32.3076	32.3256	32.2696	32.215	32.2225	1.4017	1	0.131037	-2.61871			48	52	41	53	50	50	45	57	48	52	41	53	50	50	45	57	53	57	46	59	55	55	51	63	10853676000	9988375600	11382118400	14759025700	9115019300	8188605400	11525182500	15362483200	1
P46638	Rab11b	Ras-related protein Rab-11B	29.8632	29.905	29.7019	29.712	29.8968	29.8544	29.8363	29.5047	0.0776352	1	0.0224814	-0.215783			34	36	39	34	39	34	40	32	3	3	5	4	6	5	4	4	34	36	39	34	39	34	40	32	4096290300	4361689100	3520099070	3678000380	4208952830	4207338240	4210091780	3173061630	1
P46656	Fdx1	Adrenodoxin, mitochondrial	27.7735	28.1113	28.0052	27.6604	28.0313	28.057	27.9491	27.8168	0.268007	1	-0.0759511	0.650439			7	4	8	11	6	5	9	9	7	4	8	11	6	5	9	9	7	4	8	11	6	5	9	9	394274048	469950304	586135360	2606827520	459437376	426511616	457106016	1093284100	1
P46662	Nf2	Merlin	28.9831	29.0565	29.0944	29.1017	29.3155	29.0621	28.9907	29.1592	0.431579	1	-0.0729632	0.968524			12	7	12	7	9	8	12	11	12	7	12	7	9	8	12	11	12	7	12	8	9	8	12	11	897308100	587472700	967171580	1944040960	1057136960	722225660	1156007550	1002885570	1
P46664	Adss2	Adenylosuccinate synthetase isozyme 2	30.9807	30.9649	31.0073	30.828	30.9802	30.8882	30.8705	31.0288	0.0206325	1	0.00333261	-0.0606565			41	42	42	38	46	43	37	40	41	42	42	38	46	43	37	40	41	42	42	38	46	43	37	40	6083299300	5364867600	6120068100	5682622000	5796575200	5420002800	5518769700	6317101100	1
P46718	Pdcd2	Programmed cell death protein 2	26.1982	26.4083	26.112	25.9429	26.0897	26.2916	25.822	26.0455	0.320047	1	0.103156	-0.755446			3	7	4	3	3	3	4	3	3	7	4	3	3	3	4	3	3	7	4	3	3	3	4	3	196543968	196157808	182312688	161082992	165806352	194952128	124488672	139336032	1
P46737	Brcc3	Lys-63-specific deubiquitinase BRCC36	27.752	27.4597	27.9312	28.3556	27.8925	27.7126	27.8004	27.7868	0.15326	1	0.0765262	-0.400512			8	8	10	8	11	8	9	10	7	7	9	8	9	6	7	9	8	8	10	8	11	8	9	10	620106750	456191168	704664380	676130240	801379330	626969150	583901060	669080580	1
P46978	Stt3a	Dolichyl-diphosphooligosaccharide--protein glycosyltransferase subunit STT3A	34.0353	34.1167	33.8895	34.1458	34.0203	34.1501	33.9837	33.9601	0.0934659	1	0.018281	-0.256179			66	66	56	57	59	60	71	53	64	64	54	54	56	57	69	50	66	66	56	57	59	60	71	53	50385211000	41708466000	22933760000	42918060000	30560235500	41682604000	22315380700	26088671200	1
P47199	Cryz	Quinone oxidoreductase	26.1401	26.3301	26.419	26.3067	26.2569	26.4105	26.3475	26.1586	0.0239185	1	0.00560617	-0.0700703			1	2	4	6	3	3	3	3	1	2	4	6	3	3	3	3	3	4	6	7	5	5	5	5	165669840	200765536	220523184	202216160	185790784	216951920	218550960	172783984	1
P47226	Tes	Testin	27.9845	27.9953	27.9327	28.0327	28.0079	27.9764	27.9193	28.0989	0.125292	1	-0.0143285	0.334494			19	20	22	23	19	18	19	24	19	20	22	23	19	18	19	24	19	20	22	23	19	18	19	24	1019248580	960189440	1004865470	1040434430	1073470080	958676740	828556290	1197698430	1
P47713	Pla2g4a	Cytosolic phospholipase A2	33.0082	32.9021	32.9224	32.8114	32.9881	32.9795	32.9714	32.9805	0.852676	1	-0.0688276	1.69821			48	53	49	51	51	46	47	53	48	53	49	51	51	46	47	53	48	53	49	51	51	46	47	53	14868374500	17379827700	19124420600	30353666000	14921636900	17892110300	22977038300	26957959200	1
P47738	Aldh2	Aldehyde dehydrogenase, mitochondrial	32.2755	32.2975	32.3006	32.2072	32.3794	32.2881	32.2788	32.2979	0.610594	1	-0.0408592	1.28816			82	80	75	69	73	80	72	73	82	80	75	69	73	80	72	73	82	80	75	69	73	80	72	73	16740958200	17786767400	16992356400	13951941600	19199356900	17160890400	14074833900	16365080600	1
P47740	Aldh3a2	Aldehyde dehydrogenase family 3 member A2	29.2654	29.5243	29.7043	29.7025	29.6399	29.5856	29.4343	29.5662	0.0223222	1	-0.00736094	0.0655052			9	9	9	6	9	10	7	8	9	9	9	6	9	10	7	8	9	9	9	6	9	10	7	8	969295740	1217401220	1436040830	1739135100	1215658500	1223593980	1176516610	1368939780	1
P47753	Capza1	F-actin-capping protein subunit alpha-1	31.7514	31.8744	31.8334	31.8538	31.7603	31.7879	31.8358	31.9068	0.0464019	1	0.00556374	-0.132837			73	81	77	77	69	77	75	79	54	60	57	54	53	60	57	57	73	81	77	77	69	77	75	79	13631756300	15962435600	14538850300	23099082800	13082605600	13763350500	16418237400	17670910000	1
P47754	Capza2	F-actin-capping protein subunit alpha-2	33.5346	33.5311	33.5357	33.696	33.3591	33.5262	33.5897	33.5753	0.409004	1	0.0617943	-0.926488			34	37	40	39	33	39	35	39	34	37	40	39	33	39	35	39	53	58	60	62	49	56	53	61	24892432400	17532792800	15516688400	20997171200	12519386100	17385154600	14087017500	18839717900	1
P47757	Capzb	F-actin-capping protein subunit beta	35.2585	35.1178	35.315	35.3646	35.2353	35.2201	35.2613	35.3038	0.0551649	1	0.00882912	-0.156576			105	117	111	121	107	106	104	117	105	117	111	121	107	106	104	117	105	117	111	121	107	106	104	117	76338332000	66398171000	45363388000	102865912000	48456946000	74676388000	41811333000	57426690000	1
P47758	Srprb	Signal recognition particle receptor subunit beta	29.2645	29.3371	29.2883	29.1576	29.3084	29.3405	29.0986	29.059	0.313973	1	0.0602684	-0.743401			12	13	10	16	12	12	13	12	12	13	10	16	12	12	13	12	12	13	10	16	12	12	13	12	1900338560	1887450370	1848801020	1903514110	2170951170	1973549060	1686291970	1596110460	1
P47791	Gsr	Glutathione reductase, mitochondrial	31.0745	31.3422	31.3846	31.6298	31.0791	31.2778	31.4102	30.7027	0.591486	1	0.240338	-1.25495			10	17	13	14	13	12	15	11	10	17	13	14	13	12	15	11	10	17	13	14	13	12	15	11	2253503740	2326443010	3374605570	4807813600	1771755390	2342521340	3082088960	3965325820	1
P47802	Mtx1	Metaxin-1	26.3159	26.449	26.3921	26.5392	26.4663	26.4056	26.4776	26.4191	0.135924	1	-0.0180917	0.359877			12	12	11	19	16	11	11	13	12	12	11	19	16	11	11	13	12	12	11	19	16	11	11	13	420886016	489483552	505229632	754759100	592751550	378556224	618310720	472157824	1
P47809	Map2k4	Dual specificity mitogen-activated protein kinase kinase 4	29.006	28.9766	28.9136	28.8932	28.9336	28.9588	29.0424	29.0875	0.621572	1	-0.0582271	1.30716			21	19	15	18	18	17	17	20	21	19	15	18	18	17	17	20	21	19	15	18	18	17	17	20	1668557570	1468018560	1294189060	1360576260	1325650690	1643479420	2201841150	1752059900	1
P47810	Wee1	Wee1-like protein kinase	27.1896	27.0719	27.0257	26.9418	27.0007	26.9968	27.0695	27.3126	0.159542	1	-0.0376177	0.415017			4	6	3	5	5	4	6	3	4	6	3	5	5	4	6	3	4	6	3	5	5	4	6	3	174046272	265200768	256803632	237285104	248280160	229361136	302441216	367210112	1
P47811	Mapk14	Mitogen-activated protein kinase 14	30.4457	30.3649	30.5294	30.4011	30.5308	30.5666	30.6919	30.1847	0.201606	1	-0.0581899	0.509446			30	31	30	37	35	33	36	30	29	30	29	36	33	32	34	29	30	31	30	37	35	33	36	30	3388949760	2644658690	2150544130	3182163710	2589654780	3032216580	2673972480	2126069890	1
P47856	Gfpt1	Glutamine--fructose-6-phosphate aminotransferase [isomerizing] 1	29.8965	30.1116	30.0547	29.9906	30.0231	29.9628	30.0451	30.0122	0.0174904	1	0.00254393	-0.0515938			34	43	42	37	43	46	43	41	31	37	37	34	37	42	38	35	34	43	42	37	43	46	43	41	4374252000	4900448800	5737951200	5600494600	4506172900	4504795100	5785649200	6388282400	1
P47857	Pfkm	ATP-dependent 6-phosphofructokinase, muscle type	28.9253	28.8571	28.9259	28.9237	28.9381	28.9108	28.8821	28.8294	0.254574	1	0.0179105	-0.622608			15	15	16	13	14	16	13	14	15	15	16	13	14	16	13	14	24	22	25	18	21	25	20	25	1235669250	939221760	1384650110	1478400900	1298130940	1279025150	1744583040	1703977090	1
P47911	Rpl6	60S ribosomal protein L6	37.8789	37.856	37.8606	37.6671	37.9066	37.9313	37.7879	37.8189	0.318712	1	-0.0455103	0.752803			229	200	217	169	231	215	223	199	229	200	217	169	231	215	223	199	229	200	217	169	231	215	223	199	448799441000	294662308000	253688889000	253800038000	281710526000	391817462000	265587982000	239278440000	1
P47915	Rpl29	60S ribosomal protein L29	35.8285	35.9467	36.2058	35.6249	36.0053	36.0273	36.0729	35.84	0.265778	1	-0.0849113	0.645842			68	69	62	57	66	61	58	62	68	69	62	57	66	61	58	62	68	69	62	57	66	61	58	62	116354859000	87576846000	86733234000	30497400800	69316764000	80591004000	100849885000	94873633000	1
P47930	Fosl2	Fos-related antigen 2	28.9951	29.4414	29.3218	28.6792	29.4599	29.2697	29.1118	29.1942	0.342451	1	-0.149518	0.799431			4	6	6	4	6	5	6	7	4	6	6	4	6	5	6	7	4	6	6	4	6	5	6	7	700998720	1402625540	594035520	483813184	1042051070	686984380	870858430	910400130	1
P47934	Crat	Carnitine O-acetyltransferase	26.5545	26.2531	26.377	26.133	26.5303	26.332	26.4372	26.6315	0.66841	1	-0.153345	1.38766			5	7	5	5	6	4	5	6	5	7	5	5	6	4	5	6	5	7	5	5	6	4	5	6	322164160	274126848	332398304	187709424	455758560	342211968	326898208	291207136	1
P47941	Crkl	Crk-like protein	28.3686	28.2244	28.2942	28.2192	28.3919	28.323	28.1897	28.4441	0.409682	1	-0.0605922	0.927757			28	30	28	29	31	26	27	28	28	30	28	29	31	26	27	28	28	30	28	29	31	26	27	28	1800780420	1605098500	1852392190	1705324800	1781751420	1686529660	1750102530	1923403140	1
P47962	Rpl5	60S ribosomal protein L5	35.2679	35.3737	35.4021	35.3645	35.3197	35.4865	35.3064	35.3528	0.104154	1	-0.0142841	0.282892			258	235	227	219	241	233	209	238	258	235	227	219	241	233	209	238	258	235	227	219	241	233	209	238	199533167000	135857742000	131480846000	164128227000	143993258000	182384165000	123046863000	162465841000	1
P47963	Rpl13	60S ribosomal protein L13	33.2569	33.4135	33.4884	33.1633	33.3389	33.3039	33.3675	33.2716	0.0458553	1	0.0100603	-0.131343			156	165	156	133	157	137	143	131	156	165	156	133	157	137	143	131	156	165	156	133	157	137	143	131	55935414000	55785787000	67312919000	55986647000	58938069000	54207791000	62911889000	57728381000	1
P47964	Rpl36	60S ribosomal protein L36	29.1894	29.2155	28.8314	29.0634	28.9315	29.445	29.2516	28.9309	0.162016	1	-0.0648341	0.420699			3	4	3	3	3	4	3	2	3	4	3	3	3	4	3	2	3	4	3	3	3	4	3	2	817746560	713583550	613015550	676515070	618037700	952387140	936279490	646407170	1
P47968	Rpia	Ribose-5-phosphate isomerase	27.9781	27.9426	27.933	27.9387	27.9968	27.8848	28.0865	27.7273	0.11557	1	0.0242867	-0.310955			9	11	12	12	11	12	14	13	9	11	12	12	11	12	14	13	9	11	12	12	11	12	14	13	868332670	795296900	447298016	828901120	730062460	678284290	706433980	594303490	1
P48024	Eif1	Eukaryotic translation initiation factor 1	26.3695	26.2919	25.8604	24.3856	26.2423	26.1353	25.7039	25.9954	0.250955	1	-0.292411	0.615054			3	3	3	3	4	3	3	4	2	2	2	2	3	2	2	3	3	3	3	3	4	3	3	4	126716576	124472272	152087232	41650264	151642496	182584480	138346240	144681168	1
P48025	Syk	Tyrosine-protein kinase SYK	26.9541	26.7785	26.9608	26.8081	26.7888	26.9406	26.9268	26.9734	0.201661	1	-0.0320024	0.509566			17	15	18	12	16	17	16	17	17	15	18	12	16	17	16	17	17	15	18	12	16	17	16	17	775870020	685756030	702846270	598817220	670039550	776340670	741510980	692750780	1
P48036	Anxa5	Annexin A5	36.7219	36.5673	36.6456	36.7026	36.6937	36.7014	36.7183	36.5307	0.00998872	1	-0.00165844	0.0297091			365	364	353	375	348	358	349	328	303	309	295	318	291	302	297	281	365	364	353	375	348	358	349	328	228476502000	179429032000	225675149000	335197602000	200392868000	246099984000	248705696000	217899205000	1
P48193	Epb41	Protein 4.1	27.874	28.0558	28.0107	27.8118	27.948	27.9382	27.9299	27.8921	0.0673881	1	0.011045	-0.189069			28	29	26	27	28	24	24	29	26	27	24	26	26	22	22	27	28	29	26	27	28	24	24	29	1624274300	1678589570	1565196420	1558274690	1586152320	1602003970	1612576000	1662076930	1
P48377	Rfx1	MHC class II regulatory factor RFX1	27.6944	27.8661	27.8546	27.693	27.7413	27.8081	27.7615	27.8093	0.0203701	1	-0.00306034	0.0599018			8	8	6	5	6	6	5	6	6	6	4	4	4	4	3	5	8	8	6	5	6	6	5	6	369760800	542019970	535499328	605068740	442863616	535892576	516411520	396942944	1
P48410	Abcd1	ATP-binding cassette sub-family D member 1	27.6789	27.576	27.5494	27.6782	27.7203	27.7395	27.5311	27.3927	0.102014	1	0.024744	-0.277577			20	19	23	21	20	20	18	15	20	19	23	21	20	20	18	15	20	20	23	22	20	20	18	15	1097784580	819195520	971456510	1386837250	1104619140	1130308860	1010735040	816867650	1
P48428	Tbca	Tubulin-specific chaperone A	27.0272	26.8169	26.8009	27.1085	27.0442	27.0214	27.215	26.8244	0.339474	1	-0.0878863	0.793624			7	6	6	10	7	7	7	8	7	6	6	10	7	7	7	8	7	6	6	10	7	7	7	8	549222340	476507744	399605280	686376190	518078208	449086720	628593790	383516608	1
P48441	Idua	Alpha-L-iduronidase	25.3285	25.1358	25.4282	26.2232	25.4292	25.4354	25.7279	25.2798	0.0858401	1	0.0608635	-0.236848			2	2	2	2	2	2	1	3	2	2	2	2	2	2	1	3	2	2	2	2	2	2	1	3	64159528	59277504	64352712	104344080	62341016	65775144	76020480	27316740	1
P48453	Ppp3cb	Serine/threonine-protein phosphatase 2B catalytic subunit beta isoform	29.4648	29.4625	29.5478	29.2967	29.4764	29.506	29.4188	29.3731	0.00339734	1	-0.00061512	0.0101798			30	33	32	31	33	35	30	30	24	27	26	25	27	28	24	24	30	33	32	31	33	35	30	30	2250440960	2259462400	2538235650	2234717950	2202077180	2245667070	1897623940	2132618620	1
P48678	Lmna	Prelamin-A/C	35.1008	35.1025	35.3433	35.5885	35.2722	35.1667	35.2027	35.2622	0.190663	1	0.057806	-0.485308			590	542	610	675	608	564	588	632	588	540	608	667	606	562	586	624	590	542	610	676	608	564	588	632	228246847000	204864029000	313684361000	400559833000	264565342000	238423572000	282764444000	324984046000	1
P48722	Hspa4l	Heat shock 70 kDa protein 4L	27.6785	27.6133	27.6703	27.4566	27.6678	27.6125	27.5851	27.6326	0.137916	1	-0.0197988	0.364592			24	23	32	29	24	28	28	24	24	23	32	29	24	28	28	24	35	35	43	41	35	39	38	36	1355220860	1191360000	1433492990	1199974140	1089449090	1319493500	1216291840	1411715070	1
P48725	Pcnt	Pericentrin	28.1095	28.136	28.2382	28.1512	28.0826	28.0724	28.1035	28.2922	0.134627	1	0.0210238	-0.3568			35	39	44	49	39	37	47	46	35	39	44	49	39	37	47	46	35	39	44	49	39	37	47	46	2124907520	2205730050	2382215680	2720446720	2140397950	2136630140	2157380610	2644425730	1
P48754	Brca1	Breast cancer type 1 susceptibility protein homolog	28.3514	28.3898	28.4479	28.3865	28.4675	28.4676	28.4976	28.4689	2.05938	1	-0.0814948	3.82379			23	19	25	21	22	26	18	22	23	19	25	21	22	26	18	22	23	19	25	21	22	26	18	22	1448965630	1244180740	1751806590	1926462210	1448155650	1597748480	1984851710	2094028290	1
P48758	Cbr1	Carbonyl reductase [NADPH] 1	27.3621	27.5207	27.418	27.6365	27.5629	27.5196	27.6726	27.5738	0.692419	1	-0.0978961	1.42861			18	19	15	19	19	19	17	18	17	18	14	18	18	18	16	17	18	19	15	19	19	19	17	18	755549250	1073940610	736888260	1033841660	866486590	1011483780	830410430	1302312960	1
P48760	Fpgs	Folylpolyglutamate synthase, mitochondrial	25.7186	25.5734	25.9446	25.7958	24.5901	25.3824	25.8926	25.9079	0.44145	1	0.314801	-0.986756			1	1	3	2	1	3	2	3	1	1	3	2	1	3	2	3	1	1	3	2	1	3	2	3	76873936	72746912	173858560	113039664	24033906	100284584	116759264	86518880	1
P48962	Slc25a4	ADP/ATP translocase 1	33.843	33.8708	33.7241	34.2304	33.7737	33.5796	33.9107	33.8282	0.508621	1	0.143992	-1.1087			75	78	71	81	73	70	73	81	75	78	71	81	73	70	73	81	108	107	98	111	103	102	102	110	43867398000	29209589800	19890485200	53827711000	24765968400	32196032500	21856127000	28850544600	1
P48972	Mybl2	Myb-related protein B	27.0252	27.1689	26.6168	26.9987	26.8418	26.9301	26.7873	27.0579	0.138002	1	0.0481215	-0.364795			5	4	4	2	5	3	4	6	5	4	4	2	5	3	4	6	5	4	4	2	5	3	4	6	290926784	312980800	144798272	256673584	242491696	259254336	215658928	309143040	1
P48999	Alox5	Polyunsaturated fatty acid 5-lipoxygenase	29.8107	29.7781	29.7501	29.7754	29.7625	29.8616	29.8008	29.8455	0.747706	1	-0.0390019	1.52226			17	20	19	20	21	22	18	18	17	20	19	20	21	22	18	18	17	20	19	20	21	22	18	18	2075410690	2142327040	2630086400	2929583870	2116894210	2400992770	2902015230	2909793020	1
P49025	Cit	Citron Rho-interacting kinase	31.8436	31.7049	31.7336	31.4909	31.5645	31.6222	31.5892	31.7689	0.271051	1	0.057024	-0.656701			29	25	28	26	30	27	25	30	29	25	28	26	30	27	25	30	29	25	28	26	30	27	25	30	6359949300	4921288700	3834055680	5637979600	3981625090	5176619000	4076103170	4679344100	1
P49070	Camlg	Guided entry of tail-anchored proteins factor CAMLG	25.931	26.106	26.0105	26.0597	25.9577	26.2008	26.0852	26.2271	0.594861	1	-0.0908756	1.26083			7	8	8	6	5	5	7	7	7	8	8	6	5	5	7	7	7	8	8	6	5	5	7	7	251939168	321235008	293448896	261717216	278559808	317687296	306192960	307367424	1
P49135	Ercc3	General transcription and DNA repair factor IIH helicase subunit XPB	28.4282	28.7126	28.8463	28.5669	28.6616	28.6928	28.7513	28.7776	0.381261	1	-0.0823398	0.874128			14	15	15	13	12	16	12	16	14	15	15	13	12	16	12	16	14	15	15	13	12	16	12	16	599469500	739591680	1160568060	1170746110	849541250	908934140	1274458500	1038250370	1
P49138	Mapkapk2	MAP kinase-activated protein kinase 2	28.8867	28.8985	28.8832	28.9114	28.9827	28.9883	28.9975	28.8898	1.44248	1	-0.0696282	2.68899			33	36	32	33	33	35	33	36	33	36	32	33	33	35	33	36	33	36	32	33	33	35	33	36	2630160640	2339032060	2306631420	2614092800	2657654270	2632210430	2881952260	2547436290	1
P49312	Hnrnpa1	Heterogeneous nuclear ribonucleoprotein A1	33.5636	33.5514	33.7517	33.6719	33.7197	33.5662	33.6578	33.6398	0.0702234	1	-0.0112095	0.196507			212	197	223	174	215	222	208	188	212	197	223	174	215	222	208	188	218	203	234	184	223	227	215	195	38577111000	36679152000	47631254000	116403429000	42604843000	41568711000	40648888000	73661104000	1
P49443	Ppm1a	Protein phosphatase 1A	28.1164	28.0392	28.221	28.0063	28.2465	28.0855	28.1773	28.0166	0.203965	1	-0.0357585	0.514614			20	20	18	12	21	20	18	15	20	20	18	12	21	20	18	15	25	25	24	18	27	25	24	22	1540716540	1303106690	1517452160	991580290	1553602050	1246471550	1673273600	1156165120	1
P49446	Ptpre	Receptor-type tyrosine-protein phosphatase epsilon	28.5962	28.3933	28.5553	28.512	28.3791	28.4729	28.3316	28.4797	0.871696	1	0.0983658	-1.72992			9	8	8	9	7	10	7	12	9	8	8	9	7	10	7	12	9	8	8	9	7	10	7	12	648734340	571913920	887483260	1234095230	754640000	784351490	1017484160	1051136260	1
P49452	Cenpc	Centromere protein C	32.3131	32.2762	32.2897	32.0305	32.2837	32.3414	32.1123	32.2923	0.136873	1	-0.0300074	0.362125			11	11	9	11	11	12	8	10	11	11	9	11	11	12	8	10	11	11	9	11	11	12	8	10	6504566300	5720350700	5729837600	4648651800	5056881700	5404681700	6114796500	6278012400	1
P49586	Pcyt1a	Choline-phosphate cytidylyltransferase A	29.6708	29.5131	29.6167	29.4255	29.564	29.5311	29.5477	29.6419	0.0891542	1	-0.0146713	0.245278			17	17	20	15	20	19	18	14	14	14	18	13	18	16	15	12	17	17	20	15	20	19	18	14	1544946430	4607592400	5348815400	1587655040	1472042750	1517912190	1896803070	1872659460	1
P49615	Cdk5	Cyclin-dependent kinase 5	27.5578	27.686	27.5934	27.7078	27.5456	27.6871	27.6197	27.5925	0.214224	1	0.0250273	-0.536937			10	13	9	13	10	11	10	16	8	11	7	12	8	9	8	14	11	15	12	15	11	13	12	18	503412384	604865920	570329790	790277500	566701760	568505410	615425540	657613060	1
P49710	Hcls1	Hematopoietic lineage cell-specific protein	32.6386	32.7196	32.7512	32.6024	32.6662	32.6803	32.5988	32.5704	0.51872	1	0.0490274	-1.12675			169	170	183	162	178	169	168	171	169	170	183	162	178	169	168	171	169	170	183	162	178	169	168	171	36592169000	36860813000	44671627000	34790306000	37167759000	40349237000	38357365000	43874492000	1
P49717	Mcm4	DNA replication licensing factor MCM4	33.5659	33.5918	33.5879	33.4052	33.5851	33.6428	33.549	33.5793	0.479447	1	-0.051383	1.05616			151	156	152	145	149	153	146	157	149	154	150	142	147	151	144	155	151	156	152	145	149	153	146	157	38949003000	36311220000	42071405000	51509256000	34935046000	41688211000	40467472000	49937269000	1
P49718	Mcm5	DNA replication licensing factor MCM5	32.7526	32.6256	32.659	32.7004	32.7432	32.6525	32.6904	32.7151	0.185543	1	-0.0158653	0.473913			134	136	135	139	137	131	142	141	134	136	135	139	137	131	142	141	134	136	135	139	137	131	142	141	24384591900	19077230600	20055345200	32815556600	19346790400	21261967400	18240385000	23409401900	1
P49722	Psma2	Proteasome subunit alpha type-2	33.7484	33.5905	33.6455	33.7244	33.66	33.5706	33.7315	33.5558	0.379378	1	0.047718	-0.870546			48	52	54	47	51	48	49	43	48	52	54	47	51	48	49	43	48	52	54	47	51	48	49	43	24300171300	17350500400	14648869900	22554658800	15739188200	21617379300	15609823200	14113416200	1
P49769	Psen1	Presenilin-1	29.1269	28.5968	29.0822	29.0166	29.1138	29.0997	29.2397	29.1798	0.799429	1	-0.202641	1.6092			6	6	6	7	5	6	7	6	6	6	6	6	5	6	6	6	6	6	6	7	5	6	7	6	962565700	490617312	1133555970	2190095100	1135105790	947489220	1548946180	1172953860	1
P49813	Tmod1	Tropomodulin-1	25.1138	25.3708	25.1054	25.0135	25.2049	25.1566	24.5384	25.1912	0.299998	1	0.128111	-0.715488			0	1	0	0	0	1	0	2	0	1	0	0	0	1	0	2	0	1	0	0	0	1	0	2	60115456	60032040	51258792	47983488	58478056	82956160	40654708	56200424	1
P49962	Srp9	Signal recognition particle 9 kDa protein	25.9736	25.8911	25.6757	25.6948	25.7886	25.8441	26.0997	25.6487	0.113271	1	-0.0364728	0.305341			3	4	4	2	4	4	3	3	3	4	4	2	4	4	3	3	3	4	4	2	4	4	3	3	117607456	162364048	145084640	142407504	157638240	106958464	128055032	93490176	1
P50096	Impdh1	Inosine-5'-monophosphate dehydrogenase 1	29.6844	29.6618	29.7003	29.4174	29.6988	29.6556	29.554	29.5636	0.00899195	1	-0.00201988	0.0267742			30	29	27	29	27	27	30	27	30	29	27	29	27	27	30	27	31	32	32	32	32	30	33	31	3281484800	2850482690	2912221440	3289808380	3283964420	2740323840	2648469500	1429862270	1
P50136	Bckdha	2-oxoisovalerate dehydrogenase subunit alpha, mitochondrial	31.605	31.4556	31.3546	31.3513	31.4373	31.5079	31.4158	31.6164	0.294694	1	-0.0527148	0.704815			36	34	39	39	40	36	35	39	36	34	39	39	40	36	35	39	36	34	39	39	40	36	35	39	8685961200	7117311000	5177878000	10241470500	6878691800	7746671100	4976995800	9893426200	1
P50171	Hsd17b8	(3R)-3-hydroxyacyl-CoA dehydrogenase	28.669	28.5169	28.6943	28.4904	28.7754	28.5346	28.4809	28.4925	0.0919076	1	0.0218182	-0.252248			6	6	6	6	6	4	5	6	6	6	6	6	6	4	5	6	6	6	6	6	6	4	5	6	577678140	583026940	635946180	574410180	589492160	529222048	716922430	670601790	1
P50247	Ahcy	Adenosylhomocysteinase	33.6133	33.5253	33.4764	33.7743	33.4293	33.5512	33.4009	33.5224	0.808041	1	0.121358	-1.62363			76	81	76	75	76	79	72	72	76	81	76	75	76	79	72	72	76	81	76	75	76	79	72	72	37773365000	25206933500	23852097500	50221765000	23431499800	30414510100	23517796400	31531311100	1
P50295	Nat2	Arylamine N-acetyltransferase 2	29.3561	29.3714	29.2075	29.2214	29.4354	29.3865	29.1743	29.3299	0.241261	1	-0.042419	0.594699			11	7	10	10	9	10	9	10	8	5	8	7	7	8	7	8	11	7	10	10	9	10	9	10	748799870	743903550	904109890	1038309630	737991300	718651140	641804610	1213500030	1
P50396	Gdi1	Rab GDP dissociation inhibitor alpha	27.7429	27.768	27.6117	27.2872	27.7711	27.8098	27.6505	27.7193	0.54185	1	-0.135214	1.16783			19	17	14	16	16	16	19	22	19	17	14	16	16	16	19	22	57	54	54	53	57	53	57	66	1099265020	1052433410	901583230	754552640	1052272640	1080753020	970992900	1080098180	1
P50428	Arsa	Arylsulfatase A	23.8465	24.7003	24.4463	23.8759	24.9984	25.0181	24.7007	24.4941	1.25797	1	-0.585599	2.37409			1	2	2	2	1	2	3	1	1	2	2	2	1	2	3	1	1	2	2	2	1	2	3	1	18525288	21234470	16283601	14287149	54090904	54941336	46489156	42153592	1
P50429	Arsb	Arylsulfatase B	29.5627	29.471	29.3821	29.4436	29.5712	29.4074	29.7052	29.5878	0.695487	1	-0.103011	1.43383			21	18	16	22	19	19	19	18	21	18	16	22	19	19	19	18	21	18	16	22	19	19	19	18	2393743870	2184899580	1860888320	1553876990	2383930880	2013492350	1679894270	1884689150	1
P50431	Shmt1	Serine hydroxymethyltransferase, cytosolic	28.1278	28.1005	28.0333	28.0307	28.1337	28.159	28.0968	28.1481	1.15372	1	-0.0613313	2.19908			19	23	19	22	20	22	17	17	19	23	19	22	20	22	17	17	20	24	20	23	21	24	18	18	1356062080	1374182140	1298624510	1505670910	1125957380	1528250110	1223580290	1565073540	1
P50516	Atp6v1a	V-type proton ATPase catalytic subunit A	32.6293	32.6662	32.565	32.4555	32.6103	32.5104	32.5501	32.6124	0.0550361	1	0.00818348	-0.15623			158	170	142	165	157	155	154	166	158	170	142	165	157	155	154	166	158	170	142	165	157	155	154	166	35284296000	38190457000	33555884000	28723148800	35556733000	34229985300	28176547800	33058701300	1
P50518	Atp6v1e1	V-type proton ATPase subunit E 1	27.9545	27.8414	27.4821	27.7879	27.8296	27.6738	27.9565	27.6683	0.0443247	1	-0.0155587	0.127152			10	12	9	11	10	9	10	11	9	10	8	8	8	8	7	8	10	12	9	11	10	9	10	11	837254980	745921150	634742850	758762240	746783870	690600320	809444030	617982850	1
P50543	S100a11	Protein S100-A11	28.8013	28.9886	28.641	28.811	29.0891	29.0921	28.833	28.6349	0.329596	1	-0.101782	0.774276			3	3	3	2	3	3	3	2	3	3	3	2	3	3	3	2	3	3	3	2	3	3	3	2	565956860	594875390	552270590	568157630	620579780	669082690	657176320	556544380	0.9994
P50544	Acadvl	Very long-chain specific acyl-CoA dehydrogenase, mitochondrial	28.5584	28.4144	28.6114	28.5084	28.571	28.5186	28.4311	28.3783	0.345052	1	0.0484228	-0.804496			30	28	29	35	27	28	30	31	30	28	29	35	27	28	30	31	30	28	29	35	27	28	30	31	2406527230	1884510080	2436035580	2201701120	2223808510	2145897600	2029466500	2114983680	1
P50580	Pa2g4	Proliferation-associated protein 2G4	32.2183	32.2733	32.2841	32.2978	32.2077	32.2446	32.298	32.3701	0.110363	1	-0.011734	0.298212			74	77	73	101	79	83	79	86	74	77	73	101	79	83	79	86	74	77	73	101	79	83	79	86	16507505700	14917019600	15109716000	16240789500	15090201600	16553894900	16644777000	19594856400	1
P50637	Tspo	Translocator protein	28.0493	24.0204	27.417	27.0559	27.4769	27.5586	27.7106	27.411	0.452097	1	-0.903604	1.00632			4	4	4	5	4	3	5	4	4	4	4	5	4	3	5	4	4	4	4	5	4	3	5	4	232969184	219655056	186648048	203851280	186318112	230879600	253182864	202255104	0.9994
P51125	Cast	Calpastatin	28.8983	28.5632	28.8769	28.7355	28.8367	29.0108	28.7295	28.7574	0.268723	1	-0.0651593	0.651913			8	7	8	8	6	11	9	8	8	7	8	8	6	11	9	8	8	7	8	8	6	11	9	8	722005700	519057056	895701180	1534443520	736729600	1194063100	1001196030	1372487680	1
P51150	Rab7a	Ras-related protein Rab-7a	30.9639	30.8458	30.8943	30.7745	31.0131	30.9825	30.8931	30.7784	0.299051	1	-0.0471587	0.713584			40	37	40	40	44	44	41	40	40	36	39	39	44	44	40	39	40	37	40	40	44	44	41	40	4504748500	4721098800	4124321020	4452220900	6256284700	4991225300	5043813400	4722664400	1
P51174	Acadl	Long-chain specific acyl-CoA dehydrogenase, mitochondrial	30.6647	30.6264	30.5775	30.49	30.7245	30.6179	30.571	30.5754	0.2567	1	-0.0325646	0.627034			59	57	54	52	54	57	64	58	59	57	54	52	54	57	64	58	59	57	54	52	54	57	64	58	7565666300	7410212400	7430349300	6338513900	8200003600	7452364300	7767311900	6231428100	1
P51175	Ppox	Protoporphyrinogen oxidase	28.3712	28.2901	28.4361	28.3438	28.2121	28.1413	28.3752	28.4791	0.295978	1	0.0583706	-0.707402			9	9	10	12	9	11	9	9	9	9	10	12	9	11	9	9	9	9	10	12	9	11	9	9	732779900	650426500	696747780	657451900	668898110	669113600	643555970	731967230	1
P51410	Rpl9	60S ribosomal protein L9	36.4632	36.6328	36.4754	36.6484	36.4526	36.4379	36.4516	36.4902	0.976669	1	0.0968781	-1.90443			194	201	192	194	178	185	195	191	194	201	192	194	178	185	195	191	194	201	192	194	178	185	195	191	188321120000	164718854000	128219423000	252437316000	124890694000	154520994000	132031676000	159673549000	1
P51432	Plcb3	1-phosphatidylinositol 4,5-bisphosphate phosphodiesterase beta-3	30.8267	30.807	30.7781	30.678	30.6857	30.818	30.8256	30.7801	0.0367998	1	-0.00490046	0.10637			34	38	33	34	34	33	31	34	34	38	33	34	34	33	31	34	34	38	33	34	34	33	31	34	4829046300	4226645500	3888224770	4626256900	4040495870	4411011100	3925648380	4130593020	1
P51569	Gla	Alpha-galactosidase A	25.6024	25.5975	25.55	25.351	25.2849	25.3482	25.7647	25.4715	0.186089	1	0.0578814	-0.475131			3	3	3	1	3	2	2	3	3	3	3	1	3	2	2	3	3	3	3	1	3	2	2	3	99007936	98651184	95605696	83177376	79455224	83045872	110965648	90413584	1
P51612	Xpc	DNA repair protein complementing XP-C cells homolog	28.8174	29.2626	28.9509	28.7534	28.8974	29.0806	29.1663	29.2587	0.52047	1	-0.154682	1.12986			3	6	4	4	3	4	4	6	3	6	4	4	3	4	4	6	3	6	4	4	3	4	4	6	746450180	476080576	578145470	1506027260	521112448	649781500	724826940	869439490	1
P51660	Hsd17b4	Peroxisomal multifunctional enzyme type 2	29.3433	29.3671	29.361	29.2656	29.3977	29.4284	29.357	29.4117	1.21802	1	-0.0644689	2.30683			50	52	49	48	58	53	51	51	50	52	49	48	58	53	51	51	50	52	49	48	58	53	51	51	4981731800	4648329700	5709324800	5951015900	5345713700	5316014600	5582452200	5683849200	1
P51670	Ccl9	C-C motif chemokine 9	26.969	27.0149	27.1487	26.8186	26.6592	27.0126	27.0712	27.0766	0.100103	1	0.0329199	-0.272819			3	3	2	3	2	2	3	4	3	3	2	3	2	2	3	4	3	3	2	3	2	2	3	4	151252896	153425152	170918048	147577168	153147872	159186336	186930768	171677376	0.9983
P51791	Clcn3	H(+)/Cl(-) exchange transporter 3	26.0988	26.0729	25.9007	25.6745	25.9306	26.0768	25.7388	25.5181	0.330071	1	0.120665	-0.77521			2	4	4	3	4	5	4	3	2	4	4	3	4	5	4	3	2	4	4	3	4	5	4	3	137243872	177808608	154095920	135963616	157534768	177989824	138691568	120993232	1
P51829	Adcy7	Adenylate cyclase type 7	28.7377	28.6419	28.8978	28.8565	28.7425	28.7427	28.7935	28.6477	0.337727	1	0.0518503	-0.790212			18	21	19	24	21	19	21	17	18	20	18	23	21	18	20	16	18	21	19	24	21	19	21	17	1824519300	1587051650	2641650430	2662103550	2053688190	2250477060	2813540350	2092561150	1
P51855	Gss	Glutathione synthetase	27.5743	27.4469	27.3766	27.3144	27.5887	27.5007	27.3564	27.0266	0.171653	1	0.0599804	-0.442673			13	11	10	13	11	11	10	9	13	11	10	13	11	11	10	9	13	11	10	13	11	11	10	9	724941060	878104320	925308540	890461500	847541820	692507520	645063420	677679300	1
P51859	Hdgf	Hepatoma-derived growth factor	28.9882	29.7119	29.7447	29.3825	29.5272	29.7507	29.4561	29.1694	0.0306411	1	-0.0190053	0.0891321			8	9	17	14	10	8	10	11	2	0	9	10	1	0	3	4	11	12	20	17	13	10	13	14	886767740	1227445890	1789246850	1168956160	1214179970	1313883140	1108764030	1036028610	1
P51863	Atp6v0d1	V-type proton ATPase subunit d 1	28.9412	28.4588	28.0489	27.9494	28.8253	28.4819	28.1819	28.5073	0.230588	1	-0.14953	0.572077			2	3	4	4	4	4	5	3	2	3	4	4	4	4	5	3	2	3	4	4	4	4	5	3	777391170	592862660	413156896	367804864	790419460	619941950	448853056	623776830	1
P51881	Slc25a5	ADP/ATP translocase 2	38.1106	38.2255	38.1019	38.3137	38.0533	38.1062	37.9854	37.9599	1.4353	1	0.161759	-2.67659			149	150	147	169	138	140	138	143	116	121	120	139	108	108	109	114	149	150	147	169	138	140	138	143	469527527000	344473764000	266429514000	588601160000	276151239000	346718405000	278568829000	341546172000	1
P51908	Apobec1	C->U-editing enzyme APOBEC-1	27.0826	27.0638	26.8509	26.7064	26.9672	26.8725	26.8773	27.0199	0.0293427	1	-0.00828886	0.0854708			14	16	9	9	14	12	11	10	14	16	9	9	14	12	11	10	14	16	9	9	14	12	11	10	583262080	712830080	554749950	420854688	571757310	508640224	515644000	551193980	1
P51912	Slc1a5	Neutral amino acid transporter B(0)	30.0166	29.789	29.79	30.0694	29.6665	29.9108	29.8572	29.8045	0.54554	1	0.106499	-1.17436			15	11	11	15	16	14	13	15	15	11	11	15	16	14	13	15	15	11	11	15	16	14	13	15	1429309700	1302491650	1134927870	1594277120	1474753790	1577114750	1388370300	975764350	1
P51943	Ccna2	Cyclin-A2	28.5784	28.724	28.6182	29.0355	28.7889	28.6763	29.046	28.5435	0.0587768	1	-0.024703	0.166251			8	7	8	7	9	9	10	8	8	7	8	7	9	9	10	8	8	7	8	7	9	9	10	8	732271360	692735170	759961980	985297020	820583620	742285700	867602430	613139070	1
P51949	Mnat1	CDK-activating kinase assembly factor MAT1	30.2142	30.3805	30.3261	30.3122	30.284	30.3464	30.1657	30.3768	0.094619	1	0.0150609	-0.259082			11	12	11	15	11	10	10	13	11	12	11	15	11	10	10	13	11	12	11	15	11	10	10	13	1882901760	1793356290	1693261820	2149005310	1373534980	1785853570	1672125820	1957915140	1
P51954	Nek1	Serine/threonine-protein kinase Nek1	28.5455	28.5407	28.5093	28.3022	28.5494	28.5321	28.4191	28.4094	0.0151707	1	-0.00307941	0.0448644			7	9	9	5	10	9	8	8	7	9	9	5	10	9	8	8	7	9	9	5	10	9	8	8	899074690	723862850	1041238340	622224450	695116930	808318140	940838140	773547650	1
P51965	UBE2E1	Ubiquitin-conjugating enzyme E2 E1	28.4405	28.5694	28.751	28.6574	28.497	28.5248	28.6626	28.5663	0.22299	1	0.0418806	-0.555831			11	14	14	11	11	11	14	12	0	0	0	0	0	0	0	0	11	14	14	11	11	11	14	12	630879940	583950270	994664190	1165020290	671267580	750229570	1092058240	1114323460	1
P52019	Sqle	Squalene monooxygenase	26.2775	26.3068	26.361	26.256	26.1732	26.3996	26.1621	26.2522	0.39624	1	0.0535121	-0.902499			8	10	9	13	11	10	12	5	8	10	9	13	11	10	12	5	8	10	9	13	11	10	12	5	303352288	380154016	398703872	401776096	385649760	355197152	424561216	226657856	1
P52293	Kpna2	Importin subunit alpha-1	30.603	30.5989	30.6915	30.5789	30.6701	30.6586	30.645	30.524	0.0526325	1	-0.0063076	0.149755			33	39	39	41	40	39	36	34	33	39	39	41	40	39	36	34	33	39	39	41	40	39	36	34	6593244700	6162060800	5624760300	7019101200	6233113600	6723729900	6712691200	6819824600	1
P52332	Jak1	Tyrosine-protein kinase JAK1	28.6367	28.7046	28.659	28.4544	28.6724	28.5754	28.6923	28.5979	0.126355	1	-0.0208297	0.337047			29	31	27	31	29	27	26	31	29	31	27	31	29	27	26	31	29	31	27	31	29	27	26	31	1988476930	1994071040	2337131260	1831335420	2182125310	2171481340	2489854720	2253544190	1
P52431	Pold1	DNA polymerase delta catalytic subunit	30.1562	30.0431	30.0415	30.0649	30.1191	30.149	30.075	30.2097	0.780538	1	-0.0617795	1.57751			64	60	70	74	73	67	70	73	64	60	70	74	73	67	70	73	64	60	70	74	73	67	70	73	5896983000	5256205800	6312364500	7734232600	5774695900	5920882700	6228129800	7492795900	1
P52432	Polr1c	DNA-directed RNA polymerases I and III subunit RPAC1	28.6374	28.6681	28.7139	28.5863	28.6519	28.7779	28.7074	28.6263	0.404728	1	-0.0394478	0.91847			26	26	27	29	25	27	25	25	26	26	27	29	25	27	25	25	26	26	27	29	25	27	25	25	1433190140	1639182460	2085872380	1771361150	1662992000	1692197630	2020776580	1670326270	1
P52479	Usp10	Ubiquitin carboxyl-terminal hydrolase 10	30.5456	30.4044	30.6112	30.6122	30.6061	30.6358	30.5299	30.5556	0.296046	1	-0.0385089	0.707539			32	34	33	35	31	32	33	33	32	34	33	35	31	32	33	33	32	34	33	35	31	32	33	33	4097326080	3613432060	4071790850	8137626600	3699917310	4485703700	4331283500	5274113000	1
P52480	Pkm	Pyruvate kinase PKM	37.1149	37.1685	37.1531	37.0478	37.1338	37.1816	37.091	37.0729	0.011576	1	0.00124454	-0.0343694			1635	1575	1510	1529	1555	1551	1518	1558	1544	1489	1431	1439	1470	1468	1436	1463	1635	1575	1510	1529	1555	1551	1518	1558	929257820000	929429590000	971144040000	761314540000	920745280000	919228580000	928289850000	1023030200000	1
P52483	Ube2e3	Ubiquitin-conjugating enzyme E2 E3	25.3662	24.2548	26.8383	24.7634	26.7877	26.9761	26.3853	26.7967	1.33085	1	-1.43076	2.49756			2	2	4	2	2	3	2	3	0	0	1	0	0	0	0	0	5	6	8	6	5	8	5	8	147062960	127663088	192475232	148507424	239196688	258746640	137333392	212140272	1
P52503	Ndufs6	NADH dehydrogenase [ubiquinone] iron-sulfur protein 6, mitochondrial	26.7701	26.6209	26.5249	26.637	26.8486	26.7578	26.7063	26.4988	0.302868	1	-0.0646615	0.721244			9	7	8	6	9	9	6	7	9	7	8	6	9	9	6	7	9	7	8	6	9	9	6	7	278120448	274109056	284412672	238992336	359038112	347050528	292991200	213184464	1
P52623	Uck1	Uridine-cytidine kinase 1	25.8322	25.5151	25.8598	25.7409	25.8139	25.4984	25.6765	25.4361	0.517812	1	0.130749	-1.12513			2	3	2	2	3	1	4	1	2	3	2	2	3	1	4	1	2	3	2	2	3	1	4	1	104928136	133633056	160002176	152016160	113361680	129101648	151968864	128590480	1
P52633	Stat6	Signal transducer and transcription activator 6	28.3696	28.2953	28.2536	28.0867	28.2567	28.3206	28.234	28.0165	0.196066	1	0.0443335	-0.497261			26	29	31	30	33	30	28	30	26	29	31	30	33	30	28	30	26	29	31	30	33	30	28	30	2199813120	2081883140	2097232640	1717519490	1985358850	2296487170	1902629380	1664494340	1
P52825	Cpt2	Carnitine O-palmitoyltransferase 2, mitochondrial	30.8337	30.8225	30.7921	30.827	30.8668	30.7852	30.7692	30.8943	0.117424	1	-0.0100574	0.315469			27	32	32	33	33	34	31	37	27	32	32	33	33	34	31	37	27	32	32	33	33	34	31	37	4733897700	4027675900	3378691070	6382971900	3589255170	4275229440	4793062400	4499753000	1
P52850	Ndst2	Bifunctional heparan sulfate N-deacetylase/N-sulfotransferase 2	26.4757	26.297	26.2866	26.7343	26.1928	26.2896	24.4832	27.3352	0.25451	1	0.373205	-0.622474			2	3	2	1	4	0	2	1	2	3	2	1	4	0	2	1	2	3	2	1	4	0	2	1	122920968	125555376	114473472	177400480	101239104	113525136	100178776	311148160	0.9902
P52912	Tia1	Cytotoxic granule associated RNA binding protein TIA1	27.1637	27.3679	24.1816	26.2469	27.2121	27.1788	26.8006	27.0202	0.507789	1	-0.812907	1.10721			5	6	5	3	4	5	3	4	5	6	5	3	4	5	3	4	11	12	10	9	10	9	9	11	300203136	314817536	234724032	211650336	278236160	277017152	209785984	275448352	1
P52927	Hmga2	High mobility group protein HMGI-C	29.3795	29.3672	30.1203	29.6222	29.7851	29.9214	29.8959	29.8384	0.635703	1	-0.237925	1.33154			12	10	13	13	11	13	12	13	12	10	13	13	11	13	12	13	12	10	13	13	11	13	12	13	1695958140	1444516610	2744970500	2157391360	2161093630	2443621120	2305964030	2525695230	1
P53026	Rpl10a	60S ribosomal protein L10a	30.9774	31.2427	30.9058	30.8944	31.2122	30.8261	31.0647	30.7744	0.100039	1	0.0357189	-0.272657			20	24	23	21	22	14	22	16	20	24	23	21	22	14	22	16	20	24	23	21	22	14	22	16	5041983000	3877298180	2391932930	5993041400	3204982530	3729561340	2873705980	3825805570	1
P53349	Map3k1	Mitogen-activated protein kinase kinase kinase 1	28.0857	27.9257	27.968	27.8033	28.1085	27.9542	28.0034	27.9422	0.348593	1	-0.0563993	0.811375			6	9	11	8	8	9	8	11	6	9	11	8	8	9	8	11	6	9	11	8	8	9	8	11	562590460	516581600	522867648	457474784	581822850	454533280	502156928	516734944	1
P53395	Dbt	Lipoamide acyltransferase component of branched-chain alpha-keto acid dehydrogenase complex, mitochondrial	32.2747	31.9559	32.1496	32.196	32.1343	31.9724	32.0945	32.0042	0.556375	1	0.0927081	-1.19347			18	17	17	15	16	15	17	16	18	17	17	15	16	15	17	16	18	17	17	15	16	15	17	16	7809981400	5942062100	4798526000	9664448500	4996308500	5616757200	4458620900	4666866200	1
P53564	Cux1	Homeobox protein cut-like 1	31.4233	31.4016	31.4894	31.3811	31.563	31.5155	31.4134	31.5232	1.04557	1	-0.0799356	2.01889			59	60	52	54	57	66	57	57	34	35	30	29	32	42	36	36	59	60	52	54	57	66	57	57	10249411600	7845296600	9311387600	13827730400	9006613500	8924165100	8131129300	9004063700	1
P53566	Cebpa	CCAAT/enhancer-binding protein alpha	26.9937	26.8493	26.8546	26.7836	26.6839	26.8834	26.5926	27.099	0.179136	1	0.055563	-0.459564			3	5	5	4	5	4	4	5	3	5	5	4	5	4	4	5	3	5	5	4	5	4	4	5	206761152	192174992	183896768	186408192	162923904	194109280	155380416	245299696	1
P53569	Cebpz	CCAAT/enhancer-binding protein zeta	30.7749	30.787	31.0708	31.0155	30.914	31.0081	31.0078	30.9996	0.384254	1	-0.0703111	0.879816			17	21	17	20	20	21	20	22	17	21	17	20	20	21	20	22	17	21	17	20	20	21	20	22	2390562300	2526077700	3708485380	4924468200	2795296510	3106360320	4273831170	4313176600	1
P53657	Pklr	Pyruvate kinase PKLR	30.2612	29.2059	29.3588	28.9977	29.2579	30.7363	28.8443	29.0999	0.0191808	1	-0.0287356	0.0564768			9	8	9	7	9	13	7	6	9	8	9	7	9	13	7	6	100	94	88	97	94	96	89	101	1559122050	767022020	861041660	711083780	755139200	2290720770	640004540	794867520	1
P53702	Hccs	Holocytochrome c-type synthase	31.1587	31.0274	31.0147	30.9633	31.0722	31.0982	30.9634	31.055	0.0422547	1	-0.00618029	0.121465			45	44	43	39	51	43	38	46	45	44	43	39	51	43	38	46	45	44	43	39	51	43	38	46	6954317300	5977269800	7495745000	8747362300	5635766300	5994921000	6564501000	7955756000	1
P53762	Arnt	Aryl hydrocarbon receptor nuclear translocator	27.4979	27.5195	27.7174	27.552	27.596	27.3376	27.6662	27.7717	0.0721702	1	-0.0211711	0.201594			14	11	16	16	13	14	13	16	13	10	15	15	13	13	12	15	14	11	16	16	13	14	13	16	607671420	627640830	871066940	930964990	750966910	689051650	814658560	720650560	1
P53798	Fdft1	Squalene synthase	24.5576	24.8094	25.4341	25.5673	25.8572	24.9443	25.626	25.6296	0.645411	1	-0.422168	1.34824			2	3	2	1	1	2	2	2	2	3	2	1	1	2	2	2	2	3	2	1	1	2	2	2	40324436	65227472	46010560	82879184	32340186	55341184	86469432	88850448	1
P53808	Pctp	Phosphatidylcholine transfer protein	24.5752	25.7717	25.9968	24.1996	25.5136	25.4169	25.0748	23.7534	0.122199	1	0.196201	-0.327039			1	0	2	2	2	1	3	2	1	0	2	2	2	1	3	2	1	0	2	2	2	1	3	2	42434564	40256452	31561288	32205906	62087260	56607360	45557120	37387360	1
P53810	Pitpna	Phosphatidylinositol transfer protein alpha isoform	30.3393	30.4926	30.4343	30.3614	30.3916	30.3842	30.3128	30.3767	0.464891	1	0.0406008	-1.02971			21	23	23	26	24	21	23	27	21	23	23	26	24	21	23	27	21	23	23	26	24	21	23	27	2123976190	2933524740	3035769090	3015854850	2573002750	2716300800	2657136640	2799392260	1
P53811	Pitpnb	Phosphatidylinositol transfer protein beta isoform	28.873	29.0928	29.1717	29.0156	28.9735	28.9231	29.0742	29.1834	0.00111137	1	-0.000286579	0.00333882			17	20	24	24	19	19	19	22	17	20	24	24	19	19	19	22	17	20	24	24	19	19	19	22	1730718590	2105092990	2412978430	2301079810	1901920130	1834805500	2247124990	2426535940	1
P53994	Rab2a	Ras-related protein Rab-2A	29.5469	29.4685	29.6183	29.5565	29.6413	29.5545	29.5064	29.4669	0.0374778	1	0.00525331	-0.108255			27	28	22	26	23	26	23	25	22	23	18	22	20	21	19	23	27	28	22	26	23	26	23	25	2333839100	2555415550	2899382270	3036413950	3001577470	2720242690	3061592320	3307401980	1
P53995	Anapc1	Anaphase-promoting complex subunit 1	29.0111	28.9715	28.9063	29.1905	28.9969	29.0714	29.0589	28.5389	0.309449	1	0.103368	-0.734396			38	36	30	36	35	36	40	24	38	36	30	36	35	36	40	24	38	36	30	36	35	36	40	24	2280258050	2036715010	2090402300	2953973250	2312930560	2398367230	2742976510	1762308100	1
P53996	Cnbp	CCHC-type zinc finger nucleic acid binding protein	27.3098	27.002	27.4887	27.5465	27.4129	27.3939	27.2133	27.3116	0.00982104	1	0.00381613	-0.0292158			6	6	7	9	9	12	7	8	6	6	7	9	9	12	7	8	6	6	7	9	9	12	7	8	528390112	275754592	546273220	370992800	595042620	582068420	366203808	379554496	1
P54071	Idh2	Isocitrate dehydrogenase [NADP], mitochondrial	34.8932	34.8396	34.9225	34.905	34.8771	34.8881	34.8382	34.8758	0.4311	1	0.0202503	-0.967636			107	107	100	110	109	106	108	106	99	99	94	102	101	96	102	100	107	107	100	110	109	106	108	106	48516043000	46669906000	37543014000	82256642000	36936987000	51678310000	35582075000	39086473000	1
P54099	Polg	DNA polymerase subunit gamma-1	24.5925	24.6773	25.7182	25.6459	25.6705	25.6238	24.2284	25.3539	0.0467359	1	-0.0606804	0.133749			3	3	4	4	4	2	5	3	3	3	4	4	4	2	5	3	3	3	4	4	4	2	5	3	48111800	39966092	86602544	117509104	139894000	84328880	0	70269096	1
P54103	Dnajc2	DnaJ homolog subfamily C member 2	31.5768	31.5814	31.6257	31.5936	31.5697	31.6116	31.5898	31.7296	0.353701	1	-0.0307994	0.821271			56	66	58	59	63	57	56	65	56	66	58	59	63	57	56	65	56	66	58	59	63	57	56	65	5412104200	5317950500	7468355100	8519887400	6206702600	6250323500	6650703900	9292375000	1
P54116	Stom	Stomatin	33.7081	33.7084	33.5314	33.5549	33.6269	33.5339	33.4922	33.5304	0.693686	1	0.0798321	-1.43077			43	41	50	54	43	40	43	44	38	37	48	50	40	37	39	40	43	41	50	54	43	40	43	44	18520754200	15965996000	14804764700	38508683000	11620231200	16820637700	13411912700	18905530400	1
P54227	Stmn1	Stathmin	33.6995	33.3787	33.9891	33.8642	33.8505	33.5326	33.7309	33.6346	0.114289	1	0.0457191	-0.307828			53	43	50	44	52	48	52	41	40	33	39	33	42	39	42	30	53	43	50	44	52	48	52	41	26400671700	25516732400	44027908000	23258484700	33534629900	30200182800	36688622000	23995846700	1
P54265	Dmpk	Myotonin-protein kinase	25.9268	23.8957	25.9657	26.0959	24.2634	26.0616	26.6018	24.8257	0.01475	1	0.0329061	-0.0436403			2	2	4	3	1	4	4	5	2	2	4	3	1	4	4	5	2	2	4	3	1	4	4	5	100301456	76603496	92548112	115229440	66644380	112441088	160992544	89557024	1
P54276	Msh6	DNA mismatch repair protein Msh6	31.6	31.8462	31.7887	31.6865	31.8343	31.8744	31.7662	31.7719	0.643867	1	-0.0813432	1.34558			78	89	79	89	86	88	80	90	78	89	79	89	86	88	80	90	78	89	79	89	86	88	80	90	10048315400	11410240500	10748263400	15207750700	10237646800	10624573400	9891024900	11903243300	1
P54279	Pms2	Mismatch repair endonuclease PMS2	28.4795	28.7008	28.5343	28.5873	28.5987	28.5704	28.6719	28.7314	0.522702	1	-0.067606	1.13384			6	12	11	10	8	8	7	12	6	12	11	10	8	8	7	12	6	12	11	10	8	8	7	12	661604860	952221120	993992060	1259580540	781636100	867112450	1308823170	1385239300	1
P54310	Lipe	Hormone-sensitive lipase	27.7371	27.6578	27.6855	27.6531	27.7075	27.6459	27.6959	27.7707	0.279797	1	-0.0216517	0.674607			18	20	17	23	16	17	16	18	18	20	17	23	16	17	16	18	18	20	17	23	16	17	16	18	935143680	1044671420	973392640	1167071360	983060670	946090180	1115690240	959923070	1
P54726	Rad23a	UV excision repair protein RAD23 homolog A	28.0038	27.4173	28.1891	28.1523	28.1682	27.9495	27.7521	28.0028	0.0486143	1	-0.0275593	0.138867			7	8	6	8	8	8	6	7	7	8	6	8	8	8	6	7	7	8	7	10	9	9	7	7	540662660	367010656	825203390	896969470	707796100	444938208	531247872	682929220	1
P54728	Rad23b	UV excision repair protein RAD23 homolog B	29.5566	29.1426	29.1658	29.2334	29.4353	29.4057	29.2959	29.0151	0.0339626	1	-0.0133481	0.0984551			13	12	12	12	13	15	11	11	13	12	11	10	12	14	10	11	13	12	12	12	13	15	11	11	1631308800	1379574020	1384735740	1266941820	1620536830	1953129730	1401859330	1160202880	1
P54729	Nub1	NEDD8 ultimate buster 1	28.2957	28.4227	28.4876	28.23	28.4827	28.3794	28.3632	28.3786	0.267147	1	-0.0420094	0.648665			25	24	33	27	30	25	27	25	25	24	33	27	30	25	27	25	25	24	33	27	30	25	27	25	1611302910	1617486210	2209305340	2534752510	1939835260	1725193980	1742744960	2213346820	1
P54731	Faf1	FAS-associated factor 1	30.1798	30.0234	30.2762	30.0209	30.0837	30.1271	30.0254	30.2672	0.00310805	1	-0.00075531	0.00931607			18	17	20	21	19	20	20	24	18	17	20	21	19	20	20	24	18	17	20	21	19	20	20	24	1645086720	1929375360	2245920770	2810765310	1960857860	2061318400	1785933950	2696239870	1
P54775	Psmc4	26S proteasome regulatory subunit 6B	32.0693	31.953	32.0056	31.9505	31.8893	31.9652	31.9672	31.9527	0.748783	1	0.0509896	-1.52408			52	49	46	47	46	45	39	51	52	49	46	47	46	45	39	51	52	50	47	48	47	45	40	52	9962346500	9641279500	10315411500	13381233700	8875148300	9473268700	11160395800	11703170000	1
P54818	Galc	Galactocerebrosidase	27.0224	26.8771	27.2029	27.4466	27.2329	26.8868	26.9067	26.9368	0.445505	1	0.14643	-0.99422			6	4	5	4	5	5	3	5	6	4	5	4	5	5	3	5	6	4	5	4	5	5	3	5	242700784	228932288	269187744	367641600	270565696	238775232	212228720	187959104	1
P54822	Adsl	Adenylosuccinate lyase	32.063	31.8473	31.8806	31.8198	31.9799	31.8798	31.8365	31.7263	0.253071	1	0.0470529	-0.619473			43	39	38	45	43	41	39	43	43	39	38	45	43	41	39	43	43	39	38	45	43	41	39	43	11481279500	10543082500	8429853200	16040150000	9588267000	10188799000	8581708800	10721109000	1
P54823	Ddx6	Probable ATP-dependent RNA helicase DDX6	33.0204	32.955	33.0577	32.961	33.1155	33.0524	32.9806	32.8416	0.00525561	1	0.00100231	-0.0157148			49	46	46	56	51	46	46	41	49	46	46	56	51	46	46	41	49	46	46	56	51	46	46	41	15137093600	12931337200	11514894300	30960916500	12580545500	11851951100	10577458200	10529308700	1
P54923	Adprh	ADP-ribosylhydrolase ARH1	30.859	31.0271	31.1069	30.9551	31.0554	31.0071	31.0167	31.0234	0.30125	1	-0.0386195	0.717999			24	30	24	28	28	26	25	25	24	30	24	28	28	26	25	25	24	30	24	28	28	26	25	25	3017062910	3389879550	3688464130	5079796700	3611688960	3252641280	3477662720	4183852030	1
P54987	Acod1	Cis-aconitate decarboxylase	26.7691	26.838	26.6804	26.5684	26.6037	26.6264	26.6617	26.6493	0.628322	1	0.078691	-1.31881			4	6	5	3	5	4	4	4	4	6	5	3	5	4	4	4	4	6	5	3	5	4	4	4	181038960	196322480	397155840	160732256	419505728	198394080	452189408	339265408	1
P55012	Slc12a2	Solute carrier family 12 member 2	28.6971	28.6437	28.5916	28.6722	28.6339	28.7103	28.6673	28.3466	0.302348	1	0.0616016	-0.720201			24	22	20	20	22	21	21	21	24	22	20	20	22	21	21	21	24	22	20	20	22	21	21	21	1603952380	1494204930	1340581630	1690208130	1629624700	1705903360	2309558020	1304622460	1
P55065	Pltp	Phospholipid transfer protein	26.1345	26.2393	26.1486	26.3149	26.2704	26.4782	26.254	26.3468	0.993417	1	-0.128025	1.93225			7	6	8	8	8	7	6	8	7	6	8	8	8	7	6	8	7	6	8	8	8	7	6	8	292532384	308335328	281307104	319362528	310574304	352582112	265170864	322455552	1
P55096	Abcd3	ATP-binding cassette sub-family D member 3	29.2743	29.2317	29.2333	29.3384	29.2334	29.282	29.3344	29.2348	0.0167588	1	-0.00171185	0.0494751			25	27	24	29	24	23	22	21	25	26	24	28	24	23	22	21	25	27	24	29	24	23	22	21	1643168640	2114750590	2570071810	3827856640	2240289790	2508881920	2728071420	2818311170	1
P55194	Sh3bp1	SH3 domain-binding protein 1	28.9509	29.1912	29.1333	29.0296	29.0151	29.1063	28.9835	29.2246	0.0276458	1	-0.00613785	0.0806711			29	26	30	25	30	29	23	28	29	26	30	25	30	29	23	28	30	27	31	26	31	30	24	29	1556599170	1897706110	1992497790	2112994560	2494413820	1830980610	1667432830	2195560190	1
P55200	Kmt2a	Histone-lysine N-methyltransferase 2A	29.8854	29.8355	29.9425	29.8743	29.9153	29.9701	29.9835	29.974	1.52337	1	-0.0762849	2.82978			21	21	19	23	28	20	20	24	19	20	18	23	27	18	18	23	21	21	19	23	28	20	20	24	3567802880	1278280320	4415283700	1847000450	5226558000	1584311550	4402149900	3466539520	1
P55258	Rab8a	Ras-related protein Rab-8A	26.9535	26.8399	24.4734	26.3364	26.9661	26.8787	26.9496	23.7318	0.00652863	1	0.019207	-0.0194933			4	5	3	4	3	2	2	5	4	5	3	4	3	2	2	5	4	5	3	4	3	2	2	5	193322976	172718288	143745568	164709456	256913504	191182848	250704192	114192400	1
P55264	Adk	Adenosine kinase	29.1823	29.2773	29.3849	29.2449	29.3574	29.3449	29.3444	29.3172	0.787171	1	-0.068635	1.58864			24	19	21	14	23	22	20	16	24	19	21	14	23	22	20	16	24	19	21	14	23	22	20	16	2165212670	2134988290	2621947650	2556624380	2577557250	2341011200	2511082240	2477515520	1
P55302	Lrpap1	Alpha-2-macroglobulin receptor-associated protein	31.148	31.3577	31.5257	31.0997	31.3098	31.2455	31.2097	31.1679	0.188797	1	0.0495248	-0.481162			30	32	33	30	38	31	25	34	30	32	33	30	38	31	25	34	30	32	33	30	38	31	25	34	7176098300	7612845600	7821341700	8439214100	6332242900	6601921500	5523093500	8162740200	1
P55937	Golga3	Golgin subfamily A member 3	28.9119	28.8453	28.9067	28.8118	28.8836	28.891	28.8728	28.9612	0.478216	1	-0.0332084	1.05393			61	54	57	53	58	55	56	71	61	54	57	53	58	55	56	71	61	54	57	53	58	55	56	71	4388849200	4409247700	5125847600	4306755600	4542272000	4581168100	4751773200	5082995700	1
P56135	Atp5mf	ATP synthase subunit f, mitochondrial	30.8569	31.0831	30.9809	31.1	31.0828	30.9489	30.9419	30.7516	0.362535	1	0.0739255	-0.838311			13	11	15	18	16	17	14	13	13	11	15	18	16	17	14	13	13	11	15	18	16	17	14	13	3741525500	3714905090	2514443780	5292678700	3220665340	3848301060	2366701570	2867325700	1
P56183	Rrp1	Ribosomal RNA processing protein 1 homolog A	31.2939	31.2677	31.3656	31.456	31.3205	31.3677	31.3508	31.4862	0.262064	1	-0.0354981	0.638165			45	42	41	46	42	41	48	48	45	42	41	46	42	41	48	48	45	42	41	46	42	41	48	48	5252940800	5954706900	7504216100	8178700800	5932971500	6601425400	6824501800	8603680800	1
P56212	Arpp19	cAMP-regulated phosphoprotein 19	28.6657	28.5744	28.851	28.9789	28.7371	28.6344	28.8731	28.5257	0.262418	1	0.0749435	-0.638898			6	6	8	7	7	4	6	7	6	6	8	7	7	4	6	7	6	6	8	7	7	4	6	7	546849920	510029856	629801540	1854422660	439637824	511210304	1012134080	464070784	1
P56376	Acyp1	Acylphosphatase-1	31.1031	31.0227	30.9744	30.8619	30.8423	31.2521	30.8606	30.7572	0.20408	1	0.0624609	-0.514864			4	6	5	5	5	5	6	6	4	6	5	5	5	5	6	6	4	6	5	5	5	5	6	6	2565525760	1973606660	1842708990	3282855680	1911992320	3033848580	2099631360	1913816830	1
P56379	Atp5mj	ATP synthase subunit ATP5MJ, mitochondrial	27.2212	27.3864	25.2912	24.9156	25.7409	26.8242	26.9491	25.8739	0.071965	1	-0.143431	0.201058			2	5	1	1	2	3	3	0	2	5	1	1	2	3	3	0	2	5	1	1	2	3	3	0	124138336	247640848	47288968	50889600	55539952	118483368	128886480	68858472	1
P56382	Atp5f1e	ATP synthase subunit epsilon, mitochondrial	33.9172	33.9685	33.8244	34.8877	33.7944	33.8361	34.0601	34.1771	0.287839	1	0.182485	-0.690958			6	9	7	8	6	6	7	8	6	9	7	8	6	6	7	8	6	9	7	8	6	6	7	8	20885219300	21512026100	13732357100	38493520000	14351721500	15137951700	17764012000	21321588700	1
P56391	Cox6b1	Cytochrome c oxidase subunit 6B1	30.5064	30.4568	30.477	30.8938	30.4757	30.3445	30.5673	30.4962	0.442532	1	0.112583	-0.988749			14	14	14	15	15	14	15	14	14	14	14	15	15	14	15	14	14	14	14	15	15	14	15	14	2897544190	1985101950	1893136000	4076694780	1836667900	2367614210	1948600700	2195057410	1
P56395	Cyb5a	Cytochrome b5	29.5841	29.658	29.3198	30.0019	29.6914	29.4051	29.5733	29.6131	0.179007	1	0.0702529	-0.459274			8	11	12	15	11	9	12	10	4	5	6	4	8	5	6	5	8	11	12	15	11	9	12	10	1174756480	1154386430	1137152000	2404098300	1308348160	1055884290	1166070020	1353966080	1
P56399	Usp5	Ubiquitin carboxyl-terminal hydrolase 5	33.2346	33.2226	33.1877	33.1093	33.2121	33.2339	33.1202	33.171	0.0392602	1	0.00427055	-0.113199			103	107	106	99	106	103	98	107	103	107	106	99	106	103	98	107	103	107	106	99	106	103	98	107	38433473000	28234633200	21639440400	46945309000	24534929400	30867933200	20766240800	28509059100	1
P56477	Irf5	Interferon regulatory factor 5	32.8094	32.6988	32.697	32.7929	32.7333	32.5997	32.7553	32.8284	0.136404	1	0.0203447	-0.361013			22	23	24	27	24	21	29	24	22	23	24	27	24	21	29	24	22	23	24	27	24	21	29	24	9656483800	8861722600	5916182000	19392591900	6383982100	7705215000	7177013800	8854926300	1
P56480	Atp5f1b	ATP synthase subunit beta, mitochondrial	34.6939	34.6903	34.5699	34.6411	34.7	34.6374	34.5475	34.4069	0.49578	1	0.0758314	-1.08565			266	266	281	275	280	284	267	251	266	266	281	275	280	284	267	251	266	266	281	275	280	284	267	251	93184688000	91269235000	97722081000	106352927000	92736201000	87005880000	94534402000	82158690000	1
P56542	Dnase2	Deoxyribonuclease-2-alpha	27.4565	27.2162	27.2029	26.8955	27.3057	27.3872	27.2698	27.3093	0.484328	1	-0.125239	1.06499			6	4	4	5	6	7	5	6	6	4	4	5	6	7	5	6	6	4	4	5	6	7	5	6	465071872	424060160	328747520	404832832	565861440	639020740	548463040	544976260	1
P56546	Ctbp2	C-terminal-binding protein 2	29.6816	29.8988	29.906	29.8003	29.9493	29.8375	29.8424	29.8647	0.386057	1	-0.0517759	0.883238			26	29	32	31	31	30	31	31	14	18	19	14	15	16	15	13	26	29	32	31	31	30	31	31	3041311230	2847289340	2864506110	2852685310	2861502210	2512460540	2893683460	2709524220	1
P56581	Tdg	G/T mismatch-specific thymine DNA glycosylase	26.7784	27.0061	27.2006	26.888	27.0582	26.9688	26.9964	27.1935	0.359501	1	-0.0859451	0.832469			5	6	6	3	6	6	7	6	5	6	6	3	6	6	7	6	5	6	6	3	6	6	7	6	287204576	389159744	432598848	226867488	392256096	316408736	245377344	305131744	1
P56671	Maz	Myc-associated zinc finger protein	26.0095	26.5358	27.1204	26.0811	26.6349	27.1477	27.0566	27.3658	1.07045	1	-0.614578	2.06026			3	3	3	0	3	3	1	3	3	3	3	0	3	3	1	3	5	5	5	0	5	5	3	5	117930256	151501680	179139632	78542976	135177376	213203616	260047136	240212336	1
P56812	Pdcd5	Programmed cell death protein 5	26.9909	26.7232	27.0644	26.993	27.3243	27.0527	27.5791	26.7341	0.542867	1	-0.229678	1.16963			5	6	5	5	6	5	7	5	5	6	5	5	6	5	7	5	5	6	5	5	6	5	7	5	295569952	271033504	312765248	292525824	366680512	307803872	421514272	239739152	1
P56873	Znrd2	Protein ZNRD2	26.8581	26.6665	26.9252	26.9299	26.7894	26.7564	27.0291	26.645	0.149883	1	0.0399323	-0.392666			8	8	9	11	9	9	13	8	8	8	9	11	9	9	13	8	8	8	9	11	9	9	13	8	312409760	219703456	239111024	403624512	207407168	274207328	382246560	299250816	1
P56959	Fus	RNA-binding protein FUS	30.4689	30.5467	30.7177	30.7174	30.6651	30.6558	30.5873	30.5969	0.0740982	1	-0.0135741	0.206614			97	104	101	89	99	97	111	103	97	104	101	89	99	97	111	103	97	104	101	89	99	97	111	103	8135079400	7591582200	12529526800	15366196200	8631167000	11282187300	9983515600	11655929900	1
P56960	Exosc10	Exosome component 10	30.5707	30.5492	30.6721	30.4176	30.55	30.5939	30.5015	30.5339	0.047821	1	0.00761747	-0.136707			73	68	69	71	71	70	75	74	73	68	69	71	71	70	75	74	73	68	69	71	71	70	75	74	9192888300	7589943800	8217428500	9090736100	8589126700	8060000300	7555689000	8399906300	1
P57080	Usp25	Ubiquitin carboxyl-terminal hydrolase 25	30.342	30.2906	30.391	30.2429	30.3099	30.2275	30.4009	30.3903	0.111333	1	-0.0154824	0.300592			28	27	30	28	30	29	29	32	28	27	30	28	30	29	29	32	28	27	30	28	30	29	29	32	3629064450	3388854780	3226470140	4871863300	2773053180	2601541380	3322936830	3278197250	1
P57716	Ncstn	Nicastrin	30.7785	30.8747	30.9862	31.0322	30.885	30.979	31.0568	31.2179	0.610695	1	-0.116788	1.28833			14	13	17	17	14	14	14	17	14	13	17	17	14	14	14	17	14	13	17	17	14	14	14	17	2465271040	2618684930	3772924420	4123065340	2509167100	2899485440	3774309120	4548660700	1
P57746	Atp6v1d	V-type proton ATPase subunit D	28.4077	28.4143	28.2668	28.4168	28.5092	28.5343	28.6653	28.2998	0.732997	1	-0.125781	1.49743			15	15	14	16	16	15	14	17	15	15	14	16	16	15	14	17	16	16	15	17	17	15	15	18	953270910	860706240	1000138370	1042588290	981755140	874698300	1674384000	1009584770	1
P57759	Erp29	Endoplasmic reticulum resident protein 29	26.4232	26.4761	26.4058	26.6769	26.5909	26.3207	26.6037	26.2151	0.217327	1	0.0629187	-0.543644			10	13	9	13	14	10	10	5	10	13	9	13	14	10	10	5	10	13	9	13	14	10	10	5	333785504	357194144	380050720	692862270	381892800	300173856	293031936	250125280	1
P57776	Eef1d	Elongation factor 1-delta	34.2274	34.1995	34.2929	34.452	34.1778	34.2823	34.2215	34.2777	0.374104	1	0.0531235	-0.860487			122	114	115	128	106	113	120	121	122	114	115	128	106	113	120	121	122	114	115	128	106	113	120	121	54687396000	45557875000	42440266000	76759417000	40733381000	50044637000	39451394000	49822712000	1
P57780	Actn4	Alpha-actinin-4	34.1554	34.0929	34.1285	34.0331	34.1236	34.0694	34.0957	34.0712	0.16389	1	0.0124702	-0.424992			295	301	295	291	304	296	292	296	231	233	223	225	238	229	221	229	295	301	295	291	304	296	292	296	66004906000	63402455000	80082706000	82022244000	58650796000	61611893000	74602922000	84627538000	1
P57784	Snrpa1	U2 small nuclear ribonucleoprotein A'	28.5043	28.689	28.8962	28.7963	28.8225	28.5565	28.9656	28.4959	0.0278974	1	0.0113101	-0.0813839			24	20	20	27	18	19	22	18	24	20	20	27	18	19	22	18	24	20	20	27	18	19	22	18	1699486460	1948638340	2503392000	3036740350	2234883580	1973254140	2533943550	2634634750	1
P57787	Slc16a3	Monocarboxylate transporter 4	27.8556	27.8528	27.9508	27.8366	27.9451	28.1915	28.0102	27.6918	0.344823	1	-0.0857129	0.804049			29	30	23	22	26	29	25	22	29	30	23	22	26	29	25	22	29	30	23	22	26	29	25	22	1067062850	976083580	1079012990	943211900	1041444860	1252918400	1092159360	936667140	1
P58006	Sesn1	Sestrin-1	25.54	25.5823	25.4115	24.8642	25.4337	25.5231	25.2924	25.1303	0.00827812	1	0.00460529	-0.0246684			2	3	1	1	2	3	2	1	2	3	1	1	2	3	2	1	2	3	1	1	2	3	2	1	83211336	84452096	75005952	32081806	76848584	83100000	68458400	63574248	0.9994
P58021	Tm9sf2	Transmembrane 9 superfamily member 2	28.6844	28.6029	28.61	28.9949	28.7807	28.6603	28.7266	28.4761	0.218509	1	0.0621614	-0.546194			16	18	16	17	17	14	17	18	16	18	16	17	17	14	17	18	16	18	16	17	17	14	17	18	1152731520	1034254270	968896380	1321543550	1173910780	1107436030	1188170750	935498690	1
P58044	Idi1	Isopentenyl-diphosphate Delta-isomerase 1	29.1031	29.2021	29.5712	28.8456	29.2579	29.4715	29.1852	28.7521	0.0220941	1	0.0138178	-0.0648518			10	10	11	8	10	10	11	8	10	10	11	8	10	10	11	8	10	10	11	8	10	10	11	8	581089340	576681340	2338593540	3115823360	645598720	3113796100	1609178880	437484736	1
P58058	Nadk	NAD kinase	30.7823	30.9061	30.9655	30.6495	30.8217	30.992	30.9559	30.792	0.319486	1	-0.0645771	0.754335			30	33	32	30	32	29	25	30	30	33	32	30	32	29	25	30	30	33	32	30	32	29	25	30	3119587840	3077253120	4129057280	5246858200	2945799170	3353736960	3555673600	4783666700	1
P58059	Mrps21	28S ribosomal protein S21, mitochondrial	27.1709	26.7593	27.2204	27.3031	26.9752	27.3241	27.3402	27.1474	0.225482	1	-0.083303	0.561172			2	4	4	6	5	4	5	4	2	4	4	6	5	4	5	4	2	4	4	6	5	4	5	4	212437424	161365600	238712336	411884672	252886336	300247360	407712032	270752512	1
P58064	Mrps6	28S ribosomal protein S6, mitochondrial	25.7723	25.653	25.515	25.0873	25.4992	25.5492	25.2834	25.3615	0.205277	1	0.0835629	-0.517481			0	1	1	1	3	1	1	3	0	1	1	1	3	1	1	3	0	1	1	1	3	1	1	3	138899088	127097640	118219088	149469232	116197064	118335304	63618152	127618288	1
P58069	Rasa2	Ras GTPase-activating protein 2	28.3925	28.1448	28.2407	28.0576	28.3954	28.4551	28.388	28.4987	1.59275	1	-0.225395	2.95215			7	6	8	7	6	6	7	6	7	6	8	7	6	6	7	6	7	6	8	7	6	6	7	6	374540160	311547008	427743168	399639360	420667712	501785376	522381056	486043008	1
P58137	Acot8	Acyl-coenzyme A thioesterase 8	28.3253	28.3259	28.8746	29.0075	28.6009	28.4603	28.4517	28.5286	0.278291	1	0.122931	-0.671532			9	10	9	10	10	9	9	10	9	10	9	10	10	9	9	10	9	10	9	10	10	9	9	10	609566020	654045500	923392960	1301541120	767625280	784502780	863679620	970332800	1
P58158	B3gat3	Galactosylgalactosylxylosylprotein 3-beta-glucuronosyltransferase 3	25.3731	24.3306	25.541	25.3967	25.6622	25.8431	25.6361	25.5108	0.883458	1	-0.502697	1.7495			1	4	4	3	1	1	5	4	1	4	4	3	1	1	5	4	1	4	4	3	1	1	5	4	45501472	44540000	112317872	55403292	108905552	129969616	135050096	61652992	1
P58242	Smpdl3b	Acid sphingomyelinase-like phosphodiesterase 3b	28.44	28.4726	28.4337	28.1537	28.5076	28.4046	28.4545	28.2992	0.187934	1	-0.0414643	0.479243			23	20	20	17	21	22	23	20	23	20	20	17	21	22	23	20	23	20	20	17	21	22	23	20	1514119040	1605588610	1588029180	1198653440	1716518780	1545714050	1599851650	1480523140	1
P58252	Eef2	Elongation factor 2	36.9931	37.0759	37.0074	37.0924	36.9155	36.9194	36.9179	36.9316	2.55109	1	0.121107	-4.86404			646	702	668	707	647	643	663	689	635	689	659	697	637	631	653	674	646	702	668	707	647	643	663	689	400370336000	384276333000	461954613000	488810152000	342607954000	313378865000	332707168000	379747336000	1
P58281	Opa1	Dynamin-like 120 kDa protein, mitochondrial	31.3512	31.2565	31.2749	31.0406	31.41	31.2442	31.3651	31.3275	0.679214	1	-0.10591	1.40611			57	50	51	41	53	55	52	47	57	50	51	41	53	55	52	47	57	50	51	41	53	55	52	47	7049809900	6051296300	4958025700	4580063200	5328322600	5932092900	6174708700	4700847100	1
P58283	Rnf216	E3 ubiquitin-protein ligase RNF216	26.7161	26.8397	26.6706	26.7049	26.8579	26.3987	27.0142	26.8855	0.154364	1	-0.0562172	0.403068			2	2	3	3	2	2	3	2	2	2	3	3	2	2	3	2	2	2	3	3	2	2	3	2	165585072	218325904	176009120	181782576	208126800	145775424	248484592	209148688	1
P58334	Klf16	Krueppel-like factor 16	26.2643	26.6197	26.7102	26.4167	26.4664	26.4767	26.3134	26.2437	0.505671	1	0.127682	-1.10341			4	2	2	3	3	3	3	2	4	2	2	3	3	3	3	2	4	2	2	3	3	3	3	2	258616032	192794000	203437856	241526272	251635440	254723392	183909296	217229056	1
P58389	Ptpa	Serine/threonine-protein phosphatase 2A activator	27.5237	27.4645	27.5435	27.4336	27.7084	27.6803	27.7343	27.2578	0.393072	1	-0.103862	0.896518			9	10	6	10	10	13	9	7	9	10	6	10	10	13	9	7	9	10	6	10	10	13	9	7	767234430	711459970	778289020	856653950	896568130	780827900	892771330	617693380	1
P58404	Strn4	Striatin-4	27.9282	27.8752	27.7952	27.5825	27.9275	27.7447	27.6956	27.761	0.0502314	1	0.013063	-0.143258			15	17	19	20	12	15	15	17	15	17	19	20	12	15	15	17	22	26	26	28	18	21	22	23	858714940	961794940	1000492610	612839810	893681600	820436990	778571710	813937920	1
P58462	Foxp1	Forkhead box protein P1	26.484	26.2443	26.4798	26.402	26.394	26.0681	26.2342	26.4729	0.471611	1	0.110213	-1.04195			9	10	8	10	11	11	10	10	7	8	6	9	9	9	8	8	9	10	8	10	11	11	10	10	351206272	365395136	383142208	518300320	345771872	322566144	362364864	461396288	1
P58468	Slx9	Ribosome biogenesis protein SLX9 homolog	31.4401	31.2159	31.4137	31.5658	31.4626	31.4696	31.5036	31.1333	0.0515138	1	0.016582	-0.146732			15	13	13	17	13	14	15	14	15	13	13	17	13	14	15	14	15	13	13	17	13	14	15	14	3787768060	2910838780	2647368450	6179527200	2530447870	3547462140	3154600450	2318096130	1
P58501	Paxbp1	PAX3- and PAX7-binding protein 1	27.2929	27.1919	27.1216	27.0043	27.2282	27.1391	27.0552	27.1242	0.0822066	1	0.0160031	-0.227555			17	15	18	16	15	18	13	18	17	15	18	16	15	18	13	18	17	15	18	16	15	18	13	18	856760960	559266430	829518210	468536800	904097790	807264770	754314620	570553920	1
P58544	Btbd1	BTB/POZ domain-containing protein 1	26.8765	27.2313	27.2174	27.8159	27.7324	27.6154	24.654	27.3038	0.247347	1	0.458877	-0.607498			3	2	3	2	2	2	2	1	3	2	3	2	2	2	2	1	3	2	3	2	2	2	2	1	129243160	148769072	202376944	290783200	276058752	208659936	176650832	202445936	1
P58681	Tlr7	Toll-like receptor 7	28.1296	28.0767	27.9685	27.9624	28.0822	28.0586	28.0287	28.0183	0.1067	1	-0.012639	0.289191			20	19	19	19	17	18	21	22	20	19	19	19	17	18	21	22	20	19	19	19	17	18	21	22	1048804100	1111144450	1179583620	1241573250	1023538300	1297180930	1197944450	1171942140	1
P58742	Aaas	Aladin	28.3767	28.2408	28.2848	28.3744	28.3223	28.2707	28.3568	28.3254	0.00321865	1	0.000368118	-0.00964635			52	46	43	54	43	47	41	50	52	46	43	54	43	47	41	50	52	46	43	54	43	47	41	50	2622932220	2449061630	2561476350	3069277440	2480158210	2242242560	2825582340	2790614530	1
P58771	Tpm1	Tropomyosin alpha-1 chain	30.6681	30.7768	30.8664	30.8418	30.7776	30.262	30.5841	30.7905	0.681668	1	0.184703	-1.4103			14	17	18	17	15	14	12	19	14	17	18	17	15	14	12	19	63	64	75	85	65	56	59	76	2678946050	2938355460	3857379070	4411650000	3301006340	2808007170	2915382020	4208977150	1
P58801	Ripk2	Receptor-interacting serine/threonine-protein kinase 2	26.6723	26.4458	26.403	26.0157	26.5295	26.6694	26.5084	26.5189	0.570503	1	-0.172356	1.21829			9	8	14	9	10	9	6	9	9	8	14	9	10	9	6	9	9	8	14	9	10	9	6	9	667188860	299652224	348640256	243537312	363008800	354723840	357635968	328410624	1
P58802	Tbc1d10a	TBC1 domain family member 10A	25.4346	25.3231	25.4337	25.3898	25.3928	25.6226	25.6019	25.5308	1.29397	1	-0.141707	2.43495			3	5	1	4	5	4	3	2	3	5	1	4	5	4	3	2	3	5	1	4	5	4	3	2	78694544	92143488	97079432	79078584	91899232	124151360	137395296	67608192	1
P58854	Tubgcp3	Gamma-tubulin complex component 3	28.4986	28.5826	28.4784	28.544	28.6255	28.5064	28.4851	28.4736	0.0261613	1	0.00321293	-0.0764588			22	25	23	25	23	26	27	23	22	25	23	25	23	26	27	23	22	25	23	25	23	26	27	23	1561448580	1779072380	1690882300	1916933890	1858705410	1633438210	1683590910	1267428350	1
P58871	Tnks1bp1	182 kDa tankyrase-1-binding protein	26.3797	25.0508	26.4279	26.3613	25.4586	26.4322	26.4007	26.5357	0.13719	1	-0.151914	0.362877			3	3	2	2	5	3	4	4	3	3	2	2	5	3	4	4	3	3	2	2	5	3	4	4	112052752	88355880	152359008	176715712	63845044	123466384	161159072	268916160	1
P58929	Gmeb2	Glucocorticoid modulatory element-binding protein 2	26.9043	26.7849	26.7021	26.6324	26.6599	26.732	26.5684	27.0531	0.00716791	1	0.0025773	-0.0213866			4	6	5	7	5	4	5	7	4	6	5	7	5	4	5	7	6	8	7	9	7	6	8	10	198648608	361156192	205410208	414181376	168250752	173266752	297619424	311037920	1
P59016	Vps33b	Vacuolar protein sorting-associated protein 33B	29.1837	28.8322	28.959	28.8874	28.9687	28.9172	28.9964	29.0403	0.0659373	1	-0.0150762	0.185248			15	14	21	16	19	15	15	15	15	14	21	16	19	15	15	15	15	14	21	16	19	15	15	15	1265858940	1048986500	1448475390	1754152320	1102201980	1168356990	1314470780	1667062020	1
P59108	Cpne2	Copine-2	25.4722	24.4294	24.9916	25.1481	25.2886	25.1871	25.3169	23.6053	0.128729	1	0.160866	-0.34274			2	1	2	1	2	2	2	1	2	1	2	1	2	2	2	1	5	5	6	5	7	5	6	5	76031128	21705558	57351536	59719896	69795368	61120208	66245016	30416218	0.9992
P59110	Senp1	Sentrin-specific protease 1	26.9899	27.0917	27.0603	26.9597	27.088	27.0222	27.0002	27.0259	0.0881947	1	-0.00871611	0.242842			21	17	18	18	20	20	19	19	21	17	18	18	20	20	19	19	21	17	18	18	20	20	19	19	1047318780	1063500930	1020272060	955258300	1127498750	1092641540	991916610	909554110	1
P59114	Pcif1	mRNA (2'-O-methyladenosine-N(6)-)-methyltransferase	30.6786	30.5796	30.7232	30.7186	30.5026	30.6162	30.7965	30.8553	0.0721093	1	-0.0176907	0.201435			15	12	13	9	11	12	10	17	15	12	13	9	11	12	10	17	15	12	13	9	11	12	10	17	2977366020	2311116800	1979440640	3595082500	2161231100	2642281980	1962030210	2245569790	1
P59178	L3mbtl2	Lethal(3)malignant brain tumor-like protein 2	26.5922	27.1268	26.6293	26.8061	24.4277	26.8364	26.8006	27.1642	0.316346	1	0.48141	-0.748113			3	5	2	2	4	3	2	5	3	5	2	2	4	3	2	5	5	6	3	4	6	6	3	7	107789568	241687888	159940576	160719904	216482416	186650912	156417824	273022496	1
P59235	Nup43	Nucleoporin Nup43	29.5554	29.4342	29.2324	28.9643	29.5553	29.4575	29.1246	29.2195	0.0952775	1	-0.0426807	0.260738			26	31	25	26	28	26	25	24	26	31	25	26	28	26	25	24	26	31	25	26	28	26	25	24	2712285440	2565551360	2212695810	1784792960	2795891460	2728872190	2081115010	2299198460	1
P59279	Rab2b	Ras-related protein Rab-2B	24.6884	26.595	26.3734	26.509	25.0041	25.709	25.6042	24.4344	0.780628	1	0.853522	-1.57766			1	3	2	2	1	1	1	2	1	3	2	2	1	1	1	2	6	8	6	6	4	6	5	4	78888424	115693248	96929856	123675832	66037892	112883648	47503228	55257724	1
P59325	Eif5	Eukaryotic translation initiation factor 5	29.668	29.1184	29.3663	29.6291	29.5594	29.3076	29.3344	29.4284	0.0995312	1	0.0380054	-0.271391			28	22	26	26	23	23	25	28	28	22	26	26	23	23	25	28	28	22	26	26	23	23	25	28	2539684610	1532104830	2834508290	3263280130	2381591550	2200910590	2186903300	2583785470	1
P59328	Wdhd1	WD repeat and HMG-box DNA-binding protein 1	29.9696	29.9855	30.0216	29.7685	30.0004	30.0785	29.9965	29.9061	0.385153	1	-0.0590711	0.881523			42	38	40	38	41	39	44	37	42	38	40	38	41	39	44	37	42	38	40	38	41	39	44	37	5066256400	3872963580	3725526270	4360215600	4063181570	4016590850	3901883650	3953923840	1
P59438	Hps5	Hermansky-Pudlak syndrome 5 protein homolog	24.3349	25.6214	26.0344	26.193	25.637	26.3884	25.77	25.9733	0.382511	1	-0.396249	0.876505			1	0	1	1	2	1	1	1	1	0	1	1	2	1	1	1	1	0	1	1	2	1	1	1	56118384	76105584	130881904	139340752	74786376	126597536	109310448	118612504	1
P59470	Polr3b	DNA-directed RNA polymerase III subunit RPC2	30.2465	30.291	30.2443	30.2147	30.2363	30.3889	30.1538	30.1824	0.0565856	1	0.00877142	-0.160389			20	21	18	20	19	19	19	22	20	21	18	20	19	19	19	22	20	21	18	20	19	19	19	22	2807799550	2357365250	1893458820	3414979840	2030676860	2626781700	1941412860	2602831870	1
P59481	Lman2l	VIP36-like protein	28.3939	28.311	28.2678	28.304	27.9844	28.1735	27.9359	28.355	1.08334	1	0.206978	-2.08172			6	6	6	6	5	6	4	7	6	6	6	6	5	6	4	7	6	6	6	6	5	6	4	7	623988670	737752130	609459140	682548740	534648032	654206850	517059776	673261250	1
P59598	Asxl1	Polycomb group protein ASXL1	25.3311	25.8122	25.6486	25.7738	26.0794	25.3229	25.8565	25.5607	0.119138	1	-0.063458	0.31963			3	2	2	0	3	3	2	0	3	2	2	0	3	3	2	0	3	2	2	0	3	3	2	0	126756608	92327784	161881456	64915416	169878656	111828752	91770360	55855152	1
P59672	Anks1a	Ankyrin repeat and SAM domain-containing protein 1A	27.6933	27.4365	27.5576	27.298	27.571	27.5802	27.527	27.4985	0.221612	1	-0.0478415	0.552872			16	13	17	13	14	19	18	22	16	13	17	12	14	19	18	22	16	13	17	13	14	19	18	22	769957570	742797440	862363390	865682750	845185340	848542980	858069950	790514370	1
P59729	Rin3	Ras and Rab interactor 3	25.8219	25.6634	25.7306	25.3338	25.7539	25.7339	25.512	25.6852	0.104155	1	-0.0338535	0.282894			1	1	2	3	2	3	3	4	1	1	2	3	2	3	3	4	1	1	2	3	2	3	3	4	107275352	156906848	140984208	102400800	236432112	147508560	186651072	204436544	1
P59759	Mrtfb	Myocardin-related transcription factor B	25.8108	25.7749	25.662	25.7316	25.7625	25.7597	25.5332	25.828	0.124858	1	0.0240107	-0.333449			9	9	8	8	8	8	10	8	9	9	8	8	8	8	10	8	9	9	8	8	8	8	10	8	285723968	270203008	312307360	279673472	276515456	267040480	251664768	330690720	1
P59808	Sash1	SAM and SH3 domain-containing protein 1	28.8905	29.1743	29.0502	29.3407	28.955	28.9905	29.0508	29.268	0.154889	1	0.047853	-0.404284			11	14	12	15	14	14	16	12	11	14	12	15	14	14	16	12	11	14	12	15	14	14	16	12	1330686850	1371678850	1528364670	2843056900	1384983550	1483388290	1898892290	1674529790	1
P59913	Pcmtd1	Protein-L-isoaspartate O-methyltransferase domain-containing protein 1	27.1729	24.558	26.8568	27.6212	27.0098	27.105	27.3957	27.1919	0.398193	1	-0.623379	0.90618			3	2	3	3	4	3	4	4	3	2	3	3	4	3	4	4	3	2	3	3	4	3	4	4	209011200	80900296	169111632	302777760	193439904	193800592	218150400	207333584	0.998
P59941	Sirt6	NAD-dependent protein deacylase sirtuin-6	26.4902	26.68	26.7758	26.6495	26.6455	26.566	26.5221	26.6966	0.235238	1	0.0413723	-0.581961			4	6	5	5	5	6	4	8	4	6	5	5	5	6	4	8	4	6	5	5	5	6	4	8	346769536	385659232	396573472	389868640	309363200	375479072	270858496	396401792	1
P59997	Kdm2a	Lysine-specific demethylase 2A	28.8896	28.9234	29.056	28.9496	29.004	29.0065	29.0398	29.1409	0.993724	1	-0.0931511	1.93276			28	23	25	27	25	26	25	31	27	22	24	25	24	25	24	30	28	23	25	27	25	26	25	31	1890410620	1800245760	2227364610	2466255620	2098568830	1933820540	2531710460	2745929470	1
P59999	Arpc4	Actin-related protein 2/3 complex subunit 4	29.7297	29.682	29.4374	29.7218	29.7797	29.8	29.6133	29.6579	0.365577	1	-0.0699983	0.844158			15	17	15	14	17	16	15	18	15	17	15	14	17	16	15	18	15	17	15	14	17	16	15	18	2405049090	2531362300	2029869310	2403939840	2652287490	3234209790	2383702780	2264478720	1
P60060	Sec61g	Protein transport protein Sec61 subunit gamma	28.4569	29.1682	29.0069	28.8743	29.0265	29.0556	28.8183	28.7255	0.0616396	1	-0.0299196	0.173875			3	4	4	4	1	3	2	3	3	4	4	4	1	3	2	3	3	4	4	4	1	3	2	3	654978880	917823740	809681790	756086140	863953410	848799230	724129410	654487360	0.9916
P60122	Ruvbl1	RuvB-like 1	29.9368	29.8743	29.8805	29.8145	29.8727	29.8491	29.7886	29.7649	0.808615	1	0.0577102	-1.62459			50	45	47	50	51	52	43	51	50	45	47	50	51	52	43	51	50	45	47	50	51	52	43	51	6386554900	6003699700	5618547200	5144151000	6310914000	5503560200	5315946500	5648552400	1
P60229	Eif3e	Eukaryotic translation initiation factor 3 subunit E	32.1341	31.9766	32.0838	32.1052	32.0814	31.9608	32.0152	32.0199	0.626273	1	0.0556197	-1.31528			66	71	66	67	71	68	60	54	66	71	66	67	71	68	60	54	66	71	66	67	71	68	60	54	9841316900	10127994900	12526779400	13011797000	10219851800	10348426200	9571926000	12497857500	1
P60330	Espl1	Separin	27.6168	27.5669	27.444	27.4406	27.57	27.5564	27.257	27.0745	0.552593	1	0.152576	-1.1868			14	17	10	14	14	13	15	8	14	17	10	14	14	13	15	8	14	17	10	14	14	13	15	8	809480830	839675260	731077890	955337150	858603650	727583300	752915260	487904416	1
P60335	Pcbp1	Poly(rC)-binding protein 1	34.9576	35.0382	35.0449	34.9031	34.9939	35.0879	34.9958	35.025	0.438452	1	-0.0397091	0.981227			100	114	114	108	108	106	109	115	82	92	88	82	82	83	84	89	100	114	114	108	108	106	109	115	86563504000	69217624000	53526696000	66257584000	51916747000	64510611000	48917209000	56007381000	1
P60469	Ppfia3	Liprin-alpha-3	27.8847	24.8176	24.646	28.2095	28.1949	28.2924	28.0093	28.0637	0.925589	1	-1.75066	1.81958			5	2	3	3	3	4	4	3	5	2	3	3	3	4	4	3	7	6	6	5	6	6	6	6	159628704	69204960	55703552	117219328	292412480	3135952640	124714624	1807173250	1
P60487	Pdxp	Chronophin	26.4291	26.3056	26.3163	26.2425	26.323	26.2261	26.396	26.3654	0.02715	1	-0.00425196	0.0792657			7	9	10	10	10	8	7	11	7	9	10	10	10	8	7	11	7	9	10	10	10	8	7	11	492967296	433653728	456825024	448392992	451062624	411652352	482010240	483397920	1
P60521	Gabarapl2	Gamma-aminobutyric acid receptor-associated protein-like 2	26.7577	26.6344	26.8175	26.2117	26.7327	26.8408	26.8565	26.5265	0.37159	1	-0.13379	0.855681			7	9	8	5	8	7	7	10	7	9	8	5	8	7	7	10	7	9	8	5	8	7	7	10	441140672	392485248	436906464	262882016	413153952	441695168	457614624	350380128	1
P60605	Ube2g2	Ubiquitin-conjugating enzyme E2 G2	27.4151	27.9278	26.9706	27.1366	27.4135	28.3685	26.7453	26.8888	0.00672035	1	0.00848484	-0.0200614			4	4	4	7	4	5	5	3	4	4	4	7	4	5	5	3	4	4	4	7	4	5	5	3	293732160	297750080	207906768	229156320	304372672	427424000	134797392	163020864	1
P60670	Nploc4	Nuclear protein localization protein 4 homolog	30.8982	31.1737	31.1963	30.919	30.9895	31.0853	31.0875	31.1533	0.139982	1	-0.0320902	0.36947			33	36	32	32	28	36	29	28	33	36	32	32	28	36	29	28	33	36	32	32	28	36	29	28	6766496300	6183627800	7418017800	6775318000	5356629000	6051415000	6709258200	8171135000	1
P60762	Morf4l1	Mortality factor 4-like protein 1	28.073	28.3088	28.3368	28.5782	28.3907	28.103	28.2143	28.0935	0.446656	1	0.123832	-0.996336			15	11	15	17	14	14	11	13	15	11	15	17	14	14	11	13	15	11	15	17	14	14	11	13	730753220	733259390	1363899780	1084010500	1103874300	885745020	833585090	802097150	1
P60766	Cdc42	Cell division control protein 42 homolog	27.7901	28.3438	28.3253	28.0679	28.2834	28.2342	28.0808	27.7121	0.109239	1	0.0541887	-0.295449			15	19	21	18	21	20	16	18	15	19	21	18	21	20	16	18	15	19	21	18	21	20	16	18	1026715070	1692102660	1773799300	1115553790	1548053760	1512136580	1386300540	1083976960	1
P60840	Ensa	Alpha-endosulfine	26.9568	27.0308	27.2925	26.8278	27.0654	27.2501	26.7139	26.7007	0.227371	1	0.0944543	-0.565213			2	3	3	2	2	1	2	2	2	3	3	2	2	1	2	2	2	3	3	2	2	1	2	2	176336288	350237760	275899616	160073344	321651328	211656176	130527696	165189888	1
P60843	Eif4a1	Eukaryotic initiation factor 4A-I	36.5901	36.5714	36.5781	36.6377	36.4995	36.493	36.5184	36.4491	2.60281	1	0.104325	-4.98242			393	373	372	371	366	358	368	384	295	280	289	272	272	268	278	290	393	373	372	371	366	358	368	384	216358093000	195742663000	160428311000	254615847000	157102785000	188693348000	159823200000	167298728000	1
P60867	Rps20	40S ribosomal protein S20	31.653	31.6597	31.6693	32.0842	31.7446	31.7198	31.6774	31.5695	0.335867	1	0.0887079	-0.786574			35	41	40	55	41	39	44	35	35	41	40	55	41	39	44	35	35	41	40	55	41	39	44	35	7478043600	6510984700	6569504300	9186297900	6955355600	6757336100	6945564200	6508823600	1
P60882	Megf8	Multiple epidermal growth factor-like domains protein 8	25.7398	24.5769	24.2533	25.7934	25.7625	25.8016	24.2646	25.5328	0.181281	1	-0.249553	0.46438			3	1	1	1	2	2	2	2	3	1	1	1	2	2	2	2	3	1	1	1	2	2	2	2	100688528	21098982	54886944	105366752	102272544	108907792	62091016	87505584	0.98
P60897	Sem1	26S proteasome complex subunit SEM1	26.8513	26.7745	27.549	27.4234	27.4561	27.5201	27.6682	27.0839	0.568391	1	-0.282543	1.21458			3	1	2	3	3	3	3	2	3	1	2	3	3	3	3	2	3	1	2	3	3	3	3	2	184803120	159755568	295278400	256760544	267375296	274937632	307496832	219087728	0.9994
P60898	Polr2i	DNA-directed RNA polymerase II subunit RPB9	26.1425	25.8592	25.6949	26.0842	26.261	26.2375	25.634	25.6211	0.0110578	1	0.00680637	-0.0328499			2	3	3	4	5	3	3	3	2	3	3	4	5	3	3	3	2	3	3	4	5	3	3	3	117907416	88257616	77714736	103965712	116778560	114531424	77710160	77395784	1
P60904	Dnajc5	DnaJ homolog subfamily C member 5	28.9407	28.8933	28.8212	28.6145	29.0327	28.8207	28.71	28.3734	0.213725	1	0.0832243	-0.535858			8	8	7	9	8	7	7	8	8	8	7	9	8	7	7	8	8	8	7	9	8	7	7	8	767061950	676396540	602398270	572985220	726897340	638728060	641689470	448903168	1
P61021	Rab5b	Ras-related protein Rab-5B	31.2962	31.4589	31.4607	31.6588	31.2637	31.5283	31.2087	31.3657	0.585086	1	0.127059	-1.24379			9	11	12	11	9	11	11	11	9	11	12	11	9	11	11	11	20	23	21	23	20	22	20	21	4899026400	3797186050	3286735100	6647417900	3633686780	4534239200	2853782020	4145214720	1
P61022	Chp1	Calcineurin B homologous protein 1	28.5398	28.2454	28.8038	28.6041	28.5848	28.564	29.0104	28.4853	0.283491	1	-0.112836	0.68213			14	13	13	11	16	14	18	14	14	13	13	11	16	14	18	14	14	13	13	11	16	14	18	14	1426363520	972081150	1735103490	1469889540	1486695300	1510300160	2285492480	1627280770	1
P61025	Cks1b	Cyclin-dependent kinases regulatory subunit 1	29.2853	29.0236	29.3067	29.6522	29.4098	29.1959	29.7809	29.3433	0.265101	1	-0.11549	0.644445			9	7	7	6	8	8	8	6	9	7	7	6	8	8	8	6	9	7	7	6	8	8	8	6	913112000	587593340	1042461950	1176091140	902258430	865266180	1280722300	1027681540	1
P61027	Rab10	Ras-related protein Rab-10	31.5141	31.7565	31.7023	31.7886	31.6269	31.5393	31.5194	31.6636	0.712947	1	0.103083	-1.46348			9	14	14	16	15	14	12	16	9	14	14	16	15	14	12	16	9	15	14	16	15	14	12	16	5374950400	3748232960	3849280770	5146050000	3997813500	3128932350	2280296190	4596724200	1
P61028	Rab8b	Ras-related protein Rab-8B	28.5614	28.6067	28.8447	28.5498	28.8737	28.723	28.7316	28.5016	0.266159	1	-0.0668263	0.646628			13	10	10	12	10	11	10	10	13	10	10	12	10	11	10	10	13	11	10	12	10	11	10	10	1124343420	1592235650	1452911360	1270681980	1314191360	1382063740	1170310400	1127602820	1
P61082	Ube2m	NEDD8-conjugating enzyme Ubc12	28.3931	28.4551	28.3352	28.5504	28.4096	28.4964	28.6261	28.3482	0.189764	1	-0.0366402	0.483312			4	5	4	4	5	6	3	5	4	5	4	4	5	6	3	5	4	5	4	4	5	6	3	5	601776700	564998720	583993150	631310460	598095300	628258690	715984260	574637760	1
P61087	Ube2k	Ubiquitin-conjugating enzyme E2 K	27.9475	27.785	27.4527	27.9094	27.9147	28.1043	27.5741	27.4013	0.0448467	1	0.0250921	-0.128583			11	11	9	14	9	8	8	8	11	11	9	14	9	8	8	8	11	11	9	14	9	8	8	8	435565504	328698176	512361760	709829700	490856448	377725568	408187776	338977312	1
P61089	Ube2n	Ubiquitin-conjugating enzyme E2 N	29.6905	29.5285	29.3668	30.4015	29.7957	29.5198	29.6365	29.468	0.240302	1	0.141825	-0.592676			9	10	7	8	9	10	13	8	9	10	7	8	9	10	13	8	9	10	7	8	9	10	13	8	1492968320	2242365180	1555406590	3454260480	1967598980	1509365890	1957148420	1476979840	1
P61161	Actr2	Actin-related protein 2	33.4668	33.4198	33.4076	33.4751	33.4761	33.4633	33.4723	33.464	0.767475	1	-0.0265903	1.55556			238	228	227	209	235	229	226	241	238	228	227	209	235	229	226	241	238	228	227	209	235	229	226	241	35624972000	32990402600	37336695000	39581180000	35878359000	35245421000	32847206400	41728332000	1
P61164	Actr1a	Alpha-centractin	31.9343	31.8617	31.8629	31.9194	32.0006	31.899	32.0262	31.6247	0.0252691	1	0.00693178	-0.0739209			47	47	43	42	45	44	42	37	47	47	43	42	45	43	42	37	47	47	43	42	45	44	42	37	8772844500	6757596700	5573503000	9716006900	5942125100	6687817200	6188998700	5238966800	1
P61202	Cops2	COP9 signalosome complex subunit 2	32.0147	31.9309	32.0858	31.9912	32.0739	31.9837	32.0978	32.0214	0.415794	1	-0.0385661	0.939183			41	44	42	40	41	41	39	42	41	44	42	40	41	41	39	42	41	44	42	40	41	41	39	42	6465536000	6669419000	8754904100	9408009200	7183619600	6606283800	7998578200	9905652700	1
P61211	Arl1	ADP-ribosylation factor-like protein 1	27.922	27.7595	27.7116	27.3356	27.533	27.6298	27.5672	27.5048	0.434163	1	0.123477	-0.973305			11	8	9	10	9	10	9	9	11	8	9	10	9	10	9	9	11	8	9	10	9	10	9	9	794720450	618240130	534363328	445607552	419641376	639278910	515810400	484501152	1
P61219	Polr2f	DNA-directed RNA polymerases I, II, and III subunit RPABC2	28.0216	28.6606	28.7045	28.7682	28.2801	28.138	28.3878	28.2618	0.734716	1	0.27181	-1.50033			10	12	10	12	8	10	11	12	10	12	10	12	8	10	11	12	10	12	10	12	8	10	11	12	717064260	860697220	892529920	1045789500	720026560	809217860	782477630	871077250	1
P61222	Abce1	ATP-binding cassette sub-family E member 1	31.9456	31.9936	32.055	32.0094	32.0001	31.9236	31.9285	32.0425	0.31384	1	0.0272107	-0.743137			49	66	59	64	57	56	54	61	49	66	59	64	57	56	54	61	49	66	59	64	57	56	54	61	7147128800	8666057700	10972374000	11432417300	7805383200	7711914500	9050047500	12044042200	1
P61226	Rap2b	Ras-related protein Rap-2b	28.8443	28.5091	28.7742	28.6459	28.8238	28.6615	28.9121	28.5217	0.119076	1	-0.036377	0.31948			5	5	6	5	3	3	5	5	4	4	4	4	2	2	5	4	5	5	6	5	3	3	5	5	719956540	483324224	787461760	889138560	635832900	642386940	630285570	587344060	1
P61255	Rpl26	60S ribosomal protein L26	35.2408	35.5863	35.6798	35.5171	35.4537	35.4521	35.469	35.2968	0.372211	1	0.0881033	-0.85687			133	149	133	138	133	133	134	132	133	149	133	138	133	133	134	132	133	149	133	138	133	133	134	132	81603805000	83652764000	104852775000	124385452000	77282533000	83041296000	93515604000	122720346000	1
P61290	Psme3	Proteasome activator complex subunit 3	28.4938	28.1172	28.2513	27.9623	28.461	28.3005	28.533	27.773	0.109346	1	-0.0607076	0.295712			8	15	13	10	11	8	12	8	8	15	13	10	11	8	12	8	8	15	13	10	11	8	12	8	1049959940	908339330	863590850	575612220	1035376960	909958980	1115030530	558470140	1
P61327	Magoh	Protein mago nashi homolog	31.8898	31.7611	31.6627	31.5593	31.9158	31.9716	32.0546	31.2644	0.165395	1	-0.0833421	0.428432			19	22	22	19	22	23	25	18	0	0	0	0	0	0	0	0	19	22	22	19	22	23	25	18	6915443200	4390605300	3280859900	9444560900	4164104190	5691157000	3852460030	4708082700	1
P61358	Rpl27	60S ribosomal protein L27	34.8807	34.9993	35.0174	35.276	34.9199	34.7788	34.8861	34.7962	1.15456	1	0.198107	-2.20048			146	149	142	167	150	137	156	138	146	149	142	167	150	137	156	138	146	149	142	167	150	137	156	138	70381478000	68971864000	69379588000	87920968000	57052008000	59261948000	77611090000	65542070000	1
P61406	Smg6	Telomerase-binding protein EST1A	28.2379	28.0997	28.1891	27.9643	28.0863	28.0695	27.9814	28.1629	0.280113	1	0.0477304	-0.67525			12	12	16	15	15	11	13	18	12	12	16	15	15	11	13	18	12	12	16	15	15	11	13	18	795006850	681892030	1170385540	2945640450	970020480	2232062720	959104260	926826180	1
P61514	Rpl37a	60S ribosomal protein L37a	32.9804	32.8518	32.9088	32.7948	32.8308	32.9671	32.9815	32.783	0.036178	1	-0.00662994	0.104639			51	49	52	47	56	54	54	56	51	49	52	47	56	54	54	56	51	49	52	47	56	54	54	56	20492640300	22466906100	17870766100	29254373400	22853937200	30716131300	20437936100	22169901100	1
P61600	Naa20	N-alpha-acetyltransferase 20	28.2529	28.3821	28.0559	28.2693	28.3459	28.3856	28.7555	28.3678	0.963103	1	-0.223651	1.8819			8	8	5	5	8	8	6	3	8	8	5	5	8	8	6	3	8	8	5	5	8	8	6	3	629911170	665135870	549057280	489837280	624129730	825080380	828914690	521750784	1
P61620	Sec61a1	Protein transport protein Sec61 subunit alpha isoform 1	28.902	28.9871	29.1127	29.161	28.8266	28.7832	28.9071	28.6582	1.69756	1	0.246907	-3.14012			11	14	11	12	11	10	11	11	10	9	10	10	9	8	8	9	11	14	11	12	11	10	11	11	1077662210	1227153410	1659224450	2017017340	1491682300	1114561790	1499845380	1111907200	1
P61750	Arf4	ADP-ribosylation factor 4	26.6219	26.5469	26.5878	26.6134	26.3876	26.7803	26.6442	26.3578	0.189769	1	0.0500002	-0.483322			4	9	4	5	4	5	4	4	4	9	4	5	4	5	4	4	24	29	27	17	27	26	25	19	179231024	185115536	165420768	170098576	144878208	188927136	174143328	138645264	1
P61759	Vbp1	Prefoldin subunit 3	26.6157	26.7203	27.1877	26.7991	26.8044	26.7589	26.9588	26.5158	0.179181	1	0.0712166	-0.459667			3	4	5	4	4	4	4	3	3	4	5	4	4	4	4	3	3	4	5	4	4	4	4	3	182445760	204836368	306310560	234449920	206304864	201097200	263511920	193206816	1
P61804	Dad1	Dolichyl-diphosphooligosaccharide--protein glycosyltransferase subunit DAD1	31.91	31.6056	31.4516	32.1269	31.6409	31.6411	31.3724	31.3068	0.803789	1	0.283206	-1.6165			7	10	9	10	10	10	9	9	7	10	9	10	10	10	9	9	7	10	9	10	10	10	9	9	5376817200	4437887000	3109302020	8533192700	3688866820	4194576640	3370196480	3489233410	1
P61924	Copz1	Coatomer subunit zeta-1	27.7821	28.3499	27.9692	27.9756	28.3347	28.1159	28.2245	27.8782	0.32961	1	-0.119156	0.774303			7	6	6	4	5	5	5	3	7	6	6	4	5	5	5	3	7	6	6	4	5	5	5	3	548989440	515759072	436312192	400049824	680910460	600468480	534392896	463861152	1
P61957	Sumo2	Small ubiquitin-related modifier 2	26.9098	26.661	26.8945	26.6482	26.6181	26.6548	24.3968	26.4628	0.646901	1	0.745238	-1.3508			4	4	3	3	3	2	1	2	1	1	1	1	1	0	0	1	4	4	3	3	3	2	1	2	176604912	167501920	158655072	128386152	136984064	147101232	20692528	117117768	0.9972
P61961	Ufm1	Ubiquitin-fold modifier 1	31.0775	30.5883	30.3516	31.2929	30.3445	30.7436	30.5341	30.8922	0.34483	1	0.199012	-0.804062			3	3	4	4	4	4	4	6	3	3	4	4	4	4	4	6	3	3	4	4	4	4	4	6	3019640060	1639361280	1063391040	3522198530	1099358340	2178042880	1341062140	2180283390	0.9984
P61963	Dcaf7	DDB1- and CUL4-associated factor 7	27.4423	27.4726	27.4328	27.0865	27.512	27.5379	27.5666	27.3701	0.656727	1	-0.138115	1.36766			12	20	16	14	20	17	14	18	12	20	16	14	20	17	14	18	12	20	16	14	20	17	14	18	612751810	701542270	739848190	392821440	710797250	711477060	760364860	665766340	1
P61965	Wdr5	WD repeat-containing protein 5	24.3341	28.2528	28.9055	28.4393	28.7675	28.6322	28.693	28.8146	0.545477	1	-1.2439	1.17424			5	4	4	3	4	5	3	5	5	4	4	3	4	5	3	5	5	4	4	3	4	5	3	5	338631904	390919872	577176190	501386368	468427904	442707360	435740096	626443900	1
P61967	Ap1s1	AP-1 complex subunit sigma-1A	28.367	27.9702	28.2354	28.3267	28.2111	28.2012	28.0609	28.3368	0.0758537	1	0.0222893	-0.211172			8	8	7	10	8	7	8	9	8	8	7	10	8	7	8	9	8	8	7	10	8	7	8	9	665366270	442384352	673371580	646516860	543797250	560294530	518459904	769085060	1
P61971	Nutf2	Nuclear transport factor 2	26.1437	25.6679	26.0516	25.9419	25.931	26.0147	25.8087	26.007	0.0331975	1	0.010941	-0.0963129			3	3	4	4	4	3	3	3	3	3	4	4	4	3	3	3	3	3	4	4	4	3	3	3	132167232	94736720	125389216	120876776	113654064	121142472	110120128	119908608	1
P61979	Hnrnpk	Heterogeneous nuclear ribonucleoprotein K	35.5942	35.5489	35.6483	35.7306	35.5654	35.5438	35.4787	35.748	0.276179	1	0.0464783	-0.667214			390	393	435	446	398	379	401	446	385	386	430	440	393	373	396	440	390	393	435	446	398	379	401	446	140193858000	116104634000	169338290000	302847361000	121170289000	108205040000	117863318000	145769431000	1
P61982	Ywhag	14-3-3 protein gamma	34.6911	34.6458	34.9145	34.5941	34.7522	34.775	34.8029	34.6166	0.115199	1	-0.0253534	0.310049			126	123	130	128	130	127	124	128	94	94	102	100	103	101	104	103	126	123	130	128	130	127	124	128	52198048000	53450879000	57409978000	46572446000	58395279000	52309455000	55409459000	40050852000	1
P62046	Lrch1	Leucine-rich repeat and calponin homology domain-containing protein 1	27.3468	27.0378	27.3349	27.0002	27.0277	27.2102	27.1831	27.2417	0.0475767	1	0.0142384	-0.136042			7	7	6	7	9	6	7	9	7	7	6	7	9	6	7	9	7	7	6	7	9	6	7	9	482445216	342768608	484337760	363058464	431640192	454451232	497824288	476686048	1
P62069	Usp46	Ubiquitin carboxyl-terminal hydrolase 46	25.6489	26.4617	26.1801	24.9252	25.8975	25.9137	24.4555	26.1069	0.158512	1	0.210536	-0.412645			1	3	2	0	3	1	0	2	0	2	1	0	1	1	0	1	1	3	2	0	3	1	0	2	80615496	216158064	117925248	43756128	76445512	96328192	68493048	106849280	1
P62071	Rras2	Ras-related protein R-Ras2	27.701	27.5593	27.4577	27.4002	27.585	27.5293	27.4887	27.4568	0.0731673	1	0.0146008	-0.204192			8	11	8	6	7	8	7	7	7	9	7	5	6	7	6	6	8	11	8	6	7	8	7	7	792343870	635380800	603085700	606927940	751520060	728729730	695343490	642389440	1
P62082	Rps7	40S ribosomal protein S7	33.1523	33.2019	33.0259	32.9851	33.1833	33.0866	33.0842	32.6968	0.271841	1	0.0785751	-0.658322			96	97	97	93	96	98	92	86	96	97	97	93	96	98	92	86	96	97	97	93	96	98	92	86	37168026000	32783056900	27132287000	23703849000	30303592400	30769965100	27944685600	20400410600	1
P62137	Ppp1ca	Serine/threonine-protein phosphatase PP1-alpha catalytic subunit	31.5913	31.5905	31.7607	31.7379	31.6846	31.7106	31.7186	31.789	0.497193	1	-0.0555992	1.08819			58	51	53	61	62	54	56	55	17	14	18	22	21	18	15	16	60	53	55	63	64	56	58	57	9640919000	9027516400	10996280300	9798252500	9966665700	10039363600	10674231300	10149040100	1
P62141	Ppp1cb	Serine/threonine-protein phosphatase PP1-beta catalytic subunit	30.5733	30.0011	30.791	30.6104	30.6063	30.4269	30.6705	30.5763	0.164222	1	-0.0760546	0.425753			7	6	9	10	6	8	10	9	7	6	9	10	6	8	10	9	47	43	45	49	46	44	53	48	2354903550	2232446980	3612008450	2752385020	2374250750	1760052740	2913691390	2409401090	1
P62192	Psmc1	26S proteasome regulatory subunit 4	30.9729	30.8599	30.894	30.8332	30.8142	30.8223	30.663	30.9188	0.676969	1	0.0854206	-1.40228			59	58	54	68	55	53	50	57	59	58	54	68	55	53	50	57	59	58	54	68	55	53	50	57	11034092500	9767067600	10427337700	11412625400	10019987500	9839577100	8898307100	11209997300	1
P62196	Psmc5	26S proteasome regulatory subunit 8	30.5349	30.2896	30.2587	30.1846	30.3848	30.3154	30.3084	30.2819	0.0245668	1	-0.00568247	0.0719201			66	62	61	73	63	60	67	69	66	62	61	73	63	60	67	69	78	69	72	86	74	73	77	81	9173162000	7630130700	7589716500	7409664500	8282034200	8069240300	7743168000	8082371600	1
P62242	Rps8	40S ribosomal protein S8	33.7238	33.8413	33.6616	33.6871	33.7698	33.7057	33.6768	33.6765	0.182922	1	0.0212393	-0.468057			92	91	89	85	93	82	87	87	92	91	89	85	93	82	87	87	92	91	89	85	93	82	87	87	40921330000	40761647000	35583554000	36028604000	42699395000	39395467000	38369055000	36656280000	1
P62245	Rps15a	40S ribosomal protein S15a	35.0026	34.992	34.8773	34.9069	34.9329	34.9538	34.9374	34.6098	0.433979	1	0.0862274	-0.972965			153	132	124	117	147	145	137	129	153	132	124	117	147	145	137	129	153	132	124	117	147	145	137	129	42003612000	51703046000	49514578000	66535535000	44184969000	47001039000	47216681000	55757201000	1
P62259	Ywhae	14-3-3 protein epsilon	34.2102	34.2854	34.3106	34.0859	34.3992	34.1287	34.239	34.0562	0.0683492	1	0.0172558	-0.191594			363	388	395	341	398	361	383	334	363	388	395	341	398	361	383	334	363	388	395	341	398	361	383	334	53430772000	53920059000	59351781000	49452110000	54291735000	47989621000	59025875000	56003416000	1
P62264	Rps14	40S ribosomal protein S14	33.2606	33.2494	33.2225	33.1964	33.2826	33.1765	33.1968	33.4648	0.298934	1	-0.0479755	0.71335			74	79	77	79	74	73	82	82	74	79	77	79	74	73	82	82	74	79	77	79	74	73	82	82	26377807900	29841530900	32389898200	35526087000	30054953000	28309633000	30011047900	34734707000	1
P62267	Rps23	40S ribosomal protein S23	32.3146	32.4359	32.4859	32.6252	32.3683	32.5157	32.5368	32.396	0.0511622	1	0.0112076	-0.14578			41	39	51	43	50	49	48	46	41	39	51	43	50	49	48	46	41	39	51	43	50	49	48	46	9855282200	11214457900	11385552900	12576880600	10332729300	11333589000	11573010400	10517605400	1
P62270	Rps18	40S ribosomal protein S18	32.9362	33.0133	33.2026	33.684	33.0834	32.9599	33.3336	33.2031	0.129237	1	0.0639954	-0.343954			70	76	68	86	70	63	69	69	70	76	68	86	70	63	69	69	70	76	68	86	70	63	69	69	18427486200	20896925700	26475767800	44559995000	21436723200	23308298200	29011890200	30200553500	1
P62274	Rps29	40S ribosomal protein S29	33.991	34.2127	34.0285	34.3289	34.0662	34.2188	34.2269	33.9322	0.10145	1	0.0292511	-0.276173			36	39	37	40	37	41	42	42	36	39	37	40	37	41	42	42	36	39	37	40	37	41	42	42	32238198800	26097010700	18409136100	47386124000	22060259300	27971797000	22656081900	25003728900	1
P62281	Rps11	40S ribosomal protein S11	33.056	33.1452	33.1354	33.213	33.0104	33.1107	33.2435	33.1129	0.116394	1	0.0180254	-0.312962			79	83	69	83	77	77	78	74	79	83	69	83	77	77	78	74	79	83	69	83	77	77	78	74	30830907400	32053698600	31913166800	31485773800	30615187500	32529631200	32163473400	30270869500	1
P62301	Rps13	40S ribosomal protein S13	33.4055	33.2604	33.0379	33.5234	33.4473	33.3787	33.3453	32.9206	0.0765399	1	0.0337906	-0.21295			20	27	21	31	27	28	25	20	20	27	21	31	27	28	25	20	20	27	21	31	27	28	25	20	16253600800	12418926600	8423714800	29180532700	12586755100	15383145500	10413127700	11183312900	1
P62305	Snrpe	Small nuclear ribonucleoprotein E	28.6003	28.3666	28.1932	28.1496	28.5259	28.2887	28.1041	27.964	0.278555	1	0.106777	-0.67207			12	9	7	8	9	10	8	8	12	9	7	8	9	10	8	8	12	9	7	8	9	10	8	8	1306518270	606765570	538843140	526627968	858761020	778306820	464804736	478317632	1
P62309	Snrpg	Small nuclear ribonucleoprotein G	28.0249	27.9841	27.5247	27.8613	28.0903	27.8926	27.8692	28.0832	0.47819	1	-0.135089	1.05389			5	5	5	6	3	6	6	5	5	5	5	6	3	6	6	5	5	5	5	6	3	6	6	5	322047744	372304288	238274688	471239520	347255520	346446624	356102240	378869696	1
P62313	Lsm6	U6 snRNA-associated Sm-like protein LSm6	30.1357	30.3443	30.5461	30.8073	30.38	30.7124	30.595	30.5424	0.254751	1	-0.0991101	0.622975			10	12	7	7	11	10	8	8	10	12	7	7	11	10	8	8	10	12	7	7	11	10	8	8	2436450050	2550511100	1679741820	2266854140	1979312770	2547307780	1918156800	1996819580	1
P62315	Snrpd1	Small nuclear ribonucleoprotein Sm D1	23.311	29.3847	29.0569	29.3436	29.1598	29.0614	29.35	28.8972	0.394849	1	-1.34304	0.899874			5	7	6	8	6	6	8	6	5	7	6	8	6	6	8	6	5	7	6	8	6	6	8	6	533493728	723771710	608280450	717247170	668427460	612065980	724089860	592442820	1
P62317	Snrpd2	Small nuclear ribonucleoprotein Sm D2	29.0197	29.0319	29.0072	29.3921	29.0659	28.849	29.2814	29.0025	0.191463	1	0.0630112	-0.487081			6	7	5	6	6	4	4	3	6	7	5	6	6	4	4	3	6	7	5	6	6	4	4	3	679719100	632179970	644588740	907534590	682657600	555793340	896617410	639583620	1
P62320	Snrpd3	Small nuclear ribonucleoprotein Sm D3	31.9236	31.9284	32.1179	32.1274	32.0281	31.9972	32.1109	32.0749	0.178401	1	-0.028439	0.457913			19	24	25	23	24	21	25	23	19	24	25	23	24	21	25	23	19	24	25	23	24	21	25	23	12296611800	10355367900	4722518500	9445085200	3765402110	11479979000	4908604400	12769151000	1
P62325	Btg1	Protein BTG1	26.6816	26.5283	26.3094	26.2908	26.2908	26.5147	26.1878	26.2907	0.521804	1	0.131523	-1.13224			3	3	2	1	4	2	3	4	3	3	2	1	4	2	3	4	3	3	2	1	4	2	3	4	198188864	193744624	144623328	166018592	132222480	189417536	116924592	165539696	1
P62331	Arf6	ADP-ribosylation factor 6	32.9991	32.9893	32.8934	33.0898	32.6177	32.7289	32.5206	33.2053	0.694035	1	0.22477	-1.43136			26	27	26	23	28	23	20	23	26	27	26	23	28	23	20	23	26	27	26	23	28	23	20	23	8238024200	7871931400	9021281300	14346325000	4652517400	7644294700	7108361200	11768997900	1
P62334	Psmc6	26S proteasome regulatory subunit 10B	32.7967	32.7219	32.7056	32.6916	32.8297	32.796	32.7841	32.6541	0.353307	1	-0.0370026	0.820509			89	91	97	100	88	90	91	85	72	78	80	80	71	72	74	66	89	91	97	100	88	90	91	85	21262198800	21448603600	26328705000	30556522500	22897844200	23514834900	25310634000	25301528600	1
P62340	Tbpl1	TATA box-binding protein-like 1	28.8176	29.4439	29.3564	29.9196	29.3605	29.0663	29.5507	29.7822	0.0731927	1	-0.0555444	0.204258			4	8	4	7	6	5	6	6	4	8	4	7	6	5	6	6	4	8	4	7	6	5	6	6	673574980	978296700	1039904510	2390662660	872280580	781315580	1353739780	1561069700	1
P62342	Selenot	Thioredoxin reductase-like selenoprotein T	26.2635	26.3038	26.1691	26.1855	26.0988	26.4499	26.0535	26.236	0.0796886	1	0.0209069	-0.221082			4	6	4	4	3	4	4	5	4	6	4	4	3	4	4	5	4	6	4	4	3	4	4	5	199022432	197162912	193124304	187319872	166801680	210798528	177805856	182269344	1
[truncated: 4,841 more rows]
[truncated: 11 more columns]

## Sheet: Table S9
Table S9	FAIMS-fractionated peptide data from SD134 and DMSO treated RAW264.7 cells filtered for valid values in 3/4 biological replicates and with statistics (Perseus output)
[truncated: 66,823 more rows]

[truncated: 3 more sheets: Table S10, Table S11, Table S12]
