# Supplementary material for: Ion Mobility–Based Enrichment-Free N-Terminomics Analysis Reveals Novel Legumain Substrates in Murine Spleen
Source: Mol Cell Proteomics. 2024 Jan 8;23(2):100714. doi: 10.1016/j.mcpro.2024.100714 (PMC10862022; doi:10.1016/j.mcpro.2024.100714)
Supplement: Supplemental Tables S13 and S14 [file mmc5.xlsx]

## Sheet: Index
Supplementary tables for unfractionated RAW264.7 cell lysates
Table S1	Unfractionated protein data from SD134 and DMSO treated RAW264.7 cells without filtering for valid values in 3/4 biological replicates (MSFragger output)
Table S2	Unfractionated peptide data from SD134 and DMSO treated RAW264.7 cells without filtering for valid values in 3/4 biological replicates (MSFragger output)
Table S3	Unfractionated protein data from SD134 and DMSO treated RAW264.7 cells filtered for valid values in 3/4 biological replicates and with statistics (Perseus output)
Table S4	Unfractionated peptide data from SD134 and DMSO treated RAW264.7 cells filtered for valid values in 3/4 biological replicates and with statistics (Perseus output)
Table S5	Unfractionated N-terminomics peptides (dimethylated N-terminus) from SD134 and DMSO treated RAW264.7 cells filtered using R
Supplementary tables for FAIMS-fractionated RAW264.7 cell lysates
Table S6	FAIMS-fractionated protein data from SD134 and DMSO treated RAW264.7 cells without filtering for valid values in 3/4 biological replicates (MSFragger output)
Table S7	FAIMS-fractionated peptide data from SD134 and DMSO treated RAW264.7 cells without filtering for valid values in 3/4 biological replicates (MSFragger output)
Table S8	FAIMS-fractionated protein data from SD134 and DMSO treated RAW264.7 cells filtered for valid values in 3/4 biological replicates and with statistics (Perseus output)
Table S9	FAIMS-fractionated peptide data from SD134 and DMSO treated RAW264.7 cells filtered for valid values in 3/4 biological replicates and with statistics (Perseus output)
Table S10	FAIMS-fractionated N-terminomics peptides (dimethylated N-terminus) from SD134 and DMSO treated RAW264.7 cells filtered using R
Table S11	Putative legumain substrates identified in FAIMS-fractionated SD134 and DMSO treated RAW264.7 cells
Table S12	Peptides from legumain-treated and untreated recombinant CTSS
Supplementary tables for naïve mouse spleen lysates
Table S13	FAIMS-fractionated protein data from Lgmn-/- and Wildtype naïve mouse spleens without filtering for valid values in 3/4 biological replicates (MSFragger output)
Table S14	FAIMS-fractionated peptide data from Lgmn-/- and Wildtype naïve mouse spleens without filtering for valid values in 3/4 biological replicates (MSFragger output)
Table S15	FAIMS-fractionated protein data from Lgmn-/- and Wildtype naïve mouse spleens filtered for valid values in 3/4 biological replicates and with statistics (Perseus output)
Table S16	FAIMS-fractionated peptide data from Lgmn-/- and Wildtype naïve mouse spleens filtered for valid values in 3/4 biological replicates and with statistics (Perseus output)
Table S17	FAIMS-fractionated N-terminomics peptides (dimethylated N-terminus) from Lgmn-/- and Wildtype naïve mouse spleens filtered using R
Table S18	STRING-db (v.11.5) analysis of 40 Lgmn-/- enriched proteins
Table S19	Enrichment analysis of FAIMS-fractionated peptides from Lgmn-/- and Wildtype naïve mouse spleens (Perseus output)
Table S20	FAIMS-fractionated N-terminomics peptides significantly elevated in wildtype naïve mouse spleens and corresponding consensus motifs as analysed by TopFINDer
Table S21	FAIMS-fractionated N-terminomics peptides significantly elevated in Lgmn-/- naïve mouse spleens and corresponding consensus motifs as analysed by TopFINDer
Table S22	FAIMS-fractionated N-terminomics putative legumain substrates in naïve mouse spleens and corresponding consensus motifs as analysed by TopFINDer
Table S23	FAIMS-fractionated N-terminomics peptides significantly elevated in wildtype naïve mouse spleens with non-Asn cleavages and corresponding consensus motifs as analysed by TopFINDer
Table S24	Putative legumain substrates identified in FAIMS-fractionated Lgmn-/- and Wildtype naïve mouse spleens
Table S25	STRING-db (v.11.5) analysis of 110 putative legumain substrate proteins
Table S26	Native and neo-C-termini identified in Lgmn-/- and Wildtype naïve murine spleen
Table S27	Peptides from legumain-treated and untreated recombinant MAN2B1
Table S28	Peptides from legumain-treated and untreated recombinant TMPO
Table S29	Peptides from legumain-treated and untreated recombinant YARS1
Supplementary tables for N-termini peptide-spectrum matches (PSM) of each experiment
Table S30	Unfractionated SD134 and DMSO treated RAW264.7 cells N-termini PSMs per experiment (MSFragger output)
Table S31	FAIMS-fractionated SD134 and DMSO treated RAW264.7 cells N-termini PSMs per experiment (MSFragger output)
Table S32	FAIMS-fractionated Lgmn-/- and Wildtype naïve mouse spleens N-termini PSMs per experiment (MSFragger output)

## Sheet: Table S13
Table S13	FAIMS-fractionated protein data from Lgmn-/- and Wildtype naïve mouse spleens without filtering for valid values in 3/4 biological replicates (MSFragger output)
Peptide sequences were matched to an unreviewed mouse protein database containing isoforms and reverse sequences using MSFragger (Fragpipe v.18.0). Label free quantification was undertaken with a fixed modification of cysteine carbamidomethylation and variable modifications of lysine dimethylation (+28.0313 Da), methionine oxidation (+15.9949 Da), N-terminal acetylation (+42.0106 Da), N-terminal …
Protein	Protein ID	Entry Name	Gene	Protein Length	Organism	Protein Existence	Description	Protein Probability	Top Peptide Probability	Combined Total Peptides	Combined Spectral Count	Combined Unique Spectral Count	Combined Total Spectral Count	KO_B1 Spectral Count	KO_B2 Spectral Count	KO_B3 Spectral Count	KO_B4 Spectral Count	WT_B1 Spectral Count	WT_B2 Spectral Count	WT_B3 Spectral Count	WT_B4 Spectral Count	KO_B1 Unique Spectral Count	KO_B2 Unique Spectral Count	KO_B3 Unique Spectral Count	KO_B4 Unique Spectral Count	WT_B1 Unique Spectral Count	WT_B2 Unique Spectral Count	WT_B3 Unique Spectral Count	WT_B4 Unique Spectral Count	KO_B1 Total Spectral Count	KO_B2 Total Spectral Count	KO_B3 Total Spectral Count	KO_B4 Total Spectral Count	WT_B1 Total Spectral Count	WT_B2 Total Spectral Count	WT_B3 Total Spectral Count	WT_B4 Total Spectral Count	KO_B1 Intensity	KO_B2 Intensity	KO_B3 Intensity	KO_B4 Intensity	WT_B1 Intensity	WT_B2 Intensity	WT_B3 Intensity	WT_B4 Intensity	KO_B1 MaxLFQ Intensity	KO_B2 MaxLFQ Intensity	KO_B3 MaxLFQ Intensity	KO_B4 MaxLFQ Intensity
contam_sp|O77727|K1C15_SHEEP	O77727	K1C15_SHEEP	KRT15	453	Ovis aries	2:Experimental evidence at transcript level	Keratin, type I cytoskeletal 15	0.9844	0.9961	8	1	1	16	0	0	0	0	0	1	0	0	0	0	0	0	0	1	0	0	0	0	0	0	0	16	0	0	0	0	0	0	0	0	0	0	0	0	0	0
contam_sp|P00366|DHE3_BOVIN	P00366	DHE3_BOVIN	GLUD1	558	Bos taurus	1:Experimental evidence at protein level	Glutamate dehydrogenase 1, mitochondrial	1	0.999	44	13	13	598	0	0	5	5	1	0	2	0	0	0	5	5	1	0	2	0	0	0	139	142	164	0	153	0	0	0	351406144	389775488	0	0	221345040	0	0	0	179378352	132624416
contam_sp|P00761|TRYP_PIG	P00761	TRYP_PIG		231	Sus scrofa	1:Experimental evidence at protein level	Trypsin	1	0.999	11	544	544	544	66	64	63	74	52	74	74	77	66	64	63	74	52	74	74	77	66	64	63	74	52	74	74	77	38155219000	25724438500	48249045000	78023696000	16662744100	36662452000	70067380000	65068126000	31626731500	24732522500	33952098300	36281745000
contam_sp|P00883|ALDOA_RABIT	P00883	ALDOA_RABIT	ALDOA	364	Oryctolagus cuniculus	1:Experimental evidence at protein level	Fructose-bisphosphate aldolase A	1	0.999	47	24	24	1052	3	4	3	3	4	2	3	2	3	4	3	3	4	2	3	2	149	131	137	118	130	142	123	122	47018400	47368112	68957152	0	40303632	49928244	0	37575332	0	0	0	0
contam_sp|P02534|K1M1_SHEEP	P02534	K1M1_SHEEP		412	Ovis aries	1:Experimental evidence at protein level	Keratin, type I microfibrillar 48 kDa, component 8C-1	1	0.999	15	11	2	51	8	0	2	0	1	0	0	0	2	0	0	0	0	0	0	0	30	0	17	0	4	0	0	0	1433729150	0	757244420	0	34979364	0	0	0	995193470	0	838288190	0
contam_sp|P02539|K2M1_SHEEP	P02539	K2M1_SHEEP		109	Ovis aries	1:Experimental evidence at protein level	Keratin, type II microfibrillar (Fragment)	0.9797	0.999	4	2	2	4	1	0	1	0	0	0	0	0	1	0	1	0	0	0	0	0	3	0	1	0	0	0	0	0	83798744	0	32034028	0	0	0	0	0	0	0	0	0
contam_sp|P02662|CASA1_BOVIN	P02662	CASA1_BOVIN	CSN1S1	214	Bos taurus	1:Experimental evidence at protein level	Alpha-S1-casein	1	0.999	3	10	10	10	0	1	1	1	1	1	1	4	0	1	1	1	1	1	1	4	0	1	1	1	1	1	1	4	0	18855952	25955382	17598656	18661266	0	25284404	71558768	0	0	0	0
contam_sp|P02663|CASA2_BOVIN	P02663	CASA2_BOVIN	CSN1S2	222	Bos taurus	1:Experimental evidence at protein level	Alpha-S2-casein	0.9682	0.9984	1	1	1	1	0	0	0	0	0	0	0	1	0	0	0	0	0	0	0	1	0	0	0	0	0	0	0	1	0	10056727	0	0	0	13321820	0	22227792	0	0	0	0
contam_sp|P02666|CASB_BOVIN	P02666	CASB_BOVIN	CSN2	224	Bos taurus	1:Experimental evidence at protein level	Beta-casein	1	0.999	3	4	4	4	0	0	0	0	0	0	0	4	0	0	0	0	0	0	0	4	0	0	0	0	0	0	0	4	0	0	0	0	0	0	0	295744864	0	0	0	0
contam_sp|P02769|ALBU_BOVIN	P02769	ALBU_BOVIN	ALB	607	Bos taurus	1:Experimental evidence at protein level	Serum albumin	1	0.999	22	144	144	239	15	16	19	17	20	17	16	24	15	16	19	17	20	17	16	24	30	26	29	27	31	26	26	44	3351331840	3471658500	3832205570	3204072960	3258575870	4170838530	3351247360	4458561000	1570474370	1532640640	1479462910	1873171580
contam_sp|P15241|K2M2_SHEEP	P15241	K2M2_SHEEP		491	Ovis aries	1:Experimental evidence at protein level	Keratin, type II microfibrillar, component 7C	1	0.999	11	24	12	24	18	0	6	0	0	0	0	0	8	0	4	0	0	0	0	0	18	0	6	0	0	0	0	0	1078702590	0	588801150	0	0	0	0	0	260304608	0	207382256	0
contam_sp|P25690|K1M2_SHEEP	P25690	K1M2_SHEEP		404	Ovis aries	3:Protein inferred from homology	Keratin, type I microfibrillar, 47.6 kDa	1	0.999	16	55	5	55	28	1	14	3	3	2	2	2	4	0	0	1	0	0	0	0	28	1	14	3	3	2	2	2	3234015230	74938712	2897286400	54934116	102928976	127316536	39458040	151770272	324622144	0	479433024	0
contam_sp|P25691|K2M3_SHEEP	P25691	K2M3_SHEEP		502	Ovis aries	1:Experimental evidence at protein level	Keratin, type II microfibrillar, component 5	1	0.999	11	8	5	20	4	1	1	0	2	0	0	0	4	0	1	0	0	0	0	0	14	1	3	0	2	0	0	0	436747488	0	77353792	0	84757520	0	0	0	0	0	0	0
sp|A0A088MLT8|IQIP1_MOUSE	A0A088MLT8	IQIP1_MOUSE	Iqcj-Schip1	559	Mus musculus OX=10090	1:Experimental evidence at protein level	IQCJ-SCHIP1 readthrough transcript protein	0.9996	0.999	2	16	0	16	3	1	2	2	2	2	2	2	0	0	0	0	0	0	0	0	3	1	2	2	2	2	2	2	194817408	460834496	180614640	175093600	115844776	242475840	215018656	203653024	0	0	0	0
sp|A0A0B4J1G0|FCG3A_MOUSE	A0A0B4J1G0	FCG3A_MOUSE	Fcgr4	249	Mus musculus OX=10090	1:Experimental evidence at protein level	Low affinity immunoglobulin gamma Fc region receptor III-A	1	0.999	3	24	24	24	4	3	4	4	3	0	4	2	4	3	4	4	3	0	4	2	4	3	4	4	3	0	4	2	209367328	320879136	204597792	233862000	214233888	92443328	256631552	172928656	100761840	120296088	98408896	89234400
sp|A0A0G2JDV3|GBP6_MOUSE	A0A0G2JDV3	GBP6_MOUSE	Gbp6	611	Mus musculus OX=10090	2:Experimental evidence at transcript level	Guanylate-binding protein 6	1	0.999	9	114	114	120	13	16	13	15	15	15	14	13	13	16	13	15	15	15	14	13	13	17	14	15	15	16	16	14	1897321730	1837886980	1765499140	1996017280	1871295100	2150301180	1950921470	2123993090	1064037890	1088447490	1121245180	1040077500
sp|A0JNT9|BICL1_MOUSE	A0JNT9	BICL1_MOUSE	Bicdl1	577	Mus musculus OX=10090	1:Experimental evidence at protein level	BICD family-like cargo adapter 1	0.8712	0.9929	1	4	4	4	0	0	0	1	1	0	1	1	0	0	0	1	1	0	1	1	0	0	0	1	1	0	1	1	0	0	0	55000756	118793144	87640976	99993528	83677912	0	0	0	0
sp|A1A5B6|TBC25_MOUSE	A1A5B6	TBC25_MOUSE	Tbc1d25	742	Mus musculus OX=10090	1:Experimental evidence at protein level	TBC1 domain family member 25	1	0.999	5	31	31	31	3	3	4	3	4	5	4	5	3	3	4	3	4	5	4	5	3	3	4	3	4	5	4	5	152381952	158104976	277362816	202063536	182122848	195787120	234670944	146677408	117468544	132024152	189570256	132605464
sp|A1KXC4|FAIM3_MOUSE	A1KXC4	FAIM3_MOUSE	Fcmr	422	Mus musculus OX=10090	2:Experimental evidence at transcript level	Fas apoptotic inhibitory molecule 3	0.9995	0.999	2	13	13	13	1	2	2	2	2	1	2	1	1	2	2	2	2	1	2	1	1	2	2	2	2	1	2	1	19118662	85254512	69906632	110918568	86712400	114281696	108817136	24037738	0	71364888	58569776	75365096
sp|A1L314|MPEG1_MOUSE	A1L314	MPEG1_MOUSE	Mpeg1	713	Mus musculus OX=10090	1:Experimental evidence at protein level	Macrophage-expressed gene 1 protein	1	0.999	17	211	211	211	32	35	24	22	20	27	20	31	32	35	24	22	20	27	20	31	32	35	24	22	20	27	20	31	7284998100	9321416700	4784977400	4271269380	3902560260	3811858690	4085890050	4582914600	2393251580	2411876350	2249366020	1798720130
sp|A1L3T7|RIPR3_MOUSE	A1L3T7	RIPR3_MOUSE	Ripor3	938	Mus musculus OX=10090	1:Experimental evidence at protein level	RIPOR family member 3	1	0.999	6	52	52	52	7	6	7	7	5	4	8	8	7	6	7	7	5	4	8	8	7	6	7	7	5	4	8	8	23304945700	21705783300	25703753700	29837961200	24126505000	27869333500	19995527200	32288360400	24077871100	21263716400	25830010900	27409274900
sp|A2A432|CUL4B_MOUSE	A2A432	CUL4B_MOUSE	Cul4b	970	Mus musculus OX=10090	1:Experimental evidence at protein level	Cullin-4B	1	0.999	10	93	60	93	10	11	13	11	12	14	12	10	5	8	9	7	8	10	7	6	10	11	13	11	12	14	12	10	2188913660	2725504000	2293030400	2181937410	1767159550	2137953790	3024415490	2192680190	733320830	747749120	657720260	661448900
sp|A2A4P0|DHX8_MOUSE	A2A4P0	DHX8_MOUSE	Dhx8	1244	Mus musculus OX=10090	2:Experimental evidence at transcript level	ATP-dependent RNA helicase DHX8	1	0.999	18	134	134	140	18	13	18	16	19	14	18	18	18	13	18	16	19	14	18	18	18	14	19	17	20	15	19	18	1402784260	1216583300	1090351230	1008821760	1002633980	1270263420	1143124610	1220747140	318775872	270300736	295882368	253949696
sp|A2A5K6|ZN335_MOUSE	A2A5K6	ZN335_MOUSE	Znf335	1337	Mus musculus OX=10090	1:Experimental evidence at protein level	Zinc finger protein 335	1	0.999	5	30	30	30	4	4	5	4	3	3	3	4	4	4	5	4	3	3	3	4	4	4	5	4	3	3	3	4	421992256	428246592	469466912	542238460	338936576	425746144	266324832	223832288	271053152	276343584	204174928	262081760
sp|A2A5R2|BIG2_MOUSE	A2A5R2	BIG2_MOUSE	Arfgef2	1792	Mus musculus OX=10090	1:Experimental evidence at protein level	Brefeldin A-inhibited guanine nucleotide-exchange protein 2	1	0.999	24	269	154	269	33	35	32	31	31	37	31	39	20	19	19	18	16	22	17	23	33	35	32	31	31	37	31	39	4276715260	7426863600	5239537200	4840470500	4592430100	4860850200	6314323500	5867969000	1458798340	1648146300	1590670340	1434300540
sp|A2A5Z6|SMUF2_MOUSE	A2A5Z6	SMUF2_MOUSE	Smurf2	748	Mus musculus OX=10090	1:Experimental evidence at protein level	E3 ubiquitin-protein ligase SMURF2	1	0.999	4	24	24	24	3	3	2	2	3	4	4	3	3	3	2	2	3	4	4	3	3	3	2	2	3	4	4	3	524006400	573442240	225563440	394682592	535641024	561089860	571562300	389129920	256835504	312378752	180798784	288325280
sp|A2A6A1|GPTC8_MOUSE	A2A6A1	GPTC8_MOUSE	Gpatch8	1505	Mus musculus OX=10090	1:Experimental evidence at protein level	G patch domain-containing protein 8	1	0.999	9	62	62	62	9	9	7	5	6	9	7	10	9	9	7	5	6	9	7	10	9	9	7	5	6	9	7	10	711586370	781952900	376480160	269732320	305950304	561585470	456975168	553716420	195020656	159152640	152064320	185715088
sp|A2A6Q5|CDC27_MOUSE	A2A6Q5	CDC27_MOUSE	Cdc27	825	Mus musculus OX=10090	1:Experimental evidence at protein level	Cell division cycle protein 27 homolog	1	0.999	2	10	10	10	1	2	2	3	0	1	1	0	1	2	2	3	0	1	1	0	1	2	2	3	0	1	1	0	90239984	180223056	224553248	374263968	133443480	190934400	240623344	0	0	0	206249952	275266144
sp|A2A6T1|CDR2L_MOUSE	A2A6T1	CDR2L_MOUSE	Cdr2l	465	Mus musculus OX=10090	1:Experimental evidence at protein level	Cerebellar degeneration-related protein 2-like	1	0.999	4	16	16	16	1	3	3	1	3	1	3	1	1	3	3	1	3	1	3	1	1	3	3	1	3	1	3	1	132121688	163535264	234009584	188545600	101277088	105464112	217688800	176213728	88792232	0	0	0
sp|A2A791|ZMYM4_MOUSE	A2A791	ZMYM4_MOUSE	Zmym4	1549	Mus musculus OX=10090	1:Experimental evidence at protein level	Zinc finger MYM-type protein 4	1	0.999	9	38	38	38	2	5	4	7	6	3	6	5	2	5	4	7	6	3	6	5	2	5	4	7	6	3	6	5	217905728	500844960	273349952	488855744	253867504	340414784	395450208	275498912	172292160	189775808	193623696	178973408
sp|A2A7S8|K1522_MOUSE	A2A7S8	K1522_MOUSE	Kiaa1522	1013	Mus musculus OX=10090	1:Experimental evidence at protein level	Uncharacterized protein KIAA1522	1	0.999	3	14	14	14	1	3	2	3	2	0	2	1	1	3	2	3	2	0	2	1	1	3	2	3	2	0	2	1	269101440	174900208	255564496	465849344	211520112	0	269926464	48094948	0	163122496	0	189372112
sp|A2A863|ITB4_MOUSE	A2A863	ITB4_MOUSE	Itgb4	1818	Mus musculus OX=10090	1:Experimental evidence at protein level	Integrin beta-4	1	0.999	6	51	51	51	5	7	5	4	7	6	5	12	5	7	5	4	7	6	5	12	5	7	5	4	7	6	5	12	942859070	1334003840	608400830	660695680	910967680	728630270	1273388670	1415048580	632916030	893346430	569126590	629877630
sp|A2A884|ZEP3_MOUSE	A2A884	ZEP3_MOUSE	Hivep3	2348	Mus musculus OX=10090	1:Experimental evidence at protein level	Transcription factor HIVEP3	0.9798	0.9965	2	2	2	2	1	0	0	0	1	0	0	0	1	0	0	0	1	0	0	0	1	0	0	0	1	0	0	0	0	39347888	32214846	0	46639508	0	0	0	0	0	0	0
sp|A2A8L1|CHD5_MOUSE	A2A8L1	CHD5_MOUSE	Chd5	1946	Mus musculus OX=10090	1:Experimental evidence at protein level	Chromodomain-helicase-DNA-binding protein 5	1	0.999	20	20	20	226	1	3	2	2	2	3	3	4	1	3	2	2	2	3	3	4	26	27	27	27	29	30	29	31	27105690	25135456	63149136	26702934	23079584	31068206	89548472	94488800	0	0	0	0
sp|A2A8L5|PTPRF_MOUSE	A2A8L5	PTPRF_MOUSE	Ptprf	1898	Mus musculus OX=10090	1:Experimental evidence at protein level	Receptor-type tyrosine-protein phosphatase F	1	0.999	6	7	7	14	0	1	2	0	0	1	1	2	0	1	2	0	0	1	1	2	0	2	3	0	0	2	3	4	102077352	98571120	125436480	115328120	206521344	50572932	180172000	127519056	63581080	63821764	78273464	75495728
sp|A2A8U2|TM201_MOUSE	A2A8U2	TM201_MOUSE	Tmem201	664	Mus musculus OX=10090	1:Experimental evidence at protein level	Transmembrane protein 201	1	0.999	5	40	40	40	6	5	4	4	5	5	6	5	6	5	4	4	5	5	6	5	6	5	4	4	5	5	6	5	377689024	561203390	442065408	328711456	251285056	170153696	381806432	274726848	125145744	153793392	116636016	103884872
sp|A2A8Z1|OSBL9_MOUSE	A2A8Z1	OSBL9_MOUSE	Osbpl9	736	Mus musculus OX=10090	1:Experimental evidence at protein level	Oxysterol-binding protein-related protein 9	1	0.999	7	63	63	63	9	8	6	7	9	7	8	9	9	8	6	7	9	7	8	9	9	8	6	7	9	7	8	9	478624448	597972670	480813152	698649600	689214850	490970368	659061120	490475520	184924048	223506656	189857504	200225504
sp|A2A9C3|SZT2_MOUSE	A2A9C3	SZT2_MOUSE	Szt2	3431	Mus musculus OX=10090	1:Experimental evidence at protein level	KICSTOR complex protein SZT2	1	0.999	9	26	26	26	1	6	1	5	3	2	4	4	1	6	1	5	3	2	4	4	1	6	1	5	3	2	4	4	147965152	305124544	76518568	80660928	178056720	210882992	325016512	297606784	98349800	123404960	0	102961632
sp|A2AA28|MET23_MOUSE	A2AA28	MET23_MOUSE	Mettl23	253	Mus musculus OX=10090	1:Experimental evidence at protein level	Histone-arginine methyltransferase METTL23	0.995	0.9986	2	3	3	3	0	1	0	0	0	0	1	1	0	1	0	0	0	0	1	1	0	1	0	0	0	0	1	1	51404904	0	0	17915554	48738876	51111288	33531100	81925488	0	0	0	0
sp|A2AAE1|K1109_MOUSE	A2AAE1	K1109_MOUSE	Kiaa1109	5005	Mus musculus OX=10090	1:Experimental evidence at protein level	Transmembrane protein KIAA1109	1	0.999	9	17	17	17	2	2	2	4	4	1	2	0	2	2	2	4	4	1	2	0	2	2	2	4	4	1	2	0	309664448	310799424	108837264	323282016	393597952	383152000	333833216	267626448	208834704	177167856	85467824	208653232
sp|A2AAY5|SPD2B_MOUSE	A2AAY5	SPD2B_MOUSE	Sh3pxd2b	908	Mus musculus OX=10090	1:Experimental evidence at protein level	SH3 and PX domain-containing protein 2B	1	0.999	12	52	52	80	4	6	7	7	6	7	8	7	4	6	7	7	6	7	8	7	7	11	9	10	10	10	12	11	731336960	1168764800	1175291650	1204318850	614117310	948497660	1458490620	610028540	616547260	617600130	670533820	548582080
sp|A2AB59|RHG27_MOUSE	A2AB59	RHG27_MOUSE	Arhgap27	869	Mus musculus OX=10090	1:Experimental evidence at protein level	Rho GTPase-activating protein 27	1	0.999	18	185	185	185	23	22	20	21	24	24	29	22	23	22	20	21	24	24	29	22	23	22	20	21	24	24	29	22	2316704510	1737201020	1970030080	1927174140	2250758660	2403879170	2912307460	2104407040	659703680	548885820	637804990	627796540
sp|A2ABV5|MED14_MOUSE	A2ABV5	MED14_MOUSE	Med14	1459	Mus musculus OX=10090	1:Experimental evidence at protein level	Mediator of RNA polymerase II transcription subunit 14	1	0.999	9	50	50	50	4	8	6	6	6	9	5	6	4	8	6	6	6	9	5	6	4	8	6	6	6	9	5	6	228734176	211248032	204485472	197356992	335648352	2522589950	198689440	214552480	124716936	109686784	121517496	112869160
sp|A2ACJ2|FP100_MOUSE	A2ACJ2	FP100_MOUSE	Faap100	879	Mus musculus OX=10090	2:Experimental evidence at transcript level	Fanconi anemia core complex-associated protein 100	0.9797	0.999	2	6	6	6	0	1	1	1	1	0	1	1	0	1	1	1	1	0	1	1	0	1	1	1	1	0	1	1	78964648	40171296	52244136	105361056	69675224	60754312	103644680	30474008	0	0	0	0
sp|A2ADA5|PUSL1_MOUSE	A2ADA5	PUSL1_MOUSE	Pusl1	291	Mus musculus OX=10090	1:Experimental evidence at protein level	tRNA pseudouridine synthase-like 1	1	0.999	3	11	11	11	1	1	1	2	1	2	1	2	1	1	1	2	1	2	1	2	1	1	1	2	1	2	1	2	141603552	72457504	65065264	92502440	87123752	180835904	50012256	195279200	81552008	0	0	0
sp|A2ADY9|DDI2_MOUSE	A2ADY9	DDI2_MOUSE	Ddi2	399	Mus musculus OX=10090	1:Experimental evidence at protein level	Protein DDI1 homolog 2	1	0.999	15	265	265	265	32	35	31	31	33	36	32	35	32	35	31	31	33	36	32	35	32	35	31	31	33	36	32	35	5464310300	5993164300	5193840600	5843037200	5723638800	5540166100	6152185300	5917755900	1112494340	1140330620	1094466180	1063454080
sp|A2AF47|DOC11_MOUSE	A2AF47	DOC11_MOUSE	Dock11	2073	Mus musculus OX=10090	1:Experimental evidence at protein level	Dedicator of cytokinesis protein 11	1	0.999	36	380	331	380	46	50	53	45	49	43	51	43	41	43	47	41	42	37	46	34	46	50	53	45	49	43	51	43	7449739800	8859828200	8077818900	8915413000	8469040100	8233936400	9451444200	8392525300	1482212350	1547609600	1390366080	1454684160
sp|A2AG58|BCLA3_MOUSE	A2AG58	BCLA3_MOUSE	Bclaf3	752	Mus musculus OX=10090	1:Experimental evidence at protein level	BCLAF1 and THRAP3 family member 3	0.9996	0.999	2	23	23	23	3	3	3	2	3	3	3	3	3	3	3	2	3	3	3	3	3	3	3	2	3	3	3	3	704825980	718287620	441929024	652443650	465837408	634418430	861745790	755118340	466893184	461670560	311872576	455113216
sp|A2AGH6|MED12_MOUSE	A2AGH6	MED12_MOUSE	Med12	2190	Mus musculus OX=10090	1:Experimental evidence at protein level	Mediator of RNA polymerase II transcription subunit 12	1	0.999	10	74	69	74	10	9	10	9	9	9	9	9	9	9	9	9	9	9	7	8	10	9	10	9	9	9	9	9	885805760	1069374340	990983100	832438980	805541120	1018522690	1334136320	894070460	358284480	410127296	390112160	332080320
sp|A2AGT5|CKAP5_MOUSE	A2AGT5	CKAP5_MOUSE	Ckap5	2032	Mus musculus OX=10090	1:Experimental evidence at protein level	Cytoskeleton-associated protein 5	1	0.999	23	230	230	230	32	31	25	28	32	24	30	28	32	31	25	28	32	24	30	28	32	31	25	28	32	24	30	28	1564874750	1739738880	1491109250	1708619520	1640458620	1406395780	1800804860	1541987460	239281120	248640096	256006144	247670880
sp|A2AGX3|PRD11_MOUSE	A2AGX3	PRD11_MOUSE	Prdm11	565	Mus musculus OX=10090	1:Experimental evidence at protein level	PR domain-containing protein 11	0.8731	0.993	1	1	1	1	0	0	0	0	1	0	0	0	0	0	0	0	1	0	0	0	0	0	0	0	1	0	0	0	41706304	53689552	45817932	41776132	50365104	51266680	46519552	111058728	0	0	0	0
sp|A2AH22|AMRA1_MOUSE	A2AH22	AMRA1_MOUSE	Ambra1	1300	Mus musculus OX=10090	1:Experimental evidence at protein level	Activating molecule in BECN1-regulated autophagy protein 1	1	0.999	5	24	24	24	3	3	3	2	3	4	4	2	3	3	3	2	3	4	4	2	3	3	3	2	3	4	4	2	149203232	189889376	105783224	117620192	214014720	312686752	187773472	263558688	86362432	97868680	112066080	96785448
sp|A2AHC3|CAMP1_MOUSE	A2AHC3	CAMP1_MOUSE	Camsap1	1581	Mus musculus OX=10090	1:Experimental evidence at protein level	Calmodulin-regulated spectrin-associated protein 1	1	0.999	10	41	41	41	5	6	4	3	4	6	6	7	5	6	4	3	4	6	6	7	5	6	4	3	4	6	6	7	541663680	271198784	214087728	286494912	383245920	450492480	432361824	563649660	142752608	104488048	107064488	144886224
sp|A2AHJ4|BRWD3_MOUSE	A2AHJ4	BRWD3_MOUSE	Brwd3	1799	Mus musculus OX=10090	1:Experimental evidence at protein level	Bromodomain and WD repeat-containing protein 3	1	0.999	3	8	8	8	1	2	0	0	1	1	1	2	1	2	0	0	1	1	1	2	1	2	0	0	1	1	1	2	217732016	273198592	81421776	215468864	129920656	182240384	196712608	226445312	132086640	162751584	0	141521520
sp|A2AI05|NDOR1_MOUSE	A2AI05	NDOR1_MOUSE	Ndor1	598	Mus musculus OX=10090	2:Experimental evidence at transcript level	NADPH-dependent diflavin oxidoreductase 1	1	0.999	4	19	19	19	3	2	2	1	4	1	3	3	3	2	2	1	4	1	3	3	3	2	2	1	4	1	3	3	419548480	476453792	425303424	485909344	421656704	365240576	418061728	401059008	214174608	246162912	245525312	213103344
sp|A2AI08|TPRN_MOUSE	A2AI08	TPRN_MOUSE	Tprn	749	Mus musculus OX=10090	1:Experimental evidence at protein level	Taperin	1	0.999	7	49	49	49	8	8	3	5	6	6	7	6	8	8	3	5	6	6	7	6	8	8	3	5	6	6	7	6	510256448	428872448	313647744	263526752	323229024	323320512	345901984	177330816	139667488	138487984	128197432	126587016
sp|A2AIG8|1A1L1_MOUSE	A2AIG8	1A1L1_MOUSE	Accs	502	Mus musculus OX=10090	2:Experimental evidence at transcript level	1-aminocyclopropane-1-carboxylate synthase-like protein 1	0.9797	0.999	1	3	3	3	0	1	0	0	1	0	1	0	0	1	0	0	1	0	1	0	0	1	0	0	1	0	1	0	26721434	24016630	19777214	0	23513760	21553768	22643984	20495618	0	0	0	0
sp|A2AIV2|VIR_MOUSE	A2AIV2	VIR_MOUSE	Virma	1811	Mus musculus OX=10090	1:Experimental evidence at protein level	Protein virilizer homolog	1	0.999	19	144	144	144	19	20	20	16	17	17	21	14	19	20	20	16	17	17	21	14	19	20	20	16	17	17	21	14	2012178300	2039432700	1937303170	2112101380	1493444350	1595007360	2433488130	1748970240	663415100	632252480	599858560	597995010
sp|A2AIV8|CARD9_MOUSE	A2AIV8	CARD9_MOUSE	Card9	536	Mus musculus OX=10090	1:Experimental evidence at protein level	Caspase recruitment domain-containing protein 9	1	0.999	10	62	62	62	8	7	8	7	6	11	6	9	8	7	8	7	6	11	6	9	8	7	8	7	6	11	6	9	773478780	1048072380	890199940	691794050	551571010	938560510	687416130	534270944	264700576	294204992	222289152	183877104
sp|A2AIW0|ENTR1_MOUSE	A2AIW0	ENTR1_MOUSE	Entr1	432	Mus musculus OX=10090	1:Experimental evidence at protein level	Endosome-associated-trafficking regulator 1	0.9996	0.999	2	4	4	4	1	0	1	0	0	1	1	0	1	0	1	0	0	1	1	0	1	0	1	0	0	1	1	0	0	0	0	0	0	0	0	0	0	0	0	0
sp|A2AJ15|MA1B1_MOUSE	A2AJ15	MA1B1_MOUSE	Man1b1	658	Mus musculus OX=10090	1:Experimental evidence at protein level	Endoplasmic reticulum mannosyl-oligosaccharide 1,2-alpha-mannosidase	1	0.999	7	79	79	79	7	13	11	9	16	7	10	6	7	13	11	9	16	7	10	6	7	13	11	9	16	7	10	6	656622460	1270773760	915929540	843150910	885669760	639756860	742268420	476083520	658515650	755166590	643845630	666827010
sp|A2AJ88|PLPL7_MOUSE	A2AJ88	PLPL7_MOUSE	Pnpla7	1352	Mus musculus OX=10090	1:Experimental evidence at protein level	Patatin-like phospholipase domain-containing protein 7	1	0.999	13	84	69	84	11	12	10	11	11	9	10	10	9	10	8	10	9	7	8	8	11	12	10	11	11	9	10	10	900168830	971105280	691141630	855031550	1060140160	906244740	982093440	1074389120	264274448	265118432	214163680	230444096
sp|A2AJI0|MA7D1_MOUSE	A2AJI0	MA7D1_MOUSE	Map7d1	846	Mus musculus OX=10090	1:Experimental evidence at protein level	MAP7 domain-containing protein 1	1	0.999	14	138	138	138	14	18	15	19	18	19	21	14	14	18	15	19	18	19	21	14	14	18	15	19	18	19	21	14	1514344320	1311394050	1308603900	1831887620	1149047170	2017916290	2032041730	1443939460	547561020	547911550	543417470	559040900
sp|A2AJK6|CHD7_MOUSE	A2AJK6	CHD7_MOUSE	Chd7	2986	Mus musculus OX=10090	1:Experimental evidence at protein level	Chromodomain-helicase-DNA-binding protein 7	1	0.999	12	28	28	61	3	4	3	4	5	3	4	2	3	4	3	4	5	3	4	2	7	8	7	8	9	9	8	5	487343424	541537410	458545152	245318336	276274336	259591440	413438112	344087680	162888848	184248336	132692056	119824736
sp|A2AJQ3|D19L4_MOUSE	A2AJQ3	D19L4_MOUSE	Dpy19l4	722	Mus musculus OX=10090	2:Experimental evidence at transcript level	Probable C-mannosyltransferase DPY19L4	0.9175	0.9944	2	3	3	3	1	0	1	0	0	0	0	1	1	0	1	0	0	0	0	1	1	0	1	0	0	0	0	1	0	0	0	0	0	0	0	235919072	0	0	0	0
sp|A2AJT4|PNISR_MOUSE	A2AJT4	PNISR_MOUSE	Pnisr	805	Mus musculus OX=10090	1:Experimental evidence at protein level	Arginine/serine-rich protein PNISR	1	0.999	11	117	117	117	14	16	16	14	13	13	17	14	14	16	16	14	13	13	17	14	14	16	16	14	13	13	17	14	1464124670	2885750530	1413670910	2419103490	1621721600	2161952000	3641968130	1723513340	1109474180	1224862590	1039769090	1101323900
sp|A2AKB9|DCA10_MOUSE	A2AKB9	DCA10_MOUSE	Dcaf10	566	Mus musculus OX=10090	1:Experimental evidence at protein level	DDB1- and CUL4-associated factor 10	0.9711	0.9973	2	17	17	17	3	2	2	2	2	2	2	2	3	2	2	2	2	2	2	2	3	2	2	2	2	2	2	2	215451808	86300288	134384960	70002544	87744528	90262328	67482720	64171924	112667368	0	70320504	0
sp|A2AKG8|FOCAD_MOUSE	A2AKG8	FOCAD_MOUSE	Focad	1798	Mus musculus OX=10090	1:Experimental evidence at protein level	Focadhesin	1	0.999	5	28	28	28	3	4	2	2	4	4	3	6	3	4	2	2	4	4	3	6	3	4	2	2	4	4	3	6	361436608	545950080	414533952	441282304	479214240	488225920	371193664	424089600	203241728	314105888	238858560	248692672
sp|A2AKX3|SETX_MOUSE	A2AKX3	SETX_MOUSE	Setx	2646	Mus musculus OX=10090	1:Experimental evidence at protein level	Probable helicase senataxin	1	0.999	15	91	77	91	14	11	10	6	15	12	14	9	12	9	9	4	13	10	12	8	14	11	10	6	15	12	14	9	1124488450	1646084610	2213735420	1840228350	1503303680	1440312960	1517649660	825195900	827494020	745137660	751326590	639320640
sp|A2AL36|CNTRL_MOUSE	A2AL36	CNTRL_MOUSE	Cntrl	2334	Mus musculus OX=10090	1:Experimental evidence at protein level	Centriolin	1	0.999	32	157	157	157	18	21	25	18	24	15	19	17	18	21	25	18	24	15	19	17	18	21	25	18	24	15	19	17	2304798460	3775527170	2685337860	2025929600	3117681410	3530675710	4111044350	2814639100	986711740	1071912960	949763010	996876160
sp|A2ALW5|DJC25_MOUSE	A2ALW5	DJC25_MOUSE	Dnajc25	357	Mus musculus OX=10090	1:Experimental evidence at protein level	DnaJ homolog subfamily C member 25	0.9751	0.9988	1	3	3	3	1	1	0	0	0	1	0	0	1	1	0	0	0	1	0	0	1	1	0	0	0	1	0	0	82033320	86116896	89487224	110550592	88903728	73897592	103939688	122617376	0	0	0	0
sp|A2AM05|CNTLN_MOUSE	A2AM05	CNTLN_MOUSE	Cntln	1397	Mus musculus OX=10090	1:Experimental evidence at protein level	Centlein	0.9955	0.9822	2	9	9	9	0	3	2	2	0	0	0	2	0	3	2	2	0	0	0	2	0	3	2	2	0	0	0	2	0	110649824	59245976	109773296	76070656	92854128	134558944	70387368	0	0	0	0
sp|A2AN08|UBR4_MOUSE	A2AN08	UBR4_MOUSE	Ubr4	5180	Mus musculus OX=10090	1:Experimental evidence at protein level	E3 ubiquitin-protein ligase UBR4	1	0.999	72	669	669	669	82	91	81	85	80	78	87	85	82	91	81	85	80	78	87	85	82	91	81	85	80	78	87	85	11863977000	19077392400	12147521500	14017007600	12171842600	10623842300	15409955800	11015468000	1919356670	1965531010	1925729020	1902984060
sp|A2APB8|TPX2_MOUSE	A2APB8	TPX2_MOUSE	Tpx2	745	Mus musculus OX=10090	1:Experimental evidence at protein level	Targeting protein for Xklp2	1	0.999	5	13	13	13	1	1	2	7	0	1	1	0	1	1	2	7	0	1	1	0	1	1	2	7	0	1	1	0	0	0	0	155459056	0	0	0	0	0	0	0	0
sp|A2APV2|FMNL2_MOUSE	A2APV2	FMNL2_MOUSE	Fmnl2	1086	Mus musculus OX=10090	1:Experimental evidence at protein level	Formin-like protein 2	1	0.999	16	86	72	128	9	11	9	11	9	12	14	11	7	10	8	9	8	9	11	10	14	16	14	15	15	18	19	17	1365870210	1361054720	1357525380	1231963260	1219976450	1484356480	2245821440	1447264260	474284288	473242464	370255200	304450624
sp|A2APY7|NDUF5_MOUSE	A2APY7	NDUF5_MOUSE	Ndufaf5	343	Mus musculus OX=10090	1:Experimental evidence at protein level	Arginine-hydroxylase NDUFAF5, mitochondrial	1	0.999	2	17	17	17	1	3	2	3	3	2	1	2	1	3	2	3	3	2	1	2	1	3	2	3	3	2	1	2	261268896	319999808	173518784	323475744	397584288	279578144	248431184	268855424	0	260835712	188345392	268653856
sp|A2AQ07|TBB1_MOUSE	A2AQ07	TBB1_MOUSE	Tubb1	451	Mus musculus OX=10090	1:Experimental evidence at protein level	Tubulin beta-1 chain	1	0.999	39	606	606	1125	72	68	80	87	64	85	80	70	72	68	80	87	64	85	80	70	133	130	139	152	122	159	143	147	16754866200	25687369700	23756662800	32096329700	11800149000	20761753600	20069410800	11728948200	9869499400	9908836400	9924208600	11948036100
sp|A2AQ19|RTF1_MOUSE	A2AQ19	RTF1_MOUSE	Rtf1	715	Mus musculus OX=10090	1:Experimental evidence at protein level	RNA polymerase-associated protein RTF1 homolog	1	0.999	9	104	104	104	12	12	15	14	13	16	13	9	12	12	15	14	13	16	13	9	12	12	15	14	13	16	13	9	1562268290	1114009220	1691036160	2202028030	1791506690	1733934850	2537127420	1250636160	928236030	947051840	878628160	1037147010
sp|A2AQ25|SKT_MOUSE	A2AQ25	SKT_MOUSE	Skt	1946	Mus musculus OX=10090	1:Experimental evidence at protein level	Sickle tail protein	1	0.999	16	74	74	89	5	8	11	5	8	10	13	14	5	8	11	5	8	10	13	14	7	10	13	6	10	12	15	16	790100610	1335043580	1074911740	806975550	1031997700	1278915200	1977534980	1276962940	359848352	444462400	423360064	347722368
sp|A2AR02|PPIG_MOUSE	A2AR02	PPIG_MOUSE	Ppig	752	Mus musculus OX=10090	1:Experimental evidence at protein level	Peptidyl-prolyl cis-trans isomerase G	1	0.999	7	121	121	121	14	14	16	18	16	16	15	12	14	14	16	18	16	16	15	12	14	14	16	18	16	16	15	12	2443693570	2473850110	4454186500	3919437310	2637921280	2696580860	2840052990	2025563140	1691613180	1381153280	1641991040	1536601470
sp|A2ARA8|ITA8_MOUSE	A2ARA8	ITA8_MOUSE	Itga8	1062	Mus musculus OX=10090	1:Experimental evidence at protein level	Integrin alpha-8	1	0.999	22	280	264	280	32	35	34	29	36	36	37	41	30	33	32	27	34	34	35	39	32	35	34	29	36	36	37	41	5100701700	8381000200	6329477600	5856683500	7321091100	7330133500	7650376200	6675669000	2801645060	3402740990	2838761220	2667823360
sp|A2ARP1|VIP1_MOUSE	A2ARP1	VIP1_MOUSE	Ppip5k1	1436	Mus musculus OX=10090	1:Experimental evidence at protein level	Inositol hexakisphosphate and diphosphoinositol-pentakisphosphate kinase 1	1	0.999	7	5	5	31	1	0	0	0	1	1	1	1	1	0	0	0	1	1	1	1	9	0	0	0	7	5	4	6	14067632	93568608	103552992	87608312	132422704	16521678	96617064	0	0	84209336	0	0
sp|A2ASA8|IPIL1_MOUSE	A2ASA8	IPIL1_MOUSE	Itpripl1	547	Mus musculus OX=10090	2:Experimental evidence at transcript level	Inositol 1,4,5-trisphosphate receptor-interacting protein-like 1	0.9996	0.999	2	5	5	5	1	1	0	0	0	0	2	1	1	1	0	0	0	0	2	1	1	1	0	0	0	0	2	1	29550974	195884800	0	221280656	101215032	146399376	230227936	80508968	0	142201152	0	140246848
sp|A2ASQ1|AGRIN_MOUSE	A2ASQ1	AGRIN_MOUSE	Agrn	1950	Mus musculus OX=10090	1:Experimental evidence at protein level	Agrin	1	0.999	28	177	177	177	19	25	18	16	22	22	30	25	19	25	18	16	22	22	30	25	19	25	18	16	22	22	30	25	2161281280	3215694340	2375290880	2275793150	2739623170	2788126980	3306202620	2536271100	746491900	822147460	757429310	773698820
sp|A2ASS6|TITIN_MOUSE	A2ASS6	TITIN_MOUSE	Ttn	35213	Mus musculus OX=10090	1:Experimental evidence at protein level	Titin	1	0.999	28	63	63	63	8	6	11	7	6	8	10	7	8	6	11	7	6	8	10	7	8	6	11	7	6	8	10	7	4884999200	7711088100	3487473410	1231790210	689489540	2087614080	364809632	609447550	806873150	914707840	980894850	963741120
sp|A2AT37|RENT2_MOUSE	A2AT37	RENT2_MOUSE	Upf2	1269	Mus musculus OX=10090	1:Experimental evidence at protein level	Regulator of nonsense transcripts 2	1	0.999	15	189	189	189	25	24	24	30	21	22	21	22	25	24	24	30	21	22	21	22	25	24	24	30	21	22	21	22	3932179460	5933108700	5295215100	7000387600	4346929200	5967882800	5389718500	4217312260	1236639740	1405086850	1393343360	1592078340
sp|A2AUM9|CE152_MOUSE	A2AUM9	CE152_MOUSE	Cep152	1736	Mus musculus OX=10090	1:Experimental evidence at protein level	Centrosomal protein of 152 kDa	1	0.999	15	67	67	67	8	7	8	9	11	9	10	5	8	7	8	9	11	9	10	5	8	7	8	9	11	9	10	5	1793309180	1097308540	865789630	942598210	918322050	2213643260	1135718140	736596990	659549760	716463300	653242430	641180670
sp|A2AUY4|BAZ2B_MOUSE	A2AUY4	BAZ2B_MOUSE	Baz2b	2123	Mus musculus OX=10090	1:Experimental evidence at protein level	Bromodomain adjacent to zinc finger domain protein 2B	1	0.999	10	51	51	51	3	8	7	5	9	6	8	5	3	8	7	5	9	6	8	5	3	8	7	5	9	6	8	5	594064960	635102080	580194370	651673540	2271182590	447492864	681990270	424762624	319327296	275942880	230245104	348750208
sp|A2AVA0|SVEP1_MOUSE	A2AVA0	SVEP1_MOUSE	Svep1	3567	Mus musculus OX=10090	1:Experimental evidence at protein level	Sushi, von Willebrand factor type A, EGF and pentraxin domain-containing protein 1	1	0.999	8	31	31	31	2	6	1	3	5	3	5	6	2	6	1	3	5	3	5	6	2	6	1	3	5	3	5	6	398152832	476009568	102454320	420488768	415119232	374912096	517433056	425465984	193239584	248405264	137999744	179820032
sp|A2AVZ9|S43A3_MOUSE	A2AVZ9	S43A3_MOUSE	Slc43a3	502	Mus musculus OX=10090	1:Experimental evidence at protein level	Equilibrative nucleobase transporter 1	0.9792	0.999	1	6	6	6	1	1	0	1	0	1	1	1	1	1	0	1	0	1	1	1	1	1	0	1	0	1	1	1	131196528	106186896	93526256	163387552	83813176	146042464	122485200	181597648	0	0	0	0
sp|A2AWA9|RBGP1_MOUSE	A2AWA9	RBGP1_MOUSE	Rabgap1	1064	Mus musculus OX=10090	1:Experimental evidence at protein level	Rab GTPase-activating protein 1	1	0.999	12	115	114	115	10	12	17	18	15	15	13	15	10	12	17	18	15	15	13	14	10	12	17	18	15	15	13	15	1531665280	2962003460	1955499520	2788894980	1964963970	2333435900	2581020670	2250805760	1124613380	1231035140	1203938050	1204724480
sp|A2AWL7|MGAP_MOUSE	A2AWL7	MGAP_MOUSE	Mga	3003	Mus musculus OX=10090	2:Experimental evidence at transcript level	MAX gene-associated protein	1	0.999	11	59	59	59	8	8	4	6	9	10	5	9	8	8	4	6	9	10	5	9	8	8	4	6	9	10	5	9	931305470	1081974660	800649340	1197134340	982806210	998115520	1183329660	935816320	481231328	488055072	545415550	614843840
sp|A2AX52|CO6A4_MOUSE	A2AX52	CO6A4_MOUSE	Col6a4	2309	Mus musculus OX=10090	1:Experimental evidence at protein level	Collagen alpha-4(VI) chain	1	0.999	45	406	406	406	46	49	44	42	55	54	62	54	46	49	44	42	55	54	62	54	46	49	44	42	55	54	62	54	7013404200	10480910300	6290537500	6901195300	8873465900	8821319700	8894188500	10189379600	1805859460	2440364800	1833346050	2035055100
sp|A2BDX3|MOCS3_MOUSE	A2BDX3	MOCS3_MOUSE	Mocs3	460	Mus musculus OX=10090	1:Experimental evidence at protein level	Adenylyltransferase and sulfurtransferase MOCS3	1	0.999	18	120	120	120	16	15	14	16	21	13	11	14	16	15	14	16	21	13	11	14	16	15	14	16	21	13	11	14	1136241540	1426504830	904591170	978400960	8676588500	1171729020	712834300	1094760320	443972544	449186880	384192288	373275232
sp|A2BE28|LAS1L_MOUSE	A2BE28	LAS1L_MOUSE	Las1l	776	Mus musculus OX=10090	1:Experimental evidence at protein level	Ribosomal biogenesis protein LAS1L	1	0.999	17	120	120	120	14	16	15	16	13	16	15	15	14	16	15	16	13	16	15	15	14	16	15	16	13	16	15	15	1582083330	2286187260	1477187970	3072954110	1327894530	1981359100	1882741630	1475217410	1191249150	1123853060	1243712770	1352361730
sp|A2BH40|ARI1A_MOUSE	A2BH40	ARI1A_MOUSE	Arid1a	2283	Mus musculus OX=10090	1:Experimental evidence at protein level	AT-rich interactive domain-containing protein 1A	1	0.999	41	407	407	407	43	48	57	56	54	44	58	47	43	48	57	56	54	44	58	47	43	48	57	56	54	44	58	47	8556159500	9565637600	9859700700	9695946800	7385835000	7330295300	8196566500	7630427600	4589499400	4880399900	5051316700	4918282200
sp|A2BIM8|MUP18_MOUSE	A2BIM8	MUP18_MOUSE	Mup18	181	Mus musculus OX=10090	3:Protein inferred from homology	Major urinary protein 18	1	0.999	5	18	0	18	2	2	2	3	2	3	1	3	0	0	0	0	0	0	0	0	2	2	2	3	2	3	1	3	187227488	161547440	187279072	277517280	143340320	247504736	129051048	148184320	134622240	83029664	99027072	146274560
sp|A2CG49|KALRN_MOUSE	A2CG49	KALRN_MOUSE	Kalrn	2964	Mus musculus OX=10090	1:Experimental evidence at protein level	Kalirin	1	0.999	15	125	94	125	13	19	14	14	17	17	14	17	10	14	10	11	12	13	11	13	13	19	14	14	17	17	14	17	2753379070	3383205120	2467492860	2861723390	3336884990	2592005380	3001753340	3035382780	1011801730	1057712320	871181890	971032380
sp|A2CG63|ARI4B_MOUSE	A2CG63	ARI4B_MOUSE	Arid4b	1314	Mus musculus OX=10090	1:Experimental evidence at protein level	AT-rich interactive domain-containing protein 4B	1	0.999	12	77	77	77	14	10	9	11	8	9	8	8	14	10	9	11	8	9	8	8	14	10	9	11	8	9	8	8	1381442690	1147023870	1321405950	1450827780	1442886910	1466824320	1591651710	1327554690	606485500	570203780	619965180	638802560
sp|A2RSJ4|UH1BL_MOUSE	A2RSJ4	UH1BL_MOUSE	Uhrf1bp1l	1457	Mus musculus OX=10090	1:Experimental evidence at protein level	UHRF1-binding protein 1-like	1	0.999	13	91	91	91	10	13	10	12	11	12	7	16	10	13	10	12	11	12	7	16	10	13	10	12	11	12	7	16	1376800260	1640306560	1094821630	1138104580	1252375550	1355459840	1733849220	1390959230	613766590	619535620	544550140	560393470
sp|A2RSQ0|DEN5B_MOUSE	A2RSQ0	DEN5B_MOUSE	Dennd5b	1274	Mus musculus OX=10090	1:Experimental evidence at protein level	DENN domain-containing protein 5B	1	0.999	8	57	57	66	7	7	7	6	10	8	8	4	7	7	7	6	10	8	8	4	8	8	8	7	11	9	9	6	935943420	1181016960	858554300	812594750	1003677890	1127930110	1008982590	515784128	278746848	331552384	242550512	230707872
sp|A2RSX7|TYW5_MOUSE	A2RSX7	TYW5_MOUSE	Tyw5	315	Mus musculus OX=10090	2:Experimental evidence at transcript level	tRNA wybutosine-synthesizing protein 5	1	0.999	3	14	14	14	1	2	1	3	2	2	1	2	1	2	1	3	2	2	1	2	1	2	1	3	2	2	1	2	168055280	156787984	145146224	149974288	199461216	146098256	139114496	173894000	156671232	0	0	0
sp|A2RSY1|KANL3_MOUSE	A2RSY1	KANL3_MOUSE	Kansl3	903	Mus musculus OX=10090	1:Experimental evidence at protein level	KAT8 regulatory NSL complex subunit 3	1	0.999	6	32	32	32	4	4	3	3	3	4	4	7	4	4	3	3	3	4	4	7	4	4	3	3	3	4	4	7	381918528	240062944	359970272	478292544	511281024	614707390	423693376	448438848	201133712	199288128	183883184	285415744
sp|A2RSY6|TRM1L_MOUSE	A2RSY6	TRM1L_MOUSE	Trmt1l	728	Mus musculus OX=10090	1:Experimental evidence at protein level	TRMT1-like protein	1	0.999	14	102	102	102	18	12	13	10	16	11	12	10	18	12	13	10	16	11	12	10	18	12	13	10	16	11	12	10	1552985730	1092773120	948022660	1035298500	864233150	954600700	1052620350	1055388990	526666528	522404384	459609536	534714304
sp|A2RT67|DEND3_MOUSE	A2RT67	DEND3_MOUSE	Dennd3	1274	Mus musculus OX=10090	1:Experimental evidence at protein level	DENN domain-containing protein 3	1	0.999	12	109	109	109	12	15	17	14	16	11	14	10	12	15	17	14	16	11	14	10	12	15	17	14	16	11	14	10	1173153920	1043346430	1082157950	895751870	1185110140	1056823680	1145347580	971852100	309665536	340403424	319051968	293757376
sp|A2RT91|ANKAR_MOUSE	A2RT91	ANKAR_MOUSE	Ankar	1465	Mus musculus OX=10090	2:Experimental evidence at transcript level	Ankyrin and armadillo repeat-containing protein	0.7258	0.982	2	7	7	7	0	1	1	1	1	1	2	0	0	1	1	1	1	1	2	0	0	1	1	1	1	1	2	0	0	56497116	90132336	115375736	60441616	58936760	235977360	0	0	0	0	0
sp|A2RTL5|RSRC2_MOUSE	A2RTL5	RSRC2_MOUSE	Rsrc2	376	Mus musculus OX=10090	2:Experimental evidence at transcript level	Arginine/serine-rich coiled-coil protein 2	1	0.999	4	39	39	39	5	4	4	6	5	6	5	4	5	4	4	6	5	6	5	4	5	4	4	6	5	6	5	4	182842192	252091360	191680064	286976480	144967072	206706752	185855680	151838464	92051104	121943640	71556864	109123488
sp|A2TJV2|PALM3_MOUSE	A2TJV2	PALM3_MOUSE	Palm3	734	Mus musculus OX=10090	1:Experimental evidence at protein level	Paralemmin-3	0.9797	0.999	1	2	2	2	0	0	0	0	0	1	0	1	0	0	0	0	0	1	0	1	0	0	0	0	0	1	0	1	80439976	103473584	0	0	85942048	114528008	112972896	92457544	0	0	0	0
sp|A3KFM7|CHD6_MOUSE	A3KFM7	CHD6_MOUSE	Chd6	2711	Mus musculus OX=10090	1:Experimental evidence at protein level	Chromodomain-helicase-DNA-binding protein 6	1	0.999	6	17	17	20	1	2	3	1	6	1	2	1	1	2	3	1	6	1	2	1	1	2	3	1	8	2	2	1	84228688	205905568	343129728	167713120	319922656	142605344	366175264	139207904	0	87701328	117103592	119167376
sp|A3KGB4|TBC8B_MOUSE	A3KGB4	TBC8B_MOUSE	Tbc1d8b	1114	Mus musculus OX=10090	1:Experimental evidence at protein level	TBC1 domain family member 8B	1	0.999	12	82	82	82	10	11	10	10	12	9	9	11	10	11	10	10	12	9	9	11	10	11	10	10	12	9	9	11	1488684670	2823703550	1838815490	3011596800	2080646400	2130281730	2151871490	1767269890	1024700670	1536525700	1218202370	1386029440
sp|A3KGF7|PLCB2_MOUSE	A3KGF7	PLCB2_MOUSE	Plcb2	1181	Mus musculus OX=10090	1:Experimental evidence at protein level	1-phosphatidylinositol 4,5-bisphosphate phosphodiesterase beta-2	1	0.999	14	91	91	91	9	11	11	10	13	11	14	12	9	11	11	10	13	11	14	12	9	11	11	10	13	11	14	12	1174606340	1040289920	1089632130	570912450	1182685440	860918910	1478124800	1111254530	479223808	441090400	449785984	445451904
sp|A3KGS3|RGPA2_MOUSE	A3KGS3	RGPA2_MOUSE	Ralgapa2	1872	Mus musculus OX=10090	1:Experimental evidence at protein level	Ral GTPase-activating protein subunit alpha-2	1	0.999	4	14	14	32	2	2	1	2	1	1	1	4	2	2	1	2	1	1	1	4	4	5	3	4	2	4	4	6	179998912	244404720	155143536	74192672	105945392	215276000	184605664	243417120	92559872	108914664	73893552	69247440
sp|A3KGV1|ODFP2_MOUSE	A3KGV1	ODFP2_MOUSE	Odf2	830	Mus musculus OX=10090	1:Experimental evidence at protein level	Outer dense fiber protein 2	1	0.999	17	147	147	147	16	18	18	18	20	19	21	17	16	18	18	18	20	19	21	17	16	18	18	18	20	19	21	17	1642807420	1892379650	2228169470	1905866370	1959549570	1637294210	1863927680	1628899070	307130464	322528960	298672736	332401824
sp|A3KMP2|TTC38_MOUSE	A3KMP2	TTC38_MOUSE	Ttc38	465	Mus musculus OX=10090	1:Experimental evidence at protein level	Tetratricopeptide repeat protein 38	1	0.999	10	68	68	68	9	10	8	7	10	10	7	7	9	10	8	7	10	10	7	7	9	10	8	7	10	10	7	7	424516608	441487296	602732610	419695360	507649728	556374660	495297632	566232060	106850656	116506952	129883032	101619872
sp|A4Q9E8|TTLL6_MOUSE	A4Q9E8	TTLL6_MOUSE	Ttll6	822	Mus musculus OX=10090	1:Experimental evidence at protein level	Tubulin polyglutamylase TTLL6	0.8757	0.9932	1	13	13	13	2	2	1	1	2	2	1	2	2	2	1	1	2	2	1	2	2	2	1	1	2	2	1	2	10355329000	6895108100	10463411200	9379891200	3338366460	10792970200	10007031800	12457685000	0	0	0	0
sp|A6H584|CO6A5_MOUSE	A6H584	CO6A5_MOUSE	Col6a5	2640	Mus musculus OX=10090	1:Experimental evidence at protein level	Collagen alpha-5(VI) chain	1	0.999	39	420	366	420	39	56	42	52	56	55	63	57	33	48	36	46	49	48	56	50	39	56	42	52	56	55	63	57	4409820200	8328102400	5991689200	7098419200	7525333000	7441637400	9326578700	10149326800	1367784190	2198396930	1464773760	1966573950
sp|A6H5X4|PHF11_MOUSE	A6H5X4	PHF11_MOUSE	Phf11	337	Mus musculus OX=10090	2:Experimental evidence at transcript level	PHD finger protein 11	1	0.999	3	12	12	12	1	0	3	3	1	0	3	1	1	0	3	3	1	0	3	1	1	0	3	3	1	0	3	1	86648736	90084304	294709760	299131712	86718544	83501232	115231168	89107776	0	0	154501840	157832320
sp|A6H5Y1|MPP9_MOUSE	A6H5Y1	MPP9_MOUSE	Mphosph9	991	Mus musculus OX=10090	2:Experimental evidence at transcript level	M-phase phosphoprotein 9	0.9996	0.999	2	6	6	6	1	0	2	1	1	1	0	0	1	0	2	1	1	1	0	0	1	0	2	1	1	1	0	0	0	45787320	303212960	116396576	111438440	0	194399200	0	0	0	203351760	0
sp|A6H5Y3|METH_MOUSE	A6H5Y3	METH_MOUSE	Mtr	1253	Mus musculus OX=10090	1:Experimental evidence at protein level	Methionine synthase	1	0.999	23	243	243	243	28	34	30	35	31	25	33	27	28	34	30	35	31	25	33	27	28	34	30	35	31	25	33	27	3985254910	4991221200	4580108300	5116588000	4699886100	4416418300	5566621200	5583870000	1382740100	1521841020	1541757570	1521950080
sp|A6H5Z3|EXC6B_MOUSE	A6H5Z3	EXC6B_MOUSE	Exoc6b	810	Mus musculus OX=10090	1:Experimental evidence at protein level	Exocyst complex component 6B	1	0.999	12	106	99	106	14	15	7	13	16	12	16	13	13	14	7	12	15	11	15	12	14	15	7	13	16	12	16	13	960235260	1270634370	1259893500	775223550	941608190	955163780	1188882820	897119870	274549216	301077856	267958384	233871504
sp|A6H611|MIPEP_MOUSE	A6H611	MIPEP_MOUSE	Mipep	711	Mus musculus OX=10090	1:Experimental evidence at protein level	Mitochondrial intermediate peptidase	1	0.999	8	52	52	52	7	9	6	6	8	5	5	6	7	9	6	6	8	5	5	6	7	9	6	6	8	5	5	6	778579840	1002430910	546395390	450261984	719672190	792346500	438748800	873628740	319324704	403024800	236010992	295547456
sp|A6H619|PHRF1_MOUSE	A6H619	PHRF1_MOUSE	Phrf1	1682	Mus musculus OX=10090	1:Experimental evidence at protein level	PHD and RING finger domain-containing protein 1	1	0.999	13	112	112	112	15	16	13	11	15	17	14	11	15	16	13	11	15	17	14	11	15	16	13	11	15	17	14	11	2426853890	3437074940	3220740100	2410186750	2593935870	3154878460	3505853440	1821252350	1204491140	1351843460	1029958340	1176524030
sp|A6H630|ARMT1_MOUSE	A6H630	ARMT1_MOUSE	Armt1	439	Mus musculus OX=10090	1:Experimental evidence at protein level	Damage-control phosphatase ARMT1	1	0.999	6	40	40	40	5	6	5	3	6	6	4	5	5	6	5	3	6	6	4	5	5	6	5	3	6	6	4	5	617840000	585420350	501050688	535421856	780840260	601786430	515328384	637110080	362426624	360533216	335625856	332452800
sp|A6H690|IQCAL_MOUSE	A6H690	IQCAL_MOUSE	Iqca1l	825	Mus musculus OX=10090	1:Experimental evidence at protein level	IQ and AAA domain-containing protein 1-like	0.7592	0.9849	1	3	3	3	0	0	1	1	0	0	1	0	0	0	1	1	0	0	1	0	0	0	1	1	0	0	1	0	157481504	210213200	79744320	128855224	113778480	0	129984800	0	0	0	0	0
sp|A6H6A9|RBG1L_MOUSE	A6H6A9	RBG1L_MOUSE	Rabgap1l	815	Mus musculus OX=10090	1:Experimental evidence at protein level	Rab GTPase-activating protein 1-like	1	0.999	9	47	47	48	5	7	5	4	6	8	6	6	5	7	5	4	6	8	6	6	5	7	5	4	6	8	6	7	495085728	644820800	383897088	359078016	517931584	627136450	940972740	470146816	259900704	256586768	273224224	257885072
sp|A6H6E2|MMRN2_MOUSE	A6H6E2	MMRN2_MOUSE	Mmrn2	943	Mus musculus OX=10090	1:Experimental evidence at protein level	Multimerin-2	1	0.999	5	24	24	24	3	2	3	2	2	4	3	5	3	2	3	2	2	4	3	5	3	2	3	2	2	4	3	5	101448272	80367704	163074832	125840136	86680848	182557040	203172384	149382448	96908192	0	121833248	0
sp|A6H8H2|DEN4C_MOUSE	A6H8H2	DEN4C_MOUSE	Dennd4c	1906	Mus musculus OX=10090	1:Experimental evidence at protein level	DENN domain-containing protein 4C	1	0.999	23	135	135	136	16	19	16	16	18	16	15	19	16	19	16	16	18	16	15	19	16	19	16	16	18	16	15	20	1119668220	1583293060	1110420100	1059665920	1071685760	1390054910	1483310080	1543641220	308912192	375597696	329125600	344175232
sp|A6PWD2|FHAD1_MOUSE	A6PWD2	FHAD1_MOUSE	Fhad1	1420	Mus musculus OX=10090	2:Experimental evidence at transcript level	Forkhead-associated domain-containing protein 1	0.9846	0.9859	3	4	4	4	1	0	0	1	0	1	0	1	1	0	0	1	0	1	0	1	1	0	0	1	0	1	0	1	195381856	0	0	0	0	0	0	91688360	0	0	0	0
sp|A6PWY4|WDR76_MOUSE	A6PWY4	WDR76_MOUSE	Wdr76	622	Mus musculus OX=10090	1:Experimental evidence at protein level	WD repeat-containing protein 76	1	0.999	10	69	69	69	9	10	9	9	10	6	9	7	9	10	9	9	10	6	9	7	9	10	9	9	10	6	9	7	2403541500	1584026240	1458393470	1965862140	1441348350	1844791040	2449840640	1919091970	843659780	640551620	599096830	880007040
sp|A6X8Z5|RHG31_MOUSE	A6X8Z5	RHG31_MOUSE	Arhgap31	1425	Mus musculus OX=10090	1:Experimental evidence at protein level	Rho GTPase-activating protein 31	1	0.999	6	41	41	41	5	6	7	5	4	3	7	4	5	6	7	5	4	3	7	4	5	6	7	5	4	3	7	4	513050336	481874240	617985020	503565888	296854592	214572336	556288900	201562736	208748240	186354320	215775760	196498688
sp|A6X919|D19L1_MOUSE	A6X919	D19L1_MOUSE	Dpy19l1	746	Mus musculus OX=10090	1:Experimental evidence at protein level	Probable C-mannosyltransferase DPY19L1	1	0.999	4	29	25	29	3	3	3	4	4	3	4	5	3	3	3	3	3	3	3	4	3	3	3	4	4	3	4	5	202550688	204647056	197652976	221070944	239882160	226316384	296765376	230240480	109440704	112367728	119076688	124150168
sp|A6X935|ITIH4_MOUSE	A6X935	ITIH4_MOUSE	Itih4	942	Mus musculus OX=10090	1:Experimental evidence at protein level	Inter alpha-trypsin inhibitor, heavy chain 4	1	0.999	11	162	162	162	23	18	17	23	23	16	22	20	23	18	17	23	23	16	22	20	23	18	17	23	23	16	22	20	3192574980	2852322560	2857214720	3453241860	3443743490	3040534780	3265401340	3218524670	1096196480	980323780	1002608830	1097271420
sp|A8C756|THADA_MOUSE	A8C756	THADA_MOUSE	Thada	1938	Mus musculus OX=10090	1:Experimental evidence at protein level	Thyroid adenoma-associated protein homolog	1	0.999	10	36	36	36	4	5	4	3	5	3	4	8	4	5	4	3	5	3	4	8	4	5	4	3	5	3	4	8	256931888	306040512	224588256	248684576	245847744	190050880	207709008	268330544	123470544	116518920	80747376	119414880
sp|A8Y5H7|S14L1_MOUSE	A8Y5H7	S14L1_MOUSE	Sec14l1	715	Mus musculus OX=10090	1:Experimental evidence at protein level	SEC14-like protein 1	1	0.999	5	18	18	18	2	1	1	4	2	1	4	3	2	1	1	4	2	1	4	3	2	1	1	4	2	1	4	3	113987336	71713864	77689496	602904900	604945920	104399200	179995712	382339328	205117680	0	0	209267648
sp|B0V2N1|PTPRS_MOUSE	B0V2N1	PTPRS_MOUSE	Ptprs	1907	Mus musculus OX=10090	1:Experimental evidence at protein level	Receptor-type tyrosine-protein phosphatase S	1	0.999	8	35	25	35	4	4	4	3	6	3	5	6	3	3	3	2	5	2	3	4	4	4	4	3	6	3	5	6	349867776	438856352	230856704	168372400	508705152	410938176	398261440	504529696	115402672	133599816	142994544	109442016
sp|B1AQJ2|UBP36_MOUSE	B1AQJ2	UBP36_MOUSE	Usp36	1098	Mus musculus OX=10090	1:Experimental evidence at protein level	Ubiquitin carboxyl-terminal hydrolase 36	1	0.999	9	57	50	57	8	10	8	9	8	4	5	5	7	9	6	8	7	4	4	5	8	10	8	9	8	4	5	5	933144640	841152960	771449540	1277745410	1131745280	859198460	960891460	695551810	443635104	456171264	465575008	481676800
sp|B1AR13|CISD3_MOUSE	B1AR13	CISD3_MOUSE	Cisd3	137	Mus musculus OX=10090	1:Experimental evidence at protein level	CDGSH iron-sulfur domain-containing protein 3, mitochondrial	1	0.999	4	32	32	32	5	6	3	3	5	4	3	3	5	6	3	3	5	4	3	3	5	6	3	3	5	4	3	3	452625632	479683072	315821792	349467488	424230272	436230080	349162176	426172768	303725760	275957024	203938784	270812032
sp|B1ARD6|SLFN9_MOUSE	B1ARD6	SLFN9_MOUSE	Slfn9	910	Mus musculus OX=10090	2:Experimental evidence at transcript level	Schlafen family member 9	1	0.999	2	3	3	3	0	1	0	1	1	0	0	0	0	1	0	1	1	0	0	0	0	1	0	1	1	0	0	0	0	0	0	44422624	12358491	0	0	0	0	0	0	0
sp|B1ARD8|SLFN8_MOUSE	B1ARD8	SLFN8_MOUSE	Slfn8	910	Mus musculus OX=10090	2:Experimental evidence at transcript level	Schlafen family member 8	0.9989	0.999	2	18	18	18	0	5	5	2	1	2	3	0	0	5	5	2	1	2	3	0	0	5	5	2	1	2	3	0	0	261182688	443642432	483642944	305195904	104485536	361099520	0	0	161183088	276033920	294729472
sp|B1AUR6|MMS22_MOUSE	B1AUR6	MMS22_MOUSE	Mms22l	1238	Mus musculus OX=10090	1:Experimental evidence at protein level	Protein MMS22-like	0.9947	0.9872	4	9	9	9	2	0	2	0	1	1	2	1	2	0	2	0	1	1	2	1	2	0	2	0	1	1	2	1	12089970	0	15425243	0	0	0	11880454	0	0	0	0	0
sp|B1AVH7|TBD2A_MOUSE	B1AVH7	TBD2A_MOUSE	Tbc1d2	922	Mus musculus OX=10090	2:Experimental evidence at transcript level	TBC1 domain family member 2A	0.9998	0.999	4	10	10	16	3	2	1	0	1	0	2	1	3	2	1	0	1	0	2	1	4	3	2	0	2	0	3	2	140361680	261180640	0	0	206754704	0	0	0	0	0	0	0
sp|B1AVY7|KI16B_MOUSE	B1AVY7	KI16B_MOUSE	Kif16b	1312	Mus musculus OX=10090	1:Experimental evidence at protein level	Kinesin-like protein KIF16B	1	0.999	12	46	46	64	6	6	6	7	5	6	4	6	6	6	6	7	5	6	4	6	8	8	7	9	8	8	7	9	524383392	576760960	549484930	767584380	606354050	642693120	591911870	649288640	201601664	259094064	223482416	266354096
sp|B1AVZ0|UPP_MOUSE	B1AVZ0	UPP_MOUSE	Uprt	310	Mus musculus OX=10090	1:Experimental evidence at protein level	Uracil phosphoribosyltransferase homolog	1	0.999	5	71	71	71	9	10	7	10	9	8	8	10	9	10	7	10	9	8	8	10	9	10	7	10	9	8	8	10	1229528960	1418428670	1439283070	845770050	1333864320	1267376130	1712940030	1301435390	529440288	573586820	539543100	416523104
sp|B1AX39|ZCHC7_MOUSE	B1AX39	ZCHC7_MOUSE	Zcchc7	541	Mus musculus OX=10090	2:Experimental evidence at transcript level	Zinc finger CCHC domain-containing protein 7	0.9992	0.9987	2	9	9	9	2	1	1	2	2	0	1	0	2	1	1	2	2	0	1	0	2	1	1	2	2	0	1	0	150076784	189056832	87518904	107569448	139973728	150480560	135862128	91706416	101217464	115078576	56793364	71417152
sp|B1AXH1|NHSL2_MOUSE	B1AXH1	NHSL2_MOUSE	Nhsl2	1219	Mus musculus OX=10090	1:Experimental evidence at protein level	NHS-like protein 2	1	0.999	11	81	81	81	7	12	9	9	10	10	13	11	7	12	9	9	10	10	13	11	7	12	9	9	10	10	13	11	855487230	1634406530	932604990	1141908860	1084706820	1032218180	1174387070	1096182270	337572384	471003552	285785920	287883072
sp|B1AY10|NFX1_MOUSE	B1AY10	NFX1_MOUSE	Nfx1	1114	Mus musculus OX=10090	1:Experimental evidence at protein level	Transcriptional repressor NF-X1	1	0.999	9	45	45	45	7	6	7	9	5	5	4	2	7	6	7	9	5	5	4	2	7	6	7	9	5	5	4	2	431280992	806318210	570741440	722253570	389744896	443615872	552304450	124990360	211623904	234409136	213844016	276730816
sp|B1AY13|UBP24_MOUSE	B1AY13	UBP24_MOUSE	Usp24	2617	Mus musculus OX=10090	1:Experimental evidence at protein level	Ubiquitin carboxyl-terminal hydrolase 24	1	0.999	25	273	273	273	35	34	28	35	38	35	35	33	35	34	28	35	38	35	35	33	35	34	28	35	38	35	35	33	3178736130	3610959620	3001458430	2906484990	2711030020	3500537090	3807233540	3465757180	979053500	1064277380	914421250	963508990
sp|B1AZ99|OTUD3_MOUSE	B1AZ99	OTUD3_MOUSE	Otud3	396	Mus musculus OX=10090	1:Experimental evidence at protein level	OTU domain-containing protein 3	0.9858	0.9988	2	17	17	17	2	2	2	2	2	2	2	3	2	2	2	2	2	2	2	3	2	2	2	2	2	2	2	3	80969616	80160912	77125856	93282520	70554648	98272296	60484192	80160880	0	0	0	0
sp|B1AZA5|TM245_MOUSE	B1AZA5	TM245_MOUSE	Tmem245	876	Mus musculus OX=10090	1:Experimental evidence at protein level	Transmembrane protein 245	1	0.999	3	28	28	28	3	3	3	3	4	3	4	5	3	3	3	3	4	3	4	5	3	3	3	3	4	3	4	5	163785536	193182720	132802576	133822232	166920800	146822512	143521600	219779344	82828352	81846000	70919664	65965292
sp|B1AZI6|THOC2_MOUSE	B1AZI6	THOC2_MOUSE	Thoc2	1594	Mus musculus OX=10090	1:Experimental evidence at protein level	THO complex subunit 2	1	0.999	14	115	115	115	15	17	16	14	15	14	12	12	15	17	16	14	15	14	12	12	15	17	16	14	15	14	12	12	2454963200	3821274620	2784592900	2938822660	2343602940	2575745280	3091948540	2117097730	954101820	1090136960	982832510	973396740
sp|B1AZP2|DLGP4_MOUSE	B1AZP2	DLGP4_MOUSE	Dlgap4	992	Mus musculus OX=10090	1:Experimental evidence at protein level	Disks large-associated protein 4	1	0.999	5	70	70	70	5	10	10	7	13	7	9	9	5	10	10	7	13	7	9	9	5	10	10	7	13	7	9	9	1492355460	2064428930	1844755200	1995303940	1907484420	1841039100	2004781180	1824062080	963142590	1120714880	1018340540	1007948290
sp|B2B9E1|TRIQK_MOUSE	B2B9E1	TRIQK_MOUSE	Triqk	86	Mus musculus OX=10090	2:Experimental evidence at transcript level	Triple QxxK/R motif-containing protein	0.9861	0.999	1	17	17	17	2	3	2	2	2	2	2	2	2	3	2	2	2	2	2	2	2	3	2	2	2	2	2	2	398704032	567248580	610729920	1199659520	356090496	667668160	590984320	538438780	0	541801540	0	791315010
sp|B2KF05|BRPF3_MOUSE	B2KF05	BRPF3_MOUSE	Brpf3	1204	Mus musculus OX=10090	1:Experimental evidence at protein level	Bromodomain and PHD finger-containing protein 3	1	0.999	8	60	60	60	10	7	7	7	7	7	7	8	10	7	7	7	7	7	7	8	10	7	7	7	7	7	7	8	1303348480	1689563520	1263585920	1797631620	821222780	1330836220	981425280	1353530880	863810240	822882240	843983230	933856770
sp|B2RPV6|MMRN1_MOUSE	B2RPV6	MMRN1_MOUSE	Mmrn1	1210	Mus musculus OX=10090	1:Experimental evidence at protein level	Multimerin-1	1	0.999	16	144	144	144	17	18	18	21	15	20	19	16	17	18	18	21	15	20	19	16	17	18	18	21	15	20	19	16	4158753020	4905141200	3429191170	4366874600	3082470910	2459182340	3768215040	2412360960	1175440260	1446971010	1273519490	1484143230
sp|B2RQC2|UBP42_MOUSE	B2RQC2	UBP42_MOUSE	Usp42	1324	Mus musculus OX=10090	1:Experimental evidence at protein level	Ubiquitin carboxyl-terminal hydrolase 42	0.9779	0.9989	2	5	5	7	1	0	0	0	2	2	0	0	1	0	0	0	2	2	0	0	2	0	0	0	3	2	0	0	189671680	0	76823608	83567712	131546136	79445856	0	0	0	0	0	0
sp|B2RQC6|PYR1_MOUSE	B2RQC6	PYR1_MOUSE	Cad	2225	Mus musculus OX=10090	1:Experimental evidence at protein level	CAD protein	1	0.999	65	801	801	801	106	101	100	100	105	98	100	91	106	101	100	100	105	98	100	91	106	101	100	100	105	98	100	91	15677971500	15346829300	15281970200	18176151600	14796062700	15084742700	16341105700	15686656000	4050298880	3996531710	4063486460	4385952300
sp|B2RQE8|RHG42_MOUSE	B2RQE8	RHG42_MOUSE	Arhgap42	841	Mus musculus OX=10090	1:Experimental evidence at protein level	Rho GTPase-activating protein 42	0.9797	0.999	1	8	8	8	1	1	1	1	1	1	1	1	1	1	1	1	1	1	1	1	1	1	1	1	1	1	1	1	24518426	31239236	28979752	26854198	0	25784416	31941090	36888840	0	0	0	0
sp|B2RR83|YTDC2_MOUSE	B2RR83	YTDC2_MOUSE	Ythdc2	1445	Mus musculus OX=10090	1:Experimental evidence at protein level	3'-5' RNA helicase YTHDC2	1	0.999	18	100	100	100	11	10	13	13	13	13	14	13	11	10	13	13	13	13	14	13	11	10	13	13	13	13	14	13	1456308860	1839769730	1511840770	1513340030	1252241540	1490447490	1908032130	1595288830	658807740	674596160	690800830	703295550
sp|B2RRD7|BRPF1_MOUSE	B2RRD7	BRPF1_MOUSE	Brpf1	1212	Mus musculus OX=10090	1:Experimental evidence at protein level	Peregrin	1	0.999	15	123	123	123	16	15	17	18	14	16	16	11	16	15	17	18	14	16	16	11	16	15	17	18	14	16	16	11	2628448260	2918284800	3377887490	3610696190	2727727870	2795507460	3562418430	2674899710	1179181180	1086943100	1069457860	1033045950
sp|B2RRE7|OTUD4_MOUSE	B2RRE7	OTUD4_MOUSE	Otud4	1107	Mus musculus OX=10090	1:Experimental evidence at protein level	OTU domain-containing protein 4	1	0.999	14	129	129	129	19	17	17	17	14	14	18	13	19	17	17	17	14	14	18	13	19	17	17	17	14	14	18	13	2377911550	2610477060	2351155200	2748450050	2079966590	2211363840	2834406140	1442677120	727316420	713334720	686187970	742147200
sp|B2RRL2|JERKL_MOUSE	B2RRL2	JERKL_MOUSE	Jrkl	523	Mus musculus OX=10090	2:Experimental evidence at transcript level	Jerky protein homolog-like	0.9749	0.9988	2	2	2	2	1	0	0	1	0	0	0	0	1	0	0	1	0	0	0	0	1	0	0	1	0	0	0	0	0	0	0	51919212	0	0	0	0	0	0	0	0
sp|B2RS91|RRN3_MOUSE	B2RS91	RRN3_MOUSE	Rrn3	656	Mus musculus OX=10090	1:Experimental evidence at protein level	RNA polymerase I-specific transcription initiation factor RRN3	0.9738	0.9987	1	3	3	3	0	0	0	0	1	1	1	0	0	0	0	0	1	1	1	0	0	0	0	0	1	1	1	0	0	0	12594941	0	12183110	14162750	16359090	0	0	0	0	0
sp|B2RSH2|GNAI1_MOUSE	B2RSH2	GNAI1_MOUSE	Gnai1	354	Mus musculus OX=10090	1:Experimental evidence at protein level	Guanine nucleotide-binding protein G(i) subunit alpha-1	1	0.999	7	5	5	31	1	2	0	0	0	0	0	2	1	2	0	0	0	0	0	2	9	10	0	0	0	0	0	12	86664480	93366912	63265120	101220728	84135312	0	0	142448064	0	0	0	0
sp|B2RU80|PTPRB_MOUSE	B2RU80	PTPRB_MOUSE	Ptprb	1998	Mus musculus OX=10090	1:Experimental evidence at protein level	Receptor-type tyrosine-protein phosphatase beta	1	0.999	5	14	14	14	1	1	4	2	2	2	1	1	1	1	4	2	2	2	1	1	1	1	4	2	2	2	1	1	270826880	251001952	343863808	171376208	341492768	177436096	174416192	251730880	204744000	0	186184800	0
sp|B2RUJ5|APBA1_MOUSE	B2RUJ5	APBA1_MOUSE	Apba1	842	Mus musculus OX=10090	1:Experimental evidence at protein level	Amyloid-beta A4 precursor protein-binding family A member 1	1	0.999	4	32	32	32	4	4	4	3	5	5	4	3	4	4	4	3	5	5	4	3	4	4	4	3	5	5	4	3	361540576	651625980	395262464	420885184	478291264	557410560	459260352	614311360	223407744	388250080	253743680	267758736
sp|B2RUP2|UN13D_MOUSE	B2RUP2	UN13D_MOUSE	Unc13d	1085	Mus musculus OX=10090	1:Experimental evidence at protein level	Protein unc-13 homolog D	1	0.999	18	165	165	165	18	17	25	22	17	17	25	24	18	17	25	22	17	17	25	24	18	17	25	22	17	17	25	24	2499407870	2086967810	1993416190	2640644350	2116417280	2537944580	2630792700	3041643780	683577020	691343420	706982590	640281020
sp|B2RUR8|OTU7B_MOUSE	B2RUR8	OTU7B_MOUSE	Otud7b	840	Mus musculus OX=10090	1:Experimental evidence at protein level	OTU domain-containing protein 7B	1	0.999	9	82	82	82	9	12	11	9	11	10	12	8	9	12	11	9	11	10	12	8	9	12	11	9	11	10	12	8	1515477500	2049235580	2494629890	2740863740	1293734780	1499265280	2226022140	900328000	903705920	856761540	880746750	1045289090
sp|B2RWS6|EP300_MOUSE	B2RWS6	EP300_MOUSE	Ep300	2412	Mus musculus OX=10090	1:Experimental evidence at protein level	Histone acetyltransferase p300	1	0.999	17	89	89	133	9	8	13	13	12	10	13	11	9	8	13	13	12	10	13	11	14	14	19	19	18	15	17	17	446416192	370261824	1026711620	1031799300	768495940	390846304	551433470	347026464	148264336	149519200	186705632	176106688
sp|B2RX12|MRP3_MOUSE	B2RX12	MRP3_MOUSE	Abcc3	1523	Mus musculus OX=10090	1:Experimental evidence at protein level	ATP-binding cassette sub-family C member 3	1	0.999	17	134	120	150	13	16	15	16	16	14	23	21	11	14	14	14	14	13	21	19	15	18	17	18	18	16	25	23	2148194050	2520332540	1909381250	2027687170	1844359810	2311969540	2420324350	2535873020	816274370	931758910	791716540	815434300
sp|B2RX14|TUT4_MOUSE	B2RX14	TUT4_MOUSE	Tut4	1644	Mus musculus OX=10090	1:Experimental evidence at protein level	Terminal uridylyltransferase 4	1	0.999	23	201	193	201	25	29	28	22	27	23	26	21	24	28	26	21	26	21	26	21	25	29	28	22	27	23	26	21	4515179000	6914051100	4552324100	4076528130	4138420990	4039519490	5532440600	3840616190	1851880700	1761633920	1814313730	1676978180
sp|B2RX88|CSPP1_MOUSE	B2RX88	CSPP1_MOUSE	Cspp1	1205	Mus musculus OX=10090	1:Experimental evidence at protein level	Centrosome and spindle pole associated protein 1	0.8204	0.9895	2	2	2	2	0	1	1	0	0	0	0	0	0	1	1	0	0	0	0	0	0	1	1	0	0	0	0	0	0	0	48844520	46006992	53399784	0	0	0	0	0	0	0
sp|B2RXC1|TPC11_MOUSE	B2RXC1	TPC11_MOUSE	Trappc11	1133	Mus musculus OX=10090	1:Experimental evidence at protein level	Trafficking protein particle complex subunit 11	1	0.999	13	107	107	107	14	15	15	12	11	11	15	14	14	15	15	12	11	11	15	14	14	15	15	12	11	11	15	14	2381882620	1898328190	2465193470	1759793920	1475767680	1800814210	2027353090	1441192060	1191079940	1044376130	1042830400	833229500
sp|B2RXR6|ANR44_MOUSE	B2RXR6	ANR44_MOUSE	Ankrd44	993	Mus musculus OX=10090	1:Experimental evidence at protein level	Serine/threonine-protein phosphatase 6 regulatory ankyrin repeat subunit B	1	0.999	19	290	290	290	42	35	42	33	35	36	40	27	42	35	42	33	35	36	40	27	42	35	42	33	35	36	40	27	5750458400	7154957800	8077060600	7367105500	6133954600	6734120400	7342216700	4895167000	2786321410	2762347260	2761494270	2484841220
sp|B2RXS4|PLXB2_MOUSE	B2RXS4	PLXB2_MOUSE	Plxnb2	1842	Mus musculus OX=10090	1:Experimental evidence at protein level	Plexin-B2	1	0.999	26	266	266	266	33	36	31	27	36	32	37	34	33	36	31	27	36	32	37	34	33	36	31	27	36	32	37	34	4106593020	4567607300	3870494980	4330737200	3464738560	4177654780	5737065000	4132193540	1076202370	1171288830	1069021630	1069811200
sp|B2RXV4|FLVC1_MOUSE	B2RXV4	FLVC1_MOUSE	Flvcr1	560	Mus musculus OX=10090	2:Experimental evidence at transcript level	Feline leukemia virus subgroup C receptor-related protein 1	0.9797	0.999	1	16	16	16	2	2	2	2	2	2	2	2	2	2	2	2	2	2	2	2	2	2	2	2	2	2	2	2	179823616	180114176	161547712	134447712	149310688	214331776	120255704	146761552	0	0	0	0
sp|B2RY04|DOCK5_MOUSE	B2RY04	DOCK5_MOUSE	Dock5	1868	Mus musculus OX=10090	1:Experimental evidence at protein level	Dedicator of cytokinesis protein 5	1	0.999	19	132	132	132	14	16	19	16	16	14	20	17	14	16	19	16	16	14	20	17	14	16	19	16	16	14	20	17	1615968130	2507285250	2447969540	2092620290	1929242750	1946285700	2467652860	1639904770	698847870	908329090	705576190	682029120
sp|B2RY56|RBM25_MOUSE	B2RY56	RBM25_MOUSE	Rbm25	838	Mus musculus OX=10090	1:Experimental evidence at protein level	RNA-binding protein 25	1	0.999	25	381	381	381	49	48	51	49	45	46	50	43	49	48	51	49	45	46	50	43	49	48	51	49	45	46	50	43	15604881400	18616303600	13784739800	13017254900	12249407500	10683690000	10694259700	11786385400	4899361800	4785378800	4597260800	4438223400
sp|B7ZMP1|XPP3_MOUSE	B7ZMP1	XPP3_MOUSE	Xpnpep3	506	Mus musculus OX=10090	1:Experimental evidence at protein level	Xaa-Pro aminopeptidase 3	1	0.999	9	75	75	75	5	12	7	8	12	8	13	10	5	12	7	8	12	8	13	10	5	12	7	8	12	8	13	10	1099734400	1220391040	1023917380	818609790	1212869500	1009984130	1326868220	936876990	351266784	350565696	366610048	297166208
sp|B7ZNG0|KIF7_MOUSE	B7ZNG0	KIF7_MOUSE	Kif7	1348	Mus musculus OX=10090	1:Experimental evidence at protein level	Kinesin-like protein KIF7	0.8366	0.9906	1	1	1	1	0	0	0	0	0	0	1	0	0	0	0	0	0	0	1	0	0	0	0	0	0	0	1	0	0	0	0	0	0	0	73615296	0	0	0	0	0
sp|B8JK39|ITA9_MOUSE	B8JK39	ITA9_MOUSE	Itga9	1036	Mus musculus OX=10090	1:Experimental evidence at protein level	Integrin alpha-9	1	0.999	16	186	186	186	25	22	24	21	21	25	26	22	25	22	24	21	21	25	26	22	25	22	24	21	21	25	26	22	3037984510	2951908350	3446998780	2634482940	2191804160	2897333760	3223422460	2543797760	1151328000	1235509760	1166173570	1153905150
sp|B8ZXI1|QTRT2_MOUSE	B8ZXI1	QTRT2_MOUSE	Qtrt2	415	Mus musculus OX=10090	1:Experimental evidence at protein level	Queuine tRNA-ribosyltransferase accessory subunit 2	1	0.999	4	51	51	51	5	7	8	6	8	5	6	6	5	7	8	6	8	5	6	6	5	7	8	6	8	5	6	6	750271170	682935170	849872060	697487100	538862780	655045440	955649470	578514560	440543168	339374784	299171360	314445344
sp|B9EJ80|PDZD8_MOUSE	B9EJ80	PDZD8_MOUSE	Pdzd8	1147	Mus musculus OX=10090	1:Experimental evidence at protein level	PDZ domain-containing protein 8	1	0.999	12	86	86	86	6	12	13	10	10	10	12	13	6	12	13	10	10	10	12	13	6	12	13	10	10	10	12	13	1279909500	1563560190	1124401920	1035016190	939103870	1499318140	1882593540	1651775360	632592130	702008770	632739460	545522620
sp|B9EJ86|OSBL8_MOUSE	B9EJ86	OSBL8_MOUSE	Osbpl8	889	Mus musculus OX=10090	1:Experimental evidence at protein level	Oxysterol-binding protein-related protein 8	1	0.999	17	209	176	209	23	26	32	34	23	23	24	24	19	22	28	28	20	19	21	19	23	26	32	34	23	23	24	24	5010352600	5730002400	7755053600	6728439300	3659953920	5302848000	6565140500	3850933760	1179822980	1230510460	1348117630	1200392960
sp|B9EJR8|DAAF5_MOUSE	B9EJR8	DAAF5_MOUSE	Dnaaf5	853	Mus musculus OX=10090	1:Experimental evidence at protein level	Dynein axonemal assembly factor 5	1	0.999	4	18	18	18	2	3	2	1	3	2	1	4	2	3	2	1	3	2	1	4	2	3	2	1	3	2	1	4	172071424	263964272	112137968	112682728	199328288	138249824	180327504	248452800	91283008	115965736	92817104	88118168
sp|B9EKI3|TMF1_MOUSE	B9EKI3	TMF1_MOUSE	Tmf1	1091	Mus musculus OX=10090	1:Experimental evidence at protein level	TATA element modulatory factor	1	0.999	16	121	121	121	15	15	15	13	18	14	14	17	15	15	15	13	18	14	14	17	15	15	15	13	18	14	14	17	1684392830	1886233980	2694896640	2494816260	2089145730	1982492670	2343553020	1797579390	615635460	651709380	630874500	682647680
sp|C0HK79|ARXS1_MOUSE	C0HK79	ARXS1_MOUSE	Arxes1	180	Mus musculus OX=10090	1:Experimental evidence at protein level	Adipocyte-related X-chromosome expressed sequence 1	0.9984	0.999	2	13	0	13	1	3	0	1	3	2	1	2	0	0	0	0	0	0	0	0	1	3	0	1	3	2	1	2	317869280	317578048	146819296	176705440	323591456	307622976	308706816	349778688	212465088	211252064	0	127979176
sp|C0HKC8|SMK3A_MOUSE	C0HKC8	SMK3A_MOUSE	Smok3a	504	Mus musculus OX=10090	2:Experimental evidence at transcript level	Sperm motility kinase 3A	0.7976	0.9879	1	2	0	2	0	1	0	0	0	0	0	1	0	0	0	0	0	0	0	0	0	1	0	0	0	0	0	1	43411984	52988364	40599284	48346860	54999244	46722460	64233396	63803072	0	0	0	0
sp|C0HKD8|MFA1A_MOUSE	C0HKD8	MFA1A_MOUSE	Mfap1a	439	Mus musculus OX=10090	1:Experimental evidence at protein level	Microfibrillar-associated protein 1A	1	0.999	10	122	0	122	16	17	13	12	17	17	16	14	0	0	0	0	0	0	0	0	16	17	13	12	17	17	16	14	5376437800	8851846100	4489495600	4600412700	6013888000	4902764000	5262084100	5516570600	2840820740	3038195200	2605448960	3031539200
sp|C0HKG5|RNT2A_MOUSE	C0HKG5	RNT2A_MOUSE	Rnaset2a	259	Mus musculus OX=10090	1:Experimental evidence at protein level	Ribonuclease T2-A	1	0.999	5	52	0	52	5	6	7	6	9	5	6	8	0	0	0	0	0	0	0	0	5	6	7	6	9	5	6	8	332010784	451353664	435023808	308858688	528455200	345649312	383915840	518703520	180852528	226376112	211103648	165297600
sp|C3VPR6|NLRC5_MOUSE	C3VPR6	NLRC5_MOUSE	Nlrc5	1915	Mus musculus OX=10090	1:Experimental evidence at protein level	Protein NLRC5	0.9999	0.9989	4	11	11	11	0	3	2	2	1	1	2	0	0	3	2	2	1	1	2	0	0	3	2	2	1	1	2	0	92375920	163926112	92654624	117913928	100477920	102430792	113251464	99550272	0	0	0	0
sp|D0QMC3|MNDAL_MOUSE	D0QMC3	MNDAL_MOUSE	Mndal	538	Mus musculus OX=10090	1:Experimental evidence at protein level	Myeloid cell nuclear differentiation antigen-like protein	1	0.999	14	144	66	178	20	20	15	15	16	20	19	19	9	10	6	5	8	10	9	9	25	25	18	16	20	23	25	26	13244705800	11853799400	13126282200	15499384800	11679188000	14432351200	11096173600	16096580600	13527351300	12443555800	15094356000	13166377000
sp|D3YVF0|AKAP5_MOUSE	D3YVF0	AKAP5_MOUSE	Akap5	745	Mus musculus OX=10090	1:Experimental evidence at protein level	A-kinase anchor protein 5	1	0.999	3	4	4	4	0	0	0	0	1	1	0	2	0	0	0	0	1	1	0	2	0	0	0	0	1	1	0	2	0	0	0	0	49871156	0	0	26898466	0	0	0	0
sp|D3YX43|VSI10_MOUSE	D3YX43	VSI10_MOUSE	Vsig10	558	Mus musculus OX=10090	3:Protein inferred from homology	V-set and immunoglobulin domain-containing protein 10	0.9797	0.999	1	16	16	16	2	2	2	2	2	2	2	2	2	2	2	2	2	2	2	2	2	2	2	2	2	2	2	2	160413920	218469296	256875456	320712928	186622032	216529568	225794848	228210560	0	0	0	0
sp|D3YXG0|HMCN1_MOUSE	D3YXG0	HMCN1_MOUSE	Hmcn1	5634	Mus musculus OX=10090	1:Experimental evidence at protein level	Hemicentin-1	1	0.999	13	71	71	71	9	5	7	10	14	8	8	10	9	5	7	10	14	8	8	10	9	5	7	10	14	8	8	10	528094720	611336510	821336130	621415680	964213890	572243460	392455936	581677890	258938624	247542928	295612064	221906512
sp|D3YXK1|SAMD1_MOUSE	D3YXK1	SAMD1_MOUSE	Samd1	519	Mus musculus OX=10090	1:Experimental evidence at protein level	Sterile alpha motif domain-containing protein 1	1	0.999	6	29	29	29	2	3	4	3	4	4	4	5	2	3	4	3	4	4	4	5	2	3	4	3	4	4	4	5	202840848	217035776	179744880	197616480	176173488	448905024	192262272	201439280	106369952	119887536	96755632	107898640
sp|D3YXK2|SAFB1_MOUSE	D3YXK2	SAFB1_MOUSE	Safb	937	Mus musculus OX=10090	1:Experimental evidence at protein level	Scaffold attachment factor B1	1	0.999	27	363	289	365	46	43	40	45	45	49	47	48	35	35	32	36	37	40	37	37	47	44	40	45	45	49	47	48	9241248800	9681764400	9788756000	11596500000	10773782500	14413465600	9405363200	8832195600	5813605900	5292433400	5448898000	5673628200
sp|D3YYU8|OBSL1_MOUSE	D3YYU8	OBSL1_MOUSE	Obsl1	1804	Mus musculus OX=10090	1:Experimental evidence at protein level	Obscurin-like protein 1	0.9992	0.9989	4	8	8	8	3	0	1	0	1	1	1	1	3	0	1	0	1	1	1	1	3	0	1	0	1	1	1	1	77776376	70811760	0	86681704	90911888	104854752	0	117128136	0	0	0	0
sp|D3YZP9|CCDC6_MOUSE	D3YZP9	CCDC6_MOUSE	Ccdc6	469	Mus musculus OX=10090	1:Experimental evidence at protein level	Coiled-coil domain-containing protein 6	1	0.999	10	89	89	89	12	12	10	11	12	10	10	12	12	12	10	11	12	10	10	12	12	12	10	11	12	10	10	12	2102962940	2291697150	1689889280	1836784000	1316435710	2027681150	1966853500	2514695170	851372350	914799300	710843390	798575490
sp|D3YZV8|CCDC8_MOUSE	D3YZV8	CCDC8_MOUSE	Ccdc8	685	Mus musculus OX=10090	1:Experimental evidence at protein level	Coiled-coil domain-containing protein 8 homolog	0.9991	0.999	2	3	3	3	0	0	0	0	1	1	1	0	0	0	0	0	1	1	1	0	0	0	0	0	1	1	1	0	68670632	0	57696172	0	94136016	82728568	118674880	90858584	0	0	0	0
sp|D3Z2R5|SELN_MOUSE	D3Z2R5	SELN_MOUSE	Selenon	557	Mus musculus OX=10090	3:Protein inferred from homology	Selenoprotein N	0.9792	0.999	1	3	3	3	0	1	0	1	0	0	1	0	0	1	0	1	0	0	1	0	0	1	0	1	0	0	1	0	0	0	0	31678492	0	0	0	0	0	0	0	0
sp|D3Z6P0|PDIA2_MOUSE	D3Z6P0	PDIA2_MOUSE	Pdia2	527	Mus musculus OX=10090	1:Experimental evidence at protein level	Protein disulfide-isomerase A2	1	0.999	5	22	22	22	0	0	0	0	0	1	1	20	0	0	0	0	0	1	1	20	0	0	0	0	0	1	1	20	0	0	0	0	0	18506732	14889082	2494969090	0	0	0	0
sp|D3Z6Q9|BIN2_MOUSE	D3Z6Q9	BIN2_MOUSE	Bin2	489	Mus musculus OX=10090	1:Experimental evidence at protein level	Bridging integrator 2	1	0.999	28	517	463	517	58	71	62	71	62	70	65	58	52	64	55	64	55	63	59	51	58	71	62	71	62	70	65	58	59643048000	77733396000	52213268000	64045515000	43630969000	62616900000	46141809000	60725445000	39346655000	38089781000	39289188000	40379798000
sp|D3Z7P3|GLSK_MOUSE	D3Z7P3	GLSK_MOUSE	Gls	674	Mus musculus OX=10090	1:Experimental evidence at protein level	Glutaminase kidney isoform, mitochondrial	1	0.999	11	96	88	96	13	13	14	12	11	12	10	11	12	12	13	11	10	11	9	10	13	13	14	12	11	12	10	11	1973697410	2056570620	1836273660	1428695170	1581906180	2093302530	1802482180	2351338750	887180350	829427330	958038080	844953980
sp|D7PDD4|G6B_MOUSE	D7PDD4	G6B_MOUSE	Mpig6b	242	Mus musculus OX=10090	1:Experimental evidence at protein level	Megakaryocyte and platelet inhibitory receptor G6b	1	0.999	7	60	60	60	9	9	7	7	7	6	6	9	9	9	7	7	7	6	6	9	9	9	7	7	7	6	6	9	594623100	966812420	531736128	653683900	643297220	722236670	437420064	716222590	309145728	402814432	311390752	305097600
sp|E1U8D0|SOGA1_MOUSE	E1U8D0	SOGA1_MOUSE	Soga1	1418	Mus musculus OX=10090	1:Experimental evidence at protein level	Protein SOGA1	1	0.999	11	49	47	49	3	5	6	5	6	6	11	7	3	5	5	5	6	6	10	7	3	5	6	5	6	6	11	7	811091200	1075643010	1318305790	1124383740	982884100	999851520	1485178620	990878850	492109216	576807550	687325890	501121568
sp|E2JF22|PIEZ1_MOUSE	E2JF22	PIEZ1_MOUSE	Piezo1	2547	Mus musculus OX=10090	1:Experimental evidence at protein level	Piezo-type mechanosensitive ion channel component 1	1	0.999	11	47	47	47	6	11	3	4	3	6	6	8	6	11	3	4	3	6	6	8	6	11	3	4	3	6	6	8	370551488	634274050	490821440	316638112	622472450	382883840	376006944	360327296	131037544	150178672	107536168	133682152
sp|E9PV24|FIBA_MOUSE	E9PV24	FIBA_MOUSE	Fga	789	Mus musculus OX=10090	1:Experimental evidence at protein level	Fibrinogen alpha chain	1	0.999	65	1827	1827	1827	230	241	236	245	234	213	221	207	230	241	236	245	234	213	221	207	230	241	236	245	234	213	221	207	376069226000	532040548000	266527408000	336641294000	237511442000	197547147000	186882458000	305824137000	88113054000	92863635000	84730823000	95639110000
sp|E9PV86|MCTP1_MOUSE	E9PV86	MCTP1_MOUSE	Mctp1	951	Mus musculus OX=10090	1:Experimental evidence at protein level	Multiple C2 and transmembrane domain-containing protein 1	0.9447	0.994	2	2	2	2	0	1	0	0	0	0	1	0	0	1	0	0	0	0	1	0	0	1	0	0	0	0	1	0	75879072	188249376	0	78212896	0	0	70401080	107923096	0	0	0	0
sp|E9PV87|TALD3_MOUSE	E9PV87	TALD3_MOUSE	Talpid3	1520	Mus musculus OX=10090	1:Experimental evidence at protein level	Protein TALPID3	1	0.999	4	10	10	10	2	1	1	1	2	0	1	2	2	1	1	1	2	0	1	2	2	1	1	1	2	0	1	2	256787296	192731776	153437424	122572064	211616512	0	125194656	254539744	166750096	0	0	0
sp|E9PVA8|GCN1_MOUSE	E9PVA8	GCN1_MOUSE	Gcn1	2671	Mus musculus OX=10090	1:Experimental evidence at protein level	eIF-2-alpha kinase activator GCN1	1	0.999	51	530	530	530	59	74	63	63	74	63	55	79	59	74	63	63	74	63	55	79	59	74	63	63	74	63	55	79	24314765300	19816865800	15158524900	11732451300	16553444400	17243873300	8195869200	18916991000	6119753700	6735184900	5621099000	5449242100
sp|E9PVB5|TTC17_MOUSE	E9PVB5	TTC17_MOUSE	Ttc17	1198	Mus musculus OX=10090	1:Experimental evidence at protein level	Tetratricopeptide repeat protein 17	0.9934	0.999	3	5	5	5	1	1	0	0	1	1	1	0	1	1	0	0	1	1	1	0	1	1	0	0	1	1	1	0	72477976	71814504	0	0	72850288	95542728	73815816	0	0	0	0	0
sp|E9PVD3|PCD16_MOUSE	E9PVD3	PCD16_MOUSE	Dchs1	3291	Mus musculus OX=10090	1:Experimental evidence at protein level	Protocadherin-16	1	0.999	37	251	251	251	26	32	27	20	38	32	31	45	26	32	27	20	38	32	31	45	26	32	27	20	38	32	31	45	2149170690	2654987260	1619001090	1666825600	2489505280	2601551360	2777389570	2559550460	372043808	396854368	330513472	337893824
sp|E9PVX6|KI67_MOUSE	E9PVX6	KI67_MOUSE	Mki67	3177	Mus musculus OX=10090	1:Experimental evidence at protein level	Proliferation marker protein Ki-67	1	0.999	78	790	790	790	94	92	105	174	84	88	78	75	94	92	105	174	84	88	78	75	94	92	105	174	84	88	78	75	20448063500	20733499400	17810608100	40721584000	13756768300	16615853100	16826848300	13847267300	3120472580	2780789500	3250004480	5856292400
sp|E9PXF8|MTMRD_MOUSE	E9PXF8	MTMRD_MOUSE	Sbf2	1872	Mus musculus OX=10090	1:Experimental evidence at protein level	Myotubularin-related protein 13	1	0.999	9	32	32	32	3	4	3	3	6	3	6	4	3	4	3	3	6	3	6	4	3	4	3	3	6	3	6	4	408589632	517726976	179802752	308589952	505841600	186056048	256359040	517221824	151899904	139259024	137595600	172984176
sp|E9PY46|IF140_MOUSE	E9PY46	IF140_MOUSE	Ift140	1464	Mus musculus OX=10090	1:Experimental evidence at protein level	Intraflagellar transport protein 140 homolog	1	0.999	4	26	26	26	3	3	3	4	3	3	3	4	3	3	3	4	3	3	3	4	3	3	3	4	3	3	3	4	185592624	229078784	168983008	213204304	223463472	228018464	284287456	192768096	159794384	178430064	151891408	140953408
sp|E9PYH6|SET1A_MOUSE	E9PYH6	SET1A_MOUSE	Setd1a	1716	Mus musculus OX=10090	1:Experimental evidence at protein level	Histone-lysine N-methyltransferase SETD1A	1	0.999	22	137	133	137	18	16	17	15	21	19	17	14	18	15	17	15	20	17	17	14	18	16	17	15	21	19	17	14	1742939140	1897169540	1708459650	1745245570	1989412100	1980705920	2167427330	1590638590	661303170	645229440	631435070	626025790
sp|E9PYK3|PARP4_MOUSE	E9PYK3	PARP4_MOUSE	Parp4	1969	Mus musculus OX=10090	1:Experimental evidence at protein level	Protein mono-ADP-ribosyltransferase PARP4	1	0.999	17	116	116	116	13	12	14	13	20	17	17	10	13	12	14	13	20	17	17	10	13	12	14	13	20	17	17	10	1309208060	1228260610	1921178620	1439614460	1721687420	1542840700	2032539780	1128316800	264693984	260659856	291876320	268578048
sp|E9PYL2|PRR12_MOUSE	E9PYL2	PRR12_MOUSE	Prr12	2035	Mus musculus OX=10090	1:Experimental evidence at protein level	Proline-rich protein 12	1	0.999	10	63	63	63	9	8	6	6	8	10	9	7	9	8	6	6	8	10	9	7	9	8	6	6	8	10	9	7	752615100	2091883390	1047456260	2623793150	2768258050	1605194370	1787239040	836681340	866329150	1195277570	746711040	886978690
sp|E9PZJ8|ASCC3_MOUSE	E9PZJ8	ASCC3_MOUSE	Ascc3	2198	Mus musculus OX=10090	1:Experimental evidence at protein level	Activating signal cointegrator 1 complex subunit 3	1	0.999	20	135	135	142	18	18	20	18	17	14	14	16	18	18	20	18	17	14	14	16	19	19	21	19	18	14	15	17	2124411900	2585725950	1873118210	1608373630	1915566980	2011208190	2150264320	2050205180	360530400	360734304	306211648	293252864
sp|E9PZM4|CHD2_MOUSE	E9PZM4	CHD2_MOUSE	Chd2	1827	Mus musculus OX=10090	1:Experimental evidence at protein level	Chromodomain-helicase-DNA-binding protein 2	1	0.999	25	294	280	294	32	37	43	35	41	34	36	36	31	35	40	33	38	33	35	35	32	37	43	35	41	34	36	36	4559923200	5188094000	6399787000	6497095200	4523851300	4515324900	4929721300	4316376600	1375218690	1411806080	1439103870	1307359100
sp|E9Q137|TX264_MOUSE	E9Q137	TX264_MOUSE	Tex264	309	Mus musculus OX=10090	2:Experimental evidence at transcript level	Testis-expressed protein 264 homolog	1	0.999	8	108	108	108	15	12	15	13	13	14	15	11	15	12	15	13	13	14	15	11	15	12	15	13	13	14	15	11	1419672960	1476393730	1086225920	1223925250	991164860	908539390	1377267710	1213270400	620912320	775822340	662160260	680412160
sp|E9Q1P8|I2BP2_MOUSE	E9Q1P8	I2BP2_MOUSE	Irf2bp2	570	Mus musculus OX=10090	1:Experimental evidence at protein level	Interferon regulatory factor 2-binding protein 2	1	0.999	14	74	72	74	12	12	12	9	5	9	8	7	12	11	12	9	5	8	8	7	12	12	12	9	5	9	8	7	958073470	976024830	868834430	722827070	613297980	898873470	772003330	738482620	330506848	329578912	268536864	258483632
sp|E9Q236|MRP4_MOUSE	E9Q236	MRP4_MOUSE	Abcc4	1325	Mus musculus OX=10090	1:Experimental evidence at protein level	ATP-binding cassette sub-family C member 4	1	0.999	14	79	63	93	11	10	9	8	10	8	12	11	9	8	7	6	8	6	10	9	13	12	10	10	12	9	14	13	1135190020	968818620	846644740	973970620	838576320	1118399620	1297601020	1085058560	482985216	583864900	444149952	518944096
sp|E9Q286|ICE1_MOUSE	E9Q286	ICE1_MOUSE	Ice1	2241	Mus musculus OX=10090	1:Experimental evidence at protein level	Little elongation complex subunit 1	1	0.999	6	24	24	24	1	7	3	2	4	1	3	3	1	7	3	2	4	1	3	3	1	7	3	2	4	1	3	3	540662720	834738940	591021630	608962110	1114260220	770270340	937122750	1094123010	377493824	362108480	411599200	410351488
sp|E9Q2M9|WDFY4_MOUSE	E9Q2M9	WDFY4_MOUSE	Wdfy4	3183	Mus musculus OX=10090	1:Experimental evidence at protein level	WD repeat- and FYVE domain-containing protein 4	1	0.999	78	1022	1022	1022	118	123	118	112	140	138	125	148	118	123	118	112	140	138	125	148	118	123	118	112	140	138	125	148	23307472900	29774442500	21062070300	19332599800	27097333800	28949588000	25144186900	30241488900	4697139700	4733697500	4495111700	4130869760
sp|E9Q2Z1|CECR2_MOUSE	E9Q2Z1	CECR2_MOUSE	Cecr2	1453	Mus musculus OX=10090	1:Experimental evidence at protein level	Cat eye syndrome critical region protein 2 homolog	1	0.999	7	22	22	22	1	2	2	6	3	3	2	3	1	2	2	6	3	3	2	3	1	2	2	6	3	3	2	3	311505408	522888544	50758736	338047104	373395264	280688608	361178112	333826816	128450616	103581688	66811468	93104552
sp|E9Q309|CE350_MOUSE	E9Q309	CE350_MOUSE	Cep350	3095	Mus musculus OX=10090	1:Experimental evidence at protein level	Centrosome-associated protein 350	1	0.999	25	173	173	173	18	28	23	24	19	19	24	18	18	28	23	24	19	19	24	18	18	28	23	24	19	19	24	18	1855406080	2358383620	5417738800	2319027970	2507397120	5196552200	2259217920	1606039040	1013117180	1066170560	1080268800	1086154620
sp|E9Q394|AKP13_MOUSE	E9Q394	AKP13_MOUSE	Akap13	2776	Mus musculus OX=10090	1:Experimental evidence at protein level	A-kinase anchor protein 13	1	0.999	48	440	440	447	53	52	54	55	61	52	57	56	53	52	54	55	61	52	57	56	54	53	55	56	62	53	58	56	5947783700	6994791400	5982996500	6221307900	6092698100	6073307600	6876866600	6146741800	1163725700	1202635010	1137082110	1119566590
sp|E9Q3C1|C2CD2_MOUSE	E9Q3C1	C2CD2_MOUSE	C2cd2	696	Mus musculus OX=10090	1:Experimental evidence at protein level	C2 domain-containing protein 2	0.9928	0.9982	2	3	3	3	0	0	0	1	0	0	0	2	0	0	0	1	0	0	0	2	0	0	0	1	0	0	0	2	58395596	155751728	34634328	31371704	40275960	112453856	89183392	196225888	0	95533728	0	0
sp|E9Q3E1|AL3B2_MOUSE	E9Q3E1	AL3B2_MOUSE	Aldh3b2	479	Mus musculus OX=10090	1:Experimental evidence at protein level	Aldehyde dehydrogenase family 3 member B2	1	0.999	6	15	11	41	3	4	2	0	1	1	0	4	3	2	2	0	1	1	0	2	7	8	6	0	5	6	0	9	15200772	174774400	23445760	0	21772848	21500076	0	337038912	0	99692864	0	0
sp|E9Q3L2|PI4KA_MOUSE	E9Q3L2	PI4KA_MOUSE	Pi4ka	2105	Mus musculus OX=10090	1:Experimental evidence at protein level	Phosphatidylinositol 4-kinase alpha	1	0.999	26	260	260	260	32	36	32	26	31	33	32	38	32	36	32	26	31	33	32	38	32	36	32	26	31	33	32	38	2682667520	14732880900	1795889150	14244928500	12270397400	2759329790	7535137300	3003002880	2410736380	2514222590	2349632000	2313357820
sp|E9Q414|APOB_MOUSE	E9Q414	APOB_MOUSE	Apob	4505	Mus musculus OX=10090	1:Experimental evidence at protein level	Apolipoprotein B-100	1	0.999	22	132	132	132	15	19	14	13	17	19	16	19	15	19	14	13	17	19	16	19	15	19	14	13	17	19	16	19	1863778560	2280266500	2454365950	1556359300	14231328800	14335135700	2236472830	2126481020	885879040	964570110	747206720	798787070
sp|E9Q4F2|KLH18_MOUSE	E9Q4F2	KLH18_MOUSE	Klhl18	574	Mus musculus OX=10090	1:Experimental evidence at protein level	Kelch-like protein 18	0.9879	0.999	2	13	13	13	2	0	2	1	1	3	2	2	2	0	2	1	1	3	2	2	2	0	2	1	1	3	2	2	221988416	0	199208736	145293840	101885144	164021696	169606880	81058392	128063712	0	0	0
sp|E9Q4F7|ANR11_MOUSE	E9Q4F7	ANR11_MOUSE	Ankrd11	2643	Mus musculus OX=10090	1:Experimental evidence at protein level	Ankyrin repeat domain-containing protein 11	1	0.999	12	59	59	59	8	8	9	7	6	9	6	6	8	8	9	7	6	9	6	6	8	8	9	7	6	9	6	6	757706750	1045116160	834308100	763155010	981521410	1201879300	918072320	923455100	252280944	303262016	248514560	230088336
sp|E9Q4N7|ARI1B_MOUSE	E9Q4N7	ARI1B_MOUSE	Arid1b	2306	Mus musculus OX=10090	1:Experimental evidence at protein level	AT-rich interactive domain-containing protein 1B	1	0.999	25	265	262	265	32	36	38	35	32	30	34	28	32	35	38	35	32	29	34	27	32	36	38	35	32	30	34	28	8125405700	11424625700	6205883400	5064956900	6957229100	5578793500	5534193700	6772345300	2750712060	2968216830	2878596100	2759796990
sp|E9Q4P1|WDFY1_MOUSE	E9Q4P1	WDFY1_MOUSE	Wdfy1	410	Mus musculus OX=10090	1:Experimental evidence at protein level	WD repeat and FYVE domain-containing protein 1	1	0.999	9	25	25	25	3	8	4	10	0	0	0	0	3	8	4	10	0	0	0	0	3	8	4	10	0	0	0	0	297029536	538624640	161358416	592522500	0	0	0	0	93606040	147867872	79648376	165762080
sp|E9Q4S1|PDE8B_MOUSE	E9Q4S1	PDE8B_MOUSE	Pde8b	865	Mus musculus OX=10090	1:Experimental evidence at protein level	High affinity cAMP-specific and IBMX-insensitive 3',5'-cyclic phosphodiesterase 8B	0.9797	0.999	1	7	7	7	1	1	1	1	1	1	0	1	1	1	1	1	1	1	0	1	1	1	1	1	1	1	0	1	19507586	30944922	27943662	0	0	0	0	0	0	0	0	0
sp|E9Q4Z2|ACACB_MOUSE	E9Q4Z2	ACACB_MOUSE	Acacb	2448	Mus musculus OX=10090	1:Experimental evidence at protein level	Acetyl-CoA carboxylase 2	0.9987	0.9988	7	3	3	15	0	1	0	1	1	0	0	0	0	1	0	1	1	0	0	0	0	5	0	3	7	0	0	0	87716224	151420096	103521376	85657680	0	0	145433280	0	0	128284936	87744376	0
sp|E9Q555|RN213_MOUSE	E9Q555	RN213_MOUSE	Rnf213	5148	Mus musculus OX=10090	1:Experimental evidence at protein level	E3 ubiquitin-protein ligase RNF213	1	0.999	92	855	855	855	104	109	112	111	107	107	111	94	104	109	112	111	107	107	111	94	104	109	112	111	107	107	111	94	13348251600	13773329400	15145224200	13184198700	12737097700	12831192100	13540096000	12253434900	1236890620	1192780930	1235719550	1246553730
sp|E9Q557|DESP_MOUSE	E9Q557	DESP_MOUSE	Dsp	2883	Mus musculus OX=10090	1:Experimental evidence at protein level	Desmoplakin	1	0.999	22	83	83	83	3	8	9	33	6	7	7	10	3	8	9	33	6	7	7	10	3	8	9	33	6	7	7	10	366622464	1058056380	1214452990	7019609600	586726140	652853180	810031040	964889090	146120416	269770368	264101536	949376510
sp|E9Q5C9|NOLC1_MOUSE	E9Q5C9	NOLC1_MOUSE	Nolc1	702	Mus musculus OX=10090	1:Experimental evidence at protein level	Nucleolar and coiled-body phosphoprotein 1	1	0.999	9	98	98	98	12	11	16	13	13	10	11	12	12	11	16	13	13	10	11	12	12	11	16	13	13	10	11	12	1083585280	1000637310	1446206850	1308403070	906677310	1022951040	745701630	1030484030	553785660	580407810	568869890	533872928
sp|E9Q5F9|SETD2_MOUSE	E9Q5F9	SETD2_MOUSE	Setd2	2537	Mus musculus OX=10090	1:Experimental evidence at protein level	Histone-lysine N-methyltransferase SETD2	1	0.999	17	141	141	141	19	21	15	19	19	18	17	13	19	21	15	19	19	18	17	13	19	21	15	19	19	18	17	13	2860515840	3035337980	3159643140	3831942910	2845285890	2748069890	3122432000	2430177020	1252444160	1317401980	1406869500	1241922180
sp|E9Q5G3|KIF23_MOUSE	E9Q5G3	KIF23_MOUSE	Kif23	953	Mus musculus OX=10090	1:Experimental evidence at protein level	Kinesin-like protein KIF23	1	0.999	4	14	14	14	3	1	3	6	0	1	0	0	3	1	3	6	0	1	0	0	3	1	3	6	0	1	0	0	296234592	284907232	285192416	968326660	240623136	217698960	208551520	0	251833680	245299216	240099312	616942720
sp|E9Q5K9|YTDC1_MOUSE	E9Q5K9	YTDC1_MOUSE	Ythdc1	736	Mus musculus OX=10090	1:Experimental evidence at protein level	YTH domain-containing protein 1	1	0.999	18	185	185	185	21	23	29	26	27	18	23	18	21	23	29	26	27	18	23	18	21	23	29	26	27	18	23	18	2841566980	3210658560	3112491780	4150023940	2305192450	2892370940	3269370620	2293503230	1256014720	1248265600	1335581180	1417209090
sp|E9Q5R7|NAL12_MOUSE	E9Q5R7	NAL12_MOUSE	Nlrp12	1054	Mus musculus OX=10090	1:Experimental evidence at protein level	NACHT, LRR and PYD domains-containing protein 12	0.9714	0.9986	1	8	8	8	1	2	1	0	1	1	1	1	1	2	1	0	1	1	1	1	1	2	1	0	1	1	1	1	443301152	1054356030	194323600	0	209664448	459445632	283639072	214135328	0	0	0	0
sp|E9Q612|PTPRO_MOUSE	E9Q612	PTPRO_MOUSE	Ptpro	1226	Mus musculus OX=10090	1:Experimental evidence at protein level	Receptor-type tyrosine-protein phosphatase O	0.9995	0.999	2	3	3	3	1	1	0	0	0	1	0	0	1	1	0	0	0	1	0	0	1	1	0	0	0	1	0	0	45420240	61642328	53479136	50280556	58906408	48787896	58132872	52855768	0	42504020	0	0
sp|E9Q634|MYO1E_MOUSE	E9Q634	MYO1E_MOUSE	Myo1e	1107	Mus musculus OX=10090	1:Experimental evidence at protein level	Unconventional myosin-Ie	1	0.999	27	406	406	433	50	49	49	49	51	53	54	51	50	49	49	49	51	53	54	51	53	53	52	53	54	57	56	55	10973663200	11366298600	11373943800	12073161700	12553090000	11529568300	11491332100	11560869900	4130788610	4209044220	4227510780	4191759360
sp|E9Q6D6|ZN277_MOUSE	E9Q6D6	ZN277_MOUSE	Znf277	583	Mus musculus OX=10090	1:Experimental evidence at protein level	Zinc finger protein 277	0.9617	0.9981	1	3	3	3	0	0	1	1	0	0	1	0	0	0	1	1	0	0	1	0	0	0	1	1	0	0	1	0	0	0	0	95323664	0	0	0	0	0	0	0	0
sp|E9Q6J5|BD1L1_MOUSE	E9Q6J5	BD1L1_MOUSE	Bod1l	3032	Mus musculus OX=10090	1:Experimental evidence at protein level	Biorientation of chromosomes in cell division protein 1-like 1	1	0.999	24	156	150	156	19	19	21	22	21	18	18	18	18	18	20	21	20	18	17	18	19	19	21	22	21	18	18	18	1968643970	2436733440	2178861310	2171762430	1917236610	1688166780	2164019710	1244477820	608551230	597709760	598445250	674178240
sp|E9Q6P5|TTC7B_MOUSE	E9Q6P5	TTC7B_MOUSE	Ttc7b	843	Mus musculus OX=10090	1:Experimental evidence at protein level	Tetratricopeptide repeat protein 7B	1	0.999	7	34	34	34	4	6	3	3	4	5	4	5	4	6	3	3	4	5	4	5	4	6	3	3	4	5	4	5	371832320	486466496	310183872	282884160	416743840	480052160	392636416	501903232	242463360	277850272	230588000	195813296
sp|E9Q6W4|ZN296_MOUSE	E9Q6W4	ZN296_MOUSE	Znf296	445	Mus musculus OX=10090	1:Experimental evidence at protein level	Zinc finger protein 296	0.8818	0.9936	1	2	2	2	1	0	0	0	0	1	0	0	1	0	0	0	0	1	0	0	1	0	0	0	0	1	0	0	68214680	0	86339360	0	87269120	97699192	48450700	61524188	0	0	0	0
sp|E9Q735|UBE4A_MOUSE	E9Q735	UBE4A_MOUSE	Ube4a	1028	Mus musculus OX=10090	1:Experimental evidence at protein level	Ubiquitin conjugation factor E4 A	1	0.999	15	122	122	122	14	17	13	14	16	18	14	16	14	17	13	14	16	18	14	16	14	17	13	14	16	18	14	16	1309265020	2468070140	2351148540	2338523900	2083614980	1709249920	2308284160	1226602750	892491010	959307460	904542400	910791490
sp|E9Q784|ZC3HD_MOUSE	E9Q784	ZC3HD_MOUSE	Zc3h13	1729	Mus musculus OX=10090	1:Experimental evidence at protein level	Zinc finger CCCH domain-containing protein 13	1	0.999	26	185	185	185	20	24	24	24	23	25	25	20	20	24	24	24	23	25	25	20	20	24	24	24	23	25	25	20	2232519680	3254097660	2531434240	2715344380	2598536450	2885017600	2668891140	2149547010	627323460	646268350	587101700	591472190
sp|E9Q7D5|ARHG5_MOUSE	E9Q7D5	ARHG5_MOUSE	Arhgef5	1581	Mus musculus OX=10090	1:Experimental evidence at protein level	Rho guanine nucleotide exchange factor 5	1	0.999	6	9	8	9	1	1	1	2	1	0	1	2	1	1	1	2	1	0	1	1	1	1	1	2	1	0	1	2	82235000	88117560	166840944	10096925700	128305336	204220192	305625376	92529960	0	0	301567648	271927648
sp|E9Q7E2|ARID2_MOUSE	E9Q7E2	ARID2_MOUSE	Arid2	1828	Mus musculus OX=10090	1:Experimental evidence at protein level	AT-rich interactive domain-containing protein 2	1	0.999	13	106	106	106	13	14	14	17	12	12	13	11	13	14	14	17	12	12	13	11	13	14	14	17	12	12	13	11	1581788800	1662962430	1583383550	1711764480	1556598910	1193236480	1635237630	1087202300	460294944	464945792	474736064	454011168
sp|E9Q7F2|RN169_MOUSE	E9Q7F2	RN169_MOUSE	Rnf169	694	Mus musculus OX=10090	1:Experimental evidence at protein level	E3 ubiquitin-protein ligase RNF169	1	0.999	10	87	87	87	12	10	10	9	13	10	11	12	12	10	10	9	13	10	11	12	12	10	10	9	13	10	11	12	1023418300	1367418240	1169988100	1481093890	1262018050	1175986430	1747191300	1304231170	530572000	586162560	539451580	580771260
sp|E9Q7G0|NUMA1_MOUSE	E9Q7G0	NUMA1_MOUSE	Numa1	2094	Mus musculus OX=10090	1:Experimental evidence at protein level	Nuclear mitotic apparatus protein 1	1	0.999	85	1132	1132	1132	135	149	154	138	149	132	155	120	135	149	154	138	149	132	155	120	135	149	154	138	149	132	155	120	22174466000	24762286100	28746954800	26538520600	23464110100	21986822100	22586796000	20135753700	3683808510	3957987840	3702216190	3667021060
sp|E9Q7X6|HEG1_MOUSE	E9Q7X6	HEG1_MOUSE	Heg1	1337	Mus musculus OX=10090	1:Experimental evidence at protein level	Protein HEG homolog 1	1	0.999	4	11	11	11	1	1	1	0	3	2	2	1	1	1	1	0	3	2	2	1	1	1	1	0	3	2	2	1	45605956	112216264	64308104	89452560	96022016	71082000	51735124	41628900	0	43379172	44777836	36004956
sp|E9Q8D0|DJC21_MOUSE	E9Q8D0	DJC21_MOUSE	Dnajc21	531	Mus musculus OX=10090	1:Experimental evidence at protein level	DnaJ homolog subfamily C member 21	1	0.999	5	31	31	31	5	4	3	5	4	3	3	4	5	4	3	5	4	3	3	4	5	4	3	5	4	3	3	4	667500420	865232000	367620640	685532860	406508416	567836800	764327940	725660800	529815456	657201020	363625792	581405180
sp|E9Q8I9|FRY_MOUSE	E9Q8I9	FRY_MOUSE	Fry	3020	Mus musculus OX=10090	1:Experimental evidence at protein level	Protein furry homolog	1	0.999	12	72	72	72	6	10	7	9	12	8	9	11	6	10	7	9	12	8	9	11	6	10	7	9	12	8	9	11	811762430	1069865090	754057980	618969340	1392945790	948142400	1149999870	1119835520	298932256	324016064	284360832	276659936
sp|E9Q8T2|PRD15_MOUSE	E9Q8T2	PRD15_MOUSE	Prdm15	1174	Mus musculus OX=10090	1:Experimental evidence at protein level	PR domain zinc finger protein 15	1	0.995	5	8	8	8	0	1	0	0	4	1	0	2	0	1	0	0	4	1	0	2	0	1	0	0	4	1	0	2	0	77167384	64881148	0	2588386050	34901612	0	0	0	263036432	0	0
sp|E9Q912|GDS1_MOUSE	E9Q912	GDS1_MOUSE	Rap1gds1	607	Mus musculus OX=10090	2:Experimental evidence at transcript level	Rap1 GTPase-GDP dissociation stimulator 1	1	0.999	7	88	88	88	11	13	10	11	11	11	11	10	11	13	10	11	11	11	11	10	11	13	10	11	11	11	11	10	579288770	979446720	535340736	559320260	586863550	585333630	553176960	390937408	254099664	261985600	263353360	190471184
sp|E9Q9D5|RBL2A_MOUSE	E9Q9D5	RBL2A_MOUSE	Rabl2	223	Mus musculus OX=10090	1:Experimental evidence at protein level	Rab-like protein 2A	0.9637	0.9982	2	4	4	4	0	1	1	0	1	0	1	0	0	1	1	0	1	0	1	0	0	1	1	0	1	0	1	0	0	96866352	158286592	0	267382688	0	145685232	0	0	0	0	0
sp|E9Q9M8|PWP2B_MOUSE	E9Q9M8	PWP2B_MOUSE	Pwwp2b	600	Mus musculus OX=10090	1:Experimental evidence at protein level	PWWP domain-containing protein 2B	0.9435	0.9971	1	3	3	3	0	1	1	1	0	0	0	0	0	1	1	1	0	0	0	0	0	1	1	1	0	0	0	0	0	0	0	0	0	0	0	0	0	0	0	0
sp|E9Q9W4|S27A6_MOUSE	E9Q9W4	S27A6_MOUSE	Slc27a6	619	Mus musculus OX=10090	1:Experimental evidence at protein level	Long-chain fatty acid transport protein 6	0.9772	0.9989	1	1	1	1	0	0	1	0	0	0	0	0	0	0	1	0	0	0	0	0	0	0	1	0	0	0	0	0	0	0	0	0	0	0	0	0	0	0	0	0
sp|E9Q9W7|PDZD7_MOUSE	E9Q9W7	PDZD7_MOUSE	Pdzd7	1021	Mus musculus OX=10090	1:Experimental evidence at protein level	PDZ domain-containing protein 7	0.7661	0.9854	2	2	2	2	0	0	0	0	0	0	0	2	0	0	0	0	0	0	0	2	0	0	0	0	0	0	0	2	0	0	0	0	0	0	0	629706430	0	0	0	0
sp|E9QAG8|ZN431_MOUSE	E9QAG8	ZN431_MOUSE	Znf431	526	Mus musculus OX=10090	1:Experimental evidence at protein level	Zinc finger protein 431	0.9797	0.999	1	13	13	13	1	2	1	2	2	2	2	1	1	2	1	2	2	2	2	1	1	2	1	2	2	2	2	1	73128480	68455040	58481748	59433656	97689136	65687352	0	94287048	0	0	0	0
sp|E9QAM5|HELZ2_MOUSE	E9QAM5	HELZ2_MOUSE	Helz2	2947	Mus musculus OX=10090	1:Experimental evidence at protein level	Helicase with zinc finger domain 2	1	0.999	47	286	286	286	40	37	36	34	43	30	37	29	40	37	36	34	43	30	37	29	40	37	36	34	43	30	37	29	4820262900	5264846300	4093641470	5380617200	4437682200	4631414300	5652570600	3335389700	894903230	835623230	820750340	816470530
sp|E9QAT4|SC16A_MOUSE	E9QAT4	SC16A_MOUSE	Sec16a	2357	Mus musculus OX=10090	1:Experimental evidence at protein level	Protein transport protein Sec16A	1	0.999	28	227	227	227	22	27	33	24	30	32	29	30	22	27	33	24	30	32	29	30	22	27	33	24	30	32	29	30	2824454660	2617306110	2411538690	2407535620	2087258500	2192624130	2427366400	2847564030	797600510	829453310	809145020	807450240
sp|F2Z472|SVS3A_MOUSE	F2Z472	SVS3A_MOUSE	Svs3a	265	Mus musculus OX=10090	1:Experimental evidence at protein level	Seminal vesicle secretory protein 3A	1	0.999	7	67	67	67	0	4	0	4	11	4	37	7	0	4	0	4	11	4	37	7	0	4	0	4	11	4	37	7	0	1130079230	0	1425239420	5298050000	614748420	72390124000	1862914430	0	752104260	0	1317072380
sp|F6ZDS4|TPR_MOUSE	F6ZDS4	TPR_MOUSE	Tpr	2431	Mus musculus OX=10090	1:Experimental evidence at protein level	Nucleoprotein TPR	1	0.999	82	1139	1139	1139	144	144	150	140	156	144	138	123	144	144	150	140	156	144	138	123	144	144	150	140	156	144	138	123	23299475500	24717285400	25683537900	27916900400	20846395400	23596515300	23305248800	22067589100	5220514300	5111543800	5378187800	5420679700
sp|F7BJB9|MORC3_MOUSE	F7BJB9	MORC3_MOUSE	Morc3	942	Mus musculus OX=10090	1:Experimental evidence at protein level	MORC family CW-type zinc finger protein 3	1	0.999	21	122	122	122	13	16	15	14	13	18	15	18	13	16	15	14	13	18	15	18	13	16	15	14	13	18	15	18	1290250620	1290435580	1251098750	705908800	1138148990	1527714050	1263845380	1300361730	311557600	309179776	317493312	279943904
sp|F7BWT7|TSN15_MOUSE	F7BWT7	TSN15_MOUSE	Tspan15	294	Mus musculus OX=10090	1:Experimental evidence at protein level	Tetraspanin-15	0.9797	0.999	1	3	3	3	0	0	0	0	1	1	0	1	0	0	0	0	1	1	0	1	0	0	0	0	1	1	0	1	0	0	13589009	11342301	14008122	14076822	12077400	15359613	0	0	0	0
sp|F8VPQ2|ARI4A_MOUSE	F8VPQ2	ARI4A_MOUSE	Arid4a	1261	Mus musculus OX=10090	1:Experimental evidence at protein level	AT-rich interactive domain-containing protein 4A	1	0.999	19	179	179	179	26	22	18	20	22	25	20	26	26	22	18	20	22	25	20	26	26	22	18	20	22	25	20	26	3508322300	3314387200	4190661890	4092028160	3429368060	3053918720	3136903680	3065306370	1976466180	1859801470	2121955330	2069635710
sp|F8VPU2|FARP1_MOUSE	F8VPU2	FARP1_MOUSE	Farp1	1048	Mus musculus OX=10090	1:Experimental evidence at protein level	FERM, ARHGEF and pleckstrin domain-containing protein 1	1	0.999	6	41	32	41	5	6	6	3	5	5	5	6	4	4	5	2	4	4	4	5	5	6	6	3	5	5	5	6	297396032	340515424	315116832	323564608	351029664	288776960	407034912	322807392	108978104	125485736	102766560	114927432
sp|F8VPZ9|BICRA_MOUSE	F8VPZ9	BICRA_MOUSE	Bicra	1578	Mus musculus OX=10090	1:Experimental evidence at protein level	BRD4-interacting chromatin-remodeling complex-associated protein	1	0.999	8	23	15	38	6	4	1	1	4	3	2	2	5	3	0	0	3	2	1	1	8	6	3	2	6	5	4	4	462031840	396802496	12832905	55543076	308799104	110541696	85094344	691211010	127632632	149890784	0	107287648
sp|F8VQB6|MYO10_MOUSE	F8VQB6	MYO10_MOUSE	Myo10	2062	Mus musculus OX=10090	1:Experimental evidence at protein level	Unconventional myosin-X	1	0.999	13	53	53	53	7	8	5	9	2	8	9	5	7	8	5	9	2	8	9	5	7	8	5	9	2	8	9	5	770200260	794561730	447280992	796485700	608587650	799681860	820692290	567318140	184292592	176873552	136462720	158717216
sp|G3X987|GIMA9_MOUSE	G3X987	GIMA9_MOUSE	Gimap9	291	Mus musculus OX=10090	1:Experimental evidence at protein level	GTPase IMAP family member 9	1	0.999	3	83	83	83	10	13	9	9	11	9	11	11	10	13	9	9	11	9	11	11	10	13	9	9	11	9	11	11	2142026750	2483714820	2027992830	2106887170	2160560640	2122050690	1809829630	2375622660	1798456190	2581902590	1620800510	1512056060
sp|G3X9C2|FBX50_MOUSE	G3X9C2	FBX50_MOUSE	Nccrp1	266	Mus musculus OX=10090	1:Experimental evidence at protein level	F-box only protein 50	1	0.999	3	14	14	14	0	1	2	1	2	2	4	2	0	1	2	1	2	2	4	2	0	1	2	1	2	2	4	2	0	11394257	14148118	11399087	27272588	0	44687356	25945038	0	0	20858560	0
sp|G3X9G7|ZN809_MOUSE	G3X9G7	ZN809_MOUSE	Zfp809	402	Mus musculus OX=10090	2:Experimental evidence at transcript level	Zinc finger protein 809	1	0.999	3	23	23	23	3	2	2	4	3	3	4	2	3	2	2	4	3	3	4	2	3	2	2	4	3	3	4	2	284592640	395079872	666693890	989529790	564148290	344971008	482675040	182700864	325440512	376000224	0	388376192
sp|G3X9J0|SI1L3_MOUSE	G3X9J0	SI1L3_MOUSE	Sipa1l3	1776	Mus musculus OX=10090	1:Experimental evidence at protein level	Signal-induced proliferation-associated 1-like protein 3	0.9996	0.999	2	15	15	15	2	1	4	1	3	0	3	1	2	1	4	1	3	0	3	1	2	1	4	1	3	0	3	1	253781168	273085024	356769856	362202688	294349792	458409408	758595330	642331900	0	0	289234272	272219520
sp|G3X9K3|BIG1_MOUSE	G3X9K3	BIG1_MOUSE	Arfgef1	1846	Mus musculus OX=10090	1:Experimental evidence at protein level	Brefeldin A-inhibited guanine nucleotide-exchange protein 1	1	0.999	16	74	74	189	10	11	10	9	8	7	7	12	10	11	10	9	8	7	7	12	23	27	23	22	23	22	21	28	1116591100	1129132670	511264096	954145730	916462720	515445504	704877310	1052308100	335502816	368673120	299538272	350500672
sp|G3XA59|LRC32_MOUSE	G3XA59	LRC32_MOUSE	Lrrc32	663	Mus musculus OX=10090	1:Experimental evidence at protein level	Transforming growth factor beta activator LRRC32	1	0.999	2	7	7	7	0	1	1	1	1	1	1	1	0	1	1	1	1	1	1	1	0	1	1	1	1	1	1	1	338032192	759619200	217788800	347665088	104695808	501476224	508150240	482064224	0	307540576	0	294336864
sp|G5E829|AT2B1_MOUSE	G5E829	AT2B1_MOUSE	Atp2b1	1220	Mus musculus OX=10090	1:Experimental evidence at protein level	Plasma membrane calcium-transporting ATPase 1	1	0.999	23	334	286	334	39	46	44	45	46	35	43	36	34	39	39	38	40	28	36	32	39	46	44	45	46	35	43	36	11844720600	17862539300	8960004100	10334472200	9677345800	8922033200	9305082900	10251038700	5933301200	7298944500	6441614800	6602168800
sp|G5E861|SCLT1_MOUSE	G5E861	SCLT1_MOUSE	Sclt1	688	Mus musculus OX=10090	1:Experimental evidence at protein level	Sodium channel and clathrin linker 1	0.9049	0.988	2	7	7	7	1	1	2	1	1	0	1	0	1	1	2	1	1	0	1	0	1	1	2	1	1	0	1	0	134554064	108298584	123439888	124576304	192014544	108308992	167459344	98406816	0	0	91564008	88990888
sp|G5E870|TRIPC_MOUSE	G5E870	TRIPC_MOUSE	Trip12	2025	Mus musculus OX=10090	1:Experimental evidence at protein level	E3 ubiquitin-protein ligase TRIP12	1	0.999	49	470	470	470	56	59	65	59	59	50	66	56	56	59	65	59	59	50	66	56	56	59	65	59	59	50	66	56	8786418700	8147394000	10056871900	8788125700	7729190900	6853575200	8089470500	7611390000	1665232510	1594777730	1542336130	1488171520
sp|G5E872|RNPL1_MOUSE	G5E872	RNPL1_MOUSE	Rnpepl1	720	Mus musculus OX=10090	3:Protein inferred from homology	Aminopeptidase RNPEPL1	0.9767	0.9988	1	2	2	2	1	0	0	0	0	1	0	0	1	0	0	0	0	1	0	0	1	0	0	0	0	1	0	0	205064320	0	0	0	0	0	0	0	0	0	0	0
sp|G5E897|PLGT3_MOUSE	G5E897	PLGT3_MOUSE	Poglut3	503	Mus musculus OX=10090	1:Experimental evidence at protein level	Protein O-glucosyltransferase 3	1	0.999	7	80	80	80	10	12	7	10	10	10	10	11	10	12	7	10	10	10	10	11	10	12	7	10	10	10	10	11	507788608	526160896	447022784	537080580	646100030	480744288	632864380	681065090	186853296	187254688	184875088	175514640
sp|G5E8B9|ZBT11_MOUSE	G5E8B9	ZBT11_MOUSE	Zbtb11	1050	Mus musculus OX=10090	2:Experimental evidence at transcript level	Zinc finger and BTB domain-containing protein 11	1	0.999	4	20	20	20	1	3	3	2	5	1	5	0	1	3	3	2	5	1	5	0	1	3	3	2	5	1	5	0	101661608	501224384	341946048	206107008	434947744	119643000	1135013760	85974200	0	312802112	237238704	194004240
sp|G5E8F4|FPGT_MOUSE	G5E8F4	FPGT_MOUSE	Fpgt	590	Mus musculus OX=10090	1:Experimental evidence at protein level	Fucose-1-phosphate guanylyltransferase	0.9996	0.999	2	5	5	5	0	0	2	1	0	0	2	0	0	0	2	1	0	0	2	0	0	0	2	1	0	0	2	0	0	43431100	131168448	104388064	123550744	0	197936160	0	0	0	73315072	0
sp|G5E8K5|ANK3_MOUSE	G5E8K5	ANK3_MOUSE	Ank3	1961	Mus musculus OX=10090	1:Experimental evidence at protein level	Ankyrin-3	1	0.999	17	105	102	134	12	16	11	13	15	11	15	12	12	15	11	13	15	10	15	11	16	19	13	17	19	15	18	17	898379900	939162300	940205310	825300670	947991300	1120069250	940966530	973672320	200734032	249236064	214260064	203261104
sp|G5E8P0|GCP6_MOUSE	G5E8P0	GCP6_MOUSE	Tubgcp6	1769	Mus musculus OX=10090	1:Experimental evidence at protein level	Gamma-tubulin complex component 6	1	0.999	3	37	37	37	5	4	5	5	4	6	4	4	5	4	5	5	4	6	4	4	5	4	5	5	4	6	4	4	475874208	827976770	1047491650	741136640	596780540	688027900	522868160	527158176	272736192	340448576	302432256	311262272
sp|G5E8P1|BRD1_MOUSE	G5E8P1	BRD1_MOUSE	Brd1	1058	Mus musculus OX=10090	1:Experimental evidence at protein level	Bromodomain-containing protein 1	1	0.999	10	63	63	63	8	9	10	7	6	10	7	6	8	9	10	7	6	10	7	6	8	9	10	7	6	10	7	6	435877312	443320992	485622944	480726528	271969888	691372540	586892990	263371184	138548480	137706304	145591584	140183968
sp|G5E8Q8|AGRF5_MOUSE	G5E8Q8	AGRF5_MOUSE	Adgrf5	1348	Mus musculus OX=10090	1:Experimental evidence at protein level	Adhesion G protein-coupled receptor F5	1	0.999	4	22	22	22	1	4	3	1	2	3	3	5	1	4	3	1	2	3	3	5	1	4	3	1	2	3	3	5	230545232	356425440	325928512	333335904	219970736	256307408	456278624	354236288	0	199980224	166312496	0
sp|G5E8V9|ARFP1_MOUSE	G5E8V9	ARFP1_MOUSE	Arfip1	373	Mus musculus OX=10090	1:Experimental evidence at protein level	Arfaptin-1	1	0.999	5	75	75	75	8	8	11	13	8	10	9	8	8	8	11	13	8	10	9	8	8	8	11	13	8	10	9	8	338134240	321221984	1520457470	1359683710	654120000	397834752	549174340	384934656	223887872	215392672	228236608	211392464
sp|J3QNX5|SHSA8_MOUSE	J3QNX5	SHSA8_MOUSE	Shisa8	399	Mus musculus OX=10090	1:Experimental evidence at protein level	Protein shisa-8	0.7704	0.9858	1	1	1	1	0	1	0	0	0	0	0	0	0	1	0	0	0	0	0	0	0	1	0	0	0	0	0	0	0	0	0	0	0	0	0	0	0	0	0	0
sp|J3QPZ5|CFA73_MOUSE	J3QPZ5	CFA73_MOUSE	Cfap73	643	Mus musculus OX=10090	3:Protein inferred from homology	Cilia- and flagella-associated protein 73	0.8324	0.9904	1	2	2	2	0	0	0	0	0	1	0	1	0	0	0	0	0	1	0	1	0	0	0	0	0	1	0	1	0	0	0	0	0	247536320	0	183882880	0	0	0	0
sp|L0N7N1|KIF14_MOUSE	L0N7N1	KIF14_MOUSE	Kif14	1674	Mus musculus OX=10090	1:Experimental evidence at protein level	Kinesin-like protein KIF14	0.9979	0.999	2	4	4	4	0	1	0	3	0	0	0	0	0	1	0	3	0	0	0	0	0	1	0	3	0	0	0	0	0	46426384	66064420	116822120	23513160	0	29608798	0	0	0	0	0
sp|O08528|HXK2_MOUSE	O08528	HXK2_MOUSE	Hk2	917	Mus musculus OX=10090	1:Experimental evidence at protein level	Hexokinase-2	1	0.999	21	76	76	152	10	9	9	8	10	11	10	9	10	9	9	8	10	11	10	9	19	20	17	18	19	18	21	20	552834560	556215100	858497660	330377952	514710784	569567680	527932384	400112256	180150352	176181248	159502688	162937904
sp|O08529|CAN2_MOUSE	O08529	CAN2_MOUSE	Capn2	700	Mus musculus OX=10090	1:Experimental evidence at protein level	Calpain-2 catalytic subunit	1	0.999	35	470	470	470	55	62	52	57	63	59	68	54	55	62	52	57	63	59	68	54	55	62	52	57	63	59	68	54	27551905800	34608132000	30387507200	29782976500	30685141000	32355465200	36258263000	26678753300	12812353500	15324880900	12899589100	13418255400
sp|O08530|S1PR1_MOUSE	O08530	S1PR1_MOUSE	S1pr1	382	Mus musculus OX=10090	1:Experimental evidence at protein level	Sphingosine 1-phosphate receptor 1	0.9995	0.999	1	6	6	6	0	1	0	2	1	1	0	1	0	1	0	2	1	1	0	1	0	1	0	2	1	1	0	1	0	0	0	0	36534296	32284952	35062796	35445748	0	0	0	0
sp|O08532|CA2D1_MOUSE	O08532	CA2D1_MOUSE	Cacna2d1	1103	Mus musculus OX=10090	1:Experimental evidence at protein level	Voltage-dependent calcium channel subunit alpha-2/delta-1	1	0.999	17	133	132	133	12	18	12	14	17	19	21	20	12	18	12	14	17	19	21	19	12	18	12	14	17	19	21	20	1849339900	1999947390	1199069310	1480719740	2283367420	2229049860	2172782340	2624562940	729409980	881985790	602102590	630645500
sp|O08538|ANGP1_MOUSE	O08538	ANGP1_MOUSE	Angpt1	498	Mus musculus OX=10090	1:Experimental evidence at protein level	Angiopoietin-1	1	0.999	9	43	43	43	5	4	10	5	4	4	5	6	5	4	10	5	4	4	5	6	5	4	10	5	4	4	5	6	211791600	228171232	994596290	1094340610	449207008	268384032	315099904	168953248	170568432	133232040	197009664	202875536
sp|O08539|BIN1_MOUSE	O08539	BIN1_MOUSE	Bin1	588	Mus musculus OX=10090	1:Experimental evidence at protein level	Myc box-dependent-interacting protein 1	1	0.999	8	102	102	156	12	13	13	10	15	12	13	14	12	13	13	10	15	12	13	14	18	20	20	17	22	19	19	21	2489062400	3559466240	2708473600	2373801470	2393201410	2743895040	3315334660	2154064130	1435647870	1504933630	1547557630	1247084540
sp|O08547|SC22B_MOUSE	O08547	SC22B_MOUSE	Sec22b	215	Mus musculus OX=10090	1:Experimental evidence at protein level	Vesicle-trafficking protein SEC22b	1	0.999	7	126	126	126	17	17	15	14	19	16	12	16	17	17	15	14	19	16	12	16	17	17	15	14	19	16	12	16	1910667650	2326294270	2029856900	1803447170	2334817280	2340112380	1522421500	2344106500	399206176	463100896	423364736	363639040
sp|O08550|KMT2B_MOUSE	O08550	KMT2B_MOUSE	Kmt2b	2713	Mus musculus OX=10090	1:Experimental evidence at protein level	Histone-lysine N-methyltransferase 2B	1	0.999	22	113	113	113	12	14	10	16	20	16	12	13	12	14	10	16	20	16	12	13	12	14	10	16	20	16	12	13	1202807040	1131020540	1068587010	1336585730	1234202110	1015336130	951987710	1071041980	258638096	256838240	258851744	234313360
sp|O08553|DPYL2_MOUSE	O08553	DPYL2_MOUSE	Dpysl2	572	Mus musculus OX=10090	1:Experimental evidence at protein level	Dihydropyrimidinase-related protein 2	1	0.999	40	850	788	850	103	111	87	97	114	114	107	117	95	103	81	89	107	104	101	108	103	111	87	97	114	114	107	117	38883291000	46849090000	40610226000	39550763000	47042167000	49326887000	49452737000	44375499000	21289449500	22560618500	21461850100	20702308400
sp|O08573|LEG9_MOUSE	O08573	LEG9_MOUSE	Lgals9	353	Mus musculus OX=10090	1:Experimental evidence at protein level	Galectin-9	1	0.999	13	248	248	248	33	36	33	27	33	29	31	26	33	36	33	27	33	29	31	26	33	36	33	27	33	29	31	26	5250889700	5086549500	4900002300	4182880770	4890275300	5590100000	5334845400	6506045400	3515356420	3225569540	3441316610	3435829760
sp|O08579|EMD_MOUSE	O08579	EMD_MOUSE	Emd	259	Mus musculus OX=10090	1:Experimental evidence at protein level	Emerin	1	0.999	12	220	220	220	25	30	30	24	26	31	28	26	25	30	30	24	26	31	28	26	25	30	30	24	26	31	28	26	20174381100	26979174400	14312639500	14704780300	16709989400	15558382600	13289062400	17647759400	6764606000	7391496200	6698885100	7178092500
sp|O08580|ERR1_MOUSE	O08580	ERR1_MOUSE	Esrra	422	Mus musculus OX=10090	1:Experimental evidence at protein level	Steroid hormone receptor ERR1	0.9797	0.999	1	14	14	14	3	3	1	0	1	3	1	2	3	3	1	0	1	3	1	2	3	3	1	0	1	3	1	2	123705408	87964848	117819944	96465136	35694720	117093064	110720192	140316512	0	0	0	0
sp|O08582|GTPB1_MOUSE	O08582	GTPB1_MOUSE	Gtpbp1	668	Mus musculus OX=10090	1:Experimental evidence at protein level	GTP-binding protein 1	1	0.999	18	207	207	207	25	27	26	26	27	26	23	27	25	27	26	26	27	26	23	27	25	27	26	26	27	26	23	27	2520806660	2458666500	2567334400	2996423940	2360554750	2582066690	2728146180	2116692740	504894496	503708992	505235136	598689540
sp|O08583|THOC4_MOUSE	O08583	THOC4_MOUSE	Alyref	255	Mus musculus OX=10090	1:Experimental evidence at protein level	THO complex subunit 4	1	0.999	19	386	171	386	52	47	50	50	48	46	47	46	22	21	25	25	20	21	19	18	52	47	50	50	48	46	47	46	14087862300	15275360300	16169996300	14864458800	14568842200	13383614500	15089220600	11718508500	5949385200	4733993000	5755662300	4696647700
sp|O08585|CLCA_MOUSE	O08585	CLCA_MOUSE	Clta	235	Mus musculus OX=10090	1:Experimental evidence at protein level	Clathrin light chain A	1	0.999	8	81	81	81	9	10	9	7	14	8	12	12	9	10	9	7	14	8	12	12	9	10	9	7	14	8	12	12	1723111940	1612062850	1690718210	1539736830	2743891710	1215961470	3313033220	2605808380	1125268860	1112544900	1104913660	1007883580
sp|O08586|PTEN_MOUSE	O08586	PTEN_MOUSE	Pten	403	Mus musculus OX=10090	1:Experimental evidence at protein level	Phosphatidylinositol 3,4,5-trisphosphate 3-phosphatase and dual-specificity protein phosphatase PTEN	1	0.999	6	64	64	64	6	9	8	8	8	8	8	9	6	9	8	8	8	8	8	9	6	9	8	8	8	8	8	9	1063174460	2571482620	1743465980	1702823940	1281968640	1877946620	2498070270	979462270	1053696380	1399161600	1156007420	1105816450
sp|O08599|STXB1_MOUSE	O08599	STXB1_MOUSE	Stxbp1	594	Mus musculus OX=10090	1:Experimental evidence at protein level	Syntaxin-binding protein 1	1	0.999	13	79	79	79	9	8	13	9	11	8	12	9	9	8	13	9	11	8	12	9	9	8	13	9	11	8	12	9	651369660	761085500	678709760	569016130	725464380	684451580	824084740	567394620	187919232	202474752	179471376	188590352
sp|O08600|NUCG_MOUSE	O08600	NUCG_MOUSE	Endog	294	Mus musculus OX=10090	1:Experimental evidence at protein level	Endonuclease G, mitochondrial	1	0.999	10	90	90	90	13	12	9	8	10	12	11	15	13	12	9	8	10	12	11	15	13	12	9	8	10	12	11	15	543246340	581284290	476181888	455689760	574283580	517689024	547259460	622464640	120155488	119961192	109141632	101614344
sp|O08601|MTP_MOUSE	O08601	MTP_MOUSE	Mttp	894	Mus musculus OX=10090	1:Experimental evidence at protein level	Microsomal triglyceride transfer protein large subunit	0.969	0.9985	1	1	1	1	0	0	1	0	0	0	0	0	0	0	1	0	0	0	0	0	0	0	1	0	0	0	0	0	0	0	24102628	0	0	0	0	0	0	0	0	0
sp|O08605|MKNK1_MOUSE	O08605	MKNK1_MOUSE	Mknk1	427	Mus musculus OX=10090	1:Experimental evidence at protein level	MAP kinase-interacting serine/threonine-protein kinase 1	1	0.999	3	38	38	38	4	6	3	4	5	5	5	6	4	6	3	4	5	5	5	6	4	6	3	4	5	5	5	6	1135486980	840213570	768733630	642469570	996817860	883119810	814808130	953297150	767621250	666922880	613662590	527946752
sp|O08609|MLX_MOUSE	O08609	MLX_MOUSE	Mlx	298	Mus musculus OX=10090	1:Experimental evidence at protein level	Max-like protein X	0.9797	0.999	2	10	10	10	0	1	2	2	2	0	2	1	0	1	2	2	2	0	2	1	0	1	2	2	2	0	2	1	28828348	28196908	58067600	56919072	47880320	0	59484352	31598522	0	0	31555104	30854460
sp|O08638|MYH11_MOUSE	O08638	MYH11_MOUSE	Myh11	1972	Mus musculus OX=10090	1:Experimental evidence at protein level	Myosin-11	1	0.999	159	3224	2906	4153	350	427	399	358	461	420	427	382	307	386	366	322	417	382	385	341	464	547	522	458	573	540	553	496	173237797000	276492911000	207618818000	190439506000	245492187000	207765537000	199180108000	188847440000	46505079000	57087042000	51047862000	47286190000
sp|O08648|M3K4_MOUSE	O08648	M3K4_MOUSE	Map3k4	1597	Mus musculus OX=10090	1:Experimental evidence at protein level	Mitogen-activated protein kinase kinase kinase 4	1	0.999	12	50	50	50	4	5	7	9	7	5	7	6	4	5	7	9	7	5	7	6	4	5	7	9	7	5	7	6	261930752	74929136	246421568	180218928	384486080	262066896	363086976	215108624	75968000	68867336	77430408	77112312
sp|O08650|HYAS3_MOUSE	O08650	HYAS3_MOUSE	Has3	554	Mus musculus OX=10090	1:Experimental evidence at protein level	Hyaluronan synthase 3	0.8709	0.9929	1	1	1	1	0	0	0	0	0	1	0	0	0	0	0	0	0	1	0	0	0	0	0	0	0	1	0	0	0	0	0	0	0	0	0	0	0	0	0	0
sp|O08663|MAP2_MOUSE	O08663	MAP2_MOUSE	Metap2	478	Mus musculus OX=10090	1:Experimental evidence at protein level	Methionine aminopeptidase 2	1	0.999	15	155	155	155	18	20	21	25	19	19	19	14	18	20	21	25	19	19	19	14	18	20	21	25	19	19	19	14	1662800130	1735925250	2982684160	5296486400	2581025540	1791194370	3865368320	1128030460	1113253500	937437950	1062598530	1410236420
sp|O08664|BCL7C_MOUSE	O08664	BCL7C_MOUSE	Bcl7c	217	Mus musculus OX=10090	1:Experimental evidence at protein level	B-cell CLL/lymphoma 7 protein family member C	1	0.999	3	26	26	37	2	5	5	3	3	3	3	2	2	5	5	3	3	3	3	2	3	6	7	4	5	4	5	3	612400320	728498050	637902080	574007550	505246528	622876160	1040228100	668781380	0	607862210	625612860	493243872
sp|O08677|KNG1_MOUSE	O08677	KNG1_MOUSE	Kng1	661	Mus musculus OX=10090	1:Experimental evidence at protein level	Kininogen-1	1	0.999	10	236	236	236	30	36	26	30	30	27	27	30	30	36	26	30	30	27	27	30	30	36	26	30	30	27	27	30	11648889900	15731231700	10277852200	10987796500	13886495700	13058714600	11391930400	14656497700	5950760400	7657452000	5343574000	5634457100
sp|O08688|CAN5_MOUSE	O08688	CAN5_MOUSE	Capn5	640	Mus musculus OX=10090	1:Experimental evidence at protein level	Calpain-5	1	0.999	7	46	46	46	6	4	7	4	6	6	8	5	6	4	7	4	6	6	8	5	6	4	7	4	6	6	8	5	648379390	627318270	618804160	537423360	501424128	329748704	573182340	339970240	209061376	186026640	194238464	162632976
sp|O08692|NGP_MOUSE	O08692	NGP_MOUSE	Ngp	167	Mus musculus OX=10090	1:Experimental evidence at protein level	Neutrophilic granule protein	1	0.999	12	249	249	249	27	34	37	39	27	23	29	33	27	34	37	39	27	23	29	33	27	34	37	39	27	23	29	33	4625666600	6482110500	4492028400	4557899300	4072104960	2967702780	3272804610	7982156800	1695274500	2068437630	1705093890	1913195780
sp|O08709|PRDX6_MOUSE	O08709	PRDX6_MOUSE	Prdx6	224	Mus musculus OX=10090	1:Experimental evidence at protein level	Peroxiredoxin-6	1	0.999	10	152	152	152	20	18	21	15	18	21	16	23	20	18	21	15	18	21	16	23	20	18	21	15	18	21	16	23	1705544320	1743106430	1740427900	1756466690	1467706370	1903432190	1263474050	1570810620	589022720	564470210	536496928	538046140
sp|O08715|AKAP1_MOUSE	O08715	AKAP1_MOUSE	Akap1	857	Mus musculus OX=10090	1:Experimental evidence at protein level	A-kinase anchor protein 1, mitochondrial	0.8813	0.9935	2	2	2	2	0	0	1	0	0	1	0	0	0	0	1	0	0	1	0	0	0	0	1	0	0	1	0	0	110822672	89426432	0	0	0	79802952	141722400	137821008	0	0	0	0
sp|O08734|BAK_MOUSE	O08734	BAK_MOUSE	Bak1	209	Mus musculus OX=10090	1:Experimental evidence at protein level	Bcl-2 homologous antagonist/killer	1	0.999	3	18	18	18	2	2	2	2	2	3	2	3	2	2	2	2	2	3	2	3	2	2	2	2	2	3	2	3	42347748	50734824	42024104	29065178	50468876	53974544	30906102	65629524	0	0	0	0
sp|O08738|CASP6_MOUSE	O08738	CASP6_MOUSE	Casp6	276	Mus musculus OX=10090	1:Experimental evidence at protein level	Caspase-6	1	0.999	7	84	84	84	9	10	11	9	16	8	12	9	9	10	11	9	16	8	12	9	9	10	11	9	16	8	12	9	1724349570	1361692030	1575024000	1474096260	1564121090	1475294080	1572225540	1366141440	608752000	517786720	574365440	530541472
sp|O08739|AMPD3_MOUSE	O08739	AMPD3_MOUSE	Ampd3	766	Mus musculus OX=10090	1:Experimental evidence at protein level	AMP deaminase 3	1	0.999	16	164	164	166	17	21	19	23	22	19	21	22	17	21	19	23	22	19	21	22	17	21	20	23	23	19	21	22	2448161540	3023260670	2287157760	2979383300	2842424580	2677166590	3090865920	2949321220	790613500	902510400	804814780	877965250
sp|O08742|GPV_MOUSE	O08742	GPV_MOUSE	Gp5	567	Mus musculus OX=10090	1:Experimental evidence at protein level	Platelet glycoprotein V	1	0.999	13	241	241	241	28	32	28	29	25	32	30	37	28	32	28	29	25	32	30	37	28	32	28	29	25	32	30	37	8009132000	8628880400	7708370400	8192843300	6329006100	11468736500	8023483400	12898568200	3899249410	3693564160	3091418110	3769423360
sp|O08746|MATN2_MOUSE	O08746	MATN2_MOUSE	Matn2	956	Mus musculus OX=10090	2:Experimental evidence at transcript level	Matrilin-2	1	0.999	5	14	14	14	1	5	2	1	0	1	2	2	1	5	2	1	0	1	2	2	1	5	2	1	0	1	2	2	160576272	290269184	141827568	241673536	274300320	330680768	265253488	216206464	93472648	105285384	75820136	92917760
sp|O08749|DLDH_MOUSE	O08749	DLDH_MOUSE	Dld	509	Mus musculus OX=10090	1:Experimental evidence at protein level	Dihydrolipoyl dehydrogenase, mitochondrial	1	0.999	13	142	142	142	17	13	20	20	20	17	17	18	17	13	20	20	20	17	17	18	17	13	20	20	20	17	17	18	5290699300	5180009500	6322412500	5898563100	5368034800	5319765500	5932889100	5024847400	2574698750	2614337280	2850462980	2675290880
sp|O08755|HNF6_MOUSE	O08755	HNF6_MOUSE	Onecut1	465	Mus musculus OX=10090	1:Experimental evidence at protein level	Hepatocyte nuclear factor 6	0.9148	0.9955	1	4	4	4	0	0	1	1	0	0	1	1	0	0	1	1	0	0	1	1	0	0	1	1	0	0	1	1	0	0	10212957	11853713	0	21546778	13846659	3.66783e+06	0	0	0	0
sp|O08756|HCD2_MOUSE	O08756	HCD2_MOUSE	Hsd17b10	261	Mus musculus OX=10090	1:Experimental evidence at protein level	3-hydroxyacyl-CoA dehydrogenase type-2	1	0.999	8	129	129	129	19	15	18	14	14	16	16	17	19	15	18	14	14	16	16	17	19	15	18	14	14	16	16	17	2588654340	2549979140	2505501180	1977664770	2179017470	2388173570	2125487490	2728794110	751626620	748948540	781927940	605843520
sp|O08759|UBE3A_MOUSE	O08759	UBE3A_MOUSE	Ube3a	870	Mus musculus OX=10090	1:Experimental evidence at protein level	Ubiquitin-protein ligase E3A	1	0.999	23	203	203	203	19	26	29	27	23	24	31	24	19	26	29	27	23	24	31	24	19	26	29	27	23	24	31	24	3694486530	3429722110	3901314560	3465249280	3405208320	3272176380	4292905470	3046902780	1019573380	1035451260	1082080510	1054623420
sp|O08760|OGG1_MOUSE	O08760	OGG1_MOUSE	Ogg1	345	Mus musculus OX=10090	1:Experimental evidence at protein level	N-glycosylase/DNA lyase	1	0.999	6	24	24	24	5	3	0	1	4	2	4	5	5	3	0	1	4	2	4	5	5	3	0	1	4	2	4	5	334461504	259183664	114782080	315145216	281429312	277430496	250084464	234055136	125819856	132613552	66372352	91503632
sp|O08784|TCOF_MOUSE	O08784	TCOF_MOUSE	Tcof1	1320	Mus musculus OX=10090	1:Experimental evidence at protein level	Treacle protein	1	0.999	23	319	319	319	36	45	42	36	39	46	39	36	36	45	42	36	39	46	39	36	36	45	42	36	39	46	39	36	6888121300	9607739400	7957290500	6344174100	7146086900	8957201400	8580268500	7484937700	2985341440	3629312510	3086106620	2904326400
sp|O08785|CLOCK_MOUSE	O08785	CLOCK_MOUSE	Clock	855	Mus musculus OX=10090	1:Experimental evidence at protein level	Circadian locomoter output cycles protein kaput	0.9994	0.999	2	10	10	10	0	1	2	1	1	2	1	2	0	1	2	1	1	2	1	2	0	1	2	1	1	2	1	2	0	176584160	203306560	160470720	130579296	123697848	119883296	93466168	0	0	0	0
sp|O08788|DCTN1_MOUSE	O08788	DCTN1_MOUSE	Dctn1	1281	Mus musculus OX=10090	1:Experimental evidence at protein level	Dynactin subunit 1	1	0.999	36	473	470	473	54	66	61	60	66	54	63	49	53	66	61	60	66	54	62	48	54	66	61	60	66	54	63	49	12811483100	15326966800	16323769300	16283187200	15377205200	15205567500	15418036200	11029631000	2681363970	2906245120	2706661630	2731663620
sp|O08789|MNT_MOUSE	O08789	MNT_MOUSE	Mnt	591	Mus musculus OX=10090	2:Experimental evidence at transcript level	Max-binding protein MNT	1	0.999	3	29	29	29	2	4	3	3	4	7	3	3	2	4	3	3	4	7	3	3	2	4	3	3	4	7	3	3	229444496	313079360	271363328	287462016	305952960	390026560	384126272	276645024	0	193768656	194277680	196671600
sp|O08791|COE3_MOUSE	O08791	COE3_MOUSE	Ebf3	596	Mus musculus OX=10090	1:Experimental evidence at protein level	Transcription factor COE3	1	0.999	6	69	0	69	6	10	9	8	9	9	10	8	0	0	0	0	0	0	0	0	6	10	9	8	9	9	10	8	1746112000	1707945600	1837164420	1948758780	2013816830	1967617150	1805837700	2112731780	1392327300	1360926080	1492974980	1513633920
sp|O08795|GLU2B_MOUSE	O08795	GLU2B_MOUSE	Prkcsh	521	Mus musculus OX=10090	1:Experimental evidence at protein level	Glucosidase 2 subunit beta	1	0.999	17	280	280	280	33	34	38	35	34	40	32	34	33	34	38	35	34	40	32	34	33	34	38	35	34	40	32	34	38524641000	63062684000	32260835300	33108756500	28918382600	23684376600	25373278200	18025537500	23822565400	26965665800	24493776900	22101231600
sp|O08796|EF2K_MOUSE	O08796	EF2K_MOUSE	Eef2k	724	Mus musculus OX=10090	1:Experimental evidence at protein level	Eukaryotic elongation factor 2 kinase	1	0.999	10	58	58	58	6	8	7	8	6	9	6	8	6	8	7	8	6	9	6	8	6	8	7	8	6	9	6	8	300234496	433018880	385726016	472280096	295979808	406566464	322127968	407733184	94812968	99156808	93214200	108328504
sp|O08800|SPB8_MOUSE	O08800	SPB8_MOUSE	Serpinb8	374	Mus musculus OX=10090	1:Experimental evidence at protein level	Serpin B8	0.984	0.999	2	8	8	8	0	1	1	1	2	1	1	1	0	1	1	1	2	1	1	1	0	1	1	1	2	1	1	1	0	0	0	0	0	0	20998592	0	0	0	0	0
sp|O08807|PRDX4_MOUSE	O08807	PRDX4_MOUSE	Prdx4	274	Mus musculus OX=10090	1:Experimental evidence at protein level	Peroxiredoxin-4	1	0.999	10	298	296	298	40	38	32	34	40	38	37	39	40	37	31	34	40	38	37	39	40	38	32	34	40	38	37	39	13848345600	14767370200	10369938400	10442258400	12552033300	12654919700	10024251400	12656885800	6081601500	6133584900	5287660500	5116726300
sp|O08808|DIAP1_MOUSE	O08808	DIAP1_MOUSE	Diaph1	1255	Mus musculus OX=10090	1:Experimental evidence at protein level	Protein diaphanous homolog 1	1	0.999	20	182	182	182	21	20	25	24	25	20	24	23	21	20	25	24	25	20	24	23	21	20	25	24	25	20	24	23	2469509120	3079839740	3515483650	2068346880	2901715200	2816826370	3544727300	2679505410	816750590	907773310	809045890	683235010
sp|O08810|U5S1_MOUSE	O08810	U5S1_MOUSE	Eftud2	971	Mus musculus OX=10090	1:Experimental evidence at protein level	116 kDa U5 small nuclear ribonucleoprotein component	1	0.999	38	534	534	595	73	65	70	73	62	65	66	60	73	65	70	73	62	65	66	60	82	73	78	78	69	74	73	68	10704258000	10684193800	21597407200	23085893600	11004165100	8833895400	9031361500	6378803700	5553931800	5091450900	5558295600	5411173900
sp|O08811|ERCC2_MOUSE	O08811	ERCC2_MOUSE	Ercc2	760	Mus musculus OX=10090	1:Experimental evidence at protein level	General transcription and DNA repair factor IIH helicase subunit XPD	1	0.999	12	70	70	70	13	7	11	7	7	6	12	7	13	7	11	7	7	6	12	7	13	7	11	7	7	6	12	7	730140420	536405440	566390850	691347580	626425860	508169472	586821060	566226430	183258224	172701232	164513376	166740704
sp|O08832|GALT4_MOUSE	O08832	GALT4_MOUSE	Galnt4	578	Mus musculus OX=10090	1:Experimental evidence at protein level	Polypeptide N-acetylgalactosaminyltransferase 4	1	0.999	8	33	33	55	3	7	2	3	4	3	5	6	3	7	2	3	4	3	5	6	5	10	4	5	7	6	8	10	431565632	336082144	85304656	426079424	399314048	552995970	428027136	445811424	198472176	194410032	0	211878720
sp|O08842|GFRA2_MOUSE	O08842	GFRA2_MOUSE	Gfra2	464	Mus musculus OX=10090	1:Experimental evidence at protein level	GDNF family receptor alpha-2	1	0.999	5	23	23	23	4	4	1	1	5	3	1	4	4	4	1	1	5	3	1	4	4	4	1	1	5	3	1	4	688767230	414827872	143760512	221998336	497911488	553692670	885244740	684046460	239363312	226462080	190668928	323384640
sp|O08848|RO60_MOUSE	O08848	RO60_MOUSE	RO60	538	Mus musculus OX=10090	1:Experimental evidence at protein level	RNA-binding protein Ro60	0.9843	0.999	2	16	16	16	2	2	2	2	3	2	2	1	2	2	2	2	3	2	2	1	2	2	2	2	3	2	2	1	222559328	241909536	450737696	319481600	329132288	230922576	322415520	150940272	0	0	0	0
sp|O08856|ELL_MOUSE	O08856	ELL_MOUSE	Ell	602	Mus musculus OX=10090	2:Experimental evidence at transcript level	RNA polymerase II elongation factor ELL	1	0.999	9	69	69	69	9	10	7	8	9	10	7	9	9	10	7	8	9	10	7	9	9	10	7	8	9	10	7	9	916822780	802377020	713892860	917406210	967077120	914370560	912666240	862183870	235030080	245719648	235070800	259229072
sp|O08900|IKZF3_MOUSE	O08900	IKZF3_MOUSE	Ikzf3	507	Mus musculus OX=10090	1:Experimental evidence at protein level	Zinc finger protein Aiolos	1	0.999	39	485	380	485	59	52	64	59	66	64	58	63	47	42	48	44	52	51	45	51	59	52	64	59	66	64	58	63	20681568300	23286421500	21548542000	20355608600	21763016700	21625077800	19971690500	19411025900	7454545900	7893882400	7544031700	7398462500
sp|O08908|P85B_MOUSE	O08908	P85B_MOUSE	Pik3r2	722	Mus musculus OX=10090	1:Experimental evidence at protein level	Phosphatidylinositol 3-kinase regulatory subunit beta	1	0.999	4	11	11	13	1	1	2	1	1	1	3	1	1	1	2	1	1	1	3	1	1	1	2	1	2	1	4	1	32266202	31625834	57772080	20746830	15098814	36607336	47418040	39720288	0	0	33958648	0
sp|O08911|MK12_MOUSE	O08911	MK12_MOUSE	Mapk12	367	Mus musculus OX=10090	1:Experimental evidence at protein level	Mitogen-activated protein kinase 12	1	0.999	8	23	20	76	2	6	0	2	3	3	2	5	2	4	0	2	3	2	2	5	9	13	0	9	11	11	10	13	117413736	170477648	13052173	30581866	140673120	120921232	202091728	307418432	116707888	170184800	0	0
sp|O08912|GALT1_MOUSE	O08912	GALT1_MOUSE	Galnt1	559	Mus musculus OX=10090	1:Experimental evidence at protein level	Polypeptide N-acetylgalactosaminyltransferase 1	1	0.999	12	125	73	125	15	14	15	14	15	18	17	17	9	7	10	10	9	11	9	8	15	14	15	14	15	18	17	17	877899260	881699970	871463810	764605180	813218880	847826690	764121020	840548540	185469264	188212800	186897344	182895088
sp|O08914|FAAH1_MOUSE	O08914	FAAH1_MOUSE	Faah	579	Mus musculus OX=10090	1:Experimental evidence at protein level	Fatty-acid amide hydrolase 1	1	0.999	6	41	41	41	5	6	5	2	6	6	6	5	5	6	5	2	6	6	6	5	5	6	5	2	6	6	6	5	685287300	890688580	547880450	624740100	708099070	752135100	606760510	685080060	275511456	334365600	295682464	248434128
sp|O08915|AIP_MOUSE	O08915	AIP_MOUSE	Aip	330	Mus musculus OX=10090	1:Experimental evidence at protein level	AH receptor-interacting protein	1	0.999	7	41	41	41	3	5	7	6	6	3	5	6	3	5	7	6	6	3	5	6	3	5	7	6	6	3	5	6	223354944	234899280	502470432	407599616	379543680	265235680	311104192	442591552	170095696	164176624	152897008	162451296
sp|O08917|FLOT1_MOUSE	O08917	FLOT1_MOUSE	Flot1	428	Mus musculus OX=10090	1:Experimental evidence at protein level	Flotillin-1	1	0.999	11	69	69	69	10	10	10	7	7	7	9	9	10	10	10	7	7	7	9	9	10	10	10	7	7	7	9	9	1679909500	3791597820	2379898110	2355282940	1774013440	1950846340	1539766780	1852701180	1411193730	1557824260	1352876670	1071264060
sp|O08918|CCNG2_MOUSE	O08918	CCNG2_MOUSE	Ccng2	344	Mus musculus OX=10090	2:Experimental evidence at transcript level	Cyclin-G2	0.8701	0.9928	1	4	4	4	0	0	3	0	0	0	1	0	0	0	3	0	0	0	1	0	0	0	3	0	0	0	1	0	0	0	0	0	0	0	0	0	0	0	0	0
sp|O08919|NUMBL_MOUSE	O08919	NUMBL_MOUSE	Numbl	604	Mus musculus OX=10090	1:Experimental evidence at protein level	Numb-like protein	0.9324	0.9965	1	2	2	2	0	0	0	0	0	1	0	1	0	0	0	0	0	1	0	1	0	0	0	0	0	1	0	1	19047790	19183580	0	14039837	17163458	25158374	24816054	29014522	0	0	0	0
sp|O08967|CYH3_MOUSE	O08967	CYH3_MOUSE	Cyth3	399	Mus musculus OX=10090	1:Experimental evidence at protein level	Cytohesin-3	1	0.999	10	18	18	107	2	3	2	2	3	1	3	2	2	3	2	2	3	1	3	2	14	14	14	11	13	13	15	13	121520896	126439784	142622176	161250704	152837632	141802400	130577600	126852528	70859424	74551208	83823944	91703480
sp|O08983|HPS1_MOUSE	O08983	HPS1_MOUSE	Hps1	704	Mus musculus OX=10090	2:Experimental evidence at transcript level	Hermansky-Pudlak syndrome 1 protein homolog	1	0.999	5	27	27	27	3	4	3	4	4	3	4	2	3	4	3	4	4	3	4	2	3	4	3	4	4	3	4	2	477028384	542605120	522368480	517242528	552510400	555065600	594187840	339312832	219080848	258360800	246816544	205074368
sp|O08989|RASM_MOUSE	O08989	RASM_MOUSE	Mras	208	Mus musculus OX=10090	1:Experimental evidence at protein level	Ras-related protein M-Ras	1	0.999	3	24	24	24	4	2	3	3	3	3	4	2	4	2	3	3	3	3	4	2	4	2	3	3	3	3	4	2	250568096	353743648	196273984	217982208	263754880	317625792	366178880	359104672	222185360	277179584	193718368	208769648
sp|O08992|SDCB1_MOUSE	O08992	SDCB1_MOUSE	Sdcbp	299	Mus musculus OX=10090	1:Experimental evidence at protein level	Syntenin-1	1	0.999	7	76	76	76	13	11	11	8	9	9	6	9	13	11	11	8	9	9	6	9	13	11	11	8	9	9	6	9	3445078020	3707948290	2491550460	3128212220	1727670530	2202441470	2264559360	2007017220	1441954300	1555634430	1278429440	1563735940
sp|O08997|ATOX1_MOUSE	O08997	ATOX1_MOUSE	Atox1	68	Mus musculus OX=10090	1:Experimental evidence at protein level	Copper transport protein ATOX1	0.9846	0.999	2	35	35	35	3	5	4	5	5	6	4	3	3	5	4	5	5	6	4	3	3	5	4	5	5	6	4	3	2076726660	2582944770	2475849220	2652771580	2075074180	2923025150	1738071680	2039241470	0	2038456700	0	0
sp|O08999|LTBP2_MOUSE	O08999	LTBP2_MOUSE	Ltbp2	1813	Mus musculus OX=10090	1:Experimental evidence at protein level	Latent-transforming growth factor beta-binding protein 2	1	0.999	18	154	154	154	23	15	19	13	25	20	16	23	23	15	19	13	25	20	16	23	23	15	19	13	25	20	16	23	3312556030	2948251390	2047338880	3746564100	3284754180	3574941950	3621011200	3954378240	1416209540	1077264770	1103361660	1195516420
sp|O09000|NCOA3_MOUSE	O09000	NCOA3_MOUSE	Ncoa3	1398	Mus musculus OX=10090	1:Experimental evidence at protein level	Nuclear receptor coactivator 3	1	0.999	19	153	153	153	17	18	24	20	18	20	19	17	17	18	24	20	18	20	19	17	17	18	24	20	18	20	19	17	3760531200	4542266400	3624589060	4325110300	2830292480	2861372670	3309056000	1942048510	1953003520	1874614660	2023004160	1989236610
sp|O09005|DEGS1_MOUSE	O09005	DEGS1_MOUSE	Degs1	323	Mus musculus OX=10090	1:Experimental evidence at protein level	Sphingolipid delta(4)-desaturase DES1	0.9994	0.999	2	13	13	13	2	2	1	2	2	2	2	0	2	2	1	2	2	2	2	0	2	2	1	2	2	2	2	0	92720736	108698064	101910696	94039664	126310536	90933904	73613856	0	64665860	72685600	70943216	66937504
sp|O09010|LFNG_MOUSE	O09010	LFNG_MOUSE	Lfng	378	Mus musculus OX=10090	1:Experimental evidence at protein level	Beta-1,3-N-acetylglucosaminyltransferase lunatic fringe	0.9797	0.999	1	12	12	12	2	2	2	0	2	2	2	0	2	2	2	0	2	2	2	0	2	2	2	0	2	2	2	0	96539176	110900056	180877584	94074992	189316144	89018928	143996192	96432720	0	0	0	0
sp|O09012|PEX5_MOUSE	O09012	PEX5_MOUSE	Pex5	639	Mus musculus OX=10090	1:Experimental evidence at protein level	Peroxisomal targeting signal 1 receptor	1	0.999	12	109	109	109	11	13	17	13	14	11	17	13	11	13	17	13	14	11	17	13	11	13	17	13	14	11	17	13	526589664	866955260	712064960	628721340	658747780	562286530	1214283390	916852670	330012000	393406176	376214208	339797472
sp|O09039|SH2B3_MOUSE	O09039	SH2B3_MOUSE	Sh2b3	548	Mus musculus OX=10090	1:Experimental evidence at protein level	SH2B adapter protein 3	0.9993	0.9987	3	9	9	16	0	2	1	2	1	0	2	1	0	2	1	2	1	0	2	1	0	2	2	3	4	0	3	2	108793040	242091344	197242640	272897056	295378432	133264560	154484608	121357864	0	0	0	0
sp|O09043|NAPSA_MOUSE	O09043	NAPSA_MOUSE	Napsa	419	Mus musculus OX=10090	1:Experimental evidence at protein level	Napsin-A	1	0.999	6	49	49	49	5	7	8	9	5	4	4	7	5	7	8	9	5	4	4	7	5	7	8	9	5	4	4	7	1301216000	1365657090	1607783810	1421456260	808420990	819603900	978411330	947168700	810198020	1067086590	1126152320	977647100
sp|O09044|SNP23_MOUSE	O09044	SNP23_MOUSE	Snap23	210	Mus musculus OX=10090	1:Experimental evidence at protein level	Synaptosomal-associated protein 23	1	0.999	6	97	97	97	10	14	9	9	15	11	15	14	10	14	9	9	15	11	15	14	10	14	9	9	15	11	15	14	1067219900	1301856900	606931070	824702270	974159870	1177694210	1045468740	1392401150	294647584	354906592	208055984	281663232
sp|O09046|OXLA_MOUSE	O09046	OXLA_MOUSE	Il4i1	630	Mus musculus OX=10090	1:Experimental evidence at protein level	L-amino-acid oxidase	1	0.999	13	235	235	244	32	34	35	32	27	24	26	25	32	34	35	32	27	24	26	25	34	35	36	33	28	25	27	26	8207399400	7693001200	7856305700	6947319800	5929145900	5295881700	5198897700	5692936200	2597513980	2649769470	2752293890	2212495870
sp|O09053|WRN_MOUSE	O09053	WRN_MOUSE	Wrn	1401	Mus musculus OX=10090	1:Experimental evidence at protein level	Werner syndrome ATP-dependent helicase homolog	1	0.999	3	12	12	12	1	1	1	3	3	1	1	1	1	1	1	3	3	1	1	1	1	1	1	3	3	1	1	1	417249632	341126016	227406384	973213310	354013152	361876448	322954688	265119232	352472064	259798112	0	334186688
sp|O09061|PSB1_MOUSE	O09061	PSB1_MOUSE	Psmb1	240	Mus musculus OX=10090	1:Experimental evidence at protein level	Proteasome subunit beta type-1	1	0.999	23	299	299	299	42	41	36	30	39	39	35	37	42	41	36	30	39	39	35	37	42	41	36	30	39	39	35	37	19268065300	19513616400	16596830200	17915940900	21983821800	20088926200	18790780900	19798827000	13165101100	12033664000	12509611000	11562537000
sp|O09106|HDAC1_MOUSE	O09106	HDAC1_MOUSE	Hdac1	482	Mus musculus OX=10090	1:Experimental evidence at protein level	Histone deacetylase 1	1	0.999	21	469	235	469	64	55	60	57	55	60	59	59	33	27	28	28	29	28	32	30	64	55	60	57	55	60	59	59	59779076000	76259115000	32651765800	30793373700	40762298000	30256355300	26231472100	41550877000	29332512800	29372207100	28195026900	28581918700
sp|O09110|MP2K3_MOUSE	O09110	MP2K3_MOUSE	Map2k3	347	Mus musculus OX=10090	1:Experimental evidence at protein level	Dual specificity mitogen-activated protein kinase kinase 3	1	0.999	7	39	39	39	4	4	5	7	3	6	6	4	4	4	5	7	3	6	6	4	4	4	5	7	3	6	6	4	339492992	243360480	286066496	336935424	269087392	392271008	291358784	371811680	116945504	116457664	117038904	147163504
sp|O09111|NDUBB_MOUSE	O09111	NDUBB_MOUSE	Ndufb11	151	Mus musculus OX=10090	1:Experimental evidence at protein level	NADH dehydrogenase [ubiquinone] 1 beta subcomplex subunit 11, mitochondrial	1	0.999	5	46	46	46	6	7	5	6	6	6	5	5	6	7	5	6	6	6	5	5	6	7	5	6	6	6	5	5	427311712	512486112	410312576	480415488	415323136	489439648	393332416	442757056	235784384	281201728	227659456	267881040
sp|O09114|PTGDS_MOUSE	O09114	PTGDS_MOUSE	Ptgds	189	Mus musculus OX=10090	1:Experimental evidence at protein level	Prostaglandin-H2 D-isomerase	0.9797	0.999	1	5	5	5	1	2	0	0	1	0	1	0	1	2	0	0	1	0	1	0	1	2	0	0	1	0	1	0	78604248	277117280	169285280	96537440	90155304	0	145737168	97133520	0	0	0	0
sp|O09126|SEM4D_MOUSE	O09126	SEM4D_MOUSE	Sema4d	861	Mus musculus OX=10090	1:Experimental evidence at protein level	Semaphorin-4D	1	0.999	8	27	27	27	4	5	3	2	3	5	1	4	4	5	3	2	3	5	1	4	4	5	3	2	3	5	1	4	501331200	518995552	444440992	434051104	449765152	598400380	231398624	457785568	325850016	332009696	227168880	248942416
sp|O09130|NF2IP_MOUSE	O09130	NF2IP_MOUSE	Nfatc2ip	412	Mus musculus OX=10090	1:Experimental evidence at protein level	NFATC2-interacting protein	1	0.999	3	41	41	41	5	5	6	5	5	5	5	5	5	5	6	5	5	5	5	5	5	5	6	5	5	5	5	5	224750128	226165760	274764480	211570576	268641984	237044848	226167520	200399904	88108480	87835248	108450176	80139112
sp|O09131|GSTO1_MOUSE	O09131	GSTO1_MOUSE	Gsto1	240	Mus musculus OX=10090	1:Experimental evidence at protein level	Glutathione S-transferase omega-1	1	0.999	4	115	115	115	15	17	13	12	18	14	11	15	15	17	13	12	18	14	11	15	15	17	13	12	18	14	11	15	4044008450	3801015810	3900634880	4139520770	3249854460	4012146690	2921646590	4480156200	2762775300	2860195330	2596008450	2542399230
sp|O09159|MA2B1_MOUSE	O09159	MA2B1_MOUSE	Man2b1	1013	Mus musculus OX=10090	1:Experimental evidence at protein level	Lysosomal alpha-mannosidase	1	0.999	36	640	640	640	73	79	69	69	86	90	88	86	73	79	69	69	86	90	88	86	73	79	69	69	86	90	88	86	12509781000	15025481700	13778204700	15159364600	21872140300	22830594000	23115540500	22993750000	4812864500	5090475000	4655084500	5332009500
sp|O09161|CASQ2_MOUSE	O09161	CASQ2_MOUSE	Casq2	415	Mus musculus OX=10090	1:Experimental evidence at protein level	Calsequestrin-2	0.9788	0.999	1	3	3	3	0	0	0	0	1	1	0	1	0	0	0	0	1	1	0	1	0	0	0	0	1	1	0	1	103171032	0	108186040	89136880	127369088	121772368	141052032	124070592	0	0	0	0
sp|O09164|SODE_MOUSE	O09164	SODE_MOUSE	Sod3	251	Mus musculus OX=10090	1:Experimental evidence at protein level	Extracellular superoxide dismutase [Cu-Zn]	1	0.999	9	87	87	87	8	10	12	10	13	12	9	13	8	10	12	10	13	12	9	13	8	10	12	10	13	12	9	13	821287550	1664187650	1142956290	959475070	1045500220	1250867710	1472191740	1902068740	517066624	633140290	593582850	527877600
sp|O09167|RL21_MOUSE	O09167	RL21_MOUSE	Rpl21	160	Mus musculus OX=10090	1:Experimental evidence at protein level	60S ribosomal protein L21	1	0.999	8	154	154	154	20	22	21	21	20	20	21	9	20	22	21	21	20	20	21	9	20	22	21	21	20	20	21	9	6843080200	7436421600	10183971800	10125336600	8617312300	7509254700	7851492900	2151160830	5868495400	4718515700	6074861600	7068075000
sp|O09172|GSH0_MOUSE	O09172	GSH0_MOUSE	Gclm	274	Mus musculus OX=10090	1:Experimental evidence at protein level	Glutamate--cysteine ligase regulatory subunit	1	0.999	7	65	65	65	8	7	9	10	8	9	7	7	8	7	9	10	8	9	7	7	8	7	9	10	8	9	7	7	953622590	1031496130	1158677380	1323237500	1099330940	830124420	901092220	837211200	344180192	319114688	283203104	362518752
sp|O09174|AMACR_MOUSE	O09174	AMACR_MOUSE	Amacr	381	Mus musculus OX=10090	1:Experimental evidence at protein level	Alpha-methylacyl-CoA racemase	1	0.999	8	35	35	35	7	5	1	3	5	5	5	4	7	5	1	3	5	5	5	4	7	5	1	3	5	5	5	4	8468109800	4363709400	3370409980	4430204400	92727408	9708105700	2004567300	6461541900	3278334720	2646950660	2247094270	2738903550
sp|O35066|KIF3C_MOUSE	O35066	KIF3C_MOUSE	Kif3c	796	Mus musculus OX=10090	1:Experimental evidence at protein level	Kinesin-like protein KIF3C	0.8639	0.9924	3	18	18	21	2	2	2	2	2	3	2	3	2	2	2	2	2	3	2	3	3	2	2	2	2	3	3	4	2675619840	2968078850	2654883070	2685392900	2534845180	3066117380	2698221820	3285165310	0	0	0	0
sp|O35071|KIF1C_MOUSE	O35071	KIF1C_MOUSE	Kif1c	1100	Mus musculus OX=10090	1:Experimental evidence at protein level	Kinesin-like protein KIF1C	1	0.999	18	65	57	66	6	8	6	10	9	9	9	8	5	7	5	9	8	8	8	7	6	8	6	10	9	9	9	9	747397180	748879420	634314560	855453060	538897790	306356768	535087296	657084540	212895472	209256864	175454000	195691552
sp|O35074|PTGIS_MOUSE	O35074	PTGIS_MOUSE	Ptgis	501	Mus musculus OX=10090	1:Experimental evidence at protein level	Prostacyclin synthase	1	0.999	13	100	100	108	9	15	6	11	14	17	12	16	9	15	6	11	14	17	12	16	10	16	7	12	15	18	13	17	754376770	1101124990	555449280	895459070	1207839870	1139451900	1168622590	1421470340	319519136	313834592	262372672	301825408
sp|O35075|VP26C_MOUSE	O35075	VP26C_MOUSE	Vps26c	297	Mus musculus OX=10090	1:Experimental evidence at protein level	Vacuolar protein sorting-associated protein 26C	1	0.999	8	61	61	61	7	9	10	3	7	7	9	9	7	9	10	3	7	7	9	9	7	9	10	3	7	7	9	9	1185089280	1400570750	1215921020	1088970240	1140490750	1200450180	1277216900	1211304190	817220610	829919940	759376000	736110460
sp|O35083|PLCA_MOUSE	O35083	PLCA_MOUSE	Agpat1	285	Mus musculus OX=10090	1:Experimental evidence at protein level	1-acyl-sn-glycerol-3-phosphate acyltransferase alpha	1	0.999	3	59	59	59	8	8	6	6	8	8	6	9	8	8	6	6	8	8	6	9	8	8	6	6	8	8	6	9	1650258050	1124021630	785342780	760657920	1106114180	1058260930	1189333890	1168558460	1059361470	906786620	662863040	592132030
sp|O35098|DPYL4_MOUSE	O35098	DPYL4_MOUSE	Dpysl4	572	Mus musculus OX=10090	1:Experimental evidence at protein level	Dihydropyrimidinase-related protein 4	0.9999	0.9988	3	6	6	6	0	1	0	1	1	1	1	1	0	1	0	1	1	1	1	1	0	1	0	1	1	1	1	1	269176448	515568288	232564000	350689344	205110464	347662656	152387008	399514944	0	0	0	0
sp|O35099|M3K5_MOUSE	O35099	M3K5_MOUSE	Map3k5	1380	Mus musculus OX=10090	1:Experimental evidence at protein level	Mitogen-activated protein kinase kinase kinase 5	1	0.999	13	78	62	78	8	8	8	11	11	11	11	10	6	6	7	9	9	8	9	8	8	8	8	11	11	11	11	10	769391170	884602430	739588160	904585730	1301416060	892791680	839559040	1058674750	263190784	278502016	215657408	200805440
sp|O35114|SCRB2_MOUSE	O35114	SCRB2_MOUSE	Scarb2	478	Mus musculus OX=10090	1:Experimental evidence at protein level	Lysosome membrane protein 2	1	0.999	7	158	158	158	20	19	19	19	20	21	21	19	20	19	19	19	20	21	21	19	20	19	19	19	20	21	21	19	2265494270	2016379260	2533638910	2293149700	2385185020	2762301700	2846617340	2696876540	825939390	922990910	895938180	907378180
sp|O35126|ATN1_MOUSE	O35126	ATN1_MOUSE	Atn1	1175	Mus musculus OX=10090	1:Experimental evidence at protein level	Atrophin-1	1	0.999	6	25	25	25	3	4	1	3	2	2	5	5	3	4	1	3	2	2	5	5	3	4	1	3	2	2	5	5	223044992	416357920	138308816	286888832	240118000	304821504	350210240	363484576	217721168	228166064	0	117427920
sp|O35129|PHB2_MOUSE	O35129	PHB2_MOUSE	Phb2	299	Mus musculus OX=10090	1:Experimental evidence at protein level	Prohibitin-2	1	0.999	17	314	314	314	43	42	37	36	40	40	33	43	43	42	37	36	40	40	33	43	43	42	37	36	40	40	33	43	11690898400	13411153900	10331046900	10464882700	10688721900	12107371500	8360790500	11484403700	3975024900	3827507200	3314723580	3512551940
sp|O35130|NEP1_MOUSE	O35130	NEP1_MOUSE	Emg1	244	Mus musculus OX=10090	1:Experimental evidence at protein level	Ribosomal RNA small subunit methyltransferase NEP1	1	0.999	4	38	38	38	6	5	5	5	4	4	5	4	6	5	5	5	4	4	5	4	6	5	5	5	4	4	5	4	623610430	477853568	504546592	516737632	449341856	446210144	533109824	339273920	323867616	250342688	267573152	261065488
sp|O35134|RPA1_MOUSE	O35134	RPA1_MOUSE	Polr1a	1717	Mus musculus OX=10090	1:Experimental evidence at protein level	DNA-directed RNA polymerase I subunit RPA1	1	0.999	14	98	98	98	14	12	14	12	13	11	10	12	14	12	14	12	13	11	10	12	14	12	14	12	13	11	10	12	1148098940	1621080580	1068245760	1280488060	1085556610	1269551740	1359553790	799280900	319451040	333076736	294020608	304746880
sp|O35143|ATIF1_MOUSE	O35143	ATIF1_MOUSE	Atp5if1	106	Mus musculus OX=10090	1:Experimental evidence at protein level	ATPase inhibitor, mitochondrial	1	0.999	9	75	75	75	12	9	7	5	8	12	9	13	12	9	7	5	8	12	9	13	12	9	7	5	8	12	9	13	6427250200	11823873000	10606665700	10492364800	10726264800	13494829100	7210512400	10916368400	9081247700	9081296900	6410695700	8162326500
sp|O35144|TERF2_MOUSE	O35144	TERF2_MOUSE	Terf2	541	Mus musculus OX=10090	1:Experimental evidence at protein level	Telomeric repeat-binding factor 2	1	0.999	13	102	102	102	11	16	13	12	11	12	18	9	11	16	13	12	11	12	18	9	11	16	13	12	11	12	18	9	1067136320	1066285180	865193150	693344510	821981440	846316290	1156869250	854615550	480296576	482629376	460288928	421672544
sp|O35149|ZNT4_MOUSE	O35149	ZNT4_MOUSE	Slc30a4	430	Mus musculus OX=10090	1:Experimental evidence at protein level	Zinc transporter 4	0.9797	0.999	1	4	4	4	0	1	0	0	1	0	1	1	0	1	0	0	1	0	1	1	0	1	0	0	1	0	1	1	0	0	0	0	0	0	0	0	0	0	0	0
sp|O35153|BET1L_MOUSE	O35153	BET1L_MOUSE	Bet1l	111	Mus musculus OX=10090	3:Protein inferred from homology	BET1-like protein	0.9797	0.999	1	3	3	3	0	1	0	0	0	1	0	1	0	1	0	0	0	1	0	1	0	1	0	0	0	1	0	1	0	0	0	0	0	12522705	0	0	0	0	0	0
sp|O35166|GOSR2_MOUSE	O35166	GOSR2_MOUSE	Gosr2	212	Mus musculus OX=10090	1:Experimental evidence at protein level	Golgi SNAP receptor complex member 2	1	0.999	5	54	54	54	7	6	7	8	7	7	6	6	7	6	7	8	7	7	6	6	7	6	7	8	7	7	6	6	866114690	919582980	708820860	616265920	1102048260	700975490	834298050	784079740	572912510	695288700	554918140	448467744
sp|O35177|CASL_MOUSE	O35177	CASL_MOUSE	Nedd9	833	Mus musculus OX=10090	1:Experimental evidence at protein level	Enhancer of filamentation 1	1	0.999	10	68	68	69	9	7	9	8	11	7	8	9	9	7	9	8	11	7	8	9	9	7	9	8	11	8	8	9	2048712700	993003260	671481090	655053570	738245310	2279449600	1220739970	920811970	731124030	823905600	755923330	702146690
sp|O35188|X3CL1_MOUSE	O35188	X3CL1_MOUSE	Cx3cl1	395	Mus musculus OX=10090	1:Experimental evidence at protein level	Fractalkine	0.8585	0.9921	1	1	1	1	0	1	0	0	0	0	0	0	0	1	0	0	0	0	0	0	0	1	0	0	0	0	0	0	0	52140248	57813404	0	76414952	42431268	0	0	0	0	0	0
sp|O35206|COFA1_MOUSE	O35206	COFA1_MOUSE	Col15a1	1367	Mus musculus OX=10090	1:Experimental evidence at protein level	Collagen alpha-1(XV) chain	1	0.999	7	41	41	42	4	5	4	4	8	5	4	7	4	5	4	4	8	5	4	7	4	6	4	4	8	5	4	7	382724224	820205060	365140992	467544288	641949950	550506500	557341310	849592260	255674128	364127072	207377088	258176128
sp|O35215|DOPD_MOUSE	O35215	DOPD_MOUSE	Ddt	118	Mus musculus OX=10090	1:Experimental evidence at protein level	D-dopachrome decarboxylase	1	0.999	4	33	33	33	2	5	3	4	5	5	4	5	2	5	3	4	5	5	4	5	2	5	3	4	5	5	4	5	285138400	302717888	267168832	213197584	311551616	174399712	274469632	270780352	104718672	116346600	93500528	71173000
sp|O35216|CENPA_MOUSE	O35216	CENPA_MOUSE	Cenpa	134	Mus musculus OX=10090	2:Experimental evidence at transcript level	Histone H3-like centromeric protein A	0.9796	0.999	1	5	5	5	0	0	1	0	0	1	1	2	0	0	1	0	0	1	1	2	0	0	1	0	0	1	1	2	0	0	0	0	0	0	0	148283904	0	0	0	0
sp|O35218|CPSF2_MOUSE	O35218	CPSF2_MOUSE	Cpsf2	782	Mus musculus OX=10090	1:Experimental evidence at protein level	Cleavage and polyadenylation specificity factor subunit 2	1	0.999	18	261	261	261	31	30	39	32	32	31	37	29	31	30	39	32	32	31	37	29	31	30	39	32	32	31	37	29	5774047200	5636474900	6575739900	5921889300	5850723300	5516476400	7592446500	4402525700	1734163200	1534654460	1838294780	1625160320
sp|O35226|PSMD4_MOUSE	O35226	PSMD4_MOUSE	Psmd4	376	Mus musculus OX=10090	1:Experimental evidence at protein level	26S proteasome non-ATPase regulatory subunit 4	1	0.999	10	149	149	149	18	17	16	18	20	21	19	20	18	17	16	18	20	21	19	20	18	17	16	18	20	21	19	20	2689848830	3064861950	2395928580	2605801220	2968913410	3738929660	3131299840	2750450940	1118469760	1062370370	998495420	1089490300
sp|O35239|PTN9_MOUSE	O35239	PTN9_MOUSE	Ptpn9	593	Mus musculus OX=10090	1:Experimental evidence at protein level	Tyrosine-protein phosphatase non-receptor type 9	1	0.999	13	88	88	116	12	10	10	10	9	13	12	12	12	10	10	10	9	13	12	12	17	13	12	14	11	18	15	16	418763552	446125632	281512704	311417952	376806304	623175940	453386976	501027904	110175096	107457128	89994872	103763168
sp|O35242|FAN_MOUSE	O35242	FAN_MOUSE	Nsmaf	920	Mus musculus OX=10090	1:Experimental evidence at protein level	Protein FAN	1	0.999	8	45	45	45	5	7	6	5	8	5	6	3	5	7	6	5	8	5	6	3	5	7	6	5	8	5	6	3	206321488	210539840	191207216	150811328	229187104	158774032	159981072	121722672	94411712	88241064	92892544	77668568
sp|O35245|PKD2_MOUSE	O35245	PKD2_MOUSE	Pkd2	966	Mus musculus OX=10090	1:Experimental evidence at protein level	Polycystin-2	1	0.999	4	16	16	16	2	1	1	1	2	3	3	3	2	1	1	1	2	3	3	3	2	1	1	1	2	3	3	3	281759264	500920320	211291344	253634848	285334592	434328448	312511008	401148384	201997760	286807616	0	242589104
sp|O35250|EXOC7_MOUSE	O35250	EXOC7_MOUSE	Exoc7	697	Mus musculus OX=10090	1:Experimental evidence at protein level	Exocyst complex component 7	1	0.999	15	137	137	137	15	19	19	17	20	14	17	16	15	19	19	17	20	14	17	16	15	19	19	17	20	14	17	16	2506098690	2683396860	2775142140	2241853950	2551914240	2179250430	2706931710	2110271230	978616190	858786940	903820540	816064770
sp|O35280|CHK1_MOUSE	O35280	CHK1_MOUSE	Chek1	476	Mus musculus OX=10090	1:Experimental evidence at protein level	Serine/threonine-protein kinase Chk1	1	0.999	3	8	8	8	3	0	0	4	0	0	1	0	3	0	0	4	0	0	1	0	3	0	0	4	0	0	1	0	104910024	105947352	0	245632208	140810016	0	144383680	0	87780952	0	0	125821384
sp|O35284|BATF_MOUSE	O35284	BATF_MOUSE	Batf	125	Mus musculus OX=10090	1:Experimental evidence at protein level	Basic leucine zipper transcriptional factor ATF-like	0.9995	0.999	1	17	17	17	2	2	4	3	2	2	2	0	2	2	4	3	2	2	2	0	2	2	4	3	2	2	2	0	90133648	140975904	441152992	185207712	96069376	105809312	162625728	16862416	0	0	0	0
sp|O35286|DHX15_MOUSE	O35286	DHX15_MOUSE	Dhx15	795	Mus musculus OX=10090	1:Experimental evidence at protein level	ATP-dependent RNA helicase DHX15	1	0.999	49	825	819	825	110	98	104	99	102	108	111	93	110	97	103	98	101	107	110	93	110	98	104	99	102	108	111	93	28116250600	28725934100	21148962800	20163401700	20578977800	18726166500	21205968900	18077085700	6239005200	5709990400	5923898900	5749240800
sp|O35295|PURB_MOUSE	O35295	PURB_MOUSE	Purb	324	Mus musculus OX=10090	1:Experimental evidence at protein level	Transcriptional activator protein Pur-beta	1	0.999	22	313	273	398	44	38	36	36	37	39	39	44	39	34	31	30	31	34	34	40	52	49	48	47	47	51	50	54	8032969200	11358107600	10502382600	12229376000	9952344100	11090416600	11144254500	7703434800	4076087300	3943547650	3579573250	3909511170
sp|O35298|AOAH_MOUSE	O35298	AOAH_MOUSE	Aoah	574	Mus musculus OX=10090	1:Experimental evidence at protein level	Acyloxyacyl hydrolase	1	0.999	3	4	4	4	1	2	0	1	0	0	0	0	1	2	0	1	0	0	0	0	1	2	0	1	0	0	0	0	0	30084720	0	0	0	0	0	0	0	0	0	0
sp|O35309|NMI_MOUSE	O35309	NMI_MOUSE	Nmi	314	Mus musculus OX=10090	1:Experimental evidence at protein level	N-myc-interactor	1	0.999	9	80	80	80	11	10	9	7	12	11	11	9	11	10	9	7	12	11	11	9	11	10	9	7	12	11	11	9	1733697150	1648422270	1335653250	1140929150	1603931140	1470804740	1709390720	2104117760	995576190	882684480	834992130	672422020
sp|O35316|SC6A6_MOUSE	O35316	SC6A6_MOUSE	Slc6a6	621	Mus musculus OX=10090	1:Experimental evidence at protein level	Sodium- and chloride-dependent taurine transporter	1	0.999	3	12	12	12	1	3	2	2	0	2	0	2	1	3	2	2	0	2	0	2	1	3	2	2	0	2	0	2	259170304	247220976	176772272	149859456	209663136	348162688	105134016	316843872	243042688	168134144	112575088	115729144
sp|O35326|SRSF5_MOUSE	O35326	SRSF5_MOUSE	Srsf5	269	Mus musculus OX=10090	1:Experimental evidence at protein level	Serine/arginine-rich splicing factor 5	1	0.999	20	325	266	325	37	38	46	43	42	37	46	36	31	30	38	37	35	27	38	30	37	38	46	43	42	37	46	36	18408194000	23595042800	16968402900	14914487300	18554095600	16647120900	16120852500	16173367300	4994215900	5417215000	4819142100	4275971580
sp|O35343|IMA3_MOUSE	O35343	IMA3_MOUSE	Kpna4	521	Mus musculus OX=10090	1:Experimental evidence at protein level	Importin subunit alpha-3	1	0.999	12	90	66	90	12	11	13	9	11	10	13	11	9	7	8	7	9	8	10	8	12	11	13	9	11	10	13	11	3809936640	3309142020	1554833540	717676480	1836707460	3769268990	1714363260	2375289340	1637154690	1422393860	1184905340	1011314180
sp|O35344|IMA4_MOUSE	O35344	IMA4_MOUSE	Kpna3	521	Mus musculus OX=10090	1:Experimental evidence at protein level	Importin subunit alpha-4	1	0.999	8	30	30	54	3	5	3	3	5	4	4	3	3	5	3	3	5	4	4	3	6	9	8	5	7	6	7	6	298335712	624298300	185938432	465481024	298343104	316782336	210805488	451138912	284017152	370392448	222216928	0
sp|O35345|IMA7_MOUSE	O35345	IMA7_MOUSE	Kpna6	536	Mus musculus OX=10090	1:Experimental evidence at protein level	Importin subunit alpha-7	1	0.999	13	137	110	137	14	17	16	17	21	14	19	19	10	15	12	13	18	11	15	16	14	17	16	17	21	14	19	19	1924117500	2194610180	1479631620	1599695360	2058050180	1601871740	2294088450	1476193280	461306592	524066848	451998816	447822496
sp|O35350|CAN1_MOUSE	O35350	CAN1_MOUSE	Capn1	713	Mus musculus OX=10090	1:Experimental evidence at protein level	Calpain-1 catalytic subunit	1	0.999	36	640	640	640	88	80	77	77	84	77	82	75	88	80	77	77	84	77	82	75	88	80	77	77	84	77	82	75	24329982000	27486797800	23692099600	22730885100	22400546800	19096440800	20083451900	18362630100	6645145600	6757315100	6247687700	6186512900
sp|O35368|IFI3_MOUSE	O35368	IFI3_MOUSE	Ifi203	408	Mus musculus OX=10090	1:Experimental evidence at protein level	Interferon-activable protein 203	1	0.999	13	81	81	186	11	10	10	12	8	11	11	8	11	10	10	12	8	11	11	8	26	25	23	26	17	23	25	21	2195483900	2313889790	2354087420	2062306560	1905881730	2166323460	2360586500	1307335420	1340255740	1306502530	1354197250	1259075460
sp|O35375|NRP2_MOUSE	O35375	NRP2_MOUSE	Nrp2	931	Mus musculus OX=10090	1:Experimental evidence at protein level	Neuropilin-2	1	0.999	9	57	57	57	6	6	4	5	10	7	9	10	6	6	4	5	10	7	9	10	6	6	4	5	10	7	9	10	421504192	621393920	356206528	507327040	624904700	687394940	784473790	553944830	244449232	261570160	221329104	256338624
sp|O35379|MRP1_MOUSE	O35379	MRP1_MOUSE	Abcc1	1528	Mus musculus OX=10090	1:Experimental evidence at protein level	Multidrug resistance-associated protein 1	1	0.999	12	50	50	80	5	6	7	5	3	10	6	8	5	6	7	5	3	10	6	8	9	10	10	9	7	13	10	12	444363520	497693856	563384640	549318850	307634016	592531970	496885920	471570304	163223904	150077280	163030416	160865792
sp|O35381|AN32A_MOUSE	O35381	AN32A_MOUSE	Anp32a	247	Mus musculus OX=10090	1:Experimental evidence at protein level	Acidic leucine-rich nuclear phosphoprotein 32 family member A	1	0.999	20	509	451	509	66	63	60	62	56	69	60	73	55	56	52	55	52	61	53	67	66	63	60	62	56	69	60	73	16251895800	10956102700	9012958200	6975247400	7026497000	11844865000	12980361200	17349683200	4210701570	4071297020	3776487170	3752350720
sp|O35382|EXOC4_MOUSE	O35382	EXOC4_MOUSE	Exoc4	975	Mus musculus OX=10090	1:Experimental evidence at protein level	Exocyst complex component 4	1	0.999	17	110	110	110	14	12	14	12	13	13	13	19	14	12	14	12	13	13	13	19	14	12	14	12	13	13	13	19	4630238200	4981095900	4245688830	5308134900	5104270800	5057049600	4131779330	6112248300	2703433220	2735788800	2485191420	2776826880
sp|O35387|HAX1_MOUSE	O35387	HAX1_MOUSE	Hax1	280	Mus musculus OX=10090	1:Experimental evidence at protein level	HCLS1-associated protein X-1	1	0.999	5	39	39	39	6	5	6	6	4	3	4	5	6	5	6	6	4	3	4	5	6	5	6	6	4	3	4	5	352858688	266366048	253862064	467332160	340739008	264040720	245459168	428968768	204663088	223895216	224950864	288839168
sp|O35405|PLD3_MOUSE	O35405	PLD3_MOUSE	Pld3	488	Mus musculus OX=10090	1:Experimental evidence at protein level	5'-3' exonuclease PLD3	1	0.999	10	159	159	159	17	20	20	19	22	20	23	18	17	20	20	19	22	20	23	18	17	20	20	19	22	20	23	18	3713310460	3401100030	3154668030	3371468540	3419559940	4143920380	5151301100	4084711170	1052951420	888390460	839436100	947843520
sp|O35409|FOLH1_MOUSE	O35409	FOLH1_MOUSE	Folh1	752	Mus musculus OX=10090	1:Experimental evidence at protein level	Glutamate carboxypeptidase 2	1	0.999	9	25	25	55	4	7	3	2	1	2	3	3	4	7	3	2	1	2	3	3	8	11	7	6	4	6	7	6	290051488	385035712	322367616	290391136	162145184	97000664	169134240	214853792	165919072	230940640	177181120	172278400
sp|O35425|BOK_MOUSE	O35425	BOK_MOUSE	Bok	213	Mus musculus OX=10090	1:Experimental evidence at protein level	Bcl-2-related ovarian killer protein	0.9995	0.999	2	4	4	4	0	0	0	0	1	1	0	2	0	0	0	0	1	1	0	2	0	0	0	0	1	1	0	2	0	0	0	0	0	208948080	146733120	19337050	0	0	0	0
sp|O35427|RPC9_MOUSE	O35427	RPC9_MOUSE	Crcp	148	Mus musculus OX=10090	2:Experimental evidence at transcript level	DNA-directed RNA polymerase III subunit RPC9	0.8386	0.9908	1	2	2	2	0	0	1	1	0	0	0	0	0	0	1	1	0	0	0	0	0	0	1	1	0	0	0	0	0	31552030	58475492	60188480	0	0	77768552	0	0	0	0	0
sp|O35435|PYRD_MOUSE	O35435	PYRD_MOUSE	Dhodh	395	Mus musculus OX=10090	1:Experimental evidence at protein level	Dihydroorotate dehydrogenase (quinone), mitochondrial	1	0.999	10	47	47	47	6	7	6	5	7	5	5	6	6	7	6	5	7	5	5	6	6	7	6	5	7	5	5	6	375266624	304606432	366279712	185192688	249549552	314840576	85368296	356482656	105132600	114675680	105965544	100782416
sp|O35445|RNF5_MOUSE	O35445	RNF5_MOUSE	Rnf5	180	Mus musculus OX=10090	1:Experimental evidence at protein level	E3 ubiquitin-protein ligase RNF5	0.9978	0.9989	2	8	8	8	1	1	1	1	1	1	1	1	1	1	1	1	1	1	1	1	1	1	1	1	1	1	1	1	186799296	251549520	131934984	0	340471616	272279168	39392708	205125808	0	177735696	0	0
sp|O35448|PPT2_MOUSE	O35448	PPT2_MOUSE	Ppt2	302	Mus musculus OX=10090	1:Experimental evidence at protein level	Lysosomal thioesterase PPT2	1	0.999	7	78	78	78	10	12	12	12	8	7	11	6	10	12	12	12	8	7	11	6	10	12	12	12	8	7	11	6	2245222400	1941790980	2225868030	2208076030	1046567940	1150156160	2096991870	1129987710	775134590	673875140	688569730	732428100
sp|O35450|FKBPL_MOUSE	O35450	FKBPL_MOUSE	Fkbpl	347	Mus musculus OX=10090	2:Experimental evidence at transcript level	FK506-binding protein-like	1	0.999	3	9	9	9	1	3	0	0	3	1	0	1	1	3	0	0	3	1	0	1	1	3	0	0	3	1	0	1	290421088	335802784	279820128	194556048	280341856	350630880	175961792	183695744	189237936	203682704	160597264	0
sp|O35454|CLCN6_MOUSE	O35454	CLCN6_MOUSE	Clcn6	870	Mus musculus OX=10090	1:Experimental evidence at protein level	H(+)/Cl(-) exchange transporter 6	0.7771	0.9863	1	3	3	3	0	1	0	1	0	0	0	1	0	1	0	1	0	0	0	1	0	1	0	1	0	0	0	1	39281476	45499904	0	33177284	64293276	56415072	0	55141216	0	0	0	0
sp|O35459|ECH1_MOUSE	O35459	ECH1_MOUSE	Ech1	327	Mus musculus OX=10090	1:Experimental evidence at protein level	Delta(3,5)-Delta(2,4)-dienoyl-CoA isomerase, mitochondrial	1	0.999	7	86	86	86	13	10	10	9	12	10	10	12	13	10	10	9	12	10	10	12	13	10	10	9	12	10	10	12	1465269500	1608187140	1405061890	1193311620	1618046340	1489652990	1314456320	1588298880	1133383940	1239885700	1078335870	999287360
sp|O35465|FKBP8_MOUSE	O35465	FKBP8_MOUSE	Fkbp8	402	Mus musculus OX=10090	1:Experimental evidence at protein level	Peptidyl-prolyl cis-trans isomerase FKBP8	1	0.999	8	88	88	88	11	12	11	11	10	12	11	10	11	12	11	11	10	12	11	10	11	12	11	11	10	12	11	10	4801881100	5003999200	5392926700	5470065700	3290092030	3923797760	5043238900	4919835100	2741776130	2938191620	3100212740	2600775420
sp|O35490|BHMT1_MOUSE	O35490	BHMT1_MOUSE	Bhmt	407	Mus musculus OX=10090	1:Experimental evidence at protein level	Betaine--homocysteine S-methyltransferase 1	1	0.999	7	8	7	8	0	0	0	1	0	6	1	0	0	0	0	1	0	5	1	0	0	0	0	1	0	6	1	0	0	0	0	0	59125488	299745472	31107056	87111816	0	0	0	0
sp|O35491|CLK2_MOUSE	O35491	CLK2_MOUSE	Clk2	499	Mus musculus OX=10090	1:Experimental evidence at protein level	Dual specificity protein kinase CLK2	1	0.999	5	13	11	13	4	1	1	0	0	1	4	2	3	0	1	0	0	1	4	2	4	1	1	0	0	1	4	2	243474032	65726468	81990312	50332448	77774736	74231472	78472152	161183696	78906264	0	65372732	0
sp|O35492|CLK3_MOUSE	O35492	CLK3_MOUSE	Clk3	638	Mus musculus OX=10090	1:Experimental evidence at protein level	Dual specificity protein kinase CLK3	1	0.999	7	37	37	37	4	4	7	6	3	5	4	4	4	4	7	6	3	5	4	4	4	4	7	6	3	5	4	4	661640900	830596540	693808060	750521340	528729440	616298750	945217150	602144000	638070140	553032640	577331010	587682180
sp|O35493|CLK4_MOUSE	O35493	CLK4_MOUSE	Clk4	481	Mus musculus OX=10090	1:Experimental evidence at protein level	Dual specificity protein kinase CLK4	0.9996	0.999	2	11	11	12	2	0	1	0	2	2	2	2	2	0	1	0	2	2	2	2	3	0	1	0	2	2	2	2	79888312	68633256	54466540	0	96615208	86876656	33558664	113296280	62536280	0	0	0
sp|O35495|CDK14_MOUSE	O35495	CDK14_MOUSE	Cdk14	469	Mus musculus OX=10090	1:Experimental evidence at protein level	Cyclin-dependent kinase 14	1	0.999	7	49	16	49	6	6	6	8	4	5	8	6	1	2	2	4	1	2	3	1	6	6	6	8	4	5	8	6	464420640	566480320	514501248	477793952	424167808	440944352	554219710	396200640	275909408	234589504	231882416	222578288
sp|O35516|NOTC2_MOUSE	O35516	NOTC2_MOUSE	Notch2	2473	Mus musculus OX=10090	1:Experimental evidence at protein level	Neurogenic locus notch homolog protein 2	1	0.999	6	27	27	27	2	2	4	4	6	3	3	3	2	2	4	4	6	3	3	3	2	2	4	4	6	3	3	3	116694720	106852320	261606000	231648496	228324784	206903968	161044976	431878464	96500400	83112616	108828336	96923944
sp|O35551|RABE1_MOUSE	O35551	RABE1_MOUSE	Rabep1	862	Mus musculus OX=10090	1:Experimental evidence at protein level	Rab GTPase-binding effector protein 1	1	0.999	20	152	145	152	18	21	18	17	21	19	21	17	17	20	17	16	21	18	20	16	18	21	18	17	21	19	21	17	2291494400	2073451010	1621260160	1541548420	2224642820	2088737660	2436587780	2203865860	617412100	616233150	616529730	568069500
sp|O35566|CD151_MOUSE	O35566	CD151_MOUSE	Cd151	253	Mus musculus OX=10090	1:Experimental evidence at protein level	CD151 antigen	0.9738	0.9987	1	1	1	1	0	0	0	0	0	0	1	0	0	0	0	0	0	0	1	0	0	0	0	0	0	0	1	0	0	95190080	76211504	60893868	70604304	81936136	79410896	100954952	0	0	0	0
sp|O35593|PSDE_MOUSE	O35593	PSDE_MOUSE	Psmd14	310	Mus musculus OX=10090	1:Experimental evidence at protein level	26S proteasome non-ATPase regulatory subunit 14	1	0.999	5	46	46	46	4	5	8	8	4	3	9	5	4	5	8	8	4	3	9	5	4	5	8	8	4	3	9	5	352735776	552330880	447964736	502124416	372964032	363514016	657655550	333455648	165572624	183621008	191697904	218648688
sp|O35598|ADA10_MOUSE	O35598	ADA10_MOUSE	Adam10	749	Mus musculus OX=10090	1:Experimental evidence at protein level	Disintegrin and metalloproteinase domain-containing protein 10	1	0.999	18	129	129	129	16	14	15	21	17	14	18	14	16	14	15	21	17	14	18	14	16	14	15	21	17	14	18	14	2421493250	2911586560	2140086140	2790347520	3123970300	2638933500	2800749820	2477234940	1621685890	1617849340	1499171580	1723972610
sp|O35601|FYB1_MOUSE	O35601	FYB1_MOUSE	Fyb1	819	Mus musculus OX=10090	1:Experimental evidence at protein level	FYN-binding protein 1	1	0.999	25	298	298	298	38	40	42	42	33	38	35	30	38	40	42	42	33	38	35	30	38	40	42	42	33	38	35	30	18096814100	22406334500	29470273500	33332873200	17927882800	17852414000	18674849800	9008088100	14656785400	14438598700	14027751400	14122735600
sp|O35604|NPC1_MOUSE	O35604	NPC1_MOUSE	Npc1	1277	Mus musculus OX=10090	1:Experimental evidence at protein level	NPC intracellular cholesterol transporter 1	1	0.999	5	59	59	59	4	9	10	11	10	4	7	4	4	9	10	11	10	4	7	4	4	9	10	11	10	4	7	4	386463776	357056576	510135936	484671936	362967424	403414944	374485696	322509440	201938912	173377184	220709136	212912912
sp|O35607|BMPR2_MOUSE	O35607	BMPR2_MOUSE	Bmpr2	1038	Mus musculus OX=10090	1:Experimental evidence at protein level	Bone morphogenetic protein receptor type-2	1	0.999	5	22	22	22	0	6	0	4	3	2	5	2	0	6	0	4	3	2	5	2	0	6	0	4	3	2	5	2	49606624	464829184	0	360411904	406667232	393352640	464976960	116581144	0	236460736	0	135735472
sp|O35608|ANGP2_MOUSE	O35608	ANGP2_MOUSE	Angpt2	496	Mus musculus OX=10090	2:Experimental evidence at transcript level	Angiopoietin-2	0.9797	0.999	1	8	8	8	1	1	1	1	1	1	1	1	1	1	1	1	1	1	1	1	1	1	1	1	1	1	1	1	0	0	0	0	0	0	0	0	0	0	0	0
sp|O35609|SCAM3_MOUSE	O35609	SCAM3_MOUSE	Scamp3	349	Mus musculus OX=10090	1:Experimental evidence at protein level	Secretory carrier-associated membrane protein 3	1	0.999	9	99	99	99	11	11	13	11	11	15	12	15	11	11	13	11	11	15	12	15	11	11	13	11	11	15	12	15	1011472830	1163741950	1154319870	1188275580	1217953280	1221588860	1004801860	1254963460	378926368	419137792	401684096	434532448
sp|O35613|DAXX_MOUSE	O35613	DAXX_MOUSE	Daxx	739	Mus musculus OX=10090	1:Experimental evidence at protein level	Death domain-associated protein 6	1	0.999	12	115	115	115	14	11	16	15	12	17	14	16	14	11	16	15	12	17	14	16	14	11	16	15	12	17	14	16	2850328830	2648478460	2963073280	3335476990	2342418430	2843045630	3017775360	2838500610	1684882180	1556812030	1735997950	1644062720
sp|O35615|FOG1_MOUSE	O35615	FOG1_MOUSE	Zfpm1	995	Mus musculus OX=10090	1:Experimental evidence at protein level	Zinc finger protein ZFPM1	1	0.999	4	16	16	16	1	3	2	4	1	1	2	2	1	3	2	4	1	1	2	2	1	3	2	4	1	1	2	2	158360528	195141168	273523552	531276128	153001696	204616240	157812288	185996896	93896048	108477024	120577224	191675840
sp|O35621|PMM1_MOUSE	O35621	PMM1_MOUSE	Pmm1	262	Mus musculus OX=10090	1:Experimental evidence at protein level	Phosphomannomutase 1	1	0.999	4	22	22	71	1	4	3	4	3	1	4	2	1	4	3	4	3	1	4	2	7	9	8	10	9	7	11	10	37206100	471550464	1400148740	1548014080	533627040	37818480	723632770	49193108	171728512	205836304	280195296	285948672
sp|O35625|AXIN1_MOUSE	O35625	AXIN1_MOUSE	Axin1	863	Mus musculus OX=10090	1:Experimental evidence at protein level	Axin-1	1	0.999	6	34	34	34	4	5	4	5	5	2	4	5	4	5	4	5	5	2	4	5	4	5	4	5	5	2	4	5	200970464	255210720	224616256	236122752	291677632	280590656	162044640	267812800	93705160	95479152	85201928	96818384
sp|O35632|HYAL2_MOUSE	O35632	HYAL2_MOUSE	Hyal2	473	Mus musculus OX=10090	1:Experimental evidence at protein level	Hyaluronidase-2	1	0.9985	3	6	6	6	1	2	0	1	1	0	0	1	1	2	0	1	1	0	0	1	1	2	0	1	1	0	0	1	0	121275160	0	23490372	21187254	10362895	13997391	0	0	0	0	0
sp|O35638|STAG2_MOUSE	O35638	STAG2_MOUSE	Stag2	1231	Mus musculus OX=10090	1:Experimental evidence at protein level	Cohesin subunit SA-2	1	0.999	22	273	247	273	31	37	32	35	34	30	41	33	27	34	29	33	30	27	38	29	31	37	32	35	34	30	41	33	3846768130	7704710700	4739553300	4904457700	4011428100	7074596400	4478824400	3168769540	1327509250	1323400700	1228673920	1294328960
sp|O35639|ANXA3_MOUSE	O35639	ANXA3_MOUSE	Anxa3	323	Mus musculus OX=10090	1:Experimental evidence at protein level	Annexin A3	1	0.999	25	428	428	428	47	57	49	44	58	55	62	56	47	57	49	44	58	55	62	56	47	57	49	44	58	55	62	56	16010517500	22957123600	18007685100	17350866900	19562719200	18767632400	21184829400	20505690100	5753051600	6060869600	5428954600	5590862300
sp|O35643|AP1B1_MOUSE	O35643	AP1B1_MOUSE	Ap1b1	943	Mus musculus OX=10090	1:Experimental evidence at protein level	AP-1 complex subunit beta-1	1	0.999	18	260	186	260	36	32	30	28	38	31	33	32	27	23	21	20	27	21	23	24	36	32	30	28	38	31	33	32	2663912700	2808465660	2450050820	2861321220	3031179520	2563665410	2726244350	2590307330	402054144	433640320	395303232	423017312
sp|O35648|CETN3_MOUSE	O35648	CETN3_MOUSE	Cetn3	167	Mus musculus OX=10090	1:Experimental evidence at protein level	Centrin-3	1	0.999	6	97	97	97	14	13	12	10	14	11	13	10	14	13	12	10	14	11	13	10	14	13	12	10	14	11	13	10	1424916610	1171181060	1133663490	1046909890	947130620	868193860	1539159300	967679230	576431680	500173792	476837536	366946464
sp|O35654|DPOD2_MOUSE	O35654	DPOD2_MOUSE	Pold2	469	Mus musculus OX=10090	1:Experimental evidence at protein level	DNA polymerase delta subunit 2	1	0.999	9	114	114	114	16	14	12	15	14	15	15	13	16	14	12	15	14	15	15	13	16	14	12	15	14	15	15	13	2074045060	1561488770	1559120900	1180234240	1423282430	1423874300	1332939140	1268195840	727524100	657924350	658382780	567186370
sp|O35657|NEUR1_MOUSE	O35657	NEUR1_MOUSE	Neu1	409	Mus musculus OX=10090	1:Experimental evidence at protein level	Sialidase-1	1	0.999	4	26	26	26	3	4	3	5	4	3	2	2	3	4	3	5	4	3	2	2	3	4	3	5	4	3	2	2	108533936	101097832	89711104	109517672	121159536	87173784	125567216	96717712	96294016	77741312	77938816	94964344
sp|O35658|C1QBP_MOUSE	O35658	C1QBP_MOUSE	C1qbp	278	Mus musculus OX=10090	1:Experimental evidence at protein level	Complement component 1 Q subcomponent-binding protein, mitochondrial	1	0.999	4	104	104	104	9	13	11	10	16	14	17	14	9	13	11	10	16	14	17	14	9	13	11	10	16	14	17	14	380807200	680878080	416398688	602231550	683101120	536447200	835919810	506868864	288642240	270802688	226194736	249039392
sp|O35664|INAR2_MOUSE	O35664	INAR2_MOUSE	Ifnar2	513	Mus musculus OX=10090	1:Experimental evidence at protein level	Interferon alpha/beta receptor 2	1	0.999	4	10	10	10	2	0	2	3	1	1	0	1	2	0	2	3	1	1	0	1	2	0	2	3	1	1	0	1	231362576	66678844	114207264	251307104	180625760	0	0	269052832	90572840	67098868	124090416	114938136
sp|O35674|ADA19_MOUSE	O35674	ADA19_MOUSE	Adam19	920	Mus musculus OX=10090	2:Experimental evidence at transcript level	Disintegrin and metalloproteinase domain-containing protein 19	0.9967	0.999	2	6	6	6	1	0	0	0	1	1	0	3	1	0	0	0	1	1	0	3	1	0	0	0	1	1	0	3	69094272	0	0	25318648	167777984	161575232	119366328	184099616	0	0	0	0
sp|O35678|MGLL_MOUSE	O35678	MGLL_MOUSE	Mgll	303	Mus musculus OX=10090	1:Experimental evidence at protein level	Monoglyceride lipase	1	0.999	7	54	54	54	6	10	5	6	6	8	5	8	6	10	5	6	6	8	5	8	6	10	5	6	6	8	5	8	602069060	961015100	556752640	638557630	621680190	676824580	585177020	771237890	269980704	414361152	247513488	285708128
sp|O35680|RT12_MOUSE	O35680	RT12_MOUSE	Mrps12	139	Mus musculus OX=10090	2:Experimental evidence at transcript level	28S ribosomal protein S12, mitochondrial	1	0.999	3	47	47	47	6	6	5	6	6	6	6	6	6	6	5	6	6	6	6	6	6	6	5	6	6	6	6	6	1280538370	2318552830	1284916220	1342048260	1496847620	1734178180	1810906370	1314115330	1283620990	1461823740	1280843900	1235723260
sp|O35682|MYADM_MOUSE	O35682	MYADM_MOUSE	Myadm	320	Mus musculus OX=10090	1:Experimental evidence at protein level	Myeloid-associated differentiation marker	1	0.999	4	32	32	32	4	4	4	4	4	4	4	4	4	4	4	4	4	4	4	4	4	4	4	4	4	4	4	4	580800060	704121020	522789824	432574080	525799456	592604990	526333952	476805376	191830688	217665296	200308320	169318512
sp|O35683|NDUA1_MOUSE	O35683	NDUA1_MOUSE	Ndufa1	70	Mus musculus OX=10090	1:Experimental evidence at protein level	NADH dehydrogenase [ubiquinone] 1 alpha subcomplex subunit 1	0.9796	0.999	1	5	5	5	0	1	0	0	1	1	0	2	0	1	0	0	1	1	0	2	0	1	0	0	1	1	0	2	16465975	33413466	20977996	31027962	27131840	32983530	12327455	43490244	0	0	0	0
sp|O35685|NUDC_MOUSE	O35685	NUDC_MOUSE	Nudc	332	Mus musculus OX=10090	1:Experimental evidence at protein level	Nuclear migration protein nudC	1	0.999	16	237	237	237	29	27	29	30	30	31	29	32	29	27	29	30	30	31	29	32	29	27	29	30	30	31	29	32	15489317900	15072729100	16491821100	18291200000	14014079000	14848692200	15549485100	15101316100	10986100700	11669607400	10926145500	12428954600
sp|O35691|PININ_MOUSE	O35691	PININ_MOUSE	Pnn	725	Mus musculus OX=10090	1:Experimental evidence at protein level	Pinin	1	0.999	19	363	363	363	44	51	46	43	45	52	45	37	44	51	46	43	45	52	45	37	44	51	46	43	45	52	45	37	12793739300	16090059800	14283335700	14677256200	14571470800	16911375400	15983068200	11292182500	7240642600	7120413700	6941599700	7265096700
sp|O35704|SPTC1_MOUSE	O35704	SPTC1_MOUSE	Sptlc1	473	Mus musculus OX=10090	1:Experimental evidence at protein level	Serine palmitoyltransferase 1	1	0.999	5	52	52	52	4	6	9	7	9	5	8	4	4	6	9	7	9	5	8	4	4	6	9	7	9	5	8	4	383242400	358304800	1094076290	1174953860	662583550	353171808	477531840	202730496	350217856	351924064	273872000	342705600
sp|O35711|LIPB2_MOUSE	O35711	LIPB2_MOUSE	Ppfibp2	882	Mus musculus OX=10090	1:Experimental evidence at protein level	Liprin-beta-2	1	0.999	18	116	116	129	12	18	16	14	15	9	18	14	12	18	16	14	15	9	18	14	13	20	17	16	16	11	20	16	1199591170	1324113790	1194854400	1060661440	1264364930	1074361340	1210300930	720668670	310394336	332823104	310212448	305150944
sp|O35714|TNR18_MOUSE	O35714	TNR18_MOUSE	Tnfrsf18	228	Mus musculus OX=10090	1:Experimental evidence at protein level	Tumor necrosis factor receptor superfamily member 18	0.9797	0.999	1	7	7	7	1	0	0	0	1	2	2	1	1	0	0	0	1	2	2	1	1	0	0	0	1	2	2	1	29890792	25227648	26908450	28159242	21604772	26576874	33217828	27154376	0	0	0	0
sp|O35730|RING1_MOUSE	O35730	RING1_MOUSE	Ring1	406	Mus musculus OX=10090	1:Experimental evidence at protein level	E3 ubiquitin-protein ligase RING1	1	0.999	6	31	31	70	3	3	5	5	5	4	3	3	3	3	5	5	5	4	3	3	9	7	9	11	11	10	6	7	789052480	1295896700	29965666300	1798752260	1083356670	811302080	908242110	484628000	887780420	984339200	1054096580	1067518980
sp|O35732|CFLAR_MOUSE	O35732	CFLAR_MOUSE	Cflar	481	Mus musculus OX=10090	1:Experimental evidence at protein level	CASP8 and FADD-like apoptosis regulator	0.9962	0.999	2	6	6	6	0	1	3	1	1	0	0	0	0	1	3	1	1	0	0	0	0	1	3	1	1	0	0	0	109623904	151481056	275438464	129898424	161429024	79029784	118785976	119863088	0	95441608	179817952	0
sp|O35737|HNRH1_MOUSE	O35737	HNRH1_MOUSE	Hnrnph1	449	Mus musculus OX=10090	1:Experimental evidence at protein level	Heterogeneous nuclear ribonucleoprotein H	1	0.999	33	883	538	1141	87	105	120	152	105	114	119	81	62	63	66	84	68	63	72	60	123	139	149	179	136	148	151	116	26766383100	30730125300	19485208600	20206190600	22639462400	17745309700	16802665500	19173804000	9963780100	9592857600	10226234400	10463588400
sp|O35738|KLF12_MOUSE	O35738	KLF12_MOUSE	Klf12	402	Mus musculus OX=10090	1:Experimental evidence at protein level	Krueppel-like factor 12	0.9787	0.9989	1	6	0	6	0	1	1	1	1	1	1	0	0	0	0	0	0	0	0	0	0	1	1	1	1	1	1	0	0	0	19604610	19714806	19333462	10738703	16124592	0	0	0	0	0
sp|O35744|CHIL3_MOUSE	O35744	CHIL3_MOUSE	Chil3	398	Mus musculus OX=10090	1:Experimental evidence at protein level	Chitinase-like protein 3	1	0.999	65	1182	1094	1182	220	268	319	269	30	25	30	21	201	248	300	249	28	22	28	18	220	268	319	269	30	25	30	21	241934647000	273253581000	464668066000	279426793000	16477304800	8935076900	11247678500	9520190500	135072686000	123796636000	140181389000	112972030000
sp|O35841|API5_MOUSE	O35841	API5_MOUSE	Api5	504	Mus musculus OX=10090	1:Experimental evidence at protein level	Apoptosis inhibitor 5	1	0.999	9	133	133	133	15	18	16	15	18	16	17	18	15	18	16	15	18	16	17	18	15	18	16	15	18	16	17	18	1271874050	1413796610	1177974270	1015545600	1670537340	1330914180	1465364480	1538056700	359887904	348466496	369986112	325938400
sp|O35855|BCAT2_MOUSE	O35855	BCAT2_MOUSE	Bcat2	393	Mus musculus OX=10090	1:Experimental evidence at protein level	Branched-chain-amino-acid aminotransferase, mitochondrial	1	0.999	14	181	181	181	18	24	29	31	21	15	23	20	18	24	29	31	21	15	23	20	18	24	29	31	21	15	23	20	1742424830	3032797440	4623248400	4663228400	2598251780	2176066560	3575333380	2132500860	1039667070	1175071360	957473340	1001209920
sp|O35857|TIM44_MOUSE	O35857	TIM44_MOUSE	Timm44	452	Mus musculus OX=10090	1:Experimental evidence at protein level	Mitochondrial import inner membrane translocase subunit TIM44	1	0.999	4	55	55	55	5	7	8	8	7	6	7	7	5	7	8	8	7	6	7	7	5	7	8	8	7	6	7	7	2089419900	3189509120	1164173570	1868197760	1330618240	1074257920	2601514240	3023209980	1370960000	1742881150	1116715390	1356488830
sp|O35864|CSN5_MOUSE	O35864	CSN5_MOUSE	Cops5	334	Mus musculus OX=10090	1:Experimental evidence at protein level	COP9 signalosome complex subunit 5	1	0.999	5	41	41	41	4	5	4	6	5	7	4	6	4	5	4	6	5	7	4	6	4	5	4	6	5	7	4	6	510043872	519118784	640133180	520288128	591184130	546926980	466219360	558722940	197238736	203939680	207750464	183867584
sp|O35887|CALU_MOUSE	O35887	CALU_MOUSE	Calu	315	Mus musculus OX=10090	1:Experimental evidence at protein level	Calumenin	1	0.999	12	143	143	143	16	13	25	19	16	15	21	18	16	13	25	19	16	15	21	18	16	13	25	19	16	15	21	18	5177162200	4172316670	14935163900	12663855100	3893410820	4949122000	6363851300	4854515200	2347877630	1855955460	2783804420	2456713980
sp|O35892|SP100_MOUSE	O35892	SP100_MOUSE	Sp100	482	Mus musculus OX=10090	1:Experimental evidence at protein level	Nuclear autoantigen Sp-100	1	0.999	41	674	618	674	96	83	86	74	89	84	91	71	89	75	78	68	83	77	83	65	96	83	86	74	89	84	91	71	27582761000	21528961000	22226421800	21467273200	21718587400	22068432900	22267097100	21682806800	4670473700	4323345400	4343564300	3966884610
sp|O35904|PK3CD_MOUSE	O35904	PK3CD_MOUSE	Pik3cd	1043	Mus musculus OX=10090	1:Experimental evidence at protein level	Phosphatidylinositol 4,5-bisphosphate 3-kinase catalytic subunit delta isoform	1	0.999	25	192	192	192	24	26	24	22	25	22	28	21	24	26	24	22	25	22	28	21	24	26	24	22	25	22	28	21	2564379900	2537064450	2621895680	2461784320	1710760450	1963361020	2732914180	2228083200	585583100	526161696	526307520	512165920
sp|O35906|SPIB_MOUSE	O35906	SPIB_MOUSE	Spib	267	Mus musculus OX=10090	2:Experimental evidence at transcript level	Transcription factor Spi-B	0.9797	0.999	1	5	5	5	1	0	1	1	1	0	1	0	1	0	1	1	1	0	1	0	1	0	1	1	1	0	1	0	52059644	0	45103340	35407816	42933672	0	33500914	0	0	0	0	0
sp|O35929|REM1_MOUSE	O35929	REM1_MOUSE	Rem1	297	Mus musculus OX=10090	1:Experimental evidence at protein level	GTP-binding protein REM 1	1	0.999	5	20	20	20	3	3	1	3	2	3	3	2	3	3	1	3	2	3	3	2	3	3	1	3	2	3	3	2	111811536	113544424	123962592	186687552	115614224	142176704	153737744	57123272	73941760	80947832	52980068	61418588
sp|O35930|GP1BA_MOUSE	O35930	GP1BA_MOUSE	Gp1ba	734	Mus musculus OX=10090	1:Experimental evidence at protein level	Platelet glycoprotein Ib alpha chain	1	0.999	8	65	65	65	8	7	9	7	9	9	8	8	8	7	9	7	9	9	8	8	8	7	9	7	9	9	8	8	1794910080	1079232900	1535460220	1849869060	1299883140	1735419650	1238678020	1620008700	620430780	617120770	571668930	579133500
sp|O35943|FRDA_MOUSE	O35943	FRDA_MOUSE	Fxn	207	Mus musculus OX=10090	1:Experimental evidence at protein level	Frataxin, mitochondrial	1	0.999	3	4	4	4	0	1	1	1	0	1	0	0	0	1	1	1	0	1	0	0	0	1	1	1	0	1	0	0	0	0	202330320	91378056	90269344	0	0	0	0	0	0	0
sp|O35945|AL1A7_MOUSE	O35945	AL1A7_MOUSE	Aldh1a7	501	Mus musculus OX=10090	1:Experimental evidence at protein level	Aldehyde dehydrogenase, cytosolic 1	0.9995	0.999	8	2	2	33	0	1	0	0	0	1	0	0	0	1	0	0	0	1	0	0	0	18	0	0	0	15	0	0	0	142646256	55886484	83838552	80673736	49596944	56276200	0	0	0	0	0
sp|O35954|PITM1_MOUSE	O35954	PITM1_MOUSE	Pitpnm1	1243	Mus musculus OX=10090	1:Experimental evidence at protein level	Membrane-associated phosphatidylinositol transfer protein 1	1	0.999	16	110	110	110	12	13	16	12	11	13	16	17	12	13	16	12	11	13	16	17	12	13	16	12	11	13	16	17	1996400770	1798429060	1652636420	1946786690	1302623870	1830972670	2228717310	2472888830	954846340	836377090	816655230	837987780
sp|O35955|PSB10_MOUSE	O35955	PSB10_MOUSE	Psmb10	273	Mus musculus OX=10090	1:Experimental evidence at protein level	Proteasome subunit beta type-10	1	0.999	19	324	324	324	41	41	42	37	41	39	43	40	41	41	42	37	41	39	43	40	41	41	42	37	41	39	43	40	42103976000	42922861000	36633145000	36135666000	42497126000	37464912000	34014033900	43054289000	30603300900	26965655600	28295368700	27019419600
sp|O35963|RB33B_MOUSE	O35963	RB33B_MOUSE	Rab33b	229	Mus musculus OX=10090	1:Experimental evidence at protein level	Ras-related protein Rab-33B	1	0.999	3	39	37	39	4	7	5	5	4	5	5	4	4	6	5	5	4	4	5	4	4	7	5	5	4	5	5	4	344976768	436672384	367221568	318069760	138523776	246214144	186406048	184540896	264719728	271788256	269526464	185049728
sp|O35969|GAMT_MOUSE	O35969	GAMT_MOUSE	Gamt	236	Mus musculus OX=10090	1:Experimental evidence at protein level	Guanidinoacetate N-methyltransferase	1	0.999	3	14	14	14	1	3	1	0	2	3	0	4	1	3	1	0	2	3	0	4	1	3	1	0	2	3	0	4	74312192	359670272	26305528	0	182676240	233385248	84626920	595642430	0	170277232	0	0
sp|O35972|RM23_MOUSE	O35972	RM23_MOUSE	Mrpl23	146	Mus musculus OX=10090	1:Experimental evidence at protein level	39S ribosomal protein L23, mitochondrial	1	0.999	4	18	18	18	2	1	2	2	2	4	3	2	2	1	2	2	2	4	3	2	2	1	2	2	2	4	3	2	140935168	114047368	149894528	128626824	112480432	135512816	91834096	76478312	74710256	55256396	66169856	61759864
sp|O35973|PER1_MOUSE	O35973	PER1_MOUSE	Per1	1291	Mus musculus OX=10090	1:Experimental evidence at protein level	Period circadian protein homolog 1	0.9999	0.9959	3	3	2	3	0	0	0	0	0	1	2	0	0	0	0	0	0	0	2	0	0	0	0	0	0	1	2	0	0	0	0	0	0	0	37365700	0	0	0	0	0
sp|O35975|NAR2B_MOUSE	O35975	NAR2B_MOUSE	Art2b	289	Mus musculus OX=10090	1:Experimental evidence at protein level	T-cell ecto-ADP-ribosyltransferase 2	0.8353	0.9905	1	11	11	11	2	1	1	1	2	1	2	1	2	1	1	1	2	1	2	1	2	1	1	1	2	1	2	1	362918880	391289792	221820880	172739984	276052320	301593664	158054176	260986464	0	0	0	0
sp|O35984|PBX2_MOUSE	O35984	PBX2_MOUSE	Pbx2	430	Mus musculus OX=10090	1:Experimental evidence at protein level	Pre-B-cell leukemia transcription factor 2	1	0.999	6	42	33	42	4	4	6	4	6	4	7	7	3	3	5	4	5	3	5	5	4	4	6	4	6	4	7	7	412199296	512047584	458949024	410837152	472394432	538423740	521636416	439208096	222446992	232126848	226291632	243615120
sp|O35988|SDC4_MOUSE	O35988	SDC4_MOUSE	Sdc4	198	Mus musculus OX=10090	1:Experimental evidence at protein level	Syndecan-4	1	0.999	3	41	41	41	4	5	6	5	6	6	4	5	4	5	6	5	6	6	4	5	4	5	6	5	6	6	4	5	1369760900	1127790340	1243454850	1192523520	917673730	1063606590	1373945340	795921980	622910910	623523970	645214530	633742720
sp|O43790|KRT86_HUMAN	O43790	KRT86_HUMAN	KRT86	486	Homo sapiens	1:Experimental evidence at protein level	Keratin, type II cuticular Hb6	0.9781	0.9907	8	4	0	14	3	0	1	0	0	0	0	0	0	0	0	0	0	0	0	0	11	0	3	0	0	0	0	0	154658448	0	21023148	0	0	0	0	0	0	0	0	0
sp|O54692|ZW10_MOUSE	O54692	ZW10_MOUSE	Zw10	779	Mus musculus OX=10090	1:Experimental evidence at protein level	Centromere/kinetochore protein zw10 homolog	1	0.999	11	58	58	58	7	8	6	5	9	7	6	10	7	8	6	5	9	7	6	10	7	8	6	5	9	7	6	10	625907710	675963650	372773536	478859840	543101250	542240770	594631870	782111490	226610144	210796912	190444448	219025200
sp|O54714|PIAS3_MOUSE	O54714	PIAS3_MOUSE	Pias3	628	Mus musculus OX=10090	1:Experimental evidence at protein level	E3 SUMO-protein ligase PIAS3	1	0.999	4	20	20	20	4	4	2	2	3	2	2	1	4	4	2	2	3	2	2	1	4	4	2	2	3	2	2	1	345679136	342466560	294850432	199846608	318343648	296430272	256669568	284038208	188519968	224167408	196085936	132971960
sp|O54724|CAVN1_MOUSE	O54724	CAVN1_MOUSE	Cavin1	392	Mus musculus OX=10090	1:Experimental evidence at protein level	Caveolae-associated protein 1	1	0.999	18	275	275	275	32	40	26	35	31	33	34	44	32	40	26	35	31	33	34	44	32	40	26	35	31	33	34	44	7245762000	15965851600	8836834300	9322187800	9167895600	13684967400	12708750300	15819514900	3800103940	6209735200	3639227900	4298368000
sp|O54734|OST48_MOUSE	O54734	OST48_MOUSE	Ddost	441	Mus musculus OX=10090	1:Experimental evidence at protein level	Dolichyl-diphosphooligosaccharide--protein glycosyltransferase 48 kDa subunit	1	0.999	15	181	181	181	22	25	22	22	22	23	21	24	22	25	22	22	22	23	21	24	22	25	22	22	22	23	21	24	3368706300	3005021180	2857224960	2973455870	3141449980	3075729410	3166688000	3025424900	696871230	662719870	667591100	649252930
sp|O54754|AOXA_MOUSE	O54754	AOXA_MOUSE	Aox1	1333	Mus musculus OX=10090	1:Experimental evidence at protein level	Aldehyde oxidase 1	1	0.999	3	5	5	5	0	1	0	0	0	1	0	3	0	1	0	0	0	1	0	3	0	1	0	0	0	1	0	3	80165120	183417312	0	0	0	159115904	0	165292960	0	98975384	0	0
sp|O54774|AP3D1_MOUSE	O54774	AP3D1_MOUSE	Ap3d1	1199	Mus musculus OX=10090	1:Experimental evidence at protein level	AP-3 complex subunit delta-1	1	0.999	14	113	113	113	9	13	17	16	16	13	13	16	9	13	17	16	16	13	13	16	9	13	17	16	16	13	13	16	1265728640	1604954240	1638475010	1760694530	1618608900	1376272260	1921759620	1318486020	426253088	505545024	437713152	440466208
sp|O54781|SRPK2_MOUSE	O54781	SRPK2_MOUSE	Srpk2	681	Mus musculus OX=10090	1:Experimental evidence at protein level	SRSF protein kinase 2	1	0.999	6	36	31	60	4	4	3	6	6	2	6	5	3	4	3	5	5	2	5	4	7	7	6	9	9	5	9	8	96451392	214955584	191406368	254458208	260842048	141640192	224226032	82751616	89200304	104086136	84777616	91630344
sp|O54782|MA2B2_MOUSE	O54782	MA2B2_MOUSE	Man2b2	1018	Mus musculus OX=10090	1:Experimental evidence at protein level	Epididymis-specific alpha-mannosidase	1	0.999	19	146	146	146	21	22	26	22	15	13	15	12	21	22	26	22	15	13	15	12	21	22	26	22	15	13	15	12	4338197500	2424935680	3897748220	3988323070	916101180	1048095170	1031019330	932039810	865084860	811912960	853748860	844026370
sp|O54784|DAPK3_MOUSE	O54784	DAPK3_MOUSE	Dapk3	448	Mus musculus OX=10090	1:Experimental evidence at protein level	Death-associated protein kinase 3	1	0.999	10	69	69	69	4	9	9	7	11	9	11	9	4	9	9	7	11	9	11	9	4	9	9	7	11	9	11	9	612582720	918594880	804889980	714047170	808665790	617835200	1295537790	908046530	328888096	368841120	326174432	334255040
sp|O54785|LIMK2_MOUSE	O54785	LIMK2_MOUSE	Limk2	638	Mus musculus OX=10090	1:Experimental evidence at protein level	LIM domain kinase 2	1	0.999	7	79	79	79	10	9	11	10	11	10	9	9	10	9	11	10	11	10	9	9	10	9	11	10	11	10	9	9	913941890	886416060	637302590	663011520	790061250	933168580	803609730	870653890	306056288	291349984	259728896	261301536
sp|O54786|DFFA_MOUSE	O54786	DFFA_MOUSE	Dffa	331	Mus musculus OX=10090	1:Experimental evidence at protein level	DNA fragmentation factor subunit alpha	1	0.999	12	153	153	153	17	20	20	17	21	16	23	19	17	20	20	17	21	16	23	19	17	20	20	17	21	16	23	19	2097882240	3000559870	2628965890	3067799550	2469617920	2691849980	3020568580	2258931460	776097340	1030913790	966377730	1042655490
sp|O54788|DFFB_MOUSE	O54788	DFFB_MOUSE	Dffb	344	Mus musculus OX=10090	1:Experimental evidence at protein level	DNA fragmentation factor subunit beta	1	0.999	13	147	147	147	20	19	20	21	20	13	22	12	20	19	20	21	20	13	22	12	20	19	20	21	20	13	22	12	1791840900	2216551680	2993482500	2206655740	3321142780	1546686850	4218214660	1742599300	686877120	621231870	775517630	683081980
sp|O54804|CHKA_MOUSE	O54804	CHKA_MOUSE	Chka	453	Mus musculus OX=10090	1:Experimental evidence at protein level	Choline kinase alpha	0.9611	0.998	1	1	1	1	0	1	0	0	0	0	0	0	0	1	0	0	0	0	0	0	0	1	0	0	0	0	0	0	0	85066536	0	0	0	0	0	0	0	0	0	0
sp|O54819|TFPI1_MOUSE	O54819	TFPI1_MOUSE	Tfpi	306	Mus musculus OX=10090	2:Experimental evidence at transcript level	Tissue factor pathway inhibitor	1	0.9989	3	4	4	4	0	2	0	0	0	0	0	2	0	2	0	0	0	0	0	2	0	2	0	0	0	0	0	2	0	124722792	0	0	0	81229648	93795008	122721920	0	93181232	0	0
sp|O54824|IL16_MOUSE	O54824	IL16_MOUSE	Il16	1322	Mus musculus OX=10090	1:Experimental evidence at protein level	Pro-interleukin-16	1	0.999	44	792	792	792	107	110	106	92	102	91	99	85	107	110	106	92	102	91	99	85	107	110	106	92	102	91	99	85	21509021700	23789527000	23318622200	23018340400	19363776500	22500507600	22029680600	21685635100	5175177200	4972022300	5320472600	4755408900
sp|O54825|BYST_MOUSE	O54825	BYST_MOUSE	Bysl	436	Mus musculus OX=10090	1:Experimental evidence at protein level	Bystin	1	0.999	17	184	184	184	24	23	19	20	26	24	22	26	24	23	19	20	26	24	22	26	24	23	19	20	26	24	22	26	5457144800	8531912700	5387648500	6045064200	4932948500	4988310000	5002619400	4536872400	4486788600	5004113900	4478638100	4480185900
sp|O54833|CSK22_MOUSE	O54833	CSK22_MOUSE	Csnk2a2	350	Mus musculus OX=10090	1:Experimental evidence at protein level	Casein kinase II subunit alpha'	1	0.999	10	132	132	151	18	16	14	16	16	18	16	18	18	16	14	16	16	18	16	18	20	19	17	19	18	20	20	18	3274978050	3180703230	3249418750	3802948350	3106524930	3230056700	3285391360	2857547780	1941057410	1902682880	1691861500	1893256060
sp|O54834|RHG06_MOUSE	O54834	RHG06_MOUSE	Arhgap6	987	Mus musculus OX=10090	1:Experimental evidence at protein level	Rho GTPase-activating protein 6	1	0.999	13	85	85	85	9	13	8	12	10	8	12	13	9	13	8	12	10	8	12	13	9	13	8	12	10	8	12	13	784399620	1904263550	1322936190	1650001660	1173992320	1023900860	1297748740	1097202430	508933888	586802500	551660220	565566460
sp|O54836|ZMAT3_MOUSE	O54836	ZMAT3_MOUSE	Zmat3	290	Mus musculus OX=10090	2:Experimental evidence at transcript level	Zinc finger matrin-type protein 3	0.9794	0.999	1	7	7	7	1	1	1	1	1	0	1	1	1	1	1	1	1	0	1	1	1	1	1	1	1	0	1	1	101782512	233657472	201794880	186132608	180497472	94349368	165370736	125502712	0	0	0	0
sp|O54839|EOMES_MOUSE	O54839	EOMES_MOUSE	Eomes	707	Mus musculus OX=10090	1:Experimental evidence at protein level	Eomesodermin homolog	0.978	0.9989	1	13	13	13	2	2	1	1	1	2	2	2	2	2	1	1	1	2	2	2	2	2	1	1	1	2	2	2	203611280	144425024	57224168	102192112	53735388	182099152	127803688	79031992	0	0	0	0
sp|O54864|SUV91_MOUSE	O54864	SUV91_MOUSE	Suv39h1	412	Mus musculus OX=10090	1:Experimental evidence at protein level	Histone-lysine N-methyltransferase SUV39H1	1	0.999	9	54	54	54	5	6	9	10	8	7	5	4	5	6	9	10	8	7	5	4	5	6	9	10	8	7	5	4	248772144	451401216	2917637630	590005820	366860032	293254720	303253536	206825056	207484016	172497264	201671312	203025936
sp|O54865|GCYB1_MOUSE	O54865	GCYB1_MOUSE	Gucy1b1	620	Mus musculus OX=10090	1:Experimental evidence at protein level	Guanylate cyclase soluble subunit beta-1	1	0.999	25	232	232	232	31	35	24	25	26	27	37	27	31	35	24	25	26	27	37	27	31	35	24	25	26	27	37	27	3923505660	5171620400	4611185700	4738882000	4036791810	4280741890	4726594600	4315298300	1389243900	1519687040	1455945600	1434020990
sp|O54879|HMGB3_MOUSE	O54879	HMGB3_MOUSE	Hmgb3	200	Mus musculus OX=10090	1:Experimental evidence at protein level	High mobility group protein B3	1	0.999	6	11	11	24	0	0	3	3	2	1	1	1	0	0	3	3	2	1	1	1	0	0	5	6	4	3	3	3	0	39175972	328032352	331124640	197669760	70894656	162413696	157496176	0	0	107408568	113791912
sp|O54890|ITB3_MOUSE	O54890	ITB3_MOUSE	Itgb3	787	Mus musculus OX=10090	1:Experimental evidence at protein level	Integrin beta-3	1	0.999	22	446	430	446	56	52	47	61	57	57	58	58	54	50	45	59	55	55	56	56	56	52	47	61	57	57	58	58	29644548100	24244127700	20581335000	25075652600	17829605400	24622512100	21633058800	34127583200	12199005200	11805840400	11673321500	11551205400
sp|O54891|LEG6_MOUSE	O54891	LEG6_MOUSE	Lgals6	301	Mus musculus OX=10090	2:Experimental evidence at transcript level	Galectin-6	0.9454	0.9972	3	10	10	28	2	1	2	1	1	1	1	1	2	1	2	1	1	1	1	1	4	3	4	3	4	3	3	4	74695792	63031500	90410008	66085996	63169736	66568928	61608136	67000992	0	0	0	0
sp|O54901|OX2G_MOUSE	O54901	OX2G_MOUSE	Cd200	278	Mus musculus OX=10090	1:Experimental evidence at protein level	OX-2 membrane glycoprotein	1	0.999	3	53	53	53	6	7	8	7	9	6	6	4	6	7	8	7	9	6	6	4	6	7	8	7	9	6	6	4	500439936	950027010	1138368130	1112829700	881343230	1090567170	1076763900	537647490	467570752	831299330	837341380	952095740
sp|O54909|RDH16_MOUSE	O54909	RDH16_MOUSE	Rdh16	317	Mus musculus OX=10090	1:Experimental evidence at protein level	Retinol dehydrogenase 16	0.9797	0.999	1	2	2	2	1	1	0	0	0	0	0	0	1	1	0	0	0	0	0	0	1	1	0	0	0	0	0	0	26032576	29463340	25587800	27795492	0	17915454	0	0	0	0	0	0
sp|O54910|IKBE_MOUSE	O54910	IKBE_MOUSE	Nfkbie	364	Mus musculus OX=10090	1:Experimental evidence at protein level	NF-kappa-B inhibitor epsilon	1	0.999	11	137	137	137	17	17	16	16	19	17	18	17	17	17	16	16	19	17	18	17	17	17	16	16	19	17	18	17	2056390780	2166715650	1818961280	1588630400	1684514940	2026007420	3017858560	3051090430	651731330	617963650	671513730	630887940
sp|O54916|REPS1_MOUSE	O54916	REPS1_MOUSE	Reps1	795	Mus musculus OX=10090	1:Experimental evidence at protein level	RalBP1-associated Eps domain-containing protein 1	1	0.999	10	120	120	135	13	13	17	15	17	14	15	16	13	13	17	15	17	14	15	16	15	15	19	16	19	16	17	18	2193792260	2722659580	3142127100	3083508480	2234818560	2089507580	2830175740	2235353090	1171828100	1220939260	1174211200	1141464060
sp|O54918|B2L11_MOUSE	O54918	B2L11_MOUSE	Bcl2l11	196	Mus musculus OX=10090	1:Experimental evidence at protein level	Bcl-2-like protein 11	1	0.999	5	31	31	31	4	5	3	1	5	3	3	7	4	5	3	1	5	3	3	7	4	5	3	1	5	3	3	7	378127552	355343808	264721536	290211136	344624064	371264096	377062528	492300736	149772528	137568240	107067792	117728816
sp|O54931|AKAP2_MOUSE	O54931	AKAP2_MOUSE	Akap2	893	Mus musculus OX=10090	1:Experimental evidence at protein level	A-kinase anchor protein 2	1	0.999	15	258	258	258	33	36	27	32	31	32	34	33	33	36	27	32	31	32	34	33	33	36	27	32	31	32	34	33	6633736200	9229966300	7861693400	7668105200	6585249800	7800388100	8144456700	6681254400	2846899710	3344030460	3006696450	3092850180
sp|O54940|BNIP2_MOUSE	O54940	BNIP2_MOUSE	Bnip2	326	Mus musculus OX=10090	1:Experimental evidence at protein level	BCL2/adenovirus E1B 19 kDa protein-interacting protein 2	1	0.999	5	36	36	36	3	7	3	5	5	5	5	3	3	7	3	5	5	5	5	3	3	7	3	5	5	5	5	3	308962784	387304928	467399616	318407616	958663620	388063232	927410180	355033792	186377920	232511536	202283040	211728880
sp|O54941|SMCE1_MOUSE	O54941	SMCE1_MOUSE	Smarce1	411	Mus musculus OX=10090	1:Experimental evidence at protein level	SWI/SNF-related matrix-associated actin-dependent regulator of chromatin subfamily E member 1	1	0.999	14	232	232	232	20	28	42	42	29	23	26	22	20	28	42	42	29	23	26	22	20	28	42	42	29	23	26	22	2900700930	4092128000	6502027300	6053041200	3699300350	3009232380	3970782720	2809654270	1019681150	1235419010	1134656260	1276776450
sp|O54943|PER2_MOUSE	O54943	PER2_MOUSE	Per2	1257	Mus musculus OX=10090	1:Experimental evidence at protein level	Period circadian protein homolog 2	0.955	0.9977	1	7	7	7	0	0	2	0	1	2	1	1	0	0	2	0	1	2	1	1	0	0	2	0	1	2	1	1	172244976	162558624	214629744	0	133198280	168549216	149348544	96456736	0	0	0	0
sp|O54946|DNJB6_MOUSE	O54946	DNJB6_MOUSE	Dnajb6	365	Mus musculus OX=10090	1:Experimental evidence at protein level	DnaJ homolog subfamily B member 6	1	0.999	11	152	137	152	12	19	20	16	25	19	23	18	10	17	19	14	23	17	21	16	12	19	20	16	25	19	23	18	1636138110	1435964030	1633900160	1406072060	1632450820	1533500030	1511548420	1910895490	666338110	737881470	664257150	665660220
sp|O54949|NLK_MOUSE	O54949	NLK_MOUSE	Nlk	527	Mus musculus OX=10090	1:Experimental evidence at protein level	Serine/threonine-protein kinase NLK	1	0.999	4	3	3	4	0	0	1	1	0	0	1	0	0	0	1	1	0	0	1	0	0	0	1	2	0	0	1	0	79697232	85579288	69119776	122708048	0	89990704	68714976	0	0	0	0	0
sp|O54950|AAKG1_MOUSE	O54950	AAKG1_MOUSE	Prkag1	330	Mus musculus OX=10090	1:Experimental evidence at protein level	5'-AMP-activated protein kinase subunit gamma-1	1	0.999	7	29	29	29	4	6	5	2	3	5	1	3	4	6	5	2	3	5	1	3	4	6	5	2	3	5	1	3	299204864	289782176	304205088	260617744	267404224	250217488	207418816	296478208	152473984	145262496	143597296	137702432
sp|O54957|LAT_MOUSE	O54957	LAT_MOUSE	Lat	242	Mus musculus OX=10090	1:Experimental evidence at protein level	Linker for activation of T-cells family member 1	1	0.999	6	67	67	67	10	9	8	8	7	8	8	9	10	9	8	8	7	8	8	9	10	9	8	8	7	8	8	9	2126499710	2126487040	1748806910	1638239490	1570158980	2075994500	1501776640	1756846720	1471314820	1521944830	1380358660	1388924670
sp|O54962|BAF_MOUSE	O54962	BAF_MOUSE	Banf1	89	Mus musculus OX=10090	1:Experimental evidence at protein level	Barrier-to-autointegration factor	1	0.999	3	63	63	63	6	11	7	8	6	6	9	10	6	11	7	8	6	6	9	10	6	11	7	8	6	6	9	10	1598444030	1717633410	2149928960	2227067900	1286855300	1614082050	1856498690	2209536510	1011151100	1018246210	1312640380	1408108290
sp|O54965|RNF13_MOUSE	O54965	RNF13_MOUSE	Rnf13	381	Mus musculus OX=10090	1:Experimental evidence at protein level	E3 ubiquitin-protein ligase RNF13	1	0.999	3	14	14	14	3	4	3	3	0	0	0	1	3	4	3	3	0	0	0	1	3	4	3	3	0	0	0	1	468122176	466387712	419520192	377904000	224043312	74725912	116811360	92785368	195475152	192766464	181389072	155253696
sp|O54967|ACK1_MOUSE	O54967	ACK1_MOUSE	Tnk2	1055	Mus musculus OX=10090	1:Experimental evidence at protein level	Activated CDC42 kinase 1	1	0.999	12	58	58	58	4	7	6	8	9	9	6	9	4	7	6	8	9	9	6	9	4	7	6	8	9	9	6	9	376500672	319935872	353004544	506930016	399350400	342583104	474725760	467084928	196318048	207493760	181413200	201334128
sp|O54972|MTG16_MOUSE	O54972	MTG16_MOUSE	Cbfa2t3	620	Mus musculus OX=10090	1:Experimental evidence at protein level	Protein CBFA2T3	1	0.999	3	24	24	24	2	2	3	3	5	3	3	3	2	2	3	3	5	3	3	3	2	2	3	3	5	3	3	3	209210272	305051360	294202784	402185216	344920704	319676576	261026208	238665744	148540592	148311248	154655952	185419760
sp|O54983|CRYM_MOUSE	O54983	CRYM_MOUSE	Crym	313	Mus musculus OX=10090	1:Experimental evidence at protein level	Ketimine reductase mu-crystallin	1	0.999	6	27	27	27	4	3	4	2	3	3	4	4	4	3	4	2	3	3	4	4	4	3	4	2	3	3	4	4	412217760	395768000	429551296	123228504	379342336	322750432	386938400	591734530	227565264	242892912	229271968	0
sp|O54984|GET3_MOUSE	O54984	GET3_MOUSE	Get3	348	Mus musculus OX=10090	1:Experimental evidence at protein level	ATPase GET3	1	0.999	12	94	94	94	11	12	13	12	11	13	14	8	11	12	13	12	11	13	14	8	11	12	13	12	11	13	14	8	1240541060	1344283390	1358846850	1045035260	1682314240	1100016640	1644944640	841425540	423873120	406801376	418318400	405313376
sp|O54988|SLK_MOUSE	O54988	SLK_MOUSE	Slk	1233	Mus musculus OX=10090	1:Experimental evidence at protein level	STE20-like serine/threonine-protein kinase	1	0.999	23	282	282	282	34	38	38	36	39	36	30	31	34	38	38	36	39	36	30	31	34	38	38	36	39	36	30	31	6941300200	6610306600	5729667100	6238662700	5484529700	5372108800	4573892100	5578441700	1999903740	2056318080	2000837250	2252040960
sp|O54998|FKBP7_MOUSE	O54998	FKBP7_MOUSE	Fkbp7	218	Mus musculus OX=10090	1:Experimental evidence at protein level	Peptidyl-prolyl cis-trans isomerase FKBP7	1	0.999	3	18	18	18	2	3	2	2	2	3	2	2	2	3	2	2	2	3	2	2	2	3	2	2	2	3	2	2	146830496	97404024	140160512	112192576	129050816	117750688	113947688	147542528	84178056	58990740	80305584	67856224
sp|O55013|TPPC3_MOUSE	O55013	TPPC3_MOUSE	Trappc3	180	Mus musculus OX=10090	1:Experimental evidence at protein level	Trafficking protein particle complex subunit 3	1	0.999	2	35	35	35	3	5	3	3	6	4	5	6	3	5	3	3	6	4	5	6	3	5	3	3	6	4	5	6	536433184	651193410	409101600	376550720	644095360	590618880	962625020	832029440	324541312	443320672	190708880	242807952
sp|O55022|PGRC1_MOUSE	O55022	PGRC1_MOUSE	Pgrmc1	195	Mus musculus OX=10090	1:Experimental evidence at protein level	Membrane-associated progesterone receptor component 1	1	0.999	14	199	199	199	27	24	25	23	22	25	30	23	27	24	25	23	22	25	30	23	27	24	25	23	22	25	30	23	3816594180	4389549600	3278705150	3308739070	2871778300	4282703870	4003748350	5385333800	1076060420	1216481920	949673090	905258880
sp|O55023|IMPA1_MOUSE	O55023	IMPA1_MOUSE	Impa1	277	Mus musculus OX=10090	1:Experimental evidence at protein level	Inositol monophosphatase 1	1	0.999	15	270	270	270	38	30	29	32	34	38	36	33	38	30	29	32	34	38	36	33	38	30	29	32	34	38	36	33	4981017100	4461643800	4557780000	4245464320	4045730820	4319413200	4461049900	3825966590	1385503100	1295742080	1368394240	1268880510
sp|O55026|ENTP2_MOUSE	O55026	ENTP2_MOUSE	Entpd2	495	Mus musculus OX=10090	1:Experimental evidence at protein level	Ectonucleoside triphosphate diphosphohydrolase 2	1	0.999	7	39	39	39	2	5	4	4	4	6	7	7	2	5	4	4	4	6	7	7	2	5	4	4	4	6	7	7	342422656	547131390	327673728	304448544	416807136	479790624	359993792	488390176	185682640	261061504	191337952	172269760
sp|O55028|BCKD_MOUSE	O55028	BCKD_MOUSE	Bckdk	412	Mus musculus OX=10090	1:Experimental evidence at protein level	[3-methyl-2-oxobutanoate dehydrogenase [lipoamide]] kinase, mitochondrial	1	0.999	10	57	57	57	5	8	9	8	7	6	8	6	5	8	9	8	7	6	8	6	5	8	9	8	7	6	8	6	308404160	256312400	415997568	286921792	367293984	308966208	494407104	262217408	89531304	93897688	110829120	94906408
sp|O55029|COPB2_MOUSE	O55029	COPB2_MOUSE	Copb2	905	Mus musculus OX=10090	1:Experimental evidence at protein level	Coatomer subunit beta'	1	0.999	30	317	317	317	44	39	44	41	34	39	40	36	44	39	44	41	34	39	40	36	44	39	44	41	34	39	40	36	10942560300	8860919800	10768392200	9427159000	6505275900	8746262500	8401110000	8917974000	5620728300	5188599300	5285353500	4360100400
sp|O55033|NCK2_MOUSE	O55033	NCK2_MOUSE	Nck2	380	Mus musculus OX=10090	1:Experimental evidence at protein level	Cytoplasmic protein NCK2	1	0.999	8	87	87	87	10	10	11	12	10	9	12	13	10	10	11	12	10	9	12	13	10	10	11	12	10	9	12	13	1538764930	1568468350	1657887490	1832515580	1757899010	1637937150	1815827070	2107436670	841882750	880133380	891488640	921360580
sp|O55047|TLK2_MOUSE	O55047	TLK2_MOUSE	Tlk2	718	Mus musculus OX=10090	1:Experimental evidence at protein level	Serine/threonine-protein kinase tousled-like 2	1	0.999	9	59	15	59	8	7	9	9	8	7	6	5	2	1	4	3	1	2	1	1	8	7	9	9	8	7	6	5	655650820	787338500	682712580	713586820	726033660	702672130	988141890	798151040	282635328	281068544	245088368	297588736
sp|O55057|PDE6D_MOUSE	O55057	PDE6D_MOUSE	Pde6d	150	Mus musculus OX=10090	1:Experimental evidence at protein level	Retinal rod rhodopsin-sensitive cGMP 3',5'-cyclic phosphodiesterase subunit delta	1	0.999	3	14	14	14	2	1	1	1	1	4	1	3	2	1	1	1	1	4	1	3	2	1	1	1	1	4	1	3	144234864	113434216	0	103493976	190827952	192954144	99795880	171414944	73608840	0	0	0
sp|O55060|TPMT_MOUSE	O55060	TPMT_MOUSE	Tpmt	240	Mus musculus OX=10090	1:Experimental evidence at protein level	Thiopurine S-methyltransferase	1	0.999	3	17	17	17	2	3	2	2	1	1	3	3	2	3	2	2	1	1	3	3	2	3	2	2	1	1	3	3	142175120	157780288	144739808	128717696	149579216	156771968	145583408	76434224	85596544	90589584	87342568	77745696
sp|O55070|DNSL3_MOUSE	O55070	DNSL3_MOUSE	Dnase1l3	310	Mus musculus OX=10090	1:Experimental evidence at protein level	Deoxyribonuclease gamma	1	0.999	4	18	18	18	2	2	1	2	2	3	2	4	2	2	1	2	2	3	2	4	2	2	1	2	2	3	2	4	51610020	39260560	53334672	88362040	67773792	51405680	22865000	121626256	32520796	30000440	38734080	33980044
sp|O55091|IMPCT_MOUSE	O55091	IMPCT_MOUSE	Impact	318	Mus musculus OX=10090	1:Experimental evidence at protein level	Protein IMPACT	0.9996	0.999	2	9	9	9	2	2	1	1	1	0	2	0	2	2	1	1	1	0	2	0	2	2	1	1	1	0	2	0	64542168	0	22555328	0	0	0	45132384	0	0	0	0	0
sp|O55098|STK10_MOUSE	O55098	STK10_MOUSE	Stk10	966	Mus musculus OX=10090	1:Experimental evidence at protein level	Serine/threonine-protein kinase 10	1	0.999	39	823	823	823	108	107	106	101	98	103	104	96	108	107	106	101	98	103	104	96	108	107	106	101	98	103	104	96	34475643000	48030859000	42028294000	36950733000	32171272200	31182217200	33370853400	26220994600	10890019800	11124991000	10841571300	10156238800
sp|O55101|SNG2_MOUSE	O55101	SNG2_MOUSE	Syngr2	224	Mus musculus OX=10090	2:Experimental evidence at transcript level	Synaptogyrin-2	0.9784	0.9989	1	3	3	3	0	1	0	0	0	0	0	2	0	1	0	0	0	0	0	2	0	1	0	0	0	0	0	2	0	107983528	0	0	0	0	0	86595488	0	0	0	0
sp|O55106|STRN_MOUSE	O55106	STRN_MOUSE	Strn	780	Mus musculus OX=10090	1:Experimental evidence at protein level	Striatin	1	0.999	28	374	286	374	42	51	47	47	52	45	49	41	35	41	35	34	35	35	37	34	42	51	47	47	52	45	49	41	13466769400	17418301400	13042311200	12179932200	14138101800	12731791400	13030609900	11177151500	3871849730	3888547580	3849931260	3803894530
sp|O55125|NIPS1_MOUSE	O55125	NIPS1_MOUSE	Nipsnap1	284	Mus musculus OX=10090	1:Experimental evidence at protein level	Protein NipSnap homolog 1	1	0.999	10	134	134	134	17	17	14	18	18	16	16	18	17	17	14	18	18	16	16	18	17	17	14	18	18	16	16	18	3335287810	3775751680	2599458820	3135885570	2748282110	2871965950	3095012100	3597016580	1389123840	1393537020	1207942910	1186223490
sp|O55126|NIPS2_MOUSE	O55126	NIPS2_MOUSE	Nipsnap2	281	Mus musculus OX=10090	1:Experimental evidence at protein level	Protein NipSnap homolog 2	1	0.999	5	98	98	98	13	16	11	12	11	12	9	14	13	16	11	12	11	12	9	14	13	16	11	12	11	12	9	14	4323914200	7873446900	3424565500	4032265980	3900231170	3944375550	2395165440	4037524220	3727477250	4622468600	3468733180	3527360770
sp|O55128|SAP18_MOUSE	O55128	SAP18_MOUSE	Sap18	153	Mus musculus OX=10090	1:Experimental evidence at protein level	Histone deacetylase complex subunit SAP18	1	0.999	4	103	103	103	12	13	11	13	13	12	15	14	12	13	11	13	13	12	15	14	12	13	11	13	13	12	15	14	3590225410	4076848130	3389296900	3355183870	3964667900	4047454460	3290400510	3570940420	1618744060	1983904900	1539062020	2130982660
sp|O55131|SEPT7_MOUSE	O55131	SEPT7_MOUSE	Septin7	436	Mus musculus OX=10090	1:Experimental evidence at protein level	Septin-7	1	0.999	26	586	586	594	58	64	109	84	79	60	74	58	58	64	109	84	79	60	74	58	59	65	110	85	80	61	75	59	15548470300	22997899300	44770402000	29516445700	18694508500	11104610300	14567795700	12723591200	7942699000	7705258500	8613554200	7328993800
sp|O55134|PCD12_MOUSE	O55134	PCD12_MOUSE	Pcdh12	1180	Mus musculus OX=10090	1:Experimental evidence at protein level	Protocadherin-12	1	0.999	8	61	61	61	5	9	6	10	7	7	10	7	5	9	6	10	7	7	10	7	5	9	6	10	7	7	10	7	583994370	1414320510	676668800	1082295170	506015808	1090651140	2340136450	1504434300	273708576	496382176	265049184	351370496
sp|O55135|IF6_MOUSE	O55135	IF6_MOUSE	Eif6	245	Mus musculus OX=10090	1:Experimental evidence at protein level	Eukaryotic translation initiation factor 6	1	0.999	12	187	187	187	24	28	23	22	23	22	23	22	24	28	23	22	23	22	23	22	24	28	23	22	23	22	23	22	8605799400	8260598300	8869465100	7722085900	7402770900	7846986200	8422684200	5972978700	6784948700	6004892700	6753588200	5808117800
sp|O55137|ACOT1_MOUSE	O55137	ACOT1_MOUSE	Acot1	419	Mus musculus OX=10090	1:Experimental evidence at protein level	Acyl-coenzyme A thioesterase 1	0.996	0.999	8	25	10	103	2	3	3	4	3	3	4	3	1	1	1	2	1	1	2	1	12	14	11	14	13	11	14	14	381020736	342126144	224460160	296460608	404565216	343332480	400337600	338886944	233523808	205143632	137722320	176662448
sp|O55142|RL35A_MOUSE	O55142	RL35A_MOUSE	Rpl35a	110	Mus musculus OX=10090	1:Experimental evidence at protein level	60S ribosomal protein L35a	1	0.999	19	414	414	414	50	49	55	59	53	56	50	42	50	49	55	59	53	56	50	42	50	49	55	59	53	56	50	42	21253664800	22988994600	39288762000	42724626000	24763443200	22758152200	24333539300	11647311900	15199498200	15005960200	14578530300	15502106600
sp|O55143|AT2A2_MOUSE	O55143	AT2A2_MOUSE	Atp2a2	1044	Mus musculus OX=10090	1:Experimental evidence at protein level	Sarcoplasmic/endoplasmic reticulum calcium ATPase 2	1	0.999	34	505	372	586	62	64	61	64	62	65	64	63	47	47	46	46	45	48	46	47	72	73	70	75	74	74	73	75	33256951800	21831438300	18558951400	20295669800	19378495500	19861692400	19945955300	17142659100	7669225000	8701125600	7190950400	7676643800
sp|O55176|PJA1_MOUSE	O55176	PJA1_MOUSE	Pja1	578	Mus musculus OX=10090	1:Experimental evidence at protein level	E3 ubiquitin-protein ligase Praja-1	1	0.999	3	14	14	14	1	2	1	2	1	2	1	4	1	2	1	2	1	2	1	4	1	2	1	2	1	2	1	4	42146048	44245960	19518832	56019748	25419316	49180440	23399528	49992712	22349410	23613754	0	30221190
sp|O55186|CD59A_MOUSE	O55186	CD59A_MOUSE	Cd59a	123	Mus musculus OX=10090	2:Experimental evidence at transcript level	CD59A glycoprotein	1	0.999	3	6	6	6	0	1	3	2	0	0	0	0	0	1	3	2	0	0	0	0	0	1	3	2	0	0	0	0	0	0	192536176	67530376	0	0	0	0	0	0	0	0
sp|O55187|CBX4_MOUSE	O55187	CBX4_MOUSE	Cbx4	551	Mus musculus OX=10090	1:Experimental evidence at protein level	E3 SUMO-protein ligase CBX4	1	0.999	7	59	59	59	6	8	9	8	7	6	7	8	6	8	9	8	7	6	7	8	6	8	9	8	7	6	7	8	459086272	548602750	460914592	573819710	460692832	313477728	596395010	336088608	204944144	194213056	211039328	217368288
sp|O55201|SPT5H_MOUSE	O55201	SPT5H_MOUSE	Supt5h	1082	Mus musculus OX=10090	1:Experimental evidence at protein level	Transcription elongation factor SPT5	1	0.999	36	626	626	626	76	76	80	78	82	81	76	77	76	76	80	78	82	81	76	77	76	76	80	78	82	81	76	77	17370628100	21750134800	18276212700	18389465100	17334100000	17042240500	17723693100	13760773100	3058836480	2916944900	3024699650	2956183810
sp|O55222|ILK_MOUSE	O55222	ILK_MOUSE	Ilk	452	Mus musculus OX=10090	1:Experimental evidence at protein level	Integrin-linked protein kinase	1	0.999	23	561	561	561	64	72	67	69	76	70	69	74	64	72	67	69	76	70	69	74	64	72	67	69	76	70	69	74	18243160100	22138896400	20815061000	20546371600	22513868800	21615992800	21093369900	20513638400	5908822500	6676461100	5822837800	5587996700
sp|O55229|CHKB_MOUSE	O55229	CHKB_MOUSE	Chkb	394	Mus musculus OX=10090	1:Experimental evidence at protein level	Choline/ethanolamine kinase	1	0.999	10	138	138	138	15	19	16	18	21	15	20	14	15	19	16	18	21	15	20	14	15	19	16	18	21	15	20	14	1865058820	2074841980	1581750140	1531958660	1701279230	1743296640	2407594500	1834767490	653331520	712393600	591129790	594048450
sp|O55234|PSB5_MOUSE	O55234	PSB5_MOUSE	Psmb5	264	Mus musculus OX=10090	1:Experimental evidence at protein level	Proteasome subunit beta type-5	1	0.999	7	80	80	80	10	11	10	11	9	9	11	9	10	11	10	11	9	9	11	9	10	11	10	11	9	9	11	9	775531650	629214140	712889790	1044038720	570405380	630940480	618548990	698288770	277363296	216819248	255008832	294612672
sp|O55236|MCE1_MOUSE	O55236	MCE1_MOUSE	Rngtt	597	Mus musculus OX=10090	1:Experimental evidence at protein level	mRNA-capping enzyme	1	0.999	15	153	153	153	16	21	19	23	22	17	23	12	16	21	19	23	22	17	23	12	16	21	19	23	22	17	23	12	2547431940	2672025860	1741266940	3902579200	2021182210	2889232900	3541500420	1486827780	1138592380	1361280900	1173760900	1139887620
sp|O55242|SGMR1_MOUSE	O55242	SGMR1_MOUSE	Sigmar1	223	Mus musculus OX=10090	1:Experimental evidence at protein level	Sigma non-opioid intracellular receptor 1	1	0.999	1	32	32	32	4	5	4	3	4	5	3	4	4	5	4	3	4	5	3	4	4	5	4	3	4	5	3	4	335709632	385140704	337165312	329312768	380952576	354918528	411926400	382673536	248052544	282227968	247602944	241829104
sp|O70126|AURKB_MOUSE	O70126	AURKB_MOUSE	Aurkb	345	Mus musculus OX=10090	1:Experimental evidence at protein level	Aurora kinase B	1	0.999	3	5	5	5	1	0	0	4	0	0	0	0	1	0	0	4	0	0	0	0	1	0	0	4	0	0	0	0	81484152	98019608	0	215658640	61543452	131961856	0	51383480	48466460	53782396	0	166666528
sp|O70133|DHX9_MOUSE	O70133	DHX9_MOUSE	Dhx9	1380	Mus musculus OX=10090	1:Experimental evidence at protein level	ATP-dependent RNA helicase A	1	0.999	67	1087	1072	1087	133	143	140	136	139	130	138	128	132	141	138	134	137	128	136	126	133	143	140	136	139	130	138	128	42152129000	46012580000	37178552000	36844229000	33667907600	38695436000	38816096000	40248173000	7193547800	7112626700	6869714900	6721367600
sp|O70138|MMP8_MOUSE	O70138	MMP8_MOUSE	Mmp8	465	Mus musculus OX=10090	2:Experimental evidence at transcript level	Neutrophil collagenase	1	0.999	9	140	140	140	19	21	18	20	16	16	12	18	19	21	18	20	16	16	12	18	19	21	18	20	16	16	12	18	2405163260	3378401790	2633974020	3399402750	2347316220	1939045120	1723350400	2324003070	988063740	1200927360	958164740	1242390780
sp|O70139|IPKG_MOUSE	O70139	IPKG_MOUSE	Pkig	76	Mus musculus OX=10090	1:Experimental evidence at protein level	cAMP-dependent protein kinase inhibitor gamma	0.9996	0.999	2	13	13	13	1	1	2	2	2	1	2	2	1	1	2	2	2	1	2	2	1	1	2	2	2	1	2	2	55801860	73555648	507367168	525825408	411185152	142673680	504399648	537479620	0	0	352565792	401341248
sp|O70145|NCF2_MOUSE	O70145	NCF2_MOUSE	Ncf2	525	Mus musculus OX=10090	1:Experimental evidence at protein level	Neutrophil cytosol factor 2	1	0.999	18	152	152	152	21	19	21	21	19	16	19	16	21	19	21	21	19	16	19	16	21	19	21	21	19	16	19	16	2036725500	1972276220	2287975170	1735539840	1865492220	1418291580	1917133700	1414801150	348274976	357750752	325591680	292980992
sp|O70152|DPM1_MOUSE	O70152	DPM1_MOUSE	Dpm1	260	Mus musculus OX=10090	1:Experimental evidence at protein level	Dolichol-phosphate mannosyltransferase subunit 1	1	0.999	8	68	68	68	8	9	9	8	7	8	10	9	8	9	9	8	7	8	10	9	8	9	9	8	7	8	10	9	1097326340	1011778300	831183740	811506620	941766910	1113974780	828148100	1349085820	318428672	317467968	308822016	270553056
sp|O70157|TOP3A_MOUSE	O70157	TOP3A_MOUSE	Top3a	1003	Mus musculus OX=10090	2:Experimental evidence at transcript level	DNA topoisomerase 3-alpha	1	0.9988	6	15	15	22	2	4	2	1	2	2	1	1	2	4	2	1	2	2	1	1	3	5	3	2	3	3	1	2	277589184	438115264	326664544	235586688	371284160	251410352	169215312	166855152	152917552	202443296	148580448	243470944
sp|O70161|PI51C_MOUSE	O70161	PI51C_MOUSE	Pip5k1c	661	Mus musculus OX=10090	1:Experimental evidence at protein level	Phosphatidylinositol 4-phosphate 5-kinase type-1 gamma	1	0.999	5	34	20	34	3	4	5	3	3	5	6	5	2	2	3	1	2	3	4	3	3	4	5	3	3	5	6	5	1156479620	887153470	754321860	678854210	884070660	922466240	1126644220	954768700	729302340	673660030	661740860	674875200
sp|O70165|FCN1_MOUSE	O70165	FCN1_MOUSE	Fcn1	334	Mus musculus OX=10090	1:Experimental evidence at protein level	Ficolin-1	1	0.999	6	41	41	41	6	5	6	5	3	6	5	5	6	5	6	5	3	6	5	5	6	5	6	5	3	6	5	5	137378240	197212944	158394976	114084024	133776560	214398912	198249696	129437520	73225192	70468424	86286848	65785612
sp|O70172|PI42A_MOUSE	O70172	PI42A_MOUSE	Pip4k2a	405	Mus musculus OX=10090	1:Experimental evidence at protein level	Phosphatidylinositol 5-phosphate 4-kinase type-2 alpha	1	0.999	13	158	91	158	17	20	20	20	22	19	24	16	11	12	12	10	11	12	13	10	17	20	20	20	22	19	24	16	5726136800	8147892700	5622088200	6767637000	4923677200	5709391400	6842883100	4297053700	2305579520	2296710140	2381277180	2721294080
sp|O70194|EIF3D_MOUSE	O70194	EIF3D_MOUSE	Eif3d	548	Mus musculus OX=10090	1:Experimental evidence at protein level	Eukaryotic translation initiation factor 3 subunit D	1	0.999	33	637	637	637	78	80	76	95	78	82	79	69	78	80	76	95	78	82	79	69	78	80	76	95	78	82	79	69	37747433000	22830811100	22963075100	26974578700	23503806500	24106035200	20860043300	22029875200	11906237400	11187375100	11345340400	12958692400
sp|O70200|AIF1_MOUSE	O70200	AIF1_MOUSE	Aif1	147	Mus musculus OX=10090	1:Experimental evidence at protein level	Allograft inflammatory factor 1	1	0.999	3	21	21	21	2	2	4	3	2	3	2	3	2	2	4	3	2	3	2	3	2	2	4	3	2	3	2	3	446598976	482128128	537036030	587722180	490828384	693868480	343735712	601717250	240371808	262093200	245278816	282709568
sp|O70209|PDLI3_MOUSE	O70209	PDLI3_MOUSE	Pdlim3	316	Mus musculus OX=10090	1:Experimental evidence at protein level	PDZ and LIM domain protein 3	1	0.999	12	137	137	137	16	18	16	15	20	17	19	16	16	18	16	15	20	17	19	16	16	18	16	15	20	17	19	16	2500969730	3388875520	2500302850	2311529730	3586786050	3696667390	3235633410	4018086660	1240739330	1676038910	1223324800	1136178300
sp|O70228|ATP9A_MOUSE	O70228	ATP9A_MOUSE	Atp9a	1047	Mus musculus OX=10090	1:Experimental evidence at protein level	Probable phospholipid-transporting ATPase IIA	1	0.999	4	15	15	34	2	2	1	2	2	2	2	2	2	2	1	2	2	2	2	2	4	4	3	3	5	5	5	5	149205088	155694960	105568256	169261888	214936096	221312304	178752464	233734976	81764280	84172272	0	93393928
sp|O70230|ZN143_MOUSE	O70230	ZN143_MOUSE	Znf143	638	Mus musculus OX=10090	1:Experimental evidence at protein level	Zinc finger protein 143	1	0.999	3	15	15	15	1	2	2	1	4	2	3	0	1	2	2	1	4	2	3	0	1	2	2	1	4	2	3	0	28756274	34131808	88592616	92462848	97611680	30165948	61495512	0	0	0	43942352	50401688
sp|O70237|GFI1B_MOUSE	O70237	GFI1B_MOUSE	Gfi1b	330	Mus musculus OX=10090	1:Experimental evidence at protein level	Zinc finger protein Gfi-1b	0.9797	0.999	2	3	2	3	1	0	0	2	0	0	0	0	1	0	0	1	0	0	0	0	1	0	0	2	0	0	0	0	22866794	0	9244073	60824760	0	0	0	0	0	0	0	0
sp|O70250|PGAM2_MOUSE	O70250	PGAM2_MOUSE	Pgam2	253	Mus musculus OX=10090	1:Experimental evidence at protein level	Phosphoglycerate mutase 2	0.9853	0.9899	8	3	3	23	0	0	1	0	2	0	0	0	0	0	1	0	2	0	0	0	0	0	10	0	13	0	0	0	82253448	71830112	0	0	176334720	69383576	40525480	63219916	0	0	0	0
sp|O70251|EF1B_MOUSE	O70251	EF1B_MOUSE	Eef1b	225	Mus musculus OX=10090	1:Experimental evidence at protein level	Elongation factor 1-beta	1	0.999	7	37	37	37	4	6	2	5	4	6	7	3	4	6	2	5	4	6	7	3	4	6	2	5	4	6	7	3	26392878	312487040	157643824	114995352	101221880	276785728	363177664	28504890	0	157290448	146547760	169018480
sp|O70252|HMOX2_MOUSE	O70252	HMOX2_MOUSE	Hmox2	315	Mus musculus OX=10090	1:Experimental evidence at protein level	Heme oxygenase 2	1	0.999	10	248	248	248	33	28	32	30	32	29	35	29	33	28	32	30	32	29	35	29	33	28	32	30	32	29	35	29	7834416600	7122537000	7689422300	8378764300	9193083900	7936525300	6950754800	7461802500	5740811800	5875445200	5922100700	5587183600
sp|O70258|SGCE_MOUSE	O70258	SGCE_MOUSE	Sgce	437	Mus musculus OX=10090	1:Experimental evidence at protein level	Epsilon-sarcoglycan	1	0.999	5	30	30	30	2	3	3	2	4	5	3	8	2	3	3	2	4	5	3	8	2	3	3	2	4	5	3	8	240024128	344538944	287987040	135893424	334600992	256684560	194710336	384022112	99518224	141475840	83265720	79776904
sp|O70274|TP4A2_MOUSE	O70274	TP4A2_MOUSE	Ptp4a2	167	Mus musculus OX=10090	1:Experimental evidence at protein level	Protein tyrosine phosphatase type IVA 2	1	0.999	3	10	8	10	2	1	2	1	1	2	0	1	1	1	2	1	1	1	0	1	2	1	2	1	1	2	0	1	84461432	54876768	58003572	41536660	0	74017784	0	51889588	0	0	0	0
sp|O70279|ESS2_MOUSE	O70279	ESS2_MOUSE	Ess2	479	Mus musculus OX=10090	1:Experimental evidence at protein level	Splicing factor ESS-2 homolog	1	0.999	4	30	30	30	3	5	3	3	5	3	6	2	3	5	3	3	5	3	6	2	3	5	3	3	5	3	6	2	520058816	548940160	422305440	333303328	535097440	559080640	833315200	456943392	314373760	321749632	283335712	274563072
sp|O70281|TPST1_MOUSE	O70281	TPST1_MOUSE	Tpst1	370	Mus musculus OX=10090	1:Experimental evidence at protein level	Protein-tyrosine sulfotransferase 1	1	0.9987	2	2	2	2	0	0	0	1	0	0	1	0	0	0	0	1	0	0	1	0	0	0	0	1	0	0	1	0	711276160	686107650	409203072	916994940	410635200	748586430	685140930	1486073220	0	0	0	803639490
sp|O70293|GRK6_MOUSE	O70293	GRK6_MOUSE	Grk6	576	Mus musculus OX=10090	1:Experimental evidence at protein level	G protein-coupled receptor kinase 6	1	0.999	21	232	144	232	30	36	27	31	33	26	27	22	19	21	15	18	20	18	19	14	30	36	27	31	33	26	27	22	4951100400	5277361200	4659425800	4515551700	3913985790	3905946880	4402533900	4435840000	1159875200	1077103870	1027448900	1037162370
sp|O70305|ATX2_MOUSE	O70305	ATX2_MOUSE	Atxn2	1285	Mus musculus OX=10090	1:Experimental evidence at protein level	Ataxin-2	1	0.999	14	116	116	116	14	17	16	16	11	12	15	15	14	17	16	16	11	12	15	15	14	17	16	16	11	12	15	15	2086600060	2207100670	2375116290	3272291580	1621463940	1948277380	1937770110	2406237700	1430515580	1315804160	1412638080	1724118910
sp|O70309|ITB5_MOUSE	O70309	ITB5_MOUSE	Itgb5	798	Mus musculus OX=10090	1:Experimental evidence at protein level	Integrin beta-5	1	0.999	16	112	98	112	13	16	15	11	14	12	15	16	11	14	13	10	12	10	14	14	13	16	15	11	14	12	15	16	1794314620	2202812930	1631307260	1545711740	2031162500	1784511230	2425975810	2270677250	757648190	864780540	781679870	713986880
sp|O70310|NMT1_MOUSE	O70310	NMT1_MOUSE	Nmt1	496	Mus musculus OX=10090	1:Experimental evidence at protein level	Glycylpeptide N-tetradecanoyltransferase 1	1	0.999	16	187	167	187	22	19	28	26	24	22	22	24	19	17	26	23	22	19	19	22	22	19	28	26	24	22	22	24	2901424900	2599109120	4089805820	4996214300	2575678460	2920391680	3265947900	2388560380	921561860	815975300	887335040	879457090
sp|O70311|NMT2_MOUSE	O70311	NMT2_MOUSE	Nmt2	529	Mus musculus OX=10090	1:Experimental evidence at protein level	Glycylpeptide N-tetradecanoyltransferase 2	1	0.999	8	37	37	57	4	5	7	5	3	5	4	4	4	5	7	5	3	5	4	4	7	7	9	8	5	8	7	6	422139328	456410976	993066050	773698560	377905344	375146944	456655616	337278208	207035968	196381552	218410128	189292144
sp|O70318|E41L2_MOUSE	O70318	E41L2_MOUSE	Epb41l2	988	Mus musculus OX=10090	1:Experimental evidence at protein level	Band 4.1-like protein 2	1	0.999	45	662	655	662	73	77	81	87	79	91	88	86	72	77	80	87	78	89	87	85	73	77	81	87	79	91	88	86	20354396200	20304357400	14655660000	17847201800	18689984500	19841101800	21075707900	24439578600	5138400300	5611148300	5169697300	5542641700
sp|O70324|MOT8_MOUSE	O70324	MOT8_MOUSE	Slc16a2	545	Mus musculus OX=10090	1:Experimental evidence at protein level	Monocarboxylate transporter 8	0.9797	0.999	1	6	6	6	0	1	0	1	0	1	2	1	0	1	0	1	0	1	2	1	0	1	0	1	0	1	2	1	0	0	0	0	0	0	0	0	0	0	0	0
sp|O70325|GPX4_MOUSE	O70325	GPX4_MOUSE	Gpx4	197	Mus musculus OX=10090	1:Experimental evidence at protein level	Phospholipid hydroperoxide glutathione peroxidase	1	0.999	4	30	30	30	5	4	3	2	3	4	4	5	5	4	3	2	3	4	4	5	5	4	3	2	3	4	4	5	480115360	280973664	366858368	348281312	299836864	424537024	238664016	250184832	306302400	234801616	324303776	239257936
sp|O70333|CRIPT_MOUSE	O70333	CRIPT_MOUSE	Cript	101	Mus musculus OX=10090	1:Experimental evidence at protein level	Cysteine-rich PDZ-binding protein	1	0.999	3	54	54	54	7	8	7	8	5	6	7	6	7	8	7	8	5	6	7	6	7	8	7	8	5	6	7	6	2471706880	3015632640	3021806340	3651738620	1638063870	2093147520	2013598850	2005805700	1402675070	1529331330	1759682560	1752225020
sp|O70338|RNH1_MOUSE	O70338	RNH1_MOUSE	Rnaseh1	285	Mus musculus OX=10090	2:Experimental evidence at transcript level	Ribonuclease H1	1	0.999	4	52	52	52	5	6	9	7	6	6	7	6	5	6	9	7	6	6	7	6	5	6	9	7	6	6	7	6	942371260	1260258430	1090798980	1376010240	699654720	1067680960	1595514240	626455940	653002880	627881600	590458180	753886210
sp|O70348|DXO_MOUSE	O70348	DXO_MOUSE	Dxo	397	Mus musculus OX=10090	1:Experimental evidence at protein level	Decapping and exoribonuclease protein	1	0.999	9	48	48	48	6	7	8	7	5	4	6	5	6	7	8	7	5	4	6	5	6	7	8	7	5	4	6	5	642771330	747099070	739763520	746061180	640877060	459235520	795828480	361222464	202935472	202518416	207128736	199545136
sp|O70362|PHLD_MOUSE	O70362	PHLD_MOUSE	Gpld1	837	Mus musculus OX=10090	1:Experimental evidence at protein level	Phosphatidylinositol-glycan-specific phospholipase D	1	0.999	18	142	142	142	13	22	12	20	18	16	22	19	13	22	12	20	18	16	22	19	13	22	12	20	18	16	22	19	1428643580	1740648960	976797180	1454700800	1524787580	1524422270	2710182910	1828927100	389524640	505902400	393777184	450719136
sp|O70370|CATS_MOUSE	O70370	CATS_MOUSE	Ctss	340	Mus musculus OX=10090	1:Experimental evidence at protein level	Cathepsin S	1	0.999	5	113	113	113	16	13	12	13	11	17	15	16	16	13	12	13	11	17	15	16	16	13	12	13	11	17	15	16	2661942020	3609515520	4145179140	4120264960	3639255550	3052436480	4241792260	3125923330	1678584700	1539640830	1565106690	1498290820
sp|O70378|EMC8_MOUSE	O70378	EMC8_MOUSE	Emc8	207	Mus musculus OX=10090	1:Experimental evidence at protein level	ER membrane protein complex subunit 8	1	0.999	4	48	48	48	5	6	7	8	7	5	7	3	5	6	7	8	7	5	7	3	5	6	7	8	7	5	7	3	291580448	341429696	341580160	349815776	319716832	307906016	355291360	154828752	114328608	129145808	123526848	135454192
sp|O70400|PDLI1_MOUSE	O70400	PDLI1_MOUSE	Pdlim1	327	Mus musculus OX=10090	1:Experimental evidence at protein level	PDZ and LIM domain protein 1	1	0.999	25	398	398	398	51	52	53	45	43	51	54	49	51	52	53	45	43	51	54	49	51	52	53	45	43	51	54	49	16181087200	22190995500	16438753300	16125518800	13960667100	15701621800	17884454900	15192451100	4473757200	5136446500	4650190800	4515647000
sp|O70404|VAMP8_MOUSE	O70404	VAMP8_MOUSE	Vamp8	101	Mus musculus OX=10090	1:Experimental evidence at protein level	Vesicle-associated membrane protein 8	0.9116	0.9953	1	1	1	1	0	0	0	0	0	0	0	1	0	0	0	0	0	0	0	1	0	0	0	0	0	0	0	1	11683476	0	0	0	11675405	0	5.82165e+06	15662367	0	0	0	0
sp|O70421|FZD1_MOUSE	O70421	FZD1_MOUSE	Fzd1	642	Mus musculus OX=10090	1:Experimental evidence at protein level	Frizzled-1	0.9376	0.9968	1	5	5	5	1	0	0	0	1	1	0	2	1	0	0	0	1	1	0	2	1	0	0	0	1	1	0	2	70872312	88680560	29283494	0	94466200	85205264	60173136	83388304	0	0	0	0
sp|O70422|TF2H4_MOUSE	O70422	TF2H4_MOUSE	Gtf2h4	463	Mus musculus OX=10090	1:Experimental evidence at protein level	General transcription factor IIH subunit 4	0.9797	0.999	1	2	2	2	0	1	0	1	0	0	0	0	0	1	0	1	0	0	0	0	0	1	0	1	0	0	0	0	0	30832856	0	39408456	0	0	29267160	0	0	0	0	0
sp|O70423|AOC3_MOUSE	O70423	AOC3_MOUSE	Aoc3	765	Mus musculus OX=10090	1:Experimental evidence at protein level	Membrane primary amine oxidase	1	0.999	18	222	186	222	19	37	19	22	25	31	26	43	15	31	16	18	21	26	21	38	19	37	19	22	25	31	26	43	2475692540	11024205800	1700479740	3628399620	3698223870	5327796200	6114325500	9796338700	1219678080	2678780160	1148955650	1308825600
sp|O70433|FHL2_MOUSE	O70433	FHL2_MOUSE	Fhl2	279	Mus musculus OX=10090	1:Experimental evidence at protein level	Four and a half LIM domains protein 2	1	0.999	9	60	60	60	9	5	7	6	12	7	9	5	9	5	7	6	12	7	9	5	9	5	7	6	12	7	9	5	820553220	748891010	692979970	716040190	1504460160	826701500	995900290	609187330	325771072	280665312	321081184	286476864
sp|O70435|PSA3_MOUSE	O70435	PSA3_MOUSE	Psma3	255	Mus musculus OX=10090	1:Experimental evidence at protein level	Proteasome subunit alpha type-3	1	0.999	19	386	386	386	48	49	48	48	45	52	50	46	48	49	48	48	45	52	50	46	48	49	48	48	45	52	50	46	35247354000	39120257000	36393574000	37353980000	29224712200	39854219000	36966314000	24304027600	31609096200	28119593000	29229756400	30049908700
sp|O70439|STX7_MOUSE	O70439	STX7_MOUSE	Stx7	261	Mus musculus OX=10090	1:Experimental evidence at protein level	Syntaxin-7	1	0.999	7	48	48	48	7	6	8	4	6	6	4	7	7	6	8	4	6	6	4	7	7	6	8	4	6	6	4	7	1496289150	1377934340	1225005440	652348100	914285310	1442861700	743557500	1719929730	458294432	468770080	462786048	452347104
sp|O70443|GNAZ_MOUSE	O70443	GNAZ_MOUSE	Gnaz	355	Mus musculus OX=10090	1:Experimental evidence at protein level	Guanine nucleotide-binding protein G(z) subunit alpha	1	0.999	8	41	41	45	6	8	5	5	2	6	5	4	6	8	5	5	2	6	5	4	6	9	5	5	2	7	6	5	361328672	451281536	373661728	366852256	68090104	488602464	239813824	317848320	122210712	133446680	103451544	112366840
sp|O70445|BARD1_MOUSE	O70445	BARD1_MOUSE	Bard1	765	Mus musculus OX=10090	2:Experimental evidence at transcript level	BRCA1-associated RING domain protein 1	0.9797	0.999	1	1	1	1	0	0	0	1	0	0	0	0	0	0	0	1	0	0	0	0	0	0	0	1	0	0	0	0	0	0	0	17009044	0	6.15579e+06	0	5.82999e+06	0	0	0	0
sp|O70456|1433S_MOUSE	O70456	1433S_MOUSE	Sfn	248	Mus musculus OX=10090	1:Experimental evidence at protein level	14-3-3 protein sigma	1	0.999	20	244	244	379	37	32	28	22	25	36	33	31	37	32	28	22	25	36	33	31	54	51	46	38	40	55	51	44	4054845700	75769594000	5100875300	4917228000	5164237800	5100441100	5161458200	4432436200	3023476740	3518980350	3394242820	3316861440
sp|O70458|OSMR_MOUSE	O70458	OSMR_MOUSE	Osmr	971	Mus musculus OX=10090	1:Experimental evidence at protein level	Oncostatin-M-specific receptor subunit beta	0.9797	0.999	1	12	12	12	2	2	0	2	2	0	2	2	2	2	0	2	2	0	2	2	2	2	0	2	2	0	2	2	25255750	32762642	0	28541504	28933108	0	25781574	25826004	0	0	0	0
sp|O70469|DOK2_MOUSE	O70469	DOK2_MOUSE	Dok2	412	Mus musculus OX=10090	1:Experimental evidence at protein level	Docking protein 2	1	0.999	9	75	75	75	10	11	8	6	9	11	11	9	10	11	8	6	9	11	11	9	10	11	8	6	9	11	11	9	609863740	631589760	589819070	481236768	621094080	518473408	726211970	717115200	177074480	182661008	200850384	171979024
sp|O70472|TM131_MOUSE	O70472	TM131_MOUSE	Tmem131	1877	Mus musculus OX=10090	2:Experimental evidence at transcript level	Transmembrane protein 131	1	0.999	4	16	16	16	2	3	2	1	2	1	2	3	2	3	2	1	2	1	2	3	2	3	2	1	2	1	2	3	197674608	91231864	172720096	117581440	200187904	228100288	95866160	149878016	110323896	0	91709296	95091120
sp|O70475|UGDH_MOUSE	O70475	UGDH_MOUSE	Ugdh	493	Mus musculus OX=10090	1:Experimental evidence at protein level	UDP-glucose 6-dehydrogenase	1	0.999	12	108	108	108	13	13	15	16	12	13	12	14	13	13	15	16	12	13	12	14	13	13	15	16	12	13	12	14	1248884220	1926390140	1388807300	1555389060	1233156220	1264048130	1676972930	1634981890	500180832	572048580	478308192	476013920
sp|O70477|PKNX1_MOUSE	O70477	PKNX1_MOUSE	Pknox1	436	Mus musculus OX=10090	1:Experimental evidence at protein level	Homeobox protein PKNOX1	0.9997	0.999	3	15	15	15	1	2	2	2	2	3	2	1	1	2	2	2	2	3	2	1	1	2	2	2	2	3	2	1	57717048	65657092	74533584	65496216	50646276	67240240	57440120	31199716	42003932	44987996	54054748	47006116
sp|O70480|VAMP4_MOUSE	O70480	VAMP4_MOUSE	Vamp4	141	Mus musculus OX=10090	1:Experimental evidence at protein level	Vesicle-associated membrane protein 4	1	0.999	3	32	32	32	4	4	4	3	3	4	5	5	4	4	4	3	3	4	5	5	4	4	4	3	3	4	5	5	278941632	322072544	304380512	307952224	179378032	260812928	425327360	165394736	202606576	291710560	257518848	256870720
sp|O70481|UBR1_MOUSE	O70481	UBR1_MOUSE	Ubr1	1757	Mus musculus OX=10090	1:Experimental evidence at protein level	E3 ubiquitin-protein ligase UBR1	1	0.999	14	73	73	73	10	9	7	8	9	8	11	11	10	9	7	8	9	8	11	11	10	9	7	8	9	8	11	11	1341662210	1264931330	805862850	1560764160	1013671620	953212860	1257024260	1208060030	419826624	417222016	383460960	389127456
sp|O70492|SNX3_MOUSE	O70492	SNX3_MOUSE	Snx3	162	Mus musculus OX=10090	1:Experimental evidence at protein level	Sorting nexin-3	1	0.999	9	137	137	137	20	16	18	18	18	18	16	13	20	16	18	18	18	18	16	13	20	16	18	18	18	18	16	13	9163286500	17525708800	9168447500	7836459000	8285690900	6543012400	4486488600	4942301700	5329991700	6346668500	5393059800	5641081300
sp|O70493|SNX12_MOUSE	O70493	SNX12_MOUSE	Snx12	165	Mus musculus OX=10090	1:Experimental evidence at protein level	Sorting nexin-12	1	0.999	11	149	149	149	18	22	19	20	18	22	16	14	18	22	19	20	18	22	16	14	18	22	19	20	18	22	16	14	3807271940	3979624700	2617808130	2886770180	3800627200	3283541250	2850987260	2885662210	1329200000	1443064060	1149724030	1315159680
sp|O70494|SP3_MOUSE	O70494	SP3_MOUSE	Sp3	783	Mus musculus OX=10090	1:Experimental evidence at protein level	Transcription factor Sp3	1	0.999	5	63	58	63	7	12	5	4	5	9	11	10	6	11	4	4	4	8	11	10	7	12	5	4	5	9	11	10	613878660	527687360	489991424	549704000	589431940	714109180	662071100	668420100	223877472	238752528	208890000	229460128
sp|O70496|CLCN7_MOUSE	O70496	CLCN7_MOUSE	Clcn7	803	Mus musculus OX=10090	1:Experimental evidence at protein level	H(+)/Cl(-) exchange transporter 7	1	0.999	12	173	173	173	20	27	23	20	20	20	20	23	20	27	23	20	20	20	20	23	20	27	23	20	20	20	20	23	2705191170	3089742590	2977459200	2913116160	2313812990	2907187460	2720848640	2986263040	947899200	1097245950	945183420	934247940
sp|O70503|DHB12_MOUSE	O70503	DHB12_MOUSE	Hsd17b12	312	Mus musculus OX=10090	1:Experimental evidence at protein level	Very-long-chain 3-oxoacyl-CoA reductase	1	0.999	6	89	89	89	9	12	10	18	11	10	8	11	9	12	10	18	11	10	8	11	9	12	10	18	11	10	8	11	1953081220	3998678270	4650756600	5404474900	3337497600	2735281660	2801997570	3487095040	1213547780	2164537600	1467227390	2063842300
sp|O70546|KDM6A_MOUSE	O70546	KDM6A_MOUSE	Kdm6a	1401	Mus musculus OX=10090	1:Experimental evidence at protein level	Lysine-specific demethylase 6A	1	0.999	3	5	5	5	0	2	2	0	0	0	1	0	0	2	2	0	0	0	1	0	0	2	2	0	0	0	1	0	0	25868214	32266056	0	22503696	0	25988524	0	0	0	0	0
sp|O70551|SRPK1_MOUSE	O70551	SRPK1_MOUSE	Srpk1	648	Mus musculus OX=10090	1:Experimental evidence at protein level	SRSF protein kinase 1	1	0.999	7	93	69	93	14	11	10	11	12	11	11	13	11	8	7	8	9	8	8	10	14	11	10	11	12	11	11	13	618662020	711118080	860955780	619349440	619430400	686436800	604539840	635817980	156204880	172090880	182434576	170037712
sp|O70566|DIAP2_MOUSE	O70566	DIAP2_MOUSE	Diaph2	1098	Mus musculus OX=10090	1:Experimental evidence at protein level	Protein diaphanous homolog 2	1	0.999	6	58	58	58	5	8	10	8	8	5	8	6	5	8	10	8	8	5	8	6	5	8	10	8	8	5	8	6	1229869700	3074030590	1664125700	2638368000	1507129980	1891223300	2200361220	1438025600	1225315330	1944476800	1255701760	1406402300
sp|O70571|PDK4_MOUSE	O70571	PDK4_MOUSE	Pdk4	412	Mus musculus OX=10090	1:Experimental evidence at protein level	[Pyruvate dehydrogenase (acetyl-transferring)] kinase isozyme 4, mitochondrial	0.9797	0.999	2	3	3	3	0	0	0	0	1	1	0	1	0	0	0	0	1	1	0	1	0	0	0	0	1	1	0	1	0	147598816	0	0	142837296	115842880	116793272	0	0	0	0	0
sp|O70572|NSMA_MOUSE	O70572	NSMA_MOUSE	Smpd2	419	Mus musculus OX=10090	1:Experimental evidence at protein level	Sphingomyelin phosphodiesterase 2	1	0.999	3	17	17	17	2	3	4	1	2	2	1	2	2	3	4	1	2	2	1	2	2	3	4	1	2	2	1	2	158142336	212442880	152991008	171187968	214440192	170647264	129295568	95870952	80611552	91295160	78505824	76427072
sp|O70579|PM34_MOUSE	O70579	PM34_MOUSE	Slc25a17	307	Mus musculus OX=10090	1:Experimental evidence at protein level	Peroxisomal membrane protein PMP34	0.9996	0.999	2	15	15	15	2	2	2	2	2	2	1	2	2	2	2	2	2	2	1	2	2	2	2	2	2	2	1	2	216033856	224990016	141673568	166648736	243112960	244329136	139872896	181195920	161104848	162924704	116426432	129026920
sp|O70583|TRI18_MOUSE	O70583	TRI18_MOUSE	Mid1	680	Mus musculus OX=10090	1:Experimental evidence at protein level	E3 ubiquitin-protein ligase Midline-1	1	0.999	3	8	8	8	0	2	1	2	2	0	0	1	0	2	1	2	2	0	0	1	0	2	1	2	2	0	0	1	85254568	155291952	347735232	238795616	164195872	117436928	221623424	198139392	0	112812232	160916848	108098504
sp|O70585|DTNB_MOUSE	O70585	DTNB_MOUSE	Dtnb	659	Mus musculus OX=10090	1:Experimental evidence at protein level	Dystrobrevin beta	1	0.999	4	10	10	15	0	2	1	1	3	1	0	2	0	2	1	1	3	1	0	2	0	3	1	2	4	2	0	3	0	16353245	0	0	128320896	0	0	21600230	0	0	0	0
sp|O70589|CSKP_MOUSE	O70589	CSKP_MOUSE	Cask	926	Mus musculus OX=10090	1:Experimental evidence at protein level	Peripheral plasma membrane protein CASK	1	0.999	11	93	93	95	8	15	14	12	13	9	13	9	8	15	14	12	13	9	13	9	8	15	14	12	13	9	14	10	1434794110	3008826110	1491542780	2498119170	1953660420	2085973630	2878489860	1706964480	964969980	1247196670	1181569920	1190903040
sp|O70591|PFD2_MOUSE	O70591	PFD2_MOUSE	Pfdn2	154	Mus musculus OX=10090	1:Experimental evidence at protein level	Prefoldin subunit 2	1	0.999	3	23	23	23	4	2	3	3	4	3	2	2	4	2	3	3	4	3	2	2	4	2	3	3	4	3	2	2	356646592	420212000	338723840	381435616	349044928	383611808	282680096	322348704	278225376	267947616	225375152	219939664
sp|O88186|GPIX_MOUSE	O88186	GPIX_MOUSE	Gp9	177	Mus musculus OX=10090	1:Experimental evidence at protein level	Platelet glycoprotein IX	1	0.999	8	61	61	61	8	10	9	7	6	7	7	7	8	10	9	7	6	7	7	7	8	10	9	7	6	7	7	7	435791488	532080928	486674336	313186304	315795136	352007456	497358560	500574880	149039584	172306736	136176528	147983600
sp|O88188|LY86_MOUSE	O88188	LY86_MOUSE	Ly86	162	Mus musculus OX=10090	1:Experimental evidence at protein level	Lymphocyte antigen 86	1	0.999	6	23	23	23	3	3	5	2	3	3	2	2	3	3	5	2	3	3	2	2	3	3	5	2	3	3	2	2	355737280	306124992	696225920	363716160	644429700	424409792	790983040	393133344	307712256	262750752	271892224	299097312
sp|O88196|TTC3_MOUSE	O88196	TTC3_MOUSE	Ttc3	1979	Mus musculus OX=10090	1:Experimental evidence at protein level	E3 ubiquitin-protein ligase TTC3	0.9451	0.9972	1	1	1	1	0	0	0	0	1	0	0	0	0	0	0	0	1	0	0	0	0	0	0	0	1	0	0	0	0	0	0	0	0	0	0	0	0	0	0	0
sp|O88199|CHST3_MOUSE	O88199	CHST3_MOUSE	Chst3	472	Mus musculus OX=10090	1:Experimental evidence at protein level	Carbohydrate sulfotransferase 3	1	0.999	7	53	53	53	7	7	6	6	7	6	7	7	7	7	6	6	7	6	7	7	7	7	6	6	7	6	7	7	622168900	668759300	254698592	588966780	624850750	645805250	614361860	508642880	243531488	187679248	144855616	175051232
sp|O88200|CLC11_MOUSE	O88200	CLC11_MOUSE	Clec11a	328	Mus musculus OX=10090	1:Experimental evidence at protein level	C-type lectin domain family 11 member A	1	0.999	5	31	31	31	3	3	2	2	5	5	5	6	3	3	2	2	5	5	5	6	3	3	2	2	5	5	5	6	159388080	165299632	153188992	204865200	332112384	333891040	311311904	385186336	98818216	131814600	157217648	178213648
sp|O88207|CO5A1_MOUSE	O88207	CO5A1_MOUSE	Col5a1	1838	Mus musculus OX=10090	1:Experimental evidence at protein level	Collagen alpha-1(V) chain	1	0.999	6	68	68	68	5	10	5	6	11	8	10	13	5	10	5	6	11	8	10	13	5	10	5	6	11	8	10	13	455178240	763818110	420261184	481740736	745443140	693290240	621850110	876329730	289499968	405255872	270227072	305308192
sp|O88271|CFDP1_MOUSE	O88271	CFDP1_MOUSE	Cfdp1	295	Mus musculus OX=10090	1:Experimental evidence at protein level	Craniofacial development protein 1	1	0.999	5	47	47	47	5	6	7	6	6	6	6	5	5	6	7	6	6	6	6	5	5	6	7	6	6	6	6	5	1653169790	974573760	1203648380	1195730430	845107070	1089436930	1005080130	979459200	538220350	416857408	370916448	333062976
sp|O88286|WIZ_MOUSE	O88286	WIZ_MOUSE	Wiz	1684	Mus musculus OX=10090	1:Experimental evidence at protein level	Protein Wiz	1	0.999	12	94	94	94	12	12	11	12	16	10	11	10	12	12	11	12	16	10	11	10	12	12	11	12	16	10	11	10	4627314700	6459013100	2363029760	2453409280	3527310590	2482627840	2553397500	3507764990	2750811650	3331148800	2164333570	2507271420
sp|O88291|ZN326_MOUSE	O88291	ZN326_MOUSE	Znf326	580	Mus musculus OX=10090	1:Experimental evidence at protein level	DBIRD complex subunit ZNF326	1	0.999	13	140	140	140	18	18	17	16	16	19	18	18	18	18	17	16	16	19	18	18	18	18	17	16	16	19	18	18	1612632190	1516475520	1161421820	1608245500	1538724740	1600462850	1947282560	1276088580	454451712	397558656	381048288	441761568
sp|O88307|SORL_MOUSE	O88307	SORL_MOUSE	Sorl1	2215	Mus musculus OX=10090	1:Experimental evidence at protein level	Sortilin-related receptor	1	0.999	23	158	158	158	20	20	17	16	19	21	22	23	20	20	17	16	19	21	22	23	20	20	17	16	19	21	22	23	3112147200	1670897540	1589859200	2447158780	3188822530	2853052930	3116847870	1758922240	878185150	910370750	849285310	782597500
sp|O88322|NID2_MOUSE	O88322	NID2_MOUSE	Nid2	1403	Mus musculus OX=10090	1:Experimental evidence at protein level	Nidogen-2	1	0.999	43	490	490	502	50	64	64	66	62	57	68	59	50	64	64	66	62	57	68	59	51	65	65	67	64	59	70	61	5068978700	8418101200	5261663200	5497236500	6635614700	5650651100	8292320800	7331073500	1046584260	1301670530	1040342850	1068409730
sp|O88327|CTNL1_MOUSE	O88327	CTNL1_MOUSE	Ctnnal1	731	Mus musculus OX=10090	1:Experimental evidence at protein level	Alpha-catulin	0.9794	0.999	1	4	4	4	0	1	0	0	1	0	1	1	0	1	0	0	1	0	1	1	0	1	0	0	1	0	1	1	80207856	129282144	62502448	64477924	80399032	73895240	132081304	100475520	0	0	0	0
sp|O88329|MYO1A_MOUSE	O88329	MYO1A_MOUSE	Myo1a	1043	Mus musculus OX=10090	2:Experimental evidence at transcript level	Unconventional myosin-Ia	1	0.999	6	37	37	42	4	5	4	4	5	6	5	4	4	5	4	4	5	6	5	4	4	6	5	4	6	6	6	5	458598912	672511040	406594688	352138752	534855328	502146432	501189952	540571840	445736032	477933888	413367840	340193952
sp|O88342|WDR1_MOUSE	O88342	WDR1_MOUSE	Wdr1	606	Mus musculus OX=10090	1:Experimental evidence at protein level	WD repeat-containing protein 1	1	0.999	44	941	941	941	111	125	121	122	130	116	123	93	111	125	121	122	130	116	123	93	111	125	121	122	130	116	123	93	29609889800	35746722000	41512255000	38443524000	35465269000	29841248300	35892937000	19821850600	14445715500	11942024200	13788542000	13060687900
sp|O88351|IKKB_MOUSE	O88351	IKKB_MOUSE	Ikbkb	757	Mus musculus OX=10090	1:Experimental evidence at protein level	Inhibitor of nuclear factor kappa-B kinase subunit beta	1	0.999	18	181	181	181	25	20	20	21	24	18	26	27	25	20	20	21	24	18	26	27	25	20	20	21	24	18	26	27	2238139390	1760297220	1494568320	1662902660	1698540030	1808119420	2250182910	1933245060	677906240	672087680	628251140	645336320
sp|O88379|BAZ1A_MOUSE	O88379	BAZ1A_MOUSE	Baz1a	1555	Mus musculus OX=10090	1:Experimental evidence at protein level	Bromodomain adjacent to zinc finger domain protein 1A	1	0.999	24	312	312	312	37	36	42	40	43	36	39	39	37	36	42	40	43	36	39	39	37	36	42	40	43	36	39	39	4886923300	5436198400	5592956900	6875746300	3800815620	4934771700	6199530500	5500517900	1015063170	977706370	1003811900	1120859390
sp|O88384|VTI1B_MOUSE	O88384	VTI1B_MOUSE	Vti1b	232	Mus musculus OX=10090	1:Experimental evidence at protein level	Vesicle transport through interaction with t-SNAREs homolog 1B	1	0.999	9	60	60	60	8	8	7	6	9	8	6	8	8	8	7	6	9	8	6	8	8	8	7	6	9	8	6	8	377109312	455984512	346841600	341295584	421295136	450756352	378266688	425481728	94546128	99572224	99655736	99202792
sp|O88393|TGBR3_MOUSE	O88393	TGBR3_MOUSE	Tgfbr3	850	Mus musculus OX=10090	1:Experimental evidence at protein level	Transforming growth factor beta receptor type 3	1	0.999	4	25	25	25	4	3	3	2	3	4	4	2	4	3	3	2	3	4	4	2	4	3	3	2	3	4	4	2	392746784	394511264	204493152	308133952	358934240	368139072	475508224	432039072	285520928	329438400	223223200	244318112
sp|O88410|CXCR3_MOUSE	O88410	CXCR3_MOUSE	Cxcr3	367	Mus musculus OX=10090	1:Experimental evidence at protein level	C-X-C chemokine receptor type 3	0.9693	0.9985	1	3	3	3	0	0	0	0	0	1	1	1	0	0	0	0	0	1	1	1	0	0	0	0	0	1	1	1	0	63942432	0	0	85549904	80849880	78560680	80450840	0	0	0	0
sp|O88413|TULP3_MOUSE	O88413	TULP3_MOUSE	Tulp3	460	Mus musculus OX=10090	1:Experimental evidence at protein level	Tubby-related protein 3	1	0.999	10	45	45	45	4	5	5	4	5	4	8	10	4	5	5	4	5	4	8	10	4	5	5	4	5	4	8	10	687400260	2320509950	267244464	1236138110	483649600	1986239230	2238839300	1834455300	605272380	704459010	610757120	586345090
sp|O88425|NDK6_MOUSE	O88425	NDK6_MOUSE	Nme6	189	Mus musculus OX=10090	1:Experimental evidence at protein level	Nucleoside diphosphate kinase 6	0.843	0.9911	1	2	2	2	0	0	0	0	1	0	0	1	0	0	0	0	1	0	0	1	0	0	0	0	1	0	0	1	141396304	91426360	95718048	91852008	130122768	122361216	137416224	90159368	0	0	0	0
sp|O88428|PAPS2_MOUSE	O88428	PAPS2_MOUSE	Papss2	621	Mus musculus OX=10090	1:Experimental evidence at protein level	Bifunctional 3'-phosphoadenosine 5'-phosphosulfate synthase 2	1	0.999	15	112	112	112	11	16	13	12	19	14	15	12	11	16	13	12	19	14	15	12	11	16	13	12	19	14	15	12	1831492480	2738521090	2554018300	2022103040	2626313730	2275224320	2916599810	1943889790	703645700	785020030	602743420	561494340
sp|O88441|MTX2_MOUSE	O88441	MTX2_MOUSE	Mtx2	263	Mus musculus OX=10090	1:Experimental evidence at protein level	Metaxin-2	0.9789	0.999	1	2	2	2	0	0	1	0	1	0	0	0	0	0	1	0	1	0	0	0	0	0	1	0	1	0	0	0	60997088	81102824	96734912	0	91537280	0	0	0	0	0	0	0
sp|O88447|KLC1_MOUSE	O88447	KLC1_MOUSE	Klc1	541	Mus musculus OX=10090	1:Experimental evidence at protein level	Kinesin light chain 1	1	0.999	14	241	181	241	29	31	28	30	32	31	32	28	20	26	21	25	24	23	24	18	29	31	28	30	32	31	32	28	9146418200	10790534100	9172613100	8925348900	11200915500	10484812800	12664427500	10519502800	5965923300	6185407000	5616854500	5870187000
sp|O88448|KLC2_MOUSE	O88448	KLC2_MOUSE	Klc2	599	Mus musculus OX=10090	1:Experimental evidence at protein level	Kinesin light chain 2	1	0.999	10	42	42	101	3	5	5	7	7	5	6	4	3	5	5	7	7	5	6	4	12	10	12	12	15	13	14	13	92770960	418826400	415495616	444316064	348997824	255797920	457956256	315084608	82366488	102273800	104581120	115543032
sp|O88455|DHCR7_MOUSE	O88455	DHCR7_MOUSE	Dhcr7	471	Mus musculus OX=10090	1:Experimental evidence at protein level	7-dehydrocholesterol reductase	0.9891	0.999	2	25	25	25	3	4	3	3	3	3	3	3	3	4	3	3	3	3	3	3	3	4	3	3	3	3	3	3	1129543810	776391230	747616640	899195390	732400380	893794560	694556160	1397847040	1040644670	688509890	895922880	918466110
sp|O88456|CPNS1_MOUSE	O88456	CPNS1_MOUSE	Capns1	268	Mus musculus OX=10090	1:Experimental evidence at protein level	Calpain small subunit 1	1	0.999	5	112	112	112	16	16	12	13	16	16	13	10	16	16	12	13	16	16	13	10	16	16	12	13	16	16	13	10	8092301800	11596936200	4465040900	3471058430	6220857900	3794607100	2699686400	3304640000	4891759600	6351303700	5606106600	3289730050
sp|O88466|ZN106_MOUSE	O88466	ZN106_MOUSE	Znf106	1888	Mus musculus OX=10090	1:Experimental evidence at protein level	Zinc finger protein 106	1	0.999	3	21	21	21	3	3	3	2	3	3	2	2	3	3	3	2	3	3	2	2	3	3	3	2	3	3	2	2	445166240	476028064	652641660	387553824	462546336	373165824	428513568	155414064	288357376	357651872	269093344	351882560
sp|O88487|DC1I2_MOUSE	O88487	DC1I2_MOUSE	Dync1i2	612	Mus musculus OX=10090	1:Experimental evidence at protein level	Cytoplasmic dynein 1 intermediate chain 2	1	0.999	9	203	131	203	25	31	16	24	23	27	27	30	16	18	11	17	15	17	17	20	25	31	16	24	23	27	27	30	23070617600	32044275700	8073837100	13386609700	12443136000	12944003100	8154740700	26509221900	12362727400	15123703800	12625582100	13504113700
sp|O88491|NSD1_MOUSE	O88491	NSD1_MOUSE	Nsd1	2588	Mus musculus OX=10090	1:Experimental evidence at protein level	Histone-lysine N-methyltransferase, H3 lysine-36 specific	1	0.999	12	51	51	51	10	5	4	5	6	8	6	7	10	5	4	5	6	8	6	7	10	5	4	5	6	8	6	7	1264370050	687895360	409138816	1191669250	501768288	2116395390	1775723390	1334937470	546003710	623367940	503788672	588363900
sp|O88492|PLIN4_MOUSE	O88492	PLIN4_MOUSE	Plin4	1403	Mus musculus OX=10090	1:Experimental evidence at protein level	Perilipin-4	0.9759	0.9988	1	2	2	2	0	1	0	0	0	0	0	1	0	1	0	0	0	0	0	1	0	1	0	0	0	0	0	1	0	0	0	0	0	0	0	0	0	0	0	0
sp|O88502|PDE8A_MOUSE	O88502	PDE8A_MOUSE	Pde8a	823	Mus musculus OX=10090	1:Experimental evidence at protein level	High affinity cAMP-specific and IBMX-insensitive 3',5'-cyclic phosphodiesterase 8A	1	0.999	7	54	54	54	4	8	7	3	9	6	8	9	4	8	7	3	9	6	8	9	4	8	7	3	9	6	8	9	451004352	547823870	543347710	415301024	535938560	459047616	362944448	538055170	154342512	228888464	166425648	193330144
sp|O88507|CNTFR_MOUSE	O88507	CNTFR_MOUSE	Cntfr	372	Mus musculus OX=10090	1:Experimental evidence at protein level	Ciliary neurotrophic factor receptor subunit alpha	1	0.999	3	9	9	9	1	2	2	1	0	0	3	0	1	2	2	1	0	0	3	0	1	2	2	1	0	0	3	0	117325040	176448928	170814064	114938272	124253016	231420848	185268016	142271152	0	0	0	0
sp|O88508|DNM3A_MOUSE	O88508	DNM3A_MOUSE	Dnmt3a	908	Mus musculus OX=10090	1:Experimental evidence at protein level	DNA (cytosine-5)-methyltransferase 3A	1	0.999	14	121	95	121	15	18	12	15	14	13	12	22	11	15	10	12	11	10	9	17	15	18	12	15	14	13	12	22	1681165950	1542032510	1379441540	1080915710	1304095230	1425239940	1323173500	1425121150	599497980	633703170	534095200	521158464
sp|O88512|AP1G2_MOUSE	O88512	AP1G2_MOUSE	Ap1g2	791	Mus musculus OX=10090	1:Experimental evidence at protein level	AP-1 complex subunit gamma-like 2	1	0.999	14	116	116	121	14	14	12	12	18	14	15	17	14	14	12	12	18	14	15	17	15	15	13	12	18	14	16	18	1090064900	1070875650	773607420	1085375620	1184526340	1080549630	1124473860	1186851330	279327744	283077088	264806416	264428816
sp|O88520|SHOC2_MOUSE	O88520	SHOC2_MOUSE	Shoc2	582	Mus musculus OX=10090	1:Experimental evidence at protein level	Leucine-rich repeat protein SHOC-2	1	0.999	3	8	8	8	2	2	0	0	2	1	1	0	2	2	0	0	2	1	1	0	2	2	0	0	2	1	1	0	41378608	25963078	27131092	27408390	28721380	28627072	31637814	28714784	0	0	0	0
sp|O88522|NEMO_MOUSE	O88522	NEMO_MOUSE	Ikbkg	412	Mus musculus OX=10090	1:Experimental evidence at protein level	NF-kappa-B essential modulator	1	0.999	8	61	61	61	7	10	12	7	6	6	6	7	7	10	12	7	6	6	6	7	7	10	12	7	6	6	6	7	407493024	473786208	771063170	509663360	529258592	506358592	498150400	359770016	217567504	229835968	204959504	223125040
sp|O88531|PPT1_MOUSE	O88531	PPT1_MOUSE	Ppt1	306	Mus musculus OX=10090	1:Experimental evidence at protein level	Palmitoyl-protein thioesterase 1	1	0.999	11	165	165	165	23	23	18	21	23	21	14	22	23	23	18	21	23	21	14	22	23	23	18	21	23	21	14	22	9663371300	10671605800	8288405000	7309374500	9471633400	9262228500	6014395400	7907047900	7121646100	7337712600	6816432600	6080241200
sp|O88532|ZFR_MOUSE	O88532	ZFR_MOUSE	Zfr	1074	Mus musculus OX=10090	1:Experimental evidence at protein level	Zinc finger RNA-binding protein	1	0.999	23	248	248	263	33	30	28	31	33	31	30	32	33	30	28	31	33	31	30	32	34	30	33	34	36	32	31	33	6893882400	9354311700	6278648300	8350269400	7292401200	7173884900	8601529300	6716036600	2233029630	2256828160	2012188800	2304796420
sp|O88533|DDC_MOUSE	O88533	DDC_MOUSE	Ddc	480	Mus musculus OX=10090	1:Experimental evidence at protein level	Aromatic-L-amino-acid decarboxylase	0.9984	0.9989	3	3	3	6	0	3	0	0	0	0	0	0	0	3	0	0	0	0	0	0	0	6	0	0	0	0	0	0	0	220159680	0	0	0	0	0	0	0	0	0	0
sp|O88536|FPR2_MOUSE	O88536	FPR2_MOUSE	Fpr2	351	Mus musculus OX=10090	1:Experimental evidence at protein level	Formyl peptide receptor 2	0.9759	0.9988	1	10	10	10	1	1	1	2	1	1	1	2	1	1	1	2	1	1	1	2	1	1	1	2	1	1	1	2	0	45017364	50227764	62301692	0	39227192	75170088	99550888	0	0	0	0
sp|O88543|CSN3_MOUSE	O88543	CSN3_MOUSE	Cops3	423	Mus musculus OX=10090	1:Experimental evidence at protein level	COP9 signalosome complex subunit 3	1	0.999	4	47	47	47	7	5	5	6	6	7	5	6	7	5	5	6	6	7	5	6	7	5	5	6	6	7	5	6	565955780	715618430	371600224	561343680	553678020	498713216	541098880	481107008	231463824	258857744	213582864	208434704
sp|O88544|CSN4_MOUSE	O88544	CSN4_MOUSE	Cops4	406	Mus musculus OX=10090	1:Experimental evidence at protein level	COP9 signalosome complex subunit 4	1	0.999	9	74	74	74	8	13	9	10	12	9	5	8	8	13	9	10	12	9	5	8	8	13	9	10	12	9	5	8	1055268160	613926660	715551100	732329470	752243970	456917152	466902304	742879810	220391376	220446528	201573344	169342736
sp|O88545|CSN6_MOUSE	O88545	CSN6_MOUSE	Cops6	324	Mus musculus OX=10090	1:Experimental evidence at protein level	COP9 signalosome complex subunit 6	1	0.999	5	45	45	45	6	6	6	5	6	7	4	5	6	6	6	5	6	7	4	5	6	6	6	5	6	7	4	5	453215392	688276480	462955936	490285632	516696000	558390850	367744768	416430400	309998400	380271360	206237872	227947440
sp|O88554|PARP2_MOUSE	O88554	PARP2_MOUSE	Parp2	559	Mus musculus OX=10090	1:Experimental evidence at protein level	Poly [ADP-ribose] polymerase 2	1	0.999	5	51	51	75	6	7	7	7	7	6	6	5	6	7	7	7	7	6	6	5	10	10	10	9	11	8	9	8	420738880	505950112	470193056	421312256	391041888	385768352	385772416	363981984	152991424	169172624	155241424	147558240
sp|O88559|MEN1_MOUSE	O88559	MEN1_MOUSE	Men1	611	Mus musculus OX=10090	1:Experimental evidence at protein level	Menin	1	0.999	4	37	37	37	3	5	4	5	4	4	6	6	3	5	4	5	4	4	6	6	3	5	4	5	4	4	6	6	468861280	2062880260	1160821250	1258982530	1523326590	1730261120	1161913980	1447034750	802089090	1392407550	934693380	867624060
sp|O88561|S27A3_MOUSE	O88561	S27A3_MOUSE	Slc27a3	667	Mus musculus OX=10090	1:Experimental evidence at protein level	Solute carrier family 27 member 3	1	0.999	4	13	13	15	2	1	1	1	2	2	1	3	2	1	1	1	2	2	1	3	2	2	1	1	2	3	1	3	246403056	239760304	215903808	178822400	244129664	369582720	223630368	322891520	0	0	0	0
sp|O88569|ROA2_MOUSE	O88569	ROA2_MOUSE	Hnrnpa2b1	353	Mus musculus OX=10090	1:Experimental evidence at protein level	Heterogeneous nuclear ribonucleoproteins A2/B1	1	0.999	48	1358	1334	1371	149	155	200	206	189	160	162	137	146	152	196	201	186	157	159	137	151	156	202	207	190	162	164	139	51331940000	49958756000	58118988000	58630296000	52055540000	53328466000	54161154000	45506859000	14813960200	14067493900	15114918900	14700323800
sp|O88572|LRP6_MOUSE	O88572	LRP6_MOUSE	Lrp6	1613	Mus musculus OX=10090	1:Experimental evidence at protein level	Low-density lipoprotein receptor-related protein 6	1	0.999	4	11	11	11	1	0	2	1	2	1	2	2	1	0	2	1	2	1	2	2	1	0	2	1	2	1	2	2	78688592	102028400	83185000	0	119400752	99600176	44768344	71816960	0	0	0	0
sp|O88573|AFF1_MOUSE	O88573	AFF1_MOUSE	Aff1	1216	Mus musculus OX=10090	1:Experimental evidence at protein level	AF4/FMR2 family member 1	1	0.999	5	46	46	46	6	6	4	6	5	5	7	7	6	6	4	6	5	5	7	7	6	6	4	6	5	5	7	7	893957820	1357750530	488784736	789455620	699795460	900976770	1140114430	891384130	529272480	617786110	342350880	437335040
sp|O88574|SAP30_MOUSE	O88574	SAP30_MOUSE	Sap30	220	Mus musculus OX=10090	1:Experimental evidence at protein level	Histone deacetylase complex subunit SAP30	0.9587	0.9979	1	8	8	8	1	1	1	1	1	1	1	1	1	1	1	1	1	1	1	1	1	1	1	1	1	1	1	1	0	0	0	0	0	20271338	0	58342304	0	0	0	0
sp|O88587|COMT_MOUSE	O88587	COMT_MOUSE	Comt	265	Mus musculus OX=10090	1:Experimental evidence at protein level	Catechol O-methyltransferase	1	0.999	4	35	35	35	4	6	5	5	4	4	4	3	4	6	5	5	4	4	4	3	4	6	5	5	4	4	4	3	408050816	487115392	385770752	387211840	421174560	395003808	323149056	333402656	271504416	343380832	263599744	244290768
sp|O88593|PGRP1_MOUSE	O88593	PGRP1_MOUSE	Pglyrp1	182	Mus musculus OX=10090	1:Experimental evidence at protein level	Peptidoglycan recognition protein 1	1	0.999	4	40	40	40	6	7	4	7	4	3	5	4	6	7	4	7	4	3	5	4	6	7	4	7	4	3	5	4	272170176	275792736	218440304	323135104	198070624	166139584	168188288	180069024	96662544	97657560	90125304	107288536
sp|O88597|BECN1_MOUSE	O88597	BECN1_MOUSE	Becn1	448	Mus musculus OX=10090	1:Experimental evidence at protein level	Beclin-1	1	0.999	10	111	111	111	13	14	13	12	16	13	14	16	13	14	13	12	16	13	14	16	13	14	13	12	16	13	14	16	2722523650	2736707330	2760848380	2460417790	2894275070	2825895680	2737543940	2882887170	1121284480	1201968770	1074567420	1145648640
sp|O88622|PARG_MOUSE	O88622	PARG_MOUSE	Parg	969	Mus musculus OX=10090	1:Experimental evidence at protein level	Poly(ADP-ribose) glycohydrolase	1	0.999	14	170	170	170	21	20	22	23	22	19	24	19	21	20	22	23	22	19	24	19	21	20	22	23	22	19	24	19	2559491840	4041365500	3369522180	3704500990	3189138690	3446654980	3857843200	3063554050	1074385280	989090110	1112896640	1053024190
sp|O88627|S28A2_MOUSE	O88627	S28A2_MOUSE	Slc28a2	660	Mus musculus OX=10090	1:Experimental evidence at protein level	Sodium/nucleoside cotransporter 2	1	0.999	8	80	80	80	9	10	10	8	10	10	11	12	9	10	10	8	10	10	11	12	9	10	10	8	10	10	11	12	611143940	540772610	707992060	592819840	757796610	674151810	680875010	553813380	186350912	173636288	181390224	191250592
sp|O88630|GOSR1_MOUSE	O88630	GOSR1_MOUSE	Gosr1	250	Mus musculus OX=10090	1:Experimental evidence at protein level	Golgi SNAP receptor complex member 1	1	0.999	6	43	43	43	4	5	6	5	7	5	5	6	4	5	6	5	7	5	5	6	4	5	6	5	7	5	5	6	217327200	334007968	285613472	281573728	807056510	582653570	676535680	546891520	250643088	219007472	263720352	251534224
sp|O88632|SEM3F_MOUSE	O88632	SEM3F_MOUSE	Sema3f	785	Mus musculus OX=10090	2:Experimental evidence at transcript level	Semaphorin-3F	0.997	0.999	2	17	17	17	2	2	2	2	2	2	3	2	2	2	2	2	2	2	3	2	2	2	2	2	2	2	3	2	98458880	105466728	151180608	90605224	95644856	117414152	122524560	120834160	0	0	0	0
sp|O88634|PAR4_MOUSE	O88634	PAR4_MOUSE	F2rl3	396	Mus musculus OX=10090	1:Experimental evidence at protein level	Proteinase-activated receptor 4	1	0.9989	3	8	8	8	0	3	1	1	0	1	1	1	0	3	1	1	0	1	1	1	0	3	1	1	0	1	1	1	0	201420928	84020248	83726728	178957728	97642336	167751328	75506248	0	89206344	77966976	79265320
sp|O88643|PAK1_MOUSE	O88643	PAK1_MOUSE	Pak1	545	Mus musculus OX=10090	1:Experimental evidence at protein level	Serine/threonine-protein kinase PAK 1	1	0.999	12	61	58	167	9	7	7	7	7	7	7	10	8	7	7	6	7	7	7	9	22	19	22	19	18	21	20	26	1761972990	2291401470	1536259840	2361929470	2178897660	1677044740	2584697600	3748009470	1468870400	1646249600	1507583230	1639113470
sp|O88653|LTOR3_MOUSE	O88653	LTOR3_MOUSE	Lamtor3	124	Mus musculus OX=10090	1:Experimental evidence at protein level	Ragulator complex protein LAMTOR3	0.9797	0.999	1	7	7	7	1	0	1	1	1	1	1	1	1	0	1	1	1	1	1	1	1	0	1	1	1	1	1	1	247322704	631598210	328530016	252843392	190653936	347162112	190454192	227664432	0	0	0	0
sp|O88665|BRD7_MOUSE	O88665	BRD7_MOUSE	Brd7	651	Mus musculus OX=10090	1:Experimental evidence at protein level	Bromodomain-containing protein 7	1	0.999	10	92	92	92	13	12	10	8	13	14	10	12	13	12	10	8	13	14	10	12	13	12	10	8	13	14	10	12	1232265730	1414626940	918983680	1059885950	900504700	1280070530	1584323070	1346996100	705227200	702666620	740437120	674752190
sp|O88667|RAD_MOUSE	O88667	RAD_MOUSE	Rrad	308	Mus musculus OX=10090	1:Experimental evidence at protein level	GTP-binding protein RAD	1	0.999	3	24	24	24	3	3	3	2	3	5	3	2	3	3	3	2	3	5	3	2	3	3	3	2	3	5	3	2	114652288	119532176	121576168	103302568	132846392	123621344	123158624	84626448	46405228	49801848	48653424	41361660
sp|O88668|CREG1_MOUSE	O88668	CREG1_MOUSE	Creg1	220	Mus musculus OX=10090	1:Experimental evidence at protein level	Protein CREG1	1	0.999	3	69	69	69	10	11	9	11	7	5	9	7	10	11	9	11	7	5	9	7	10	11	9	11	7	5	9	7	1430359810	2011758720	1546348540	3167663360	1242599420	1190584060	1376764930	578546820	1078525060	1471447420	1229219330	2665552900
sp|O88673|DGKA_MOUSE	O88673	DGKA_MOUSE	Dgka	730	Mus musculus OX=10090	1:Experimental evidence at protein level	Diacylglycerol kinase alpha	1	0.999	8	104	104	104	17	15	14	10	15	11	11	11	17	15	14	10	15	11	11	11	17	15	14	10	15	11	11	11	2924321540	3154664190	2473239300	2849875970	2507684610	2689579520	3344434180	2647810050	1797691140	1857314820	1383496190	1605084160
sp|O88676|MMP23_MOUSE	O88676	MMP23_MOUSE	Mmp23	391	Mus musculus OX=10090	2:Experimental evidence at transcript level	Matrix metalloproteinase-23	0.9995	0.999	2	2	2	2	0	0	0	0	0	0	1	1	0	0	0	0	0	0	1	1	0	0	0	0	0	0	1	1	0	69900352	0	53549380	0	0	71402040	14071326	0	0	0	0
sp|O88685|PRS6A_MOUSE	O88685	PRS6A_MOUSE	Psmc3	442	Mus musculus OX=10090	1:Experimental evidence at protein level	26S proteasome regulatory subunit 6A	1	0.999	30	337	337	374	43	42	44	42	42	41	41	42	43	42	44	42	42	41	41	42	48	47	47	47	46	46	46	47	6078533100	5889470000	5705322500	5790450700	7073436700	5948281900	6333280800	5946900500	1382616830	1387710850	1359399680	1329774980
sp|O88693|CEGT_MOUSE	O88693	CEGT_MOUSE	Ugcg	394	Mus musculus OX=10090	1:Experimental evidence at protein level	Ceramide glucosyltransferase	0.9797	0.999	1	11	11	11	2	1	1	1	0	1	1	4	2	1	1	1	0	1	1	4	2	1	1	1	0	1	1	4	98944288	84207304	105196672	97873376	62537344	111545224	65115812	143607584	0	0	0	0
sp|O88696|CLPP_MOUSE	O88696	CLPP_MOUSE	Clpp	272	Mus musculus OX=10090	1:Experimental evidence at protein level	ATP-dependent Clp protease proteolytic subunit, mitochondrial	0.961	0.998	1	2	2	2	0	1	0	0	0	1	0	0	0	1	0	0	0	1	0	0	0	1	0	0	0	1	0	0	0	19274788	0	0	0	22319980	0	0	0	0	0	0
sp|O88697|STK16_MOUSE	O88697	STK16_MOUSE	Stk16	305	Mus musculus OX=10090	1:Experimental evidence at protein level	Serine/threonine-protein kinase 16	1	0.999	4	22	22	22	1	4	2	1	4	2	4	4	1	4	2	1	4	2	4	4	1	4	2	1	4	2	4	4	10621479	13868873	11022623	17627446	52769416	15997915	40091316	16168198	0	0	0	0
sp|O88712|CTBP1_MOUSE	O88712	CTBP1_MOUSE	Ctbp1	441	Mus musculus OX=10090	1:Experimental evidence at protein level	C-terminal-binding protein 1	1	0.999	14	154	87	154	22	18	19	18	17	24	15	21	12	10	12	10	10	14	7	12	22	18	19	18	17	24	15	21	2008069120	2051926270	1533595900	1567964670	1889505020	2014731260	1329419010	2175661060	724677440	713190400	589328960	632840830
sp|O88735|MAP7_MOUSE	O88735	MAP7_MOUSE	Map7	730	Mus musculus OX=10090	1:Experimental evidence at protein level	Ensconsin	0.9999	0.9988	3	6	6	6	1	1	0	0	2	0	1	1	1	1	0	0	2	0	1	1	1	1	0	0	2	0	1	1	172446720	111122472	109521920	29077326	121187232	25894228	101892808	124213992	109269208	77655632	81736872	0
sp|O88736|DHB7_MOUSE	O88736	DHB7_MOUSE	Hsd17b7	334	Mus musculus OX=10090	1:Experimental evidence at protein level	3-keto-steroid reductase/17-beta-hydroxysteroid dehydrogenase 7	0.9679	0.9984	1	4	4	4	0	1	1	1	1	0	0	0	0	1	1	1	1	0	0	0	0	1	1	1	1	0	0	0	110574696	162990000	171861952	86592928	93771256	102927424	114582328	0	0	0	0	0
sp|O88737|BSN_MOUSE	O88737	BSN_MOUSE	Bsn	3942	Mus musculus OX=10090	1:Experimental evidence at protein level	Protein bassoon	0.9968	0.9883	5	7	7	7	0	1	0	1	1	1	1	2	0	1	0	1	1	1	1	2	0	1	0	1	1	1	1	2	0	97568744	0	86581712	0	0	860810820	0	0	0	0	0
sp|O88738|BIRC6_MOUSE	O88738	BIRC6_MOUSE	Birc6	4882	Mus musculus OX=10090	1:Experimental evidence at protein level	Baculoviral IAP repeat-containing protein 6	1	0.999	33	301	301	301	35	39	34	38	37	38	45	35	35	39	34	38	37	38	45	35	35	39	34	38	37	38	45	35	4980303900	5582777300	4219154940	6374393900	5057109000	4498297900	6562063900	4283718140	1086274940	1094697220	982302460	1096265340
sp|O88746|TOM1_MOUSE	O88746	TOM1_MOUSE	Tom1	492	Mus musculus OX=10090	1:Experimental evidence at protein level	Target of Myb protein 1	1	0.999	17	154	154	154	19	19	17	16	21	19	23	20	19	19	17	16	21	19	23	20	19	19	17	16	21	19	23	20	3783537920	3855531010	4424249300	3798636800	5042063900	3333582850	4120077310	3897283070	1837393920	2089378430	2028212100	1581678590
sp|O88783|FA5_MOUSE	O88783	FA5_MOUSE	F5	2183	Mus musculus OX=10090	1:Experimental evidence at protein level	Coagulation factor V	1	0.999	26	234	234	234	27	27	34	36	28	25	28	29	27	27	34	36	28	25	28	29	27	27	34	36	28	25	28	29	5480672800	6061697500	5465677300	6105266700	4579923500	5662054900	5976994300	6440953900	2063423740	2195218430	2006957950	2157758210
sp|O88792|JAM1_MOUSE	O88792	JAM1_MOUSE	F11r	300	Mus musculus OX=10090	1:Experimental evidence at protein level	Junctional adhesion molecule A	1	0.999	6	41	41	41	5	6	5	6	4	5	5	5	5	6	5	6	4	5	5	5	5	6	5	6	4	5	5	5	196382432	225053664	355391392	413132320	192900432	177852624	216112064	234591488	126138184	107675304	139229008	144799952
sp|O88796|RPP30_MOUSE	O88796	RPP30_MOUSE	Rpp30	268	Mus musculus OX=10090	1:Experimental evidence at protein level	Ribonuclease P protein subunit p30	1	0.999	5	37	37	37	6	6	4	6	4	3	4	4	6	6	4	6	4	3	4	4	6	6	4	6	4	3	4	4	346060032	410080384	270341312	350228448	275406656	276697088	259109952	278619264	155781456	152885520	146289488	138830048
sp|O88811|STAM2_MOUSE	O88811	STAM2_MOUSE	Stam2	523	Mus musculus OX=10090	1:Experimental evidence at protein level	Signal transducing adapter molecule 2	0.7401	0.9833	1	4	4	4	0	1	1	0	1	0	1	0	0	1	1	0	1	0	1	0	0	1	1	0	1	0	1	0	93792008	74394816	171157856	0	94834808	136686608	120483136	92394904	0	0	0	0
sp|O88839|ADA15_MOUSE	O88839	ADA15_MOUSE	Adam15	864	Mus musculus OX=10090	1:Experimental evidence at protein level	Disintegrin and metalloproteinase domain-containing protein 15	0.9998	0.999	3	10	10	10	1	2	1	1	1	2	1	1	1	2	1	1	1	2	1	1	1	2	1	1	1	2	1	1	84425208	132606688	15706749	98987216	110169264	121828888	53635448	196247408	63899936	69669496	0	73849728
sp|O88842|FGD3_MOUSE	O88842	FGD3_MOUSE	Fgd3	733	Mus musculus OX=10090	1:Experimental evidence at protein level	FYVE, RhoGEF and PH domain-containing protein 3	1	0.999	16	123	115	124	16	14	13	14	16	15	18	17	15	13	12	13	15	14	17	16	16	14	13	14	16	15	18	18	2304745980	2131998460	2400172290	2282989570	1909940740	2334532100	3031875840	2561295100	1638276860	1476627580	1730218500	1514097790
sp|O88844|IDHC_MOUSE	O88844	IDHC_MOUSE	Idh1	414	Mus musculus OX=10090	1:Experimental evidence at protein level	Isocitrate dehydrogenase [NADP] cytoplasmic	1	0.999	20	247	247	306	30	29	33	32	34	26	33	30	30	29	33	32	34	26	33	30	38	35	40	39	42	33	42	37	9012967400	8741492700	9094220800	8930056200	9165295600	8480585200	8665205800	8732137500	5075879400	4951326700	4653863900	4768563700
sp|O88845|AKA10_MOUSE	O88845	AKA10_MOUSE	Akap10	662	Mus musculus OX=10090	1:Experimental evidence at protein level	A-kinase anchor protein 10, mitochondrial	1	0.999	5	21	21	21	2	3	2	3	2	2	4	3	2	3	2	3	2	2	4	3	2	3	2	3	2	2	4	3	89044624	92531896	112061016	85886640	99498880	108619656	103254080	128590384	63789188	67587072	78145416	63399968
sp|O88848|ARL6_MOUSE	O88848	ARL6_MOUSE	Arl6	186	Mus musculus OX=10090	1:Experimental evidence at protein level	ADP-ribosylation factor-like protein 6	0.9794	0.999	2	14	14	14	1	2	1	2	2	2	2	2	1	2	1	2	2	2	2	2	1	2	1	2	2	2	2	2	252747168	92424416	87635664	61246732	80845440	257813696	383717472	230633888	168156048	0	0	0
sp|O88851|RBBP9_MOUSE	O88851	RBBP9_MOUSE	Rbbp9	186	Mus musculus OX=10090	1:Experimental evidence at protein level	Putative hydrolase RBBP9	1	0.999	4	38	38	38	4	6	7	3	6	4	3	5	4	6	7	3	6	4	3	5	4	6	7	3	6	4	3	5	4149734400	4763743700	3613839360	3818137090	3986793980	4939622900	2662142460	4879621100	3890535420	4345084400	3960272380	3391521540
sp|O88852|TSYL1_MOUSE	O88852	TSYL1_MOUSE	Tspyl1	379	Mus musculus OX=10090	2:Experimental evidence at transcript level	Testis-specific Y-encoded-like protein 1	1	0.999	9	64	64	64	6	8	8	9	9	8	9	7	6	8	8	9	9	8	9	7	6	8	8	9	9	8	9	7	735860420	1044101380	877488770	1069308990	1128296060	1122018300	1479808510	895802180	273287584	296659520	313365600	322747968
sp|O88856|TPST2_MOUSE	O88856	TPST2_MOUSE	Tpst2	376	Mus musculus OX=10090	1:Experimental evidence at protein level	Protein-tyrosine sulfotransferase 2	1	0.999	12	111	111	111	16	14	15	13	14	14	11	14	16	14	15	13	14	14	11	14	16	14	15	13	14	14	11	14	914564990	1215556740	751085570	721076480	966604160	936862140	979903360	867419840	232588880	293828608	197212048	252030112
sp|O88874|CCNK_MOUSE	O88874	CCNK_MOUSE	Ccnk	554	Mus musculus OX=10090	1:Experimental evidence at protein level	Cyclin-K	1	0.999	4	41	41	41	5	5	6	5	6	4	7	3	5	5	6	5	6	4	7	3	5	5	6	5	6	4	7	3	357093088	550014850	519332672	479329568	488195392	309407776	492295040	240633216	191890016	250580496	199684624	220178512
sp|O88876|DHRS3_MOUSE	O88876	DHRS3_MOUSE	Dhrs3	302	Mus musculus OX=10090	1:Experimental evidence at protein level	Short-chain dehydrogenase/reductase 3	1	0.999	3	30	30	30	4	4	1	2	4	5	4	6	4	4	1	2	4	5	4	6	4	4	1	2	4	5	4	6	159729472	538348160	294262400	297915712	462050432	548724800	496872192	867827200	165966416	417845248	218582160	232849552
sp|O88879|APAF_MOUSE	O88879	APAF_MOUSE	Apaf1	1249	Mus musculus OX=10090	1:Experimental evidence at protein level	Apoptotic protease-activating factor 1	1	0.999	17	141	141	141	21	18	18	16	15	18	18	17	21	18	18	16	15	18	18	17	21	18	18	16	15	18	18	17	4021427970	4430894600	3715317250	3460830720	3991580420	4379751400	4442505700	3754158340	1210125820	1309008770	1136945280	1056912580
sp|O88888|APBA3_MOUSE	O88888	APBA3_MOUSE	Apba3	571	Mus musculus OX=10090	1:Experimental evidence at protein level	Amyloid-beta A4 precursor protein-binding family A member 3	0.9977	0.999	2	9	9	9	2	1	1	1	1	1	1	1	2	1	1	1	1	1	1	1	2	1	1	1	1	1	1	1	298189664	226316256	215493024	165409024	251128128	293852064	258175936	115346448	188197664	0	0	112684416
sp|O88890|SH21A_MOUSE	O88890	SH21A_MOUSE	Sh2d1a	126	Mus musculus OX=10090	1:Experimental evidence at protein level	SH2 domain-containing protein 1A	1	0.999	5	47	47	47	7	5	6	4	4	8	6	7	7	5	6	4	4	8	6	7	7	5	6	4	4	8	6	7	1059699010	1143858820	974216000	950055680	980572290	1302295040	1011020540	1144833410	764779010	791963460	737098240	730253630
sp|O88895|HDAC3_MOUSE	O88895	HDAC3_MOUSE	Hdac3	428	Mus musculus OX=10090	1:Experimental evidence at protein level	Histone deacetylase 3	1	0.999	6	55	55	55	6	6	7	6	6	8	7	9	6	6	7	6	6	8	7	9	6	6	7	6	6	8	7	9	493330368	497236640	352283296	365251296	426570624	401503424	312562080	506674368	174210352	159240864	177313872	129621760
sp|O88904|HIPK1_MOUSE	O88904	HIPK1_MOUSE	Hipk1	1210	Mus musculus OX=10090	1:Experimental evidence at protein level	Homeodomain-interacting protein kinase 1	1	0.999	3	9	7	9	1	2	1	1	2	0	2	0	1	1	0	1	2	0	2	0	1	2	1	1	2	0	2	0	69582296	186617472	150405376	88401048	281652288	249714624	288741184	115992320	0	114195728	91615488	0
sp|O88907|PIAS1_MOUSE	O88907	PIAS1_MOUSE	Pias1	651	Mus musculus OX=10090	1:Experimental evidence at protein level	E3 SUMO-protein ligase PIAS1	1	0.999	5	50	31	50	5	7	5	5	7	8	8	5	3	5	3	3	4	5	5	3	5	7	5	5	7	8	8	5	1490523260	1697993730	1347105410	1798224130	1379112060	1288912000	1711678080	1034250050	989873920	953894460	914224900	1033718850
sp|O88935|SYN1_MOUSE	O88935	SYN1_MOUSE	Syn1	706	Mus musculus OX=10090	1:Experimental evidence at protein level	Synapsin-1	0.9765	0.9988	1	2	2	2	0	1	0	0	0	0	1	0	0	1	0	0	0	0	1	0	0	1	0	0	0	0	1	0	0	66162768	30825776	30089694	0	60686044	64562924	42441452	0	0	0	0
sp|O88939|ZBT7A_MOUSE	O88939	ZBT7A_MOUSE	Zbtb7a	569	Mus musculus OX=10090	1:Experimental evidence at protein level	Zinc finger and BTB domain-containing protein 7A	1	0.999	5	38	38	38	4	4	7	4	6	6	4	3	4	4	7	4	6	6	4	3	4	4	7	4	6	6	4	3	805328320	651161340	542792320	543319170	586033600	545580420	298365120	654213250	412030592	319913024	276967008	308113824
sp|O88942|NFAC1_MOUSE	O88942	NFAC1_MOUSE	Nfatc1	717	Mus musculus OX=10090	1:Experimental evidence at protein level	Nuclear factor of activated T-cells, cytoplasmic 1	1	0.999	15	79	78	110	11	10	11	6	8	7	12	14	11	10	11	6	8	7	12	13	15	13	15	10	12	11	16	18	2141464960	1659855620	1255186050	1226838660	1209080060	1474160000	1868524420	1907524740	652110460	545107520	509471648	478284320
sp|O88947|FA10_MOUSE	O88947	FA10_MOUSE	F10	481	Mus musculus OX=10090	1:Experimental evidence at protein level	Coagulation factor X	1	0.999	6	80	80	80	8	10	10	8	12	9	9	14	8	10	10	8	12	9	9	14	8	10	10	8	12	9	9	14	6002163200	7016891900	3130123010	2997628420	4439553500	3099303420	2786455040	4637450800	3318272510	3099665660	2140374140	2021141890
sp|O88952|LIN7C_MOUSE	O88952	LIN7C_MOUSE	Lin7c	197	Mus musculus OX=10090	1:Experimental evidence at protein level	Protein lin-7 homolog C	1	0.999	5	37	37	37	4	4	5	6	4	5	4	5	4	4	5	6	4	5	4	5	4	4	5	6	4	5	4	5	190027152	244113696	205996528	196994000	243386752	268389632	118541816	224342752	82714632	102754728	75891536	81248560
sp|O88958|GNPI1_MOUSE	O88958	GNPI1_MOUSE	Gnpda1	289	Mus musculus OX=10090	1:Experimental evidence at protein level	Glucosamine-6-phosphate isomerase 1	0.9996	0.999	1	7	7	7	1	3	1	0	1	1	0	0	1	3	1	0	1	1	0	0	1	3	1	0	1	1	0	0	317486976	310896096	282507232	298381216	319399008	309721440	254372528	26621552	278882304	284060896	0	266978816
sp|O88967|YMEL1_MOUSE	O88967	YMEL1_MOUSE	Yme1l1	715	Mus musculus OX=10090	1:Experimental evidence at protein level	ATP-dependent zinc metalloprotease YME1L1	1	0.999	13	73	73	94	12	9	9	7	11	10	9	6	12	9	9	7	11	10	9	6	15	12	10	10	13	13	12	9	766400060	509733120	467283456	504228192	667051260	683930050	448221504	545683260	150801792	154164320	137579856	115580576
sp|O88968|TCO2_MOUSE	O88968	TCO2_MOUSE	Tcn2	430	Mus musculus OX=10090	1:Experimental evidence at protein level	Transcobalamin-2	1	0.999	3	19	19	19	3	2	2	2	2	2	3	3	3	2	2	2	2	2	3	3	3	2	2	2	2	2	3	3	107389384	174589184	131114400	62887876	94034176	65968300	90293648	128132160	84661584	121195616	97237880	0
sp|O88974|SETB1_MOUSE	O88974	SETB1_MOUSE	Setdb1	1307	Mus musculus OX=10090	1:Experimental evidence at protein level	Histone-lysine N-methyltransferase SETDB1	1	0.999	13	101	101	101	12	13	12	13	14	14	12	11	12	13	12	13	14	14	12	11	12	13	12	13	14	14	12	11	796938300	1127330050	1149916670	871455870	1035745660	1003886340	1029198530	914435010	283310272	256385616	272594144	240248720
sp|O88983|STX8_MOUSE	O88983	STX8_MOUSE	Stx8	236	Mus musculus OX=10090	1:Experimental evidence at protein level	Syntaxin-8	1	0.999	8	51	51	51	5	4	3	5	10	7	7	10	5	4	3	5	10	7	7	10	5	4	3	5	10	7	7	10	239382624	282276096	139200240	190063152	264746688	203004016	238909696	356368096	75759616	79977696	60418168	63891276
sp|O88986|KBL_MOUSE	O88986	KBL_MOUSE	Gcat	416	Mus musculus OX=10090	1:Experimental evidence at protein level	2-amino-3-ketobutyrate coenzyme A ligase, mitochondrial	1	0.999	4	27	27	27	4	3	2	2	4	3	3	6	4	3	2	2	4	3	3	6	4	3	2	2	4	3	3	6	531913824	421068128	355144128	467454912	364037248	537542780	434643392	1665801470	353496416	290534112	257831472	321964320
sp|O88990|ACTN3_MOUSE	O88990	ACTN3_MOUSE	Actn3	900	Mus musculus OX=10090	2:Experimental evidence at transcript level	Alpha-actinin-3	1	0.999	24	16	16	253	2	2	1	3	4	1	3	0	2	2	1	3	4	1	3	0	34	32	34	36	40	37	40	0	0	54322684	0	0	96231672	0	0	0	0	0	0	0
sp|O89001|CBPD_MOUSE	O89001	CBPD_MOUSE	Cpd	1377	Mus musculus OX=10090	1:Experimental evidence at protein level	Carboxypeptidase D	1	0.9989	3	10	10	10	2	1	1	1	2	2	1	0	2	1	1	1	2	2	1	0	2	1	1	1	2	2	1	0	189235008	192409920	212172912	188092528	243275520	61462104	141537136	38671776	83433352	136600800	0	0
sp|O89016|ABCD4_MOUSE	O89016	ABCD4_MOUSE	Abcd4	606	Mus musculus OX=10090	1:Experimental evidence at protein level	Lysosomal cobalamin transporter ABCD4	1	0.999	3	23	23	23	3	3	2	3	2	2	4	4	3	3	2	3	2	2	4	4	3	3	2	3	2	2	4	4	389352768	357741120	281001856	266816272	241100064	335665376	363223008	460288192	229548560	196348656	176106352	168641520
sp|O89017|LGMN_MOUSE	O89017	LGMN_MOUSE	Lgmn	435	Mus musculus OX=10090	1:Experimental evidence at protein level	Legumain	1	0.999	5	13	13	13	0	0	0	0	5	1	4	3	0	0	0	0	5	1	4	3	0	0	0	0	5	1	4	3	0	0	0	0	206518336	58954408	171241280	75213880	0	0	0	0
sp|O89019|INVS_MOUSE	O89019	INVS_MOUSE	Invs	1062	Mus musculus OX=10090	1:Experimental evidence at protein level	Inversin	0.9985	0.9936	3	3	3	3	0	1	1	0	0	0	1	0	0	1	1	0	0	0	1	0	0	1	1	0	0	0	1	0	0	0	0	0	0	0	49711772	0	0	0	0	0
sp|O89020|AFAM_MOUSE	O89020	AFAM_MOUSE	Afm	608	Mus musculus OX=10090	1:Experimental evidence at protein level	Afamin	1	0.999	10	91	91	91	10	15	8	9	13	11	12	13	10	15	8	9	13	11	12	13	10	15	8	9	13	11	12	13	2065654660	2479447550	1690400000	1901812350	1762621570	2204435970	2129574660	2410275580	857929540	992020350	763958850	867819900
sp|O89023|TPP1_MOUSE	O89023	TPP1_MOUSE	Tpp1	562	Mus musculus OX=10090	1:Experimental evidence at protein level	Tripeptidyl-peptidase 1	1	0.999	28	553	553	553	76	75	80	77	59	61	63	62	76	75	80	77	59	61	63	62	76	75	80	77	59	61	63	62	40805560000	49913897000	47803335000	48416141000	27193870300	26661298200	32422518800	29152198700	24863516700	26408126500	27656372200	29167519700
sp|O89032|SPD2A_MOUSE	O89032	SPD2A_MOUSE	Sh3pxd2a	1124	Mus musculus OX=10090	1:Experimental evidence at protein level	SH3 and PX domain-containing protein 2A	1	0.999	14	95	67	95	9	11	11	12	12	11	16	13	6	6	9	9	8	8	12	9	9	11	11	12	12	11	16	13	889077310	827457150	792669950	955765500	1389784060	952279870	1510081790	956832510	275329376	290226464	256377520	235048384
sp|O89050|MKLN1_MOUSE	O89050	MKLN1_MOUSE	Mkln1	735	Mus musculus OX=10090	1:Experimental evidence at protein level	Muskelin	1	0.999	7	18	18	18	0	4	7	4	2	0	1	0	0	4	7	4	2	0	1	0	0	4	7	4	2	0	1	0	26264494	141450752	504603168	562652740	213107088	0	49097220	0	0	124778784	187454096	217081888
sp|O89051|ITM2B_MOUSE	O89051	ITM2B_MOUSE	Itm2b	266	Mus musculus OX=10090	1:Experimental evidence at protein level	Integral membrane protein 2B	0.9996	0.999	2	10	10	10	2	1	1	2	1	1	1	1	2	1	1	2	1	1	1	1	2	1	1	2	1	1	1	1	232132864	60903024	56245556	54053600	42470812	64467380	51198708	52308616	0	0	0	0
sp|O89053|COR1A_MOUSE	O89053	COR1A_MOUSE	Coro1a	461	Mus musculus OX=10090	1:Experimental evidence at protein level	Coronin-1A	1	0.999	83	2663	2492	2663	335	349	334	305	342	319	362	317	316	326	311	285	324	299	337	294	335	349	334	305	342	319	362	317	182349840000	179114410000	191314772000	191425184000	159938855000	188742058000	193425113000	179212026000	42900632000	38101639000	40585101000	36090434000
sp|O89079|COPE_MOUSE	O89079	COPE_MOUSE	Cope	308	Mus musculus OX=10090	1:Experimental evidence at protein level	Coatomer subunit epsilon	1	0.999	7	102	102	102	15	13	12	14	12	15	8	13	15	13	12	14	12	15	8	13	15	13	12	14	12	15	8	13	5145237500	4600062000	3570479620	4028130300	2647701250	4639836200	1644873730	3800838910	1907988350	2481545470	1446958590	1851991170
sp|O89084|PDE4A_MOUSE	O89084	PDE4A_MOUSE	Pde4a	844	Mus musculus OX=10090	1:Experimental evidence at protein level	cAMP-specific 3',5'-cyclic phosphodiesterase 4A	0.9997	0.999	4	4	4	8	1	1	0	0	1	1	0	0	1	1	0	0	1	1	0	0	2	2	0	0	2	2	0	0	38328344	39536892	0	0	0	57641788	0	0	0	0	0	0
sp|O89086|RBM3_MOUSE	O89086	RBM3_MOUSE	Rbm3	153	Mus musculus OX=10090	1:Experimental evidence at protein level	RNA-binding protein 3	1	0.999	13	419	419	419	53	59	47	42	53	53	56	56	53	59	47	42	53	53	56	56	53	59	47	42	53	53	56	56	25789618200	29411874800	17698115600	17407064100	19448551400	20240789500	18173585400	21056733200	6531321300	6819217400	4975230000	5278932000
sp|O89090|SP1_MOUSE	O89090	SP1_MOUSE	Sp1	784	Mus musculus OX=10090	1:Experimental evidence at protein level	Transcription factor Sp1	1	0.999	4	59	59	59	8	8	7	8	7	7	7	7	8	8	7	8	7	7	7	7	8	8	7	8	7	7	7	7	145567024	254370720	113769968	137163296	168582160	212582432	182352112	73600448	94818264	90667176	73594960	107878136
sp|O89100|GRAP2_MOUSE	O89100	GRAP2_MOUSE	Grap2	322	Mus musculus OX=10090	1:Experimental evidence at protein level	GRB2-related adaptor protein 2	1	0.999	16	220	220	220	31	28	30	26	29	27	27	22	31	28	30	26	29	27	27	22	31	28	30	26	29	27	27	22	6421671900	8184332800	6158689800	5074756100	5881362900	5007643600	6698381800	3787355650	2112453500	2177433600	2153341180	1721198460
sp|O89103|C1QR1_MOUSE	O89103	C1QR1_MOUSE	Cd93	644	Mus musculus OX=10090	1:Experimental evidence at protein level	Complement component C1q receptor	1	0.999	6	17	17	17	1	3	1	2	3	3	0	4	1	3	1	2	3	3	0	4	1	3	1	2	3	3	0	4	295030592	326722816	255270832	432479136	319136768	381430016	350610816	248604704	208989088	170978288	202568128	153137632
sp|O89106|FHIT_MOUSE	O89106	FHIT_MOUSE	Fhit	150	Mus musculus OX=10090	1:Experimental evidence at protein level	Bis(5'-adenosyl)-triphosphatase	1	0.999	5	37	37	37	4	6	7	2	4	5	5	4	4	6	7	2	4	5	5	4	4	6	7	2	4	5	5	4	317491232	520529152	510961696	477060160	511225088	497070688	407815904	440797888	245532368	258807056	199113216	219562800
sp|O89110|CASP8_MOUSE	O89110	CASP8_MOUSE	Casp8	480	Mus musculus OX=10090	1:Experimental evidence at protein level	Caspase-8	1	0.999	18	191	191	191	26	24	24	25	27	22	21	22	26	24	24	25	27	22	21	22	26	24	24	25	27	22	21	22	6365282300	8825995300	4818768900	3932860670	5557132800	2986652420	3529220350	4041102080	2808001540	2819293440	2627028990	2380832000
sp|O89112|LANC1_MOUSE	O89112	LANC1_MOUSE	Lancl1	399	Mus musculus OX=10090	1:Experimental evidence at protein level	Glutathione S-transferase LANCL1	1	0.999	6	97	97	97	13	13	13	12	11	13	10	12	13	13	13	12	11	13	10	12	13	13	13	12	11	13	10	12	1236174980	1477486590	846706620	1289595780	893919810	1303994110	1003901250	1387424000	955372540	1054241980	763686270	1023161470
sp|O89114|DNJB5_MOUSE	O89114	DNJB5_MOUSE	Dnajb5	348	Mus musculus OX=10090	2:Experimental evidence at transcript level	DnaJ homolog subfamily B member 5	1	0.999	5	15	15	15	0	1	1	2	4	2	2	3	0	1	1	2	4	2	2	3	0	1	1	2	4	2	2	3	283880256	265065808	254913856	142943392	209687072	359753440	228746864	371813664	159449200	156726096	164923936	97159240
sp|O89116|VTI1A_MOUSE	O89116	VTI1A_MOUSE	Vti1a	217	Mus musculus OX=10090	1:Experimental evidence at protein level	Vesicle transport through interaction with t-SNAREs homolog 1A	1	0.999	5	30	30	30	1	4	5	3	5	5	3	4	1	4	5	3	5	5	3	4	1	4	5	3	5	5	3	4	108787624	400603168	1296868220	1125224960	565268540	178347072	249657024	187988864	200513360	235226096	192460976	118535520
sp|P00329|ADH1_MOUSE	P00329	ADH1_MOUSE	Adh1	375	Mus musculus OX=10090	1:Experimental evidence at protein level	Alcohol dehydrogenase 1	0.9999	0.999	2	12	12	12	1	2	1	2	1	2	2	1	1	2	1	2	1	2	2	1	1	2	1	2	1	2	2	1	0	84786352	0	0	36123032	45139112	51876132	65868352	0	0	0	0
sp|P00375|DYR_MOUSE	P00375	DYR_MOUSE	Dhfr	187	Mus musculus OX=10090	1:Experimental evidence at protein level	Dihydrofolate reductase	1	0.999	8	87	87	87	13	12	12	12	12	9	7	10	13	12	12	12	12	9	7	10	13	12	12	12	12	9	7	10	2259242240	2535674370	2527867140	3147306750	2460727300	2765126140	2258529540	2350017020	1683624060	1612797950	1613526910	1754169220
sp|P00397|COX1_MOUSE	P00397	COX1_MOUSE	Mtco1	514	Mus musculus OX=10090	1:Experimental evidence at protein level	Cytochrome c oxidase subunit 1	0.9797	0.999	1	7	7	7	1	1	0	1	1	2	0	1	1	1	0	1	1	2	0	1	1	1	0	1	1	2	0	1	86204456	105102128	0	145709264	99687880	91593424	115334272	0	0	0	0	0
sp|P00405|COX2_MOUSE	P00405	COX2_MOUSE	Mtco2	227	Mus musculus OX=10090	1:Experimental evidence at protein level	Cytochrome c oxidase subunit 2	1	0.999	11	305	305	305	38	40	33	31	47	41	33	42	38	40	33	31	47	41	33	42	38	40	33	31	47	41	33	42	15028458500	17921169400	13880760300	12449945600	19041095700	17788102700	13619225600	21955514400	11229205500	12817671200	9987142700	10361014300
sp|P00416|COX3_MOUSE	P00416	COX3_MOUSE	mt-Co3	261	Mus musculus OX=10090	1:Experimental evidence at protein level	Cytochrome c oxidase subunit 3	0.9797	0.999	1	3	3	3	0	0	1	1	1	0	0	0	0	0	1	1	1	0	0	0	0	0	1	1	1	0	0	0	0	0	59867760	91457544	71638416	0	0	0	0	0	0	0
sp|P00493|HPRT_MOUSE	P00493	HPRT_MOUSE	Hprt1	218	Mus musculus OX=10090	1:Experimental evidence at protein level	Hypoxanthine-guanine phosphoribosyltransferase	1	0.999	12	159	159	159	21	21	22	20	17	20	24	14	21	21	22	20	17	20	24	14	21	21	22	20	17	20	24	14	1316829180	1470194180	1275905790	875363780	925149440	1137298180	1201507070	670704260	425032416	404925856	386173696	324593504
sp|P00520|ABL1_MOUSE	P00520	ABL1_MOUSE	Abl1	1123	Mus musculus OX=10090	1:Experimental evidence at protein level	Tyrosine-protein kinase ABL1	1	0.999	2	12	12	12	0	3	1	2	2	0	3	1	0	3	1	2	2	0	3	1	0	3	1	2	2	0	3	1	0	45801320	65757160	69825432	83092800	67026484	211610288	98370440	0	0	0	0
sp|P00683|RNAS1_MOUSE	P00683	RNAS1_MOUSE	Rnase1	149	Mus musculus OX=10090	1:Experimental evidence at protein level	Ribonuclease pancreatic	1	0.999	3	7	7	7	0	0	0	0	0	0	0	7	0	0	0	0	0	0	0	7	0	0	0	0	0	0	0	7	0	0	0	0	0	0	0	1005475970	0	0	0	0
sp|P00687|AMY1_MOUSE	P00687	AMY1_MOUSE	Amy1	511	Mus musculus OX=10090	1:Experimental evidence at protein level	Alpha-amylase 1	1	0.999	15	10	10	107	0	0	0	0	0	0	0	10	0	0	0	0	0	0	0	10	0	0	0	0	0	0	0	107	0	0	0	0	0	5221841	0	291298560	0	0	0	0
sp|P00688|AMYP_MOUSE	P00688	AMYP_MOUSE	Amy2	508	Mus musculus OX=10090	1:Experimental evidence at protein level	Pancreatic alpha-amylase	1	0.999	45	407	228	407	6	11	9	9	27	26	23	296	1	5	3	2	13	12	11	181	6	11	9	9	27	26	23	296	813002940	1152324480	620842430	1620584830	4184725500	4189280770	4052188930	118791193000	389784736	477332000	346467488	551808320
sp|P00918|CAH2_HUMAN	P00918	CAH2_HUMAN	CA2	260	Homo sapiens	1:Experimental evidence at protein level	Carbonic anhydrase 2	1	0.999	3	18	18	28	3	1	3	2	2	2	3	2	3	1	3	2	2	2	3	2	4	2	4	4	4	3	4	3	0	0	0	0	0	0	0	0	0	0	0	0
sp|P00920|CAH2_MOUSE	P00920	CAH2_MOUSE	Ca2	260	Mus musculus OX=10090	1:Experimental evidence at protein level	Carbonic anhydrase 2	1	0.999	23	759	733	759	104	83	91	112	96	91	84	98	101	80	88	108	92	88	81	95	104	83	91	112	96	91	84	98	35130425000	31406899200	33840623600	55283868000	34833273000	34629497000	26288844800	25980909600	20713007100	17241954300	18299709400	24329646100
sp|P01027|CO3_MOUSE	P01027	CO3_MOUSE	C3	1663	Mus musculus OX=10090	1:Experimental evidence at protein level	Complement C3	1	0.999	50	556	556	572	68	78	66	69	71	65	66	73	68	78	66	69	71	65	66	73	70	80	68	71	73	67	68	75	14500831200	19304417300	15720136700	14706905100	18744283100	16628020200	15895381000	18222929900	4382670300	5232761900	4448006700	4518279200
sp|P01029|CO4B_MOUSE	P01029	CO4B_MOUSE	C4b	1738	Mus musculus OX=10090	1:Experimental evidence at protein level	Complement C4-B	1	0.999	47	439	439	439	43	55	53	69	55	51	57	56	43	55	53	69	55	51	57	56	43	55	53	69	55	51	57	56	4005289470	6109915600	6090655700	7936750600	5413161000	5022275600	6994424800	5983573000	450196512	613502140	504419584	690965760
sp|P01112|RASH_HUMAN	P01112	RASH_HUMAN	HRAS	189	Homo sapiens	1:Experimental evidence at protein level	GTPase HRas	0.9948	0.9987	5	1	0	7	0	0	0	0	1	0	0	0	0	0	0	0	0	0	0	0	0	0	0	0	7	0	0	0	0	0	0	0	65440140	106949360	0	0	0	0	0	0
sp|P01592|IGJ_MOUSE	P01592	IGJ_MOUSE	Jchain	159	Mus musculus OX=10090	1:Experimental evidence at protein level	Immunoglobulin J chain	1	0.999	11	162	162	162	19	22	19	17	21	29	16	19	19	22	19	17	21	29	16	19	19	22	19	17	21	29	16	19	3891058180	3797245700	3242584580	2832480260	3691174660	5469677600	2503292670	2465729790	1110126080	1229630340	1011877500	999583620
sp|P01628|KV2A3_MOUSE	P01628	KV2A3_MOUSE		113	Mus musculus OX=10090	1:Experimental evidence at protein level	Ig kappa chain V-II region MOPC 511	1	0.999	4	10	0	11	3	1	1	1	1	1	0	2	0	0	0	0	0	0	0	0	3	1	1	1	1	2	0	2	105872768	37621520	34664040	0	37676000	29388702	0	29002994	0	0	0	0
sp|P01629|KV2A4_MOUSE	P01629	KV2A4_MOUSE		112	Mus musculus OX=10090	1:Experimental evidence at protein level	Ig kappa chain V-II region 2S1.3	0.975	0.9988	2	2	2	4	0	0	1	1	0	0	0	0	0	0	1	1	0	0	0	0	0	0	2	2	0	0	0	0	0	0	0	0	0	0	0	0	0	0	0	0
sp|P01630|KV2A6_MOUSE	P01630	KV2A6_MOUSE		113	Mus musculus OX=10090	1:Experimental evidence at protein level	Ig kappa chain V-II region 7S34.1	0.984	0.999	4	16	16	67	2	2	2	2	2	2	2	2	2	2	2	2	2	2	2	2	9	9	8	9	8	8	7	9	137383776	146725664	100970216	103321104	97439760	107823168	99425912	172646096	0	0	0	0
sp|P01631|KV2A7_MOUSE	P01631	KV2A7_MOUSE		113	Mus musculus OX=10090	1:Experimental evidence at protein level	Ig kappa chain V-II region 26-10	1	0.999	9	74	74	116	9	13	10	6	11	9	6	10	9	13	10	6	11	9	6	10	15	18	15	12	16	14	10	16	7226826200	9906689000	5907496400	5887504400	5420683300	6204805100	5380771300	7006684700	4676628500	4753264100	4318469600	3208779520
sp|P01633|KV5A1_MOUSE	P01633	KV5A1_MOUSE	Igkv6-17	149	Mus musculus OX=10090	1:Experimental evidence at protein level	Immunoglobulin kappa chain variable 6-17	1	0.999	6	131	85	131	19	16	18	18	13	20	13	14	11	10	13	12	8	14	9	8	19	16	18	18	13	20	13	14	2971220220	3788452610	3322971650	3318245380	2113576190	6466762200	1939461500	2190378240	1739060220	2052217470	1482380800	1599665280
sp|P01637|KV5A5_MOUSE	P01637	KV5A5_MOUSE		128	Mus musculus OX=10090	4:Protein predicted	Ig kappa chain V-V region T1	1	0.999	5	33	1	33	4	4	4	4	4	4	3	6	0	0	0	0	0	0	0	1	4	4	4	4	4	4	3	6	1395867010	1326803200	705631300	922184900	782012990	1192093060	1234873470	1616180990	775405310	759717820	576197310	605187780
sp|P01639|KV5A7_MOUSE	P01639	KV5A7_MOUSE	Igkv9-120	130	Mus musculus OX=10090	1:Experimental evidence at protein level	Immunoglobulin kappa chain variable 9-120	1	0.999	5	52	32	94	7	7	5	8	6	7	6	6	5	4	3	4	4	4	4	4	13	12	10	14	11	12	10	12	810459260	1152504060	801470780	1191881470	551297150	973208190	532126496	706850050	390279584	565900030	378630880	567848060
sp|P01642|KV5A9_MOUSE	P01642	KV5A9_MOUSE	Gm10881	115	Mus musculus OX=10090	1:Experimental evidence at protein level	Ig kappa chain V-V region L7 (Fragment)	0.9797	0.999	1	8	8	8	1	1	1	1	1	1	1	1	1	1	1	1	1	1	1	1	1	1	1	1	1	1	1	1	55235132	120607912	50756364	79410272	56325016	92379680	82128312	52077360	0	0	0	0
sp|P01645|KV5AC_MOUSE	P01645	KV5AC_MOUSE		108	Mus musculus OX=10090	1:Experimental evidence at protein level	Ig kappa chain V-V region HP 93G7	1	0.999	5	25	4	67	5	3	3	3	2	3	3	3	2	0	1	0	1	0	0	0	11	8	8	9	7	8	7	9	248162352	132695528	221140704	169376832	113793800	174534608	155376112	154341888	138007088	113601736	130399136	133086208
sp|P01646|KV5AD_MOUSE	P01646	KV5AD_MOUSE		108	Mus musculus OX=10090	1:Experimental evidence at protein level	Ig kappa chain V-V region HP 123E6	0.9797	0.999	4	2	2	14	0	0	0	0	0	0	1	1	0	0	0	0	0	0	1	1	0	0	0	0	0	0	6	8	0	0	0	0	0	0	0	0	0	0	0	0
sp|P01653|KV5AL_MOUSE	P01653	KV5AL_MOUSE		108	Mus musculus OX=10090	1:Experimental evidence at protein level	Ig kappa chain V-V region W3082	1	0.9988	3	4	4	21	1	0	0	1	2	0	0	0	1	0	0	1	2	0	0	0	7	0	0	7	7	0	0	0	70663592	0	0	36756840	0	0	0	0	0	0	0	0
sp|P01654|KV3A1_MOUSE	P01654	KV3A1_MOUSE		111	Mus musculus OX=10090	1:Experimental evidence at protein level	Ig kappa chain V-III region PC 2880/PC 1229	0.9797	0.999	2	10	0	18	1	1	1	2	2	1	1	1	0	0	0	0	0	0	0	0	2	2	2	3	3	2	2	2	36755528	36337972	41085276	47320136	44633504	25371298	44115236	27298398	0	0	0	0
sp|P01658|KV3A6_MOUSE	P01658	KV3A6_MOUSE		132	Mus musculus OX=10090	1:Experimental evidence at protein level	Ig kappa chain V-III region MOPC 321	0.9394	0.9972	3	5	0	12	0	1	1	0	1	1	1	0	0	0	0	0	0	0	0	0	0	2	2	0	2	3	3	0	0	14892863	17593550	11523899	22273968	0	24090800	0	0	0	0	0
sp|P01660|KV3A8_MOUSE	P01660	KV3A8_MOUSE		111	Mus musculus OX=10090	1:Experimental evidence at protein level	Ig kappa chain V-III region PC 3741/TEPC 111	0.9994	0.999	3	26	9	26	3	4	2	4	4	2	4	3	0	2	1	2	2	0	2	0	3	4	2	4	4	2	4	3	351207456	308683168	373315008	419923488	395973088	414458016	460330592	530560960	319711808	201312560	272297344	294211872
sp|P01661|KV3A9_MOUSE	P01661	KV3A9_MOUSE		131	Mus musculus OX=10090	1:Experimental evidence at protein level	Ig kappa chain V-III region MOPC 63	0.9797	0.999	1	5	0	5	1	0	0	0	1	1	1	1	0	0	0	0	0	0	0	0	1	0	0	0	1	1	1	1	47671580	28310524	0	0	33770300	0	36866420	40497868	0	0	0	0
sp|P01670|KV3AI_MOUSE	P01670	KV3AI_MOUSE		111	Mus musculus OX=10090	1:Experimental evidence at protein level	Ig kappa chain V-III region PC 6684	0.9996	0.999	2	10	0	16	1	1	1	2	2	3	0	0	0	0	0	0	0	0	0	0	2	2	2	3	3	4	0	0	25855562	33956064	35322360	31328578	71840424	114602560	30431852	0	0	0	0	0
sp|P01680|KV4A1_MOUSE	P01680	KV4A1_MOUSE		129	Mus musculus OX=10090	4:Protein predicted	Ig kappa chain V-IV region S107B	0.9891	0.999	3	16	13	16	3	1	1	1	2	5	2	1	2	1	1	1	2	4	1	1	3	1	1	1	2	5	2	1	202973104	168321120	75341656	150292336	161916800	327282368	194106432	173577088	122580112	95289496	0	0
sp|P01723|LV1A_MOUSE	P01723	LV1A_MOUSE		117	Mus musculus OX=10090	1:Experimental evidence at protein level	Ig lambda-1 chain V region	0.9996	0.999	1	19	0	19	3	1	4	2	3	2	2	2	0	0	0	0	0	0	0	0	3	1	4	2	3	2	2	2	1400167420	1035473860	1323376900	1198861820	1275649660	1255131650	1049416380	979036610	0	0	0	0
sp|P01728|LV2A_MOUSE	P01728	LV2A_MOUSE		117	Mus musculus OX=10090	3:Protein inferred from homology	Ig lambda-2 chain V region	1	0.999	4	16	6	16	1	4	3	3	1	0	2	2	0	2	0	2	0	0	1	1	1	4	3	3	1	0	2	2	523020512	2485202180	853427070	2609187840	94319392	858677760	1425006460	1187865730	816712130	1572511360	804834750	1174197500
sp|P01746|HVM02_MOUSE	P01746	HVM02_MOUSE		140	Mus musculus OX=10090	2:Experimental evidence at transcript level	Ig heavy chain V region 93G7	1	0.999	3	24	11	24	4	3	3	3	3	3	2	3	1	2	2	2	1	1	1	1	4	3	3	3	3	3	2	3	80012080	65789192	118384280	76884320	158778144	55546340	48694568	66390832	47502844	43567188	59737640	51644772
sp|P01786|HVM17_MOUSE	P01786	HVM17_MOUSE		117	Mus musculus OX=10090	1:Experimental evidence at protein level	Ig heavy chain V region MOPC 47A	1	0.999	1	53	53	53	8	7	8	8	5	5	6	6	8	7	8	8	5	5	6	6	8	7	8	8	5	5	6	6	8505813500	11667656700	3967457790	2832464900	3006109950	2268408580	1589788290	4269023490	6837323800	7266600400	4180418560	0
sp|P01794|HVM25_MOUSE	P01794	HVM25_MOUSE		123	Mus musculus OX=10090	1:Experimental evidence at protein level	Ig heavy chain V region HPCG14	1	0.999	3	16	1	16	2	3	1	2	2	2	2	2	0	1	0	0	0	0	0	0	2	3	1	2	2	2	2	2	49860076	71054960	61764352	113747400	68545120	105507552	100509504	68589400	33546392	48644068	43728512	76974672
sp|P01795|HVM26_MOUSE	P01795	HVM26_MOUSE		144	Mus musculus OX=10090	1:Experimental evidence at protein level	Ig heavy chain V region M167	0.9773	0.9989	1	1	1	1	0	0	0	0	1	0	0	0	0	0	0	0	1	0	0	0	0	0	0	0	1	0	0	0	0	0	0	0	0	0	0	0	0	0	0	0
sp|P01798|HVM29_MOUSE	P01798	HVM29_MOUSE		113	Mus musculus OX=10090	1:Experimental evidence at protein level	Ig heavy chain V-III region E109	0.9795	0.999	2	6	6	7	3	0	0	1	0	1	0	1	3	0	0	1	0	1	0	1	3	0	0	1	0	1	0	2	486997312	0	0	0	0	0	0	0	0	0	0	0
sp|P01801|HVM32_MOUSE	P01801	HVM32_MOUSE		115	Mus musculus OX=10090	1:Experimental evidence at protein level	Ig heavy chain V-III region J606	1	0.999	6	68	5	68	5	9	9	10	9	11	7	8	0	0	2	3	0	0	0	0	5	9	9	10	9	11	7	8	2359930110	4737107500	2134366080	2543754240	1971796220	6264287700	1534604540	2285166080	2127771650	2608928770	1712403330	2395895040
sp|P01806|HVM36_MOUSE	P01806	HVM36_MOUSE		116	Mus musculus OX=10090	4:Protein predicted	Ig heavy chain V region 441	0.9797	0.999	1	16	0	16	2	2	2	2	2	2	2	2	0	0	0	0	0	0	0	0	2	2	2	2	2	2	2	2	76160008	161046656	90585056	63717244	99768704	67177144	91259896	76754728	0	0	0	0
sp|P01819|HVM43_MOUSE	P01819	HVM43_MOUSE		144	Mus musculus OX=10090	4:Protein predicted	Ig heavy chain V region MOPC 141	1	0.999	2	8	8	8	0	0	0	1	4	1	1	1	0	0	0	1	4	1	1	1	0	0	0	1	4	1	1	1	209164464	604759490	0	223728368	1856218880	374037568	227093344	121362672	0	483063488	0	0
sp|P01820|HVM44_MOUSE	P01820	HVM44_MOUSE		115	Mus musculus OX=10090	1:Experimental evidence at protein level	Ig heavy chain V region PJ14	1	0.999	2	18	17	18	2	3	3	1	6	2	1	0	2	3	2	1	6	2	1	0	2	3	3	1	6	2	1	0	346862272	748742850	450524800	469670944	2084448260	602822660	356570752	0	206813392	444265664	243978032	285852896
sp|P01823|HVM47_MOUSE	P01823	HVM47_MOUSE		113	Mus musculus OX=10090	1:Experimental evidence at protein level	Ig heavy chain V region 36-60	0.9665	0.9983	1	15	0	15	2	2	2	2	2	2	1	2	0	0	0	0	0	0	0	0	2	2	2	2	2	2	1	2	32014828	25776704	22987360	23949986	19680078	30640100	21812058	27431582	0	0	0	0
sp|P01831|THY1_MOUSE	P01831	THY1_MOUSE	Thy1	162	Mus musculus OX=10090	1:Experimental evidence at protein level	Thy-1 membrane glycoprotein	1	0.999	8	53	53	53	8	6	7	11	4	7	5	5	8	6	7	11	4	7	5	5	8	6	7	11	4	7	5	5	961651390	950157380	1083906820	1057293890	876501250	976763070	989765500	835785920	693140350	596594370	638679490	669218110
sp|P01837|IGKC_MOUSE	P01837	IGKC_MOUSE	Igkc	107	Mus musculus OX=10090	1:Experimental evidence at protein level	Immunoglobulin kappa constant	1	0.999	17	588	588	588	69	72	77	75	84	80	71	60	69	72	77	75	84	80	71	60	69	72	77	75	84	80	71	60	29209419800	25718487000	22841415700	20835731500	27067756500	23322476500	16658401300	13503391700	7565638700	7528387600	8456059900	7681658400
sp|P01843|LAC1_MOUSE	P01843	LAC1_MOUSE		105	Mus musculus OX=10090	1:Experimental evidence at protein level	Ig lambda-1 chain C region	1	0.999	2	18	18	18	2	1	5	3	1	3	2	1	2	1	5	3	1	3	2	1	2	1	5	3	1	3	2	1	154703776	213260928	247911248	247001920	112018944	223711616	118665792	143525376	88409640	82594112	88266536	95796424
sp|P01844|LAC2_MOUSE	P01844	LAC2_MOUSE	Iglc2	104	Mus musculus OX=10090	1:Experimental evidence at protein level	Ig lambda-2 chain C region	1	0.999	3	33	0	33	4	4	4	4	4	5	4	4	0	0	0	0	0	0	0	0	4	4	4	4	4	5	4	4	197687584	217168960	239672832	251372720	170846144	170964384	202287488	138572560	132065712	120294200	144887504	147855920
sp|P01851|TCB2_MOUSE	P01851	TCB2_MOUSE		173	Mus musculus OX=10090	1:Experimental evidence at protein level	T-cell receptor beta-2 chain C region	0.9779	0.9989	1	8	0	8	1	1	1	1	1	1	1	1	0	0	0	0	0	0	0	0	1	1	1	1	1	1	1	1	43921644	38572616	45847860	40304976	31093164	41866028	42918564	30314464	0	0	0	0
sp|P01864|GCAB_MOUSE	P01864	GCAB_MOUSE		335	Mus musculus OX=10090	1:Experimental evidence at protein level	Ig gamma-2A chain C region secreted form	1	0.999	8	64	62	81	8	7	8	7	11	8	8	7	8	7	8	7	9	8	8	7	10	10	10	9	14	11	9	8	1620682370	1072199870	672580420	873742910	1396873220	1683506050	1563128700	831120060	514766784	392810688	266038976	332758048
sp|P01867|IGG2B_MOUSE	P01867	IGG2B_MOUSE	Ighg2b	404	Mus musculus OX=10090	1:Experimental evidence at protein level	Immunoglobulin heavy constant gamma 2B	1	0.999	11	142	125	142	22	23	21	18	29	13	8	8	20	20	19	16	26	10	7	7	22	23	21	18	29	13	8	8	8895193100	8630052900	7096107000	8825800700	18399520800	7676830200	3494385920	3242155260	6430292500	5137213400	5088513500	4573903900
sp|P01868|IGHG1_MOUSE	P01868	IGHG1_MOUSE	Ighg1	324	Mus musculus OX=10090	1:Experimental evidence at protein level	Ig gamma-1 chain C region secreted form	1	0.999	1	23	0	23	4	5	3	4	2	2	2	1	0	0	0	0	0	0	0	0	4	5	3	4	2	2	2	1	280586624	349662848	347182144	370408416	212322880	158045392	211277776	107473136	219112800	260982048	310839744	281623456
sp|P01872|IGHM_MOUSE	P01872	IGHM_MOUSE	Ighm	454	Mus musculus OX=10090	1:Experimental evidence at protein level	Immunoglobulin heavy constant mu	1	0.999	25	547	547	547	65	64	62	58	86	83	66	63	65	64	62	58	86	83	66	63	65	64	62	58	86	83	66	63	31424874500	38645264000	20305707000	15591693300	28169777200	30135965700	19573000200	20793884700	16678578200	15467309100	14827665400	12370196500
sp|P01878|IGHA_MOUSE	P01878	IGHA_MOUSE		344	Mus musculus OX=10090	1:Experimental evidence at protein level	Ig alpha chain C region	1	0.999	6	105	105	105	21	21	19	22	8	5	5	4	21	21	19	22	8	5	5	4	21	21	19	22	8	5	5	4	3287207940	3257696000	2764350460	3026882300	1063151940	1589568770	959426620	564053060	1249147900	1513686910	1233034880	1375348860
sp|P01882|IGHDM_MOUSE	P01882	IGHDM_MOUSE		290	Mus musculus OX=10090	1:Experimental evidence at protein level	Ig delta chain C region membrane-bound form	1	0.999	4	28	1	28	3	4	4	4	3	3	4	3	0	0	0	0	0	0	0	1	3	4	4	4	3	3	4	3	16732926000	20497393700	8098351100	8789340200	7660037600	7093746200	5599100900	12652423200	12577539100	13766592500	8115940400	8797300700
sp|P01887|B2MG_MOUSE	P01887	B2MG_MOUSE	B2m	119	Mus musculus OX=10090	1:Experimental evidence at protein level	Beta-2-microglobulin	1	0.999	7	81	81	81	11	10	10	8	9	11	10	12	11	10	10	8	9	11	10	12	11	10	10	8	9	11	10	12	19984494600	31987331100	10263675900	10218532900	19786737700	9303707600	7710613500	18102933500	15729605600	15393938400	11663961100	12014144500
sp|P01895|HA1Y_MOUSE	P01895	HA1Y_MOUSE	H2-D1	298	Mus musculus OX=10090	1:Experimental evidence at protein level	H-2 class I histocompatibility antigen, alpha chain (Fragment)	0.9994	0.999	4	10	0	12	2	1	1	1	2	1	1	1	0	0	0	0	0	0	0	0	3	1	2	1	2	1	1	1	2530569730	120707736	122224888	122915320	148421216	144794064	134048496	138042960	0	0	0	0
sp|P01896|HA1Z_MOUSE	P01896	HA1Z_MOUSE		185	Mus musculus OX=10090	2:Experimental evidence at transcript level	H-2 class I histocompatibility antigen, alpha chain (Fragment)	0.996	0.999	6	5	5	74	0	1	1	0	0	1	1	1	0	1	1	0	0	1	1	1	0	15	14	0	0	16	14	15	0	27494760	21237384	22871828	26154318	27402596	31188072	30056062	0	0	0	0
sp|P01898|HA10_MOUSE	P01898	HA10_MOUSE	H2-Q10	325	Mus musculus OX=10090	1:Experimental evidence at protein level	H-2 class I histocompatibility antigen, Q10 alpha chain	1	0.999	11	106	60	318	11	14	13	14	13	11	18	12	6	9	7	8	7	6	9	8	38	41	34	40	40	39	44	42	3134901250	2857805570	4075177730	5099814400	3467956220	3160887040	3376963330	2300811520	1436100740	1417102720	1591575300	1894534400
sp|P01899|HA11_MOUSE	P01899	HA11_MOUSE	H2-D1	362	Mus musculus OX=10090	1:Experimental evidence at protein level	H-2 class I histocompatibility antigen, D-B alpha chain	1	0.999	21	501	126	501	60	67	58	62	60	61	65	68	15	19	12	18	14	15	17	16	60	67	58	62	60	61	65	68	45266153000	88193933000	45608886000	43831583000	46084231000	34125922300	36705133000	30893414400	25074843600	23610023900	21798191100	21907042300
sp|P01901|HA1B_MOUSE	P01901	HA1B_MOUSE	H2-K1	369	Mus musculus OX=10090	1:Experimental evidence at protein level	H-2 class I histocompatibility antigen, K-B alpha chain	1	0.999	18	204	63	287	27	23	27	27	24	25	31	20	9	5	7	6	7	11	9	9	37	35	33	37	35	36	41	33	18663591900	22097614800	14439169000	13738640400	11482766300	12439436300	11962620900	8441032200	5626813400	6108026400	5987333100	5916789200
sp|P01910|HA2K_MOUSE	P01910	HA2K_MOUSE	H2-Aa	256	Mus musculus OX=10090	1:Experimental evidence at protein level	H-2 class II histocompatibility antigen, A-K alpha chain	0.9985	0.999	2	4	4	4	1	0	2	0	1	0	0	0	1	0	2	0	1	0	0	0	1	0	2	0	1	0	0	0	0	0	0	0	0	0	0	0	0	0	0	0
sp|P01942|HBA_MOUSE	P01942	HBA_MOUSE	Hba	142	Mus musculus OX=10090	1:Experimental evidence at protein level	Hemoglobin subunit alpha	1	0.999	21	408	400	408	30	60	68	60	55	48	26	61	29	59	67	59	54	47	25	60	30	60	68	60	55	48	26	61	16574381100	27157102600	15106133000	18643169300	15262667800	21477484500	6540696100	25448069100	7048784400	8669435900	5589768700	6865710600
sp|P02088|HBB1_MOUSE	P02088	HBB1_MOUSE	Hbb-b1	147	Mus musculus OX=10090	1:Experimental evidence at protein level	Hemoglobin subunit beta-1	1	0.999	19	112	112	687	10	18	11	9	16	19	5	24	10	18	11	9	16	19	5	24	72	91	78	58	89	109	51	139	14030459	2198580220	186291248	598386940	1140494980	77225648	0	2771902460	0	696577540	0	0
sp|P02089|HBB2_MOUSE	P02089	HBB2_MOUSE	Hbb-b2	147	Mus musculus OX=10090	1:Experimental evidence at protein level	Hemoglobin subunit beta-2	1	0.999	17	207	179	754	19	27	22	19	28	35	16	41	16	23	16	15	24	31	14	40	78	96	83	64	97	121	60	155	337284416	362344896	518868352	1302152700	528788416	391743200	154643296	105832144	139906464	173348896	207857168	255222144
sp|P02104|HBE_MOUSE	P02104	HBE_MOUSE	Hbb-y	147	Mus musculus OX=10090	1:Experimental evidence at protein level	Hemoglobin subunit epsilon-Y2	1	0.999	18	1067	649	1067	116	151	107	86	134	172	71	230	75	101	56	53	83	107	39	135	116	151	107	86	134	172	71	230	72122491000	41783501000	64352526000	61519081000	3731050750	82916205000	47874785000	58382045000	39464673000	37214978000	27752194000	26527252500
sp|P02340|P53_MOUSE	P02340	P53_MOUSE	Tp53	390	Mus musculus OX=10090	1:Experimental evidence at protein level	Cellular tumor antigen p53	0.9996	0.999	2	21	21	21	3	2	3	3	3	3	2	2	3	2	3	3	3	3	2	2	3	2	3	3	3	3	2	2	305233088	544593540	253478464	328558592	231432800	429672448	320108544	254030640	291887776	359838752	266011200	308947072
sp|P02463|CO4A1_MOUSE	P02463	CO4A1_MOUSE	Col4a1	1669	Mus musculus OX=10090	1:Experimental evidence at protein level	Collagen alpha-1(IV) chain	1	0.999	16	204	188	204	30	24	25	29	23	23	25	25	28	22	23	27	21	21	23	23	30	24	25	29	23	23	25	25	4486253600	4366029300	5014813200	6695713300	3230275070	3619045380	4009871100	2939908350	1789209340	1506785540	1782618370	1930439810
sp|P02468|LAMC1_MOUSE	P02468	LAMC1_MOUSE	Lamc1	1607	Mus musculus OX=10090	1:Experimental evidence at protein level	Laminin subunit gamma-1	1	0.999	48	529	520	529	60	71	53	52	70	70	74	79	59	70	52	51	69	69	73	77	60	71	53	52	70	70	74	79	8134103000	11046806500	7894531600	8070776800	10370888700	10636705800	12314355700	11333504000	1663208830	1993753730	1590222340	1672381700
sp|P02469|LAMB1_MOUSE	P02469	LAMB1_MOUSE	Lamb1	1786	Mus musculus OX=10090	1:Experimental evidence at protein level	Laminin subunit beta-1	1	0.999	28	185	185	269	12	28	21	20	26	23	25	30	12	28	21	20	26	23	25	30	22	38	30	29	37	35	37	41	821986050	1835991810	3572382210	2931425020	2413240830	1693293950	2249508350	1723216900	466301344	628848900	502044032	503882816
sp|P02535|K1C10_MOUSE	P02535	K1C10_MOUSE	Krt10	570	Mus musculus OX=10090	1:Experimental evidence at protein level	Keratin, type I cytoskeletal 10	1	0.999	14	6	6	79	0	1	0	1	2	0	1	1	0	1	0	1	2	0	1	1	0	16	0	13	13	0	17	20	0	0	0	0	0	0	0	0	0	0	0	0
sp|P02753|RET4_HUMAN	P02753	RET4_HUMAN	RBP4	201	Homo sapiens	1:Experimental evidence at protein level	Retinol-binding protein 4	0.8776	0.9933	3	2	2	6	0	1	1	0	0	0	0	0	0	1	1	0	0	0	0	0	0	4	2	0	0	0	0	0	0	0	0	0	0	0	0	0	0	0	0	0
sp|P02768|ALBU_HUMAN	P02768	ALBU_HUMAN	ALB	609	Homo sapiens	1:Experimental evidence at protein level	Serum albumin	1	0.999	24	108	78	333	9	13	13	14	11	15	17	16	3	10	10	10	8	13	14	10	36	41	31	36	43	47	41	58	1012154940	1178226180	1411329920	1525061380	774951740	1653872000	1510833540	1625456260	535501632	570878980	653817540	845378500
sp|P02787|TRFE_HUMAN	P02787	TRFE_HUMAN	TF	698	Homo sapiens	1:Experimental evidence at protein level	Serotransferrin	0.996	0.9986	4	4	4	14	0	0	1	1	0	1	0	1	0	0	1	1	0	1	0	1	0	0	3	4	0	4	0	3	14491612	11883616	14155737	17809144	12559815	20510632	12059078	19246804	0	0	0	0
sp|P02788|TRFL_HUMAN	P02788	TRFL_HUMAN	LTF	710	Homo sapiens	1:Experimental evidence at protein level	Lactotransferrin	1	0.9989	3	25	25	44	2	3	3	3	3	5	3	3	2	3	3	3	3	5	3	3	5	6	5	5	5	8	6	4	375634048	196279008	113214896	319753888	226107888	434003296	285952896	386950208	202849424	104463136	122026096	149572880
sp|P03888|NU1M_MOUSE	P03888	NU1M_MOUSE	Mtnd1	318	Mus musculus OX=10090	1:Experimental evidence at protein level	NADH-ubiquinone oxidoreductase chain 1	0.9723	0.9986	1	3	3	3	0	1	0	1	0	0	1	0	0	1	0	1	0	0	1	0	0	1	0	1	0	0	1	0	93209608	53367092	0	102956944	0	0	74951112	0	0	0	0	0
sp|P03911|NU4M_MOUSE	P03911	NU4M_MOUSE	Mtnd4	459	Mus musculus OX=10090	1:Experimental evidence at protein level	NADH-ubiquinone oxidoreductase chain 4	0.9994	0.999	2	4	4	4	0	0	1	1	0	0	1	1	0	0	1	1	0	0	1	1	0	0	1	1	0	0	1	1	0	0	0	122403040	0	0	0	66771148	0	0	0	0
sp|P03953|CFAD_MOUSE	P03953	CFAD_MOUSE	Cfd	259	Mus musculus OX=10090	1:Experimental evidence at protein level	Complement factor D	1	0.999	9	68	68	68	8	9	7	9	8	9	8	10	8	9	7	9	8	9	8	10	8	9	7	9	8	9	8	10	416482240	615360190	405656832	595701700	409701888	620721470	469727616	446740000	169152384	197101328	153556128	172056896
sp|P03958|ADA_MOUSE	P03958	ADA_MOUSE	Ada	352	Mus musculus OX=10090	1:Experimental evidence at protein level	Adenosine deaminase	1	0.999	10	120	120	122	12	15	12	20	17	15	16	13	12	15	12	20	17	15	16	13	12	15	12	20	18	15	17	13	4268138500	4321470000	4801564200	4631729200	4277921280	5771266600	4888856600	5438031400	3075328000	2819252480	2943958270	2862995200
sp|P03975|IGEB_MOUSE	P03975	IGEB_MOUSE	Iap	557	Mus musculus OX=10090	2:Experimental evidence at transcript level	IgE-binding protein	1	0.999	4	55	55	55	7	8	9	6	5	10	4	6	7	8	9	6	5	10	4	6	7	8	9	6	5	10	4	6	248376272	258347088	203932032	129023000	109833160	248850464	170524176	305361280	0	231244864	183210496	0
sp|P03976|KV2A5_MOUSE	P03976	KV2A5_MOUSE		113	Mus musculus OX=10090	1:Experimental evidence at protein level	Ig kappa chain V-II region 17S29.1	1	0.999	5	27	18	69	4	4	3	3	3	3	3	4	3	2	2	2	2	2	2	3	10	9	8	9	8	8	7	10	149969856	166600768	153353120	168498784	143665280	150252736	114203328	168316416	94188888	103497904	93824984	99592416
sp|P03987|IGHG3_MOUSE	P03987	IGHG3_MOUSE		398	Mus musculus OX=10090	1:Experimental evidence at protein level	Ig gamma-3 chain C region	1	0.999	7	78	78	78	7	6	10	10	12	14	10	9	7	6	10	10	12	14	10	9	7	6	10	10	12	14	10	9	993627200	555802180	911368320	1149713790	1514156800	2835692290	1809629180	1577137410	296448864	188242544	255894384	297811904
sp|P03991|HA1W_MOUSE	P03991	HA1W_MOUSE	H2-K1	368	Mus musculus OX=10090	1:Experimental evidence at protein level	H-2 class I histocompatibility antigen, K-W28 alpha chain	0.9998	0.9986	6	4	0	44	0	1	1	0	0	1	1	0	0	0	0	0	0	0	0	0	0	12	10	0	0	9	13	0	0	0	0	0	0	0	48029196	0	0	0	0	0
sp|P04040|CATA_HUMAN	P04040	CATA_HUMAN	CAT	527	Homo sapiens	1:Experimental evidence at protein level	Catalase	0.9992	0.999	10	1	1	16	0	0	0	0	1	0	0	0	0	0	0	0	1	0	0	0	0	0	0	0	16	0	0	0	0	0	0	0	0	0	0	0	0	0	0	0
sp|P04104|K2C1_MOUSE	P04104	K2C1_MOUSE	Krt1	637	Mus musculus OX=10090	1:Experimental evidence at protein level	Keratin, type II cytoskeletal 1	1	0.999	5	35	35	41	4	4	4	4	4	5	4	6	4	4	4	4	4	5	4	6	4	6	5	5	4	6	4	7	45826436	97788096	130940848	265285760	73419328	133602376	51106452	166550032	0	0	0	0
sp|P04117|FABP4_MOUSE	P04117	FABP4_MOUSE	Fabp4	132	Mus musculus OX=10090	1:Experimental evidence at protein level	Fatty acid-binding protein, adipocyte	1	0.999	12	126	126	126	7	42	4	10	6	14	4	39	7	42	4	10	6	14	4	39	7	42	4	10	6	14	4	39	297165952	7896521700	502612480	657036610	344320000	1232636290	279289696	5603185700	276154944	2038297730	267361888	369680960
sp|P04184|KITH_MOUSE	P04184	KITH_MOUSE	Tk1	233	Mus musculus OX=10090	1:Experimental evidence at protein level	Thymidine kinase, cytosolic	0.9796	0.999	1	2	2	2	0	0	1	1	0	0	0	0	0	0	1	1	0	0	0	0	0	0	1	1	0	0	0	0	0	63035084	66823588	84721976	86162952	92088384	69581520	117756112	0	0	0	0
sp|P04186|CFAB_MOUSE	P04186	CFAB_MOUSE	Cfb	761	Mus musculus OX=10090	1:Experimental evidence at protein level	Complement factor B	1	0.999	13	161	161	161	20	22	21	22	18	19	21	18	20	22	21	22	18	19	21	18	20	22	21	22	18	19	21	18	2512861700	2409108990	2564662020	2841422590	2138525060	2277098750	2613654530	1969415170	554394300	565582270	568160770	629977600
sp|P04187|GRAB_MOUSE	P04187	GRAB_MOUSE	Gzmb	247	Mus musculus OX=10090	1:Experimental evidence at protein level	Granzyme B(G,H)	0.8391	0.9908	1	3	0	3	0	0	0	1	0	0	1	1	0	0	0	0	0	0	0	0	0	0	0	1	0	0	1	1	18321850	24908434	16290684	22690750	19352820	23873470	20637088	32385406	0	0	0	0
sp|P04202|TGFB1_MOUSE	P04202	TGFB1_MOUSE	Tgfb1	390	Mus musculus OX=10090	1:Experimental evidence at protein level	Transforming growth factor beta-1 proprotein	1	0.999	16	178	177	178	19	26	21	25	24	20	22	21	19	26	21	24	24	20	22	21	19	26	21	25	24	20	22	21	2061632260	2928900100	1995810050	2810853120	2498718460	2301657600	2256520960	1458841470	570528510	643408000	556961600	621232060
sp|P04230|HB21_MOUSE	P04230	HB21_MOUSE	H2-Eb1	264	Mus musculus OX=10090	1:Experimental evidence at protein level	H-2 class II histocompatibility antigen, E-B beta chain	1	0.999	12	172	46	172	23	23	20	21	22	21	20	22	5	6	4	5	6	7	4	9	23	23	20	21	22	21	20	22	2739430400	2732158980	2606995710	2375685630	2549118980	2816951550	2826405380	2575499780	577962820	605727740	575875900	537290560
sp|P04231|HB23_MOUSE	P04231	HB23_MOUSE	H2-Eb1	232	Mus musculus OX=10090	1:Experimental evidence at protein level	H-2 class II histocompatibility antigen, E-S beta chain (Fragment)	0.998	0.999	8	20	0	93	3	2	2	2	2	2	2	5	0	0	0	0	0	0	0	0	15	10	12	11	10	10	11	14	201460016	182727392	131477544	165691888	193311568	226658128	147782272	393802368	0	0	0	0
sp|P04235|CD3D_MOUSE	P04235	CD3D_MOUSE	Cd3d	173	Mus musculus OX=10090	1:Experimental evidence at protein level	T-cell surface glycoprotein CD3 delta chain	0.9996	0.999	2	17	17	17	2	2	2	2	2	2	2	3	2	2	2	2	2	2	2	3	2	2	2	2	2	2	2	3	91211112	146239888	59605664	62291224	77634536	74300272	81807440	97332768	0	0	0	0
sp|P04264|K2C1_HUMAN	P04264	K2C1_HUMAN	KRT1	644	Homo sapiens	1:Experimental evidence at protein level	Keratin, type II cytoskeletal 1	1	0.999	53	1038	983	1039	106	143	132	175	119	124	100	139	99	135	123	167	115	117	95	132	106	143	132	175	119	125	100	139	25016018900	37817250000	35776393000	61040140000	32892766200	28960704500	28520202200	35392692000	5543930400	7601272800	7100261900	9565605900
sp|P04370|MBP_MOUSE	P04370	MBP_MOUSE	Mbp	250	Mus musculus OX=10090	1:Experimental evidence at protein level	Myelin basic protein	1	0.999	4	15	15	15	0	2	3	2	0	2	4	2	0	2	3	2	0	2	4	2	0	2	3	2	0	2	4	2	0	190057264	218989552	134946832	136699840	223281040	109632320	211376960	0	0	90640752	0
sp|P04441|HG2A_MOUSE	P04441	HG2A_MOUSE	Cd74	279	Mus musculus OX=10090	1:Experimental evidence at protein level	H-2 class II histocompatibility antigen gamma chain	1	0.999	6	110	110	110	12	12	14	17	16	14	12	13	12	12	14	17	16	14	12	13	12	12	14	17	16	14	12	13	5284691500	8305306600	8438110200	7015178200	7171125800	9055186900	8668025900	6380292600	2934604540	3082826500	3010476030	2793367040
sp|P04443|HBB0_MOUSE	P04443	HBB0_MOUSE	Hbb-bh0	147	Mus musculus OX=10090	2:Experimental evidence at transcript level	Hemoglobin subunit beta-H0	0.9846	0.999	2	20	0	20	2	2	2	2	2	4	3	3	0	0	0	0	0	0	0	0	2	2	2	2	2	4	3	3	348186240	482995296	323465728	301645600	617005310	670230460	245797360	983128700	0	0	0	0
sp|P04627|ARAF_MOUSE	P04627	ARAF_MOUSE	Araf	604	Mus musculus OX=10090	1:Experimental evidence at protein level	Serine/threonine-protein kinase A-Raf	1	0.999	15	148	134	148	15	18	21	15	20	17	19	23	14	16	18	12	18	17	17	22	15	18	21	15	20	17	19	23	1953058690	2210016000	2010744830	1601630720	2231355140	2209027330	2225684220	2218821630	1364359550	1239725820	1358546560	1166413700
sp|P04745|AMY1_HUMAN	P04745	AMY1_HUMAN	AMY1A	511	Homo sapiens	1:Experimental evidence at protein level	Alpha-amylase 1	1	0.999	12	27	27	71	0	0	0	0	4	3	1	19	0	0	0	0	4	3	1	19	0	0	0	0	7	6	4	54	0	0	0	0	193382528	72758416	0	4325660700	0	0	0	0
sp|P04919|B3AT_MOUSE	P04919	B3AT_MOUSE	Slc4a1	929	Mus musculus OX=10090	1:Experimental evidence at protein level	Band 3 anion transport protein	1	0.999	40	877	877	877	115	101	97	121	114	117	92	120	115	101	97	121	114	117	92	120	115	101	97	121	114	117	92	120	43447423000	40191455000	37731172000	52302627000	51816239000	45432373000	36924785000	50214613000	31982538800	24992802800	25280428000	33753880600
sp|P04925|PRIO_MOUSE	P04925	PRIO_MOUSE	Prnp	254	Mus musculus OX=10090	1:Experimental evidence at protein level	Major prion protein	1	0.999	2	61	61	61	9	10	5	7	6	8	5	11	9	10	5	7	6	8	5	11	9	10	5	7	6	8	5	11	1576800260	1824385150	1312802300	1756174720	1162450430	1561553790	1596933500	1968891520	1142260860	1363695230	864299010	1094503420
sp|P04939|MUP3_MOUSE	P04939	MUP3_MOUSE	Mup3	184	Mus musculus OX=10090	1:Experimental evidence at protein level	Major urinary protein 3	0.9796	0.999	1	2	2	2	0	0	0	0	0	1	0	1	0	0	0	0	0	1	0	1	0	0	0	0	0	1	0	1	0	20691258	0	41781200	34280980	27232120	32094812	34993616	0	0	0	0
sp|P04940|KV6A6_MOUSE	P04940	KV6A6_MOUSE		107	Mus musculus OX=10090	2:Experimental evidence at transcript level	Ig kappa chain V-VI region NQ2-17.4.1	1	0.999	3	15	0	16	1	2	2	1	2	4	2	1	0	0	0	0	0	0	0	0	1	2	2	1	2	5	2	1	362326208	286188864	372333184	269175680	417170400	507260032	330768768	284063744	260864000	203489392	280913696	204001312
sp|P04945|KV6AB_MOUSE	P04945	KV6AB_MOUSE		108	Mus musculus OX=10090	2:Experimental evidence at transcript level	Ig kappa chain V-VI region NQ2-6.1	0.9797	0.999	1	9	9	9	1	1	1	1	1	2	1	1	1	1	1	1	1	2	1	1	1	1	1	1	1	2	1	1	190038160	197924624	194285760	266845072	554723070	1681103740	218141536	191929888	0	0	0	0
sp|P05017|IGF1_MOUSE	P05017	IGF1_MOUSE	Igf1	153	Mus musculus OX=10090	1:Experimental evidence at protein level	Insulin-like growth factor I	0.9728	0.9986	1	4	4	4	0	0	0	1	1	0	1	1	0	0	0	1	1	0	1	1	0	0	0	1	1	0	1	1	86970192	112164080	65515864	91500312	104815576	86883072	84616568	95434976	0	0	0	0
sp|P05063|ALDOC_MOUSE	P05063	ALDOC_MOUSE	Aldoc	363	Mus musculus OX=10090	1:Experimental evidence at protein level	Fructose-bisphosphate aldolase C	1	0.999	24	69	69	449	6	10	9	8	11	8	10	7	6	10	9	8	11	8	10	7	64	58	59	53	57	58	57	43	351363520	442965280	336052992	306253984	637350140	396178080	441257792	402955488	115533448	105379832	102098832	91924888
sp|P05064|ALDOA_MOUSE	P05064	ALDOA_MOUSE	Aldoa	364	Mus musculus OX=10090	1:Experimental evidence at protein level	Fructose-bisphosphate aldolase A	1	0.999	55	1187	159	1187	161	146	161	141	151	156	136	135	15	19	27	26	25	16	16	15	161	146	161	141	151	156	136	135	43702444000	45889016000	41357304000	35023110000	42549531000	42805539000	37867282000	44659524000	17814022100	15781024800	16736804900	13024980000
sp|P05132|KAPCA_MOUSE	P05132	KAPCA_MOUSE	Prkaca	351	Mus musculus OX=10090	1:Experimental evidence at protein level	cAMP-dependent protein kinase catalytic subunit alpha	1	0.999	12	38	38	176	6	5	4	4	3	5	5	6	6	5	4	4	3	5	5	6	24	22	21	24	20	20	23	22	540318460	686474110	436943648	583419260	404964352	540602880	677913280	505909696	241286240	282536000	190308096	353312608
sp|P05201|AATC_MOUSE	P05201	AATC_MOUSE	Got1	413	Mus musculus OX=10090	1:Experimental evidence at protein level	Aspartate aminotransferase, cytoplasmic	1	0.999	26	491	491	504	64	64	59	61	63	64	62	54	64	64	59	61	63	64	62	54	66	65	61	63	65	64	64	56	25003399200	35977236000	23807535100	22285967400	27545407500	25803161600	24238796800	24334485500	7258872800	8018020900	6416881700	6377585200
sp|P05202|AATM_MOUSE	P05202	AATM_MOUSE	Got2	430	Mus musculus OX=10090	1:Experimental evidence at protein level	Aspartate aminotransferase, mitochondrial	1	0.999	39	1098	1085	1098	149	139	121	133	148	140	134	134	147	138	119	131	146	140	132	132	149	139	121	133	148	140	134	134	54781854000	59395682000	45769204000	44855783000	61501260000	57327677000	52718273000	55404855000	36716433000	36546318000	33134678000	31818156000
sp|P05208|CEL2A_MOUSE	P05208	CEL2A_MOUSE	Cela2a	271	Mus musculus OX=10090	1:Experimental evidence at protein level	Chymotrypsin-like elastase family member 2A	1	0.999	16	40	40	40	0	1	0	1	2	1	2	33	0	1	0	1	2	1	2	33	0	1	0	1	2	1	2	33	53608668	2.88442e+06	0	63516524	71457608	76652520	72440456	6030236200	0	0	0	0
sp|P05213|TBA1B_MOUSE	P05213	TBA1B_MOUSE	Tuba1b	451	Mus musculus OX=10090	1:Experimental evidence at protein level	Tubulin alpha-1B chain	1	0.999	108	1096	0	3703	126	140	147	152	133	144	138	116	0	0	0	0	0	0	0	0	435	470	489	544	443	484	465	373	247462101000	284039053000	315408712000	341370536000	252664103000	321639547000	310532178000	212270105000	200394195000	207370060000	221540024000	229201101000
sp|P05214|TBA3_MOUSE	P05214	TBA3_MOUSE	Tuba3a	450	Mus musculus OX=10090	1:Experimental evidence at protein level	Tubulin alpha-3 chain	1	0.999	88	30	2	3345	3	4	3	4	4	4	4	4	1	0	0	1	0	0	0	0	401	422	437	483	391	446	423	342	1218076540	1786384900	936969980	2107622020	1437186820	1964340220	2115797760	2053968380	0	0	0	0
sp|P05413|FABPH_HUMAN	P05413	FABPH_HUMAN	FABP3	133	Homo sapiens	1:Experimental evidence at protein level	Fatty acid-binding protein, heart	0.9797	0.999	1	7	7	7	0	1	1	1	1	1	0	2	0	1	1	1	1	1	0	2	0	1	1	1	1	1	0	2	0	0	0	0	0	0	0	0	0	0	0	0
sp|P05480|SRC_MOUSE	P05480	SRC_MOUSE	Src	535	Mus musculus OX=10090	1:Experimental evidence at protein level	Proto-oncogene tyrosine-protein kinase Src	1	0.999	14	165	91	183	20	23	21	19	21	17	24	20	11	12	13	11	12	9	13	10	23	25	23	21	24	19	26	22	4890074100	7418664400	3850106880	3158377470	3914770940	3306935550	3628958460	4737429500	2635670780	2523291140	2497200640	2113171970
sp|P05532|KIT_MOUSE	P05532	KIT_MOUSE	Kit	979	Mus musculus OX=10090	1:Experimental evidence at protein level	Mast/stem cell growth factor receptor Kit	0.9841	0.9874	4	2	2	4	0	2	0	0	0	0	0	0	0	2	0	0	0	0	0	0	0	4	0	0	0	0	0	0	11220421	441509184	11394084	0	13877578	13225097	17285018	0	0	0	0	0
sp|P05533|LY6A_MOUSE	P05533	LY6A_MOUSE	Ly6a	134	Mus musculus OX=10090	1:Experimental evidence at protein level	Lymphocyte antigen 6A-2/6E-1	0.9797	0.999	1	12	12	12	2	1	1	2	1	2	2	1	2	1	1	2	1	2	2	1	2	1	1	2	1	2	2	1	0	0	0	0	0	0	0	0	0	0	0	0
sp|P05555|ITAM_MOUSE	P05555	ITAM_MOUSE	Itgam	1153	Mus musculus OX=10090	1:Experimental evidence at protein level	Integrin alpha-M	1	0.999	23	299	299	299	36	44	38	43	34	36	36	32	36	44	38	43	34	36	36	32	36	44	38	43	34	36	36	32	4812664300	6318197200	5058118700	6151751700	5361870800	4878287900	4673303600	4829772800	992701890	1399838980	1062500540	1132078590
sp|P05622|PGFRB_MOUSE	P05622	PGFRB_MOUSE	Pdgfrb	1098	Mus musculus OX=10090	1:Experimental evidence at protein level	Platelet-derived growth factor receptor beta	1	0.999	11	97	97	103	11	13	13	12	9	14	11	14	11	13	13	12	9	14	11	14	12	14	13	13	10	15	11	15	1783407230	1261474050	917278850	1006888130	1042567740	1337087230	1434170240	1509470720	373043904	386620064	308794048	334446848
sp|P05784|K1C18_MOUSE	P05784	K1C18_MOUSE	Krt18	423	Mus musculus OX=10090	1:Experimental evidence at protein level	Keratin, type I cytoskeletal 18	1	0.999	15	33	33	45	0	4	1	1	1	1	0	25	0	4	1	1	1	1	0	25	0	6	3	2	2	4	0	28	0	573248380	234381520	75748968	241858288	367728000	41670800	4696573400	0	345428032	243618192	0
sp|P05977|MYL1_MOUSE	P05977	MYL1_MOUSE	Myl1	188	Mus musculus OX=10090	1:Experimental evidence at protein level	Myosin light chain 1/3, skeletal muscle isoform	1	0.999	5	234	2	234	24	33	30	26	34	29	30	28	0	0	1	1	0	0	0	0	24	33	30	26	34	29	30	28	5056610300	5206075400	5244564500	4205020930	6349379100	4876444700	5549662700	5422865400	1665420800	1612745730	1688850940	1377165180
sp|P06151|LDHA_MOUSE	P06151	LDHA_MOUSE	Ldha	332	Mus musculus OX=10090	1:Experimental evidence at protein level	L-lactate dehydrogenase A chain	1	0.999	13	354	309	354	42	53	45	39	42	49	37	47	36	47	39	35	37	42	32	41	42	53	45	39	42	49	37	47	47676379000	66851131000	53461807000	50537849000	57631859000	58262651000	49300034000	50055160000	58577023000	50515304000	52048343000	43029733000
sp|P06240|LCK_MOUSE	P06240	LCK_MOUSE	Lck	509	Mus musculus OX=10090	1:Experimental evidence at protein level	Proto-oncogene tyrosine-protein kinase LCK	1	0.999	22	203	185	204	24	28	29	21	27	22	28	24	21	26	27	19	24	20	26	22	24	28	29	21	28	22	28	24	4297871900	4067456770	4412024800	8507240400	3689373180	3911686660	4018231810	4081485820	1872977660	1832449410	1975515260	1589259260
sp|P06330|HVM51_MOUSE	P06330	HVM51_MOUSE		118	Mus musculus OX=10090	1:Experimental evidence at protein level	Ig heavy chain V region AC38 205.12	0.9994	0.999	2	17	1	17	2	2	3	2	2	2	2	2	0	0	1	0	0	0	0	0	2	2	3	2	2	2	2	2	184222080	151658064	283017056	141712224	87486944	231307456	87218048	75651376	0	0	163872624	0
sp|P06332|CD4_MOUSE	P06332	CD4_MOUSE	Cd4	457	Mus musculus OX=10090	1:Experimental evidence at protein level	T-cell surface glycoprotein CD4	1	0.999	5	34	34	34	4	3	7	6	6	2	4	2	4	3	7	6	6	2	4	2	4	3	7	6	6	2	4	2	645927550	622250690	1674582020	1184935420	650293950	355024832	699761540	307232864	602100610	836833980	501133856	407329344
sp|P06336|IGHE_MOUSE	P06336	IGHE_MOUSE		421	Mus musculus OX=10090	4:Protein predicted	Ig epsilon chain C region	0.9797	0.999	1	4	4	4	2	0	1	1	0	0	0	0	2	0	1	1	0	0	0	0	2	0	1	1	0	0	0	0	263846544	0	186567376	0	0	0	0	0	0	0	0	0
sp|P06342|HB2Q_MOUSE	P06342	HB2Q_MOUSE	H2-Ab1	265	Mus musculus OX=10090	1:Experimental evidence at protein level	H-2 class II histocompatibility antigen, A-Q beta chain	0.9997	0.999	14	34	0	246	3	4	5	5	3	3	5	6	0	0	0	0	0	0	0	0	26	30	41	38	26	27	29	29	3827892740	0	4010415100	3613539330	3194019580	3772317700	3817422850	3648389630	0	0	0	0
sp|P06396|GELS_HUMAN	P06396	GELS_HUMAN	GSN	782	Homo sapiens	1:Experimental evidence at protein level	Gelsolin	1	0.999	47	7	7	711	1	0	1	0	1	0	3	1	1	0	1	0	1	0	3	1	128	0	147	0	148	0	153	135	0	17612070	0	0	16736933	22142116	24788844	0	0	0	0	0
sp|P06537|GCR_MOUSE	P06537	GCR_MOUSE	Nr3c1	792	Mus musculus OX=10090	1:Experimental evidence at protein level	Glucocorticoid receptor	1	0.999	14	87	78	87	14	12	11	8	11	11	11	9	12	11	10	7	10	10	10	8	14	12	11	8	11	11	11	9	801129220	969248000	951069500	644132740	853428800	984445500	1211003780	897636860	448020320	471446656	447409216	387332096
sp|P06683|CO9_MOUSE	P06683	CO9_MOUSE	C9	548	Mus musculus OX=10090	1:Experimental evidence at protein level	Complement component C9	1	0.999	11	99	99	99	12	10	10	13	16	13	14	11	12	10	10	13	16	13	14	11	12	10	10	13	16	13	14	11	2501348860	2933573630	2315771650	4253217540	3966704380	3606914050	3705943300	3581936380	2043034620	2501657340	1786889220	2359284220
sp|P06684|CO5_MOUSE	P06684	CO5_MOUSE	C5	1680	Mus musculus OX=10090	1:Experimental evidence at protein level	Complement C5	1	0.999	13	91	91	91	11	12	10	14	15	8	10	11	11	12	10	14	15	8	10	11	11	12	10	14	15	8	10	11	709059330	722620160	647182460	905111550	826266560	638102910	838309630	635952830	150586656	144513536	149584896	180900608
sp|P06728|APOA4_MOUSE	P06728	APOA4_MOUSE	Apoa4	395	Mus musculus OX=10090	1:Experimental evidence at protein level	Apolipoprotein A-IV	1	0.999	10	88	88	88	9	13	8	9	14	10	12	13	9	13	8	9	14	10	12	13	9	13	8	9	14	10	12	13	480648512	918550270	366258048	527557760	704292220	557400900	687811840	931454080	125008328	163961552	139087040	135807664
sp|P06732|KCRM_HUMAN	P06732	KCRM_HUMAN	CKM	381	Homo sapiens	1:Experimental evidence at protein level	Creatine kinase M-type	1	0.999	3	11	11	13	1	2	2	1	3	0	2	0	1	2	2	1	3	0	2	0	2	2	3	1	3	0	2	0	0	0	0	0	0	0	78092984	0	0	0	0	0
sp|P06745|G6PI_MOUSE	P06745	G6PI_MOUSE	Gpi	558	Mus musculus OX=10090	1:Experimental evidence at protein level	Glucose-6-phosphate isomerase	1	0.999	30	792	792	792	98	107	92	90	98	99	95	113	98	107	92	90	98	99	95	113	98	107	92	90	98	99	95	113	36912292000	46347973000	36515549000	33300625400	41311085000	40475013000	35893580000	50497552000	17402888200	18724677600	16675442700	15852645400
sp|P06795|MDR1B_MOUSE	P06795	MDR1B_MOUSE	Abcb1b	1276	Mus musculus OX=10090	1:Experimental evidence at protein level	ATP-dependent translocase ABCB1	1	0.999	14	9	9	59	0	1	0	1	2	1	2	2	0	1	0	1	2	1	2	2	0	12	0	8	10	6	14	9	16159651	41539968	17377298	12860674	57342524	29651742	25364216	24400614	0	21915452	0	0
sp|P06797|CATL1_MOUSE	P06797	CATL1_MOUSE	Ctsl	334	Mus musculus OX=10090	1:Experimental evidence at protein level	Procathepsin L	1	0.999	6	57	57	57	8	12	8	11	5	4	7	2	8	12	8	11	5	4	7	2	8	12	8	11	5	4	7	2	1587901440	1650755710	1691613950	1619681150	482960992	297094784	510910176	452183712	537478080	639616640	580139010	603675970
sp|P06800|PTPRC_MOUSE	P06800	PTPRC_MOUSE	Ptprc	1293	Mus musculus OX=10090	1:Experimental evidence at protein level	Receptor-type tyrosine-protein phosphatase C	1	0.999	58	1180	1180	1180	151	140	157	142	150	153	159	128	151	140	157	142	150	153	159	128	151	140	157	142	150	153	159	128	62724719000	66738442000	88129683000	67889807000	56671461000	68657447000	70061761000	63529099000	13756291100	12783472600	13504346100	12781545500
sp|P06801|MAOX_MOUSE	P06801	MAOX_MOUSE	Me1	572	Mus musculus OX=10090	1:Experimental evidence at protein level	NADP-dependent malic enzyme	1	0.999	10	72	72	72	6	17	10	7	8	7	6	11	6	17	10	7	8	7	6	11	6	17	10	7	8	7	6	11	1009594820	6813051900	1321642110	1446489470	1414486270	1403605500	1343756540	2329748990	624156800	2305232130	662106050	602367230
sp|P06802|ENPP1_MOUSE	P06802	ENPP1_MOUSE	Enpp1	906	Mus musculus OX=10090	1:Experimental evidence at protein level	Ectonucleotide pyrophosphatase/phosphodiesterase family member 1	1	0.999	12	98	98	98	8	12	11	12	18	14	10	13	8	12	11	12	18	14	10	13	8	12	11	12	18	14	10	13	488874464	694740990	584201280	678329340	752810300	790216770	562016700	762812800	140417888	160866640	159187984	155564096
sp|P06869|UROK_MOUSE	P06869	UROK_MOUSE	Plau	433	Mus musculus OX=10090	1:Experimental evidence at protein level	Urokinase-type plasminogen activator	0.9797	0.999	1	1	1	1	0	0	0	0	0	0	1	0	0	0	0	0	0	0	1	0	0	0	0	0	0	0	1	0	0	0	0	0	0	0	74815032	0	0	0	0	0
sp|P06909|CFAH_MOUSE	P06909	CFAH_MOUSE	Cfh	1234	Mus musculus OX=10090	1:Experimental evidence at protein level	Complement factor H	1	0.999	41	549	549	549	64	73	63	66	65	75	67	76	64	73	63	66	65	75	67	76	64	73	63	66	65	75	67	76	9329571800	10484928500	8204989400	9606473700	9571058700	11626666000	9278666800	11785263100	1725861760	1999058690	1697246080	1703093250
sp|P07091|S10A4_MOUSE	P07091	S10A4_MOUSE	S100a4	101	Mus musculus OX=10090	1:Experimental evidence at protein level	Protein S100-A4	1	0.999	5	50	50	50	5	6	5	4	7	6	6	11	5	6	5	4	7	6	6	11	5	6	5	4	7	6	6	11	1003806780	1672784260	1184744320	903267390	1655798020	1666163330	1455334400	2690872830	510630048	747193860	541419460	488968416
sp|P07146|TRY2_MOUSE	P07146	TRY2_MOUSE	Prss2	246	Mus musculus OX=10090	1:Experimental evidence at protein level	Anionic trypsin-2	1	0.999	9	102	102	102	1	2	0	3	10	9	9	68	1	2	0	3	10	9	9	68	1	2	0	3	10	9	9	68	270090176	1088802690	170906784	1411719300	2200928260	1845673730	1276192000	79930876000	0	998633150	0	0
sp|P07147|TYRP1_MOUSE	P07147	TYRP1_MOUSE	Tyrp1	537	Mus musculus OX=10090	1:Experimental evidence at protein level	5,6-dihydroxyindole-2-carboxylic acid oxidase	0.9876	0.999	2	2	2	2	0	2	0	0	0	0	0	0	0	2	0	0	0	0	0	0	0	2	0	0	0	0	0	0	0	70758624	0	0	0	0	0	0	0	0	0	0
sp|P07214|SPRC_MOUSE	P07214	SPRC_MOUSE	Sparc	302	Mus musculus OX=10090	1:Experimental evidence at protein level	SPARC	1	0.999	10	103	103	103	8	16	13	15	12	11	15	13	8	16	13	15	12	11	15	13	8	16	13	15	12	11	15	13	514078592	2415536380	2376888320	1158609280	1021397500	553717180	1537578750	1387326590	452701920	606601090	540815680	499130528
sp|P07309|TTHY_MOUSE	P07309	TTHY_MOUSE	Ttr	147	Mus musculus OX=10090	1:Experimental evidence at protein level	Transthyretin	1	0.999	20	231	231	231	31	40	50	43	25	12	18	12	31	40	50	43	25	12	18	12	31	40	50	43	25	12	18	12	11236677600	10761313300	16384156700	15124431900	13277385700	9215888400	9867482100	6286976500	12640857100	10915776500	13125859300	10076283900
sp|P07310|KCRM_MOUSE	P07310	KCRM_MOUSE	Ckm	381	Mus musculus OX=10090	1:Experimental evidence at protein level	Creatine kinase M-type	1	0.999	5	5	5	5	0	0	0	1	0	1	3	0	0	0	0	1	0	1	3	0	0	0	0	1	0	1	3	0	15530102	0	0	57301268	0	0	29163612	0	0	0	0	0
sp|P07356|ANXA2_MOUSE	P07356	ANXA2_MOUSE	Anxa2	339	Mus musculus OX=10090	1:Experimental evidence at protein level	Annexin A2	1	0.999	36	1352	1352	1352	165	196	149	154	181	181	166	160	165	196	149	154	181	181	166	160	165	196	149	154	181	181	166	160	154024821000	273093476000	123999805000	131115016000	147737756000	132937933000	116367229000	127698903000	89252930000	106316718000	86137668000	79836283000
sp|P07361|A1AG2_MOUSE	P07361	A1AG2_MOUSE	Orm2	207	Mus musculus OX=10090	1:Experimental evidence at protein level	Alpha-1-acid glycoprotein 2	0.9959	0.999	5	3	3	11	0	1	1	1	0	0	0	0	0	1	1	1	0	0	0	0	0	4	3	4	0	0	0	0	0	138581248	65718904	59341044	0	0	0	0	0	0	0	0
sp|P07607|TYSY_MOUSE	P07607	TYSY_MOUSE	Tyms	307	Mus musculus OX=10090	1:Experimental evidence at protein level	Thymidylate synthase	1	0.999	7	29	29	29	4	4	3	8	3	4	2	1	4	4	3	8	3	4	2	1	4	4	3	8	3	4	2	1	232062336	202635776	200828672	464394624	174142112	206196352	205472064	124409928	118891752	91453448	112013000	162362912
sp|P07724|ALBU_MOUSE	P07724	ALBU_MOUSE	Alb	608	Mus musculus OX=10090	1:Experimental evidence at protein level	Albumin	1	0.999	130	5614	5389	5614	670	713	638	600	794	735	691	773	643	685	620	578	762	703	667	731	670	713	638	600	794	735	691	773	1220954550000	1350944560000	1087115300000	1057613680000	1425309300000	1353987650000	1112348430000	1731996810000	610424720000	590276850000	515820716000	436250804000
sp|P07742|RIR1_MOUSE	P07742	RIR1_MOUSE	Rrm1	792	Mus musculus OX=10090	1:Experimental evidence at protein level	Ribonucleoside-diphosphate reductase large subunit	1	0.999	13	170	170	170	20	23	26	31	18	19	18	15	20	23	26	31	18	19	18	15	20	23	26	31	18	19	18	15	4313641500	3251028990	4114412030	6715749900	2709978880	3327035650	2503282430	2882209790	2993292540	2258095620	3102664700	4606066700
sp|P07758|A1AT1_MOUSE	P07758	A1AT1_MOUSE	Serpina1a	413	Mus musculus OX=10090	1:Experimental evidence at protein level	Alpha-1-antitrypsin 1-1	1	0.999	36	623	78	1122	57	94	80	107	79	58	88	60	3	15	15	20	6	4	12	3	119	158	136	175	128	124	149	133	24516501500	40702931000	30775496700	41562825000	29807499300	24267812900	32234135600	28885135400	18412666900	27327486000	21186766800	29089695700
sp|P07759|SPA3K_MOUSE	P07759	SPA3K_MOUSE	Serpina3k	418	Mus musculus OX=10090	1:Experimental evidence at protein level	Serine protease inhibitor A3K	1	0.999	20	307	136	307	59	61	53	30	23	25	30	26	36	42	32	6	5	6	4	5	59	61	53	30	23	25	30	26	25477464100	25383370800	23605733400	16076436500	13284498400	14771963900	15974352900	17853739000	10747306000	11443906600	10319216600	11630952400
sp|P07901|HS90A_MOUSE	P07901	HS90A_MOUSE	Hsp90aa1	733	Mus musculus OX=10090	1:Experimental evidence at protein level	Heat shock protein HSP 90-alpha	1	0.999	96	1125	1125	2379	116	135	177	214	133	124	134	92	116	135	177	214	133	124	134	92	266	281	344	405	277	279	297	230	39056245000	41783632000	68518875000	81639350000	45112312000	38501188000	44865151000	28261689300	12495149100	10566401000	12559893500	14491019300
sp|P07903|ERCC1_MOUSE	P07903	ERCC1_MOUSE	Ercc1	298	Mus musculus OX=10090	2:Experimental evidence at transcript level	DNA excision repair protein ERCC-1	1	0.999	3	12	12	12	1	3	2	0	2	3	0	1	1	3	2	0	2	3	0	1	1	3	2	0	2	3	0	1	79446480	173436224	60881604	0	107985736	102183016	56839364	94457544	0	109956864	0	0
sp|P08003|PDIA4_MOUSE	P08003	PDIA4_MOUSE	Pdia4	638	Mus musculus OX=10090	1:Experimental evidence at protein level	Protein disulfide-isomerase A4	1	0.999	40	476	476	482	50	61	79	76	61	55	45	49	50	61	79	76	61	55	45	49	51	62	79	76	63	57	45	49	14713458700	18417537000	21215373300	18858446800	16947544100	18380273700	14610747400	17125632000	4738092500	4503327200	5007024600	4615618600
sp|P08030|APT_MOUSE	P08030	APT_MOUSE	Aprt	180	Mus musculus OX=10090	1:Experimental evidence at protein level	Adenine phosphoribosyltransferase	1	0.999	8	95	95	95	12	13	14	10	11	13	12	10	12	13	14	10	11	13	12	10	12	13	14	10	11	13	12	10	3007983360	2804082430	3148723970	2486423550	2326185980	2854604290	2306947840	3000344060	1145661310	968069630	1004720260	871999420
sp|P08032|SPTA1_MOUSE	P08032	SPTA1_MOUSE	Spta1	2415	Mus musculus OX=10090	1:Experimental evidence at protein level	Spectrin alpha chain, erythrocytic 1	1	0.999	68	868	864	868	111	90	107	129	125	105	93	108	110	90	106	128	125	104	93	108	111	90	107	129	125	105	93	108	13955493900	11523982300	13121410000	18638430200	19919945700	13212122100	12448027600	15061540900	2028005630	1590358020	1913674240	2311894270
sp|P08042|ZFP1_MOUSE	P08042	ZFP1_MOUSE	Zfp1	402	Mus musculus OX=10090	2:Experimental evidence at transcript level	Zinc finger protein 1	0.9796	0.999	1	3	3	3	0	1	0	0	1	1	0	0	0	1	0	0	1	1	0	0	0	1	0	0	1	1	0	0	68862128	87448728	77786976	0	120111240	201167760	0	71296272	0	0	0	0
sp|P08071|TRFL_MOUSE	P08071	TRFL_MOUSE	Ltf	707	Mus musculus OX=10090	1:Experimental evidence at protein level	Lactotransferrin	1	0.999	51	702	702	702	91	101	93	103	87	77	67	83	91	101	93	103	87	77	67	83	91	101	93	103	87	77	67	83	18359078900	26999828500	16103289900	21934772200	13256492000	12746415100	9962229800	13504003100	3134737920	3877349890	3370119940	3912807680
sp|P08074|CBR2_MOUSE	P08074	CBR2_MOUSE	Cbr2	244	Mus musculus OX=10090	1:Experimental evidence at protein level	Carbonyl reductase [NADPH] 2	0.9731	0.9987	2	2	2	2	0	1	0	0	0	0	0	1	0	1	0	0	0	0	0	1	0	1	0	0	0	0	0	1	0	16512798	3.96428e+06	10065742	7495283	8585515	9353111	14643129	0	0	0	0
sp|P08101|FCGR2_MOUSE	P08101	FCGR2_MOUSE	Fcgr2	330	Mus musculus OX=10090	1:Experimental evidence at protein level	Low affinity immunoglobulin gamma Fc region receptor II	1	0.999	4	64	30	64	7	7	8	9	8	6	12	7	3	2	4	6	3	2	7	3	7	7	8	9	8	6	12	7	716406720	696103680	1217339140	1058284420	1053000190	814942080	1050774980	539451460	299179648	286226880	359628320	336005216
sp|P08103|HCK_MOUSE	P08103	HCK_MOUSE	Hck	524	Mus musculus OX=10090	1:Experimental evidence at protein level	Tyrosine-protein kinase HCK	1	0.999	14	191	191	192	25	24	23	20	26	25	24	24	25	24	23	20	26	25	24	24	25	24	23	20	27	25	24	24	9205124100	11784820700	6783583700	6440100900	7635366900	6382861300	6286769700	7555780600	4230381570	4194377730	4130113790	4435612200
sp|P08113|ENPL_MOUSE	P08113	ENPL_MOUSE	Hsp90b1	802	Mus musculus OX=10090	1:Experimental evidence at protein level	Endoplasmin	1	0.999	101	2352	2352	2526	270	280	299	307	341	317	288	250	270	280	299	307	341	317	288	250	293	300	319	329	363	338	311	273	83707585000	104213684000	156002107000	143868379000	130646090000	109750854000	96100524000	95076147000	23863724000	22914680800	26634752000	26704007200
sp|P08121|CO3A1_MOUSE	P08121	CO3A1_MOUSE	Col3a1	1464	Mus musculus OX=10090	1:Experimental evidence at protein level	Collagen alpha-1(III) chain	1	0.999	5	43	43	43	4	8	4	5	4	6	6	6	4	8	4	5	4	6	6	6	4	8	4	5	4	6	6	6	205159440	254714272	167372368	298019072	277889088	326951744	330530368	480441728	141039024	149192704	153233328	174769456
sp|P08122|CO4A2_MOUSE	P08122	CO4A2_MOUSE	Col4a2	1707	Mus musculus OX=10090	1:Experimental evidence at protein level	Collagen alpha-2(IV) chain	1	0.999	16	198	193	198	24	26	20	24	27	27	27	23	23	25	20	23	27	26	27	22	24	26	20	24	27	27	27	23	2852431620	2800862720	2315587580	2910723580	2461166850	3055548420	3181236220	2795428860	1163689220	1033540740	978572030	1151681410
sp|P08207|S10AA_MOUSE	P08207	S10AA_MOUSE	S100a10	97	Mus musculus OX=10090	1:Experimental evidence at protein level	Protein S100-A10	1	0.999	3	20	20	20	0	3	2	4	4	3	2	2	0	3	2	4	4	3	2	2	0	3	2	4	4	3	2	2	23516478	368566144	727487740	546876100	473708768	265800160	212083616	138606272	0	248598000	0	514621344
sp|P08226|APOE_MOUSE	P08226	APOE_MOUSE	Apoe	311	Mus musculus OX=10090	1:Experimental evidence at protein level	Apolipoprotein E	1	0.999	14	275	275	275	27	35	30	33	38	30	47	35	27	35	30	33	38	30	47	35	27	35	30	33	38	30	47	35	4084244480	5042885600	5475088900	5091354100	6822378000	4996621800	9420774400	6058361300	1351583490	1479020800	1508759040	1451824510
sp|P08228|SODC_MOUSE	P08228	SODC_MOUSE	Sod1	154	Mus musculus OX=10090	1:Experimental evidence at protein level	Superoxide dismutase [Cu-Zn]	1	0.999	17	760	760	760	89	103	110	113	94	75	97	79	89	103	110	113	94	75	97	79	89	103	110	113	94	75	97	79	149396455000	172853985000	182075933000	156773810000	116704240000	108621709000	110766309000	97490846000	132568113000	127271191000	135444750000	132096623000
sp|P08249|MDHM_MOUSE	P08249	MDHM_MOUSE	Mdh2	338	Mus musculus OX=10090	1:Experimental evidence at protein level	Malate dehydrogenase, mitochondrial	1	0.999	40	707	707	707	99	85	87	84	84	93	82	93	99	85	87	84	84	93	82	93	99	85	87	84	84	93	82	93	20029571100	20017678300	19027798000	18759659500	17908746200	19077537800	16105249800	18242140200	5314754600	5072940000	4797849100	4474806800
sp|P08414|KCC4_MOUSE	P08414	KCC4_MOUSE	Camk4	469	Mus musculus OX=10090	1:Experimental evidence at protein level	Calcium/calmodulin-dependent protein kinase type IV	1	0.999	5	42	42	42	6	8	3	5	3	7	5	5	6	8	3	5	3	7	5	5	6	8	3	5	3	7	5	5	393981184	622935420	461871584	860811330	359597760	691423550	399446592	444268512	244136944	342372288	276094720	377908864
sp|P08551|NFL_MOUSE	P08551	NFL_MOUSE	Nefl	543	Mus musculus OX=10090	1:Experimental evidence at protein level	Neurofilament light polypeptide	1	0.999	5	7	7	7	0	3	0	0	0	0	0	4	0	3	0	0	0	0	0	4	0	3	0	0	0	0	0	4	19920846	256263520	0	16226164	0	99003336	45222512	209830592	0	77114864	0	0
sp|P08553|NFM_MOUSE	P08553	NFM_MOUSE	Nefm	848	Mus musculus OX=10090	1:Experimental evidence at protein level	Neurofilament medium polypeptide	1	0.999	4	13	13	13	0	4	1	2	1	2	2	1	0	4	1	2	1	2	2	1	0	4	1	2	1	2	2	1	30198060	620656380	78029760	456168960	293767968	235931952	309643936	36255628	0	348785344	0	200464320
sp|P08556|RASN_MOUSE	P08556	RASN_MOUSE	Nras	189	Mus musculus OX=10090	1:Experimental evidence at protein level	GTPase NRas	1	0.999	8	82	17	88	9	12	10	11	10	9	10	11	2	3	2	2	3	1	2	2	10	13	11	11	10	10	11	12	756073410	626546500	759225340	865979580	645583940	707081540	700422780	754694210	248093408	208931232	247321760	229483184
sp|P08607|C4BPA_MOUSE	P08607	C4BPA_MOUSE	C4bpa	469	Mus musculus OX=10090	1:Experimental evidence at protein level	C4b-binding protein	0.9797	0.999	1	16	16	16	2	2	2	2	2	2	2	2	2	2	2	2	2	2	2	2	2	2	2	2	2	2	2	2	231890912	509103424	230747632	565211650	285886656	435888448	815516800	254264400	0	0	0	0
sp|P08680|HEM0_MOUSE	P08680	HEM0_MOUSE	Alas2	587	Mus musculus OX=10090	1:Experimental evidence at protein level	5-aminolevulinate synthase, erythroid-specific, mitochondrial	1	0.999	5	17	15	17	2	1	2	7	0	3	1	1	2	1	1	6	0	3	1	1	2	1	2	7	0	3	1	1	428557536	399168544	103925856	438710208	7.85427e+06	335937664	38422404	396037152	171897104	145658032	147993312	207682080
sp|P08752|GNAI2_MOUSE	P08752	GNAI2_MOUSE	Gnai2	355	Mus musculus OX=10090	1:Experimental evidence at protein level	Guanine nucleotide-binding protein G(i) subunit alpha-2	1	0.999	17	228	180	228	29	34	30	30	25	27	25	28	22	27	24	25	21	21	21	19	29	34	30	30	25	27	25	28	9949421600	10099806200	9838221300	7699239900	7935141400	9026817000	8749315100	8789914600	4379534800	4431154700	4385373700	3459705600
sp|P08758|ANXA5_HUMAN	P08758	ANXA5_HUMAN	ANXA5	320	Homo sapiens	1:Experimental evidence at protein level	Annexin A5	1	0.999	30	22	22	305	2	3	4	3	3	3	2	2	2	3	4	3	3	3	2	2	36	43	40	33	37	37	41	38	70686440	1088547070	73638880	96720336	140254256	113318400	130535464	120339176	0	0	0	0
sp|P08775|RPB1_MOUSE	P08775	RPB1_MOUSE	Polr2a	1970	Mus musculus OX=10090	1:Experimental evidence at protein level	DNA-directed RNA polymerase II subunit RPB1	1	0.999	46	593	593	593	70	73	75	72	82	78	72	71	70	73	75	72	82	78	72	71	70	73	75	72	82	78	72	71	17119574000	21982369800	12570544100	11953165300	16070452200	12465223700	11439455200	12743167000	6369130000	6063561200	6100620300	6007990300
sp|P08905|LYZ2_MOUSE	P08905	LYZ2_MOUSE	Lyz2	148	Mus musculus OX=10090	1:Experimental evidence at protein level	Lysozyme C-2	1	0.999	9	264	175	264	35	45	35	35	30	32	25	27	25	32	24	21	21	19	16	17	35	45	35	35	30	32	25	27	22725419000	22227761200	25305946100	24820246500	13959285800	13333559300	12580876300	11571656700	19857979400	22561673200	21247893500	21582430200
sp|P08920|CD2_MOUSE	P08920	CD2_MOUSE	Cd2	344	Mus musculus OX=10090	1:Experimental evidence at protein level	T-cell surface antigen CD2	1	0.999	5	47	47	47	6	6	6	6	7	6	6	4	6	6	6	6	7	6	6	4	6	6	6	6	7	6	6	4	1234302340	1199663360	736663550	605971390	830770750	1193863300	1641313790	1905881980	502912000	446730144	347512064	278981024
sp|P09041|PGK2_MOUSE	P09041	PGK2_MOUSE	Pgk2	417	Mus musculus OX=10090	1:Experimental evidence at protein level	Phosphoglycerate kinase 2	0.999	0.9987	10	7	7	298	2	1	0	0	1	2	0	1	2	1	0	0	1	2	0	1	60	56	0	0	56	61	0	65	72362496	154417104	0	14949119	139400192	87352128	109951800	72520728	0	0	0	0
sp|P09055|ITB1_MOUSE	P09055	ITB1_MOUSE	Itgb1	798	Mus musculus OX=10090	1:Experimental evidence at protein level	Integrin beta-1	1	0.999	29	419	419	419	43	53	53	49	55	55	62	49	43	53	53	49	55	55	62	49	43	53	53	49	55	55	62	49	6670968800	7016958500	8056899600	7257544700	7995470300	6837299700	7752246300	7050255400	2799085570	2706147580	2670099200	2411233540
sp|P09103|PDIA1_MOUSE	P09103	PDIA1_MOUSE	P4hb	509	Mus musculus OX=10090	1:Experimental evidence at protein level	Protein disulfide-isomerase	1	0.999	46	1019	1019	1019	120	135	127	126	113	137	131	130	120	135	127	126	113	137	131	130	120	135	127	126	113	137	131	130	88277197000	120009105000	106361209000	122881769000	80943342000	85181719000	73582297000	74834493000	50045415000	56009916000	45502226000	47405769000
sp|P09242|PPBT_MOUSE	P09242	PPBT_MOUSE	Alpl	524	Mus musculus OX=10090	1:Experimental evidence at protein level	Alkaline phosphatase, tissue-nonspecific isozyme	1	0.999	5	35	35	35	4	5	4	3	4	6	4	5	4	5	4	3	4	6	4	5	4	5	4	3	4	6	4	5	529740064	1202006140	845582020	1080398210	898645630	890895100	931271550	542913790	582638720	758777660	588565760	697276800
sp|P09405|NUCL_MOUSE	P09405	NUCL_MOUSE	Ncl	707	Mus musculus OX=10090	1:Experimental evidence at protein level	Nucleolin	1	0.999	33	638	638	638	80	81	91	95	60	98	67	66	80	81	91	95	60	98	67	66	80	81	91	95	60	98	67	66	57418424000	64182215000	76534800000	94432543000	49339806000	74970227000	70732775000	46767952000	50754486000	43329774000	42115092000	47815098000
sp|P09411|PGK1_MOUSE	P09411	PGK1_MOUSE	Pgk1	417	Mus musculus OX=10090	1:Experimental evidence at protein level	Phosphoglycerate kinase 1	1	0.999	25	838	388	838	112	103	99	96	109	115	101	103	54	48	44	45	54	56	48	39	112	103	99	96	109	115	101	103	44951228000	52332753000	44887175000	40688275000	54576361000	50107535000	46537400000	48450839000	29864077300	30920069100	29405335600	25005486100
sp|P09450|JUNB_MOUSE	P09450	JUNB_MOUSE	Junb	344	Mus musculus OX=10090	1:Experimental evidence at protein level	Transcription factor JunB	1	0.999	3	18	18	18	2	2	3	2	3	2	3	1	2	2	3	2	3	2	3	1	2	2	3	2	3	2	3	1	202272096	341964192	349919424	237080384	352655360	237847568	342893888	96509032	0	209016928	235725056	139279632
sp|P09470|ACE_MOUSE	P09470	ACE_MOUSE	Ace	1312	Mus musculus OX=10090	1:Experimental evidence at protein level	Angiotensin-converting enzyme	1	0.999	9	41	41	41	5	6	2	5	4	4	6	9	5	6	2	5	4	4	6	9	5	6	2	5	4	4	6	9	326351584	480381184	178349616	241143392	232393184	252033664	254898736	420260416	97960752	114236168	102643136	104674656
sp|P09528|FRIH_MOUSE	P09528	FRIH_MOUSE	Fth1	182	Mus musculus OX=10090	1:Experimental evidence at protein level	Ferritin heavy chain	1	0.999	7	340	320	340	39	41	57	44	46	34	49	30	38	41	51	40	41	34	45	30	39	41	57	44	46	34	49	30	14025766900	15950870500	26181003300	18491777000	15558771700	11969702900	23638038500	7262919200	10802222100	8724107300	12034265100	9086204900
sp|P09541|MYL4_MOUSE	P09541	MYL4_MOUSE	Myl4	193	Mus musculus OX=10090	1:Experimental evidence at protein level	Myosin light chain 4	1	0.999	3	23	23	23	3	2	3	4	4	3	1	3	3	2	3	4	4	3	1	3	3	2	3	4	4	3	1	3	55826368	43195920	45035148	134762208	81646560	76808336	35917332	77657504	36242980	27960920	28529818	32938750
sp|P09581|CSF1R_MOUSE	P09581	CSF1R_MOUSE	Csf1r	977	Mus musculus OX=10090	1:Experimental evidence at protein level	Macrophage colony-stimulating factor 1 receptor	1	0.999	16	226	223	226	28	29	22	26	26	28	31	36	27	28	22	26	26	27	31	36	28	29	22	26	26	28	31	36	7303825400	9446994900	9292189700	10437031900	8513652200	8872728600	10802147300	8635551700	3798230020	4105978620	4002604030	4221308420
sp|P09602|HMGN2_MOUSE	P09602	HMGN2_MOUSE	Hmgn2	90	Mus musculus OX=10090	1:Experimental evidence at protein level	Non-histone chromosomal protein HMG-17	1	0.999	2	18	18	18	3	3	0	0	2	3	3	4	3	3	0	0	2	3	3	4	3	3	0	0	2	3	3	4	290995808	415147200	0	0	674252100	4.51747e+06	4375419	126730184	284272064	410918848	0	0
sp|P09671|SODM_MOUSE	P09671	SODM_MOUSE	Sod2	222	Mus musculus OX=10090	1:Experimental evidence at protein level	Superoxide dismutase [Mn], mitochondrial	0.9979	0.9989	2	10	10	10	2	1	1	1	0	2	1	2	2	1	1	1	0	2	1	2	2	1	1	1	0	2	1	2	101442192	135808448	20328102	74291232	85057616	114571696	96164680	127946800	111071152	91619264	0	60279288
sp|P09925|SURF1_MOUSE	P09925	SURF1_MOUSE	Surf1	306	Mus musculus OX=10090	1:Experimental evidence at protein level	Surfeit locus protein 1	1	0.999	4	36	36	36	5	4	4	5	5	4	5	4	5	4	4	5	5	4	5	4	5	4	4	5	5	4	5	4	388776352	394648480	266273152	466254848	325756288	385734976	311864672	390318752	251480656	291650464	214985120	258500016
sp|P09926|SURF2_MOUSE	P09926	SURF2_MOUSE	Surf2	257	Mus musculus OX=10090	1:Experimental evidence at protein level	Surfeit locus protein 2	1	0.999	4	42	42	42	6	6	4	5	7	6	6	2	6	6	4	5	7	6	6	2	6	6	4	5	7	6	6	2	583276990	1165268220	991710980	1397271940	1038629250	571077250	974705540	389746432	502024832	702441340	629729020	773148990
sp|P0C090|RC3H2_MOUSE	P0C090	RC3H2_MOUSE	Rc3h2	1187	Mus musculus OX=10090	1:Experimental evidence at protein level	Roquin-2	0.915	0.9955	1	5	5	5	1	0	1	1	1	1	0	0	1	0	1	1	1	1	0	0	1	0	1	1	1	1	0	0	0	0	0	0	0	0	0	0	0	0	0	0
sp|P0C0A3|CHMP6_MOUSE	P0C0A3	CHMP6_MOUSE	Chmp6	200	Mus musculus OX=10090	1:Experimental evidence at protein level	Charged multivesicular body protein 6	1	0.999	4	20	20	20	2	3	4	2	3	2	3	1	2	3	4	2	3	2	3	1	2	3	4	2	3	2	3	1	125591320	192022176	150551456	194436096	227196336	191178384	222605200	76311048	87717008	112821472	98917312	113144696
sp|P0C0S6|H2AZ_MOUSE	P0C0S6	H2AZ_MOUSE	H2az1	128	Mus musculus OX=10090	1:Experimental evidence at protein level	Histone H2A.Z	1	0.999	9	4833	20	4833	569	551	596	581	621	598	685	632	1	3	2	2	3	3	3	3	569	551	596	581	621	598	685	632	224369525000	959980370000	748439800000	228728521000	676098610000	201698705000	957774890000	231847363000	325663949000	291245752000	327364018000	339516981000
sp|P0C191|GPVI_MOUSE	P0C191	GPVI_MOUSE	Gp6	313	Mus musculus OX=10090	1:Experimental evidence at protein level	Platelet glycoprotein VI	1	0.999	3	61	61	61	5	9	8	10	8	8	7	6	5	9	8	10	8	8	7	6	5	9	8	10	8	8	7	6	626230660	1121871740	772383550	834863680	456205248	797680190	1074756220	433060992	447820544	533200576	509458048	491742944
sp|P0C605|KGP1_MOUSE	P0C605	KGP1_MOUSE	Prkg1	671	Mus musculus OX=10090	1:Experimental evidence at protein level	cGMP-dependent protein kinase 1	1	0.999	10	74	74	78	11	11	7	9	6	9	12	9	11	11	7	9	6	9	12	9	12	11	7	9	6	10	13	10	622010430	787863810	516793440	501215840	467074784	658040770	772240260	460706912	178408752	200332512	142702928	195614096
sp|P0C6B7|IGSF6_MOUSE	P0C6B7	IGSF6_MOUSE	Igsf6	237	Mus musculus OX=10090	2:Experimental evidence at transcript level	Immunoglobulin superfamily member 6	1	0.999	4	47	47	47	6	6	5	3	8	4	7	8	6	6	5	3	8	4	7	8	6	6	5	3	8	4	7	8	312253600	321143552	312320224	233379520	410697920	306421920	400363648	610294780	134098968	128894096	133961312	136708544
sp|P0C7N9|PSMG4_MOUSE	P0C7N9	PSMG4_MOUSE	Psmg4	123	Mus musculus OX=10090	1:Experimental evidence at protein level	Proteasome assembly chaperone 4	0.9797	0.999	1	1	1	1	0	0	0	0	0	0	0	1	0	0	0	0	0	0	0	1	0	0	0	0	0	0	0	1	0	0	0	0	0	0	0	22938602	0	0	0	0
sp|P0C7T6|ATX1L_MOUSE	P0C7T6	ATX1L_MOUSE	Atxn1l	687	Mus musculus OX=10090	1:Experimental evidence at protein level	Ataxin-1-like	0.9996	0.999	2	9	9	9	0	2	2	1	1	1	1	1	0	2	2	1	1	1	1	1	0	2	2	1	1	1	1	1	80463104	97456320	26440396	85842112	99208176	106219888	111781616	76144320	0	67400288	0	72984104
sp|P0C872|JMJD7_MOUSE	P0C872	JMJD7_MOUSE	Jmjd7	316	Mus musculus OX=10090	1:Experimental evidence at protein level	Bifunctional peptidase and (3S)-lysyl hydroxylase Jmjd7	0.99	0.999	2	7	7	7	0	1	1	1	2	1	1	0	0	1	1	1	2	1	1	0	0	1	1	1	2	1	1	0	174644800	101118872	111092712	89263464	101006544	124569000	101981632	146374640	0	0	0	0
sp|P0C8B4|GON7_MOUSE	P0C8B4	GON7_MOUSE	Gon7	98	Mus musculus OX=10090	3:Protein inferred from homology	EKC/KEOPS complex subunit GON7	1	0.999	2	14	14	14	2	3	2	1	2	2	1	1	2	3	2	1	2	2	1	1	2	3	2	1	2	2	1	1	505297280	487545152	202806016	157535088	226078240	562402240	216714496	426270976	313262848	307615904	128523720	0
sp|P0C8K7|SMIM1_MOUSE	P0C8K7	SMIM1_MOUSE	Smim1	78	Mus musculus OX=10090	1:Experimental evidence at protein level	Small integral membrane protein 1	0.9797	0.999	1	8	8	8	1	1	1	1	1	1	1	1	1	1	1	1	1	1	1	1	1	1	1	1	1	1	1	1	80320960	66918656	79320016	95219784	66920092	80683576	71298552	79863872	0	0	0	0
sp|P0CAX8|TGAP1_MOUSE	P0CAX8	TGAP1_MOUSE	Tagap1	505	Mus musculus OX=10090	2:Experimental evidence at transcript level	T-cell activation GTPase-activating protein 1	0.9459	0.9975	2	1	0	2	0	1	0	0	0	0	0	0	0	0	0	0	0	0	0	0	0	2	0	0	0	0	0	0	0	0	0	0	0	0	0	0	0	0	0	0
sp|P0CB42|ALKB1_MOUSE	P0CB42	ALKB1_MOUSE	Alkbh1	389	Mus musculus OX=10090	1:Experimental evidence at protein level	Nucleic acid dioxygenase ALKBH1	0.9996	0.999	2	7	7	7	1	1	1	0	1	0	1	2	1	1	1	0	1	0	1	2	1	1	1	0	1	0	1	2	17895036	20455538	18934472	20429822	16845346	0	16162480	17738840	0	0	0	0
sp|P0CG14|DERPC_MOUSE	P0CG14	DERPC_MOUSE	Derpc	533	Mus musculus OX=10090	1:Experimental evidence at protein level	Decreased expression in renal and prostate cancer protein	0.7535	0.9844	1	8	8	8	1	1	1	1	1	1	1	1	1	1	1	1	1	1	1	1	1	1	1	1	1	1	1	1	38538184	23632010	34045764	26463148	15039296	28267630	19927492	26504746	0	0	0	0
sp|P0CG49|UBB_MOUSE	P0CG49	UBB_MOUSE	Ubb	305	Mus musculus OX=10090	2:Experimental evidence at transcript level	Polyubiquitin-B	1	0.9989	23	4	0	465	0	0	1	1	1	0	1	0	0	0	0	0	0	0	0	0	0	0	120	106	126	0	113	0	0	0	0	0	0	0	0	0	0	0	0	0
sp|P0CW02|LY6C1_MOUSE	P0CW02	LY6C1_MOUSE	Ly6c1	131	Mus musculus OX=10090	2:Experimental evidence at transcript level	Lymphocyte antigen 6C1	0.9935	0.999	3	13	5	13	1	2	1	1	2	2	1	3	0	1	0	0	1	1	0	2	1	2	1	1	2	2	1	3	40435140	129843736	41756292	44706308	112313320	135343056	79585296	187692912	0	81472600	0	0
sp|P0CW03|LY6C2_MOUSE	P0CW03	LY6C2_MOUSE	Ly6c2	131	Mus musculus OX=10090	1:Experimental evidence at protein level	Lymphocyte antigen 6C2	0.974	0.9987	2	6	6	11	1	1	0	0	0	1	1	2	1	1	0	0	0	1	1	2	2	2	0	0	0	2	2	3	102364864	247249216	178886368	157769616	81993520	132746024	114198944	174466432	0	0	0	0
sp|P0DN34|NDUB1_MOUSE	P0DN34	NDUB1_MOUSE	Ndufb1	57	Mus musculus OX=10090	1:Experimental evidence at protein level	NADH dehydrogenase [ubiquinone] 1 beta subcomplex subunit 1	1	0.999	3	9	9	9	0	4	0	0	1	1	0	3	0	4	0	0	1	1	0	3	0	4	0	0	1	1	0	3	0	344641600	40880292	28759400	70394512	186124144	0	350615200	0	199160688	0	0
sp|P0DN89|T254A_MOUSE	P0DN89	T254A_MOUSE	Tmem254a	123	Mus musculus OX=10090	1:Experimental evidence at protein level	Transmembrane protein 254	0.9772	0.9989	1	2	0	2	0	0	0	0	0	0	0	2	0	0	0	0	0	0	0	0	0	0	0	0	0	0	0	2	0	0	0	0	0	21981964	11615008	17166832	0	0	0	0
sp|P0DOV2|IFI4_MOUSE	P0DOV2	IFI4_MOUSE	Ifi204	619	Mus musculus OX=10090	1:Experimental evidence at protein level	Interferon-activable protein 204	1	0.999	20	202	117	226	26	27	26	28	24	20	29	22	14	14	16	20	14	12	16	11	28	32	29	31	26	23	32	25	5240275500	5090248700	6876322300	7478861300	4068376320	5879044600	7053792800	2721383940	2175910660	2291093500	2431104770	2624817920
sp|P0DP26|CALM1_MOUSE	P0DP26	CALM1_MOUSE	Calm1	149	Mus musculus OX=10090	1:Experimental evidence at protein level	Calmodulin-1	1	0.999	29	1300	0	1300	155	173	159	131	167	157	198	160	0	0	0	0	0	0	0	0	155	173	159	131	167	157	198	160	29575331800	60107616000	26961606700	22838937600	38231691000	40986087000	64945914000	37263843000	13879133200	15060888600	15753037800	12530966500
sp|P0DPD9|EFCE2_MOUSE	P0DPD9	EFCE2_MOUSE	Eef1akmt4-Ece2	881	Mus musculus OX=10090	1:Experimental evidence at protein level	EEF1AKMT4-ECE2 readthrough transcript protein	1	0.999	4	28	0	28	4	3	2	4	3	5	3	4	0	0	0	0	0	0	0	0	4	3	2	4	3	5	3	4	1114478460	1226996610	671009600	872871940	645132610	957564740	1279234690	1145444220	955790340	1102047360	617994560	747668350
sp|P10076|ZFP26_MOUSE	P10076	ZFP26_MOUSE	Zfp26	861	Mus musculus OX=10090	2:Experimental evidence at transcript level	Zinc finger protein 26	1	0.999	3	11	11	11	3	0	1	1	3	1	2	0	3	0	1	1	3	1	2	0	3	0	1	1	3	1	2	0	58600408	34266112	34691488	37513136	45246064	22374672	32066804	0	26710830	15602267	23083254	22916662
sp|P10107|ANXA1_MOUSE	P10107	ANXA1_MOUSE	Anxa1	346	Mus musculus OX=10090	1:Experimental evidence at protein level	Annexin A1	1	0.999	21	305	305	305	36	48	34	37	37	37	32	44	36	48	34	37	37	37	32	44	36	48	34	37	37	37	32	44	8533835300	14526738400	8387148800	9867270100	10031909900	10202944500	6349320700	9913737200	3851547900	5253695500	3859693820	3949580800
sp|P10126|EF1A1_MOUSE	P10126	EF1A1_MOUSE	Eef1a1	462	Mus musculus OX=10090	1:Experimental evidence at protein level	Elongation factor 1-alpha 1	1	0.999	75	2519	615	2519	312	342	336	318	334	291	293	293	77	81	85	92	79	69	72	60	312	342	336	318	334	291	293	293	1203780580000	1664350030000	655670310000	627608720000	746979850000	597952890000	459395301000	921584800000	800882360000	739828830000	794735210000	750671300000
sp|P10287|CADH3_MOUSE	P10287	CADH3_MOUSE	Cdh3	822	Mus musculus OX=10090	1:Experimental evidence at protein level	Cadherin-3	1	0.999	5	37	37	37	4	5	3	2	4	6	6	7	4	5	3	2	4	6	6	7	4	5	3	2	4	6	6	7	369632384	575249730	532868736	84531680	109641936	6323632600	384880512	5303672800	268556320	516415232	256568800	430796832
sp|P10300|CD8B_MOUSE	P10300	CD8B_MOUSE	Cd8b	213	Mus musculus OX=10090	1:Experimental evidence at protein level	T-cell surface glycoprotein CD8 beta chain	0.9974	0.999	2	12	12	12	1	2	2	1	1	1	3	1	1	2	2	1	1	1	3	1	1	2	2	1	1	1	3	1	205755888	278787968	251154128	348200544	98481272	245087904	166193280	35854012	0	0	0	264126880
sp|P10404|ENV1_MOUSE	P10404	ENV1_MOUSE		641	Mus musculus OX=10090	1:Experimental evidence at protein level	MLV-related proviral Env polyprotein	1	0.999	10	74	70	74	11	14	12	14	4	6	6	7	10	13	11	13	4	6	6	7	11	14	12	14	4	6	6	7	2869711360	3225136130	2653217280	3230576640	996538370	1282893310	1072118910	1805561470	2130747520	2176512000	1725016450	1925997180
sp|P10417|BCL2_MOUSE	P10417	BCL2_MOUSE	Bcl2	236	Mus musculus OX=10090	1:Experimental evidence at protein level	Apoptosis regulator Bcl-2	0.9996	0.999	2	11	11	11	2	1	1	0	1	2	1	3	2	1	1	0	1	2	1	3	2	1	1	0	1	2	1	3	33272912	33827796	0	0	37758160	38147612	0	51899844	0	0	0	0
sp|P10493|NID1_MOUSE	P10493	NID1_MOUSE	Nid1	1245	Mus musculus OX=10090	1:Experimental evidence at protein level	Nidogen-1	1	0.999	38	514	502	514	66	67	63	56	63	72	62	65	65	66	62	55	61	70	60	63	66	67	63	56	63	72	62	65	6959010300	9051319300	7970283500	6646113800	7708474900	11357362200	10668887000	9637845000	840815940	1033458620	802497020	857500290
sp|P10518|HEM2_MOUSE	P10518	HEM2_MOUSE	Alad	330	Mus musculus OX=10090	1:Experimental evidence at protein level	Delta-aminolevulinic acid dehydratase	1	0.999	18	193	193	193	26	22	18	36	23	24	21	23	26	22	18	36	23	24	21	23	26	22	18	36	23	24	21	23	2005469180	1677546240	1362703620	1770474500	1556239490	1514905600	1890654460	2346959100	656517630	625658110	653642620	622069180
sp|P10605|CATB_MOUSE	P10605	CATB_MOUSE	Ctsb	339	Mus musculus OX=10090	1:Experimental evidence at protein level	Cathepsin B	1	0.999	25	438	438	438	62	70	67	61	47	44	46	41	62	70	67	61	47	44	46	41	62	70	67	61	47	44	46	41	49036141000	46008267000	47477981000	45334487000	18702661600	20279914500	21013377000	17868908500	13428295700	12595830800	13096899600	12935057400
sp|P10630|IF4A2_MOUSE	P10630	IF4A2_MOUSE	Eif4a2	407	Mus musculus OX=10090	1:Experimental evidence at protein level	Eukaryotic initiation factor 4A-II	1	0.999	29	215	215	547	30	29	25	25	29	27	24	26	30	29	25	25	29	27	24	26	68	66	75	70	69	68	65	66	3307663870	3037840380	3401790720	3291024900	4007957500	3501113600	3334840580	2524177660	528918336	564129730	518784928	511780224
sp|P10637|TAU_MOUSE	P10637	TAU_MOUSE	Mapt	733	Mus musculus OX=10090	1:Experimental evidence at protein level	Microtubule-associated protein tau	1	0.999	6	22	13	22	2	3	1	2	3	4	3	4	1	2	1	1	2	2	2	2	2	3	1	2	3	4	3	4	265363696	323682496	82600664	393203648	229047568	368465120	150651936	128596048	101669368	122544224	107108224	144403728
sp|P10639|THIO_MOUSE	P10639	THIO_MOUSE	Txn	105	Mus musculus OX=10090	1:Experimental evidence at protein level	Thioredoxin	1	0.999	5	67	67	67	9	9	9	9	6	8	9	8	9	9	9	9	6	8	9	8	9	9	9	9	6	8	9	8	931117820	738179140	878941440	1128333820	546792000	755124860	731586500	719629120	564133950	432867904	493086528	452141440
sp|P10649|GSTM1_MOUSE	P10649	GSTM1_MOUSE	Gstm1	218	Mus musculus OX=10090	1:Experimental evidence at protein level	Glutathione S-transferase Mu 1	1	0.999	12	157	76	157	13	20	21	18	18	20	21	26	7	8	8	8	7	11	10	17	13	20	21	18	18	20	21	26	1682169090	2107344130	1665231100	1724527620	2417439740	2885749760	1642758910	2931728900	741356740	857900670	663656450	645165500
sp|P10711|TCEA1_MOUSE	P10711	TCEA1_MOUSE	Tcea1	301	Mus musculus OX=10090	1:Experimental evidence at protein level	Transcription elongation factor A protein 1	1	0.999	17	341	341	341	40	39	56	40	45	44	42	35	40	39	56	40	45	44	42	35	40	39	56	40	45	44	42	35	11784753200	14415835100	14941266900	12655228900	14717916200	14360870900	15645939700	12644028400	5047340000	4885551600	5372956700	5212453900
sp|P10810|CD14_MOUSE	P10810	CD14_MOUSE	Cd14	366	Mus musculus OX=10090	1:Experimental evidence at protein level	Monocyte differentiation antigen CD14	1	0.999	8	65	65	65	8	7	6	7	8	9	10	10	8	7	6	7	8	9	10	10	8	7	6	7	8	9	10	10	718100030	948372420	643047230	810693120	672246660	858571780	1345271040	1280234370	267245232	328188288	250175568	328469024
sp|P10820|PERF_MOUSE	P10820	PERF_MOUSE	Prf1	554	Mus musculus OX=10090	1:Experimental evidence at protein level	Perforin-1	1	0.999	5	24	24	24	0	3	2	4	1	4	5	5	0	3	2	4	1	4	5	5	0	3	2	4	1	4	5	5	316858528	368402624	359427008	142822352	386179936	615440830	875181250	534003008	0	216266320	221588944	273382080
sp|P10833|RRAS_MOUSE	P10833	RRAS_MOUSE	Rras	218	Mus musculus OX=10090	1:Experimental evidence at protein level	Ras-related protein R-Ras	1	0.999	8	145	115	145	15	20	17	14	22	19	17	21	11	16	14	11	18	15	14	16	15	20	17	14	22	19	17	21	2404629500	3111423230	2539258110	1996699260	2566305540	2745067260	2641397500	3070630400	1089057920	1332239740	1159840380	891463040
sp|P10852|4F2_MOUSE	P10852	4F2_MOUSE	Slc3a2	526	Mus musculus OX=10090	1:Experimental evidence at protein level	4F2 cell-surface antigen heavy chain	1	0.999	9	166	166	166	19	23	19	22	19	20	21	23	19	23	19	22	19	20	21	23	19	23	19	22	19	20	21	23	5329401900	6276543500	6282494000	5876702700	5257643000	5791844900	5543813100	5832258600	3265889280	3479826940	3570293760	3314795520
sp|P10854|H2B1M_MOUSE	P10854	H2B1M_MOUSE	H2bc14	126	Mus musculus OX=10090	1:Experimental evidence at protein level	Histone H2B type 1-M	0.9998	0.999	51	13	0	3081	1	2	2	2	2	2	2	0	0	0	0	0	0	0	0	0	378	419	583	476	402	400	423	0	76286104	74434760	68837096	106192416	85844360	66725192	112273488	0	0	0	0	0
sp|P10922|H10_MOUSE	P10922	H10_MOUSE	H1-0	194	Mus musculus OX=10090	2:Experimental evidence at transcript level	Histone H1.0	1	0.999	14	423	423	423	51	42	79	73	43	56	41	38	51	42	79	73	43	56	41	38	51	42	79	73	43	56	41	38	8800892900	9915498500	9065501700	16482571300	7734089700	10095130600	9219146800	7942475300	3557671170	3257954820	2767192320	3468067330
sp|P11031|TCP4_MOUSE	P11031	TCP4_MOUSE	Sub1	127	Mus musculus OX=10090	1:Experimental evidence at protein level	Activated RNA polymerase II transcriptional coactivator p15	1	0.999	12	984	984	984	119	131	114	117	139	130	128	106	119	131	114	117	139	130	128	106	119	131	114	117	139	130	128	106	50538197000	68888003000	54686015000	46993183000	74032873000	56339620000	51868811000	48787059000	35711390000	37587677000	36895261000	32479801300
sp|P11032|GRAA_MOUSE	P11032	GRAA_MOUSE	Gzma	260	Mus musculus OX=10090	1:Experimental evidence at protein level	Granzyme A	1	0.999	7	76	76	76	6	7	12	13	8	10	9	11	6	7	12	13	8	10	9	11	6	7	12	13	8	10	9	11	433606912	1133091580	1139808770	1523104900	327369632	615690940	1235284610	706784900	247266336	336672544	305231168	427356864
sp|P11087|CO1A1_MOUSE	P11087	CO1A1_MOUSE	Col1a1	1453	Mus musculus OX=10090	1:Experimental evidence at protein level	Collagen alpha-1(I) chain	1	0.999	20	242	242	242	23	36	27	30	29	30	26	41	23	36	27	30	29	30	26	41	23	36	27	30	29	30	26	41	10132813800	12685749200	10062451700	11476552700	8124730400	11308873700	9646041100	17494132700	6885413400	8346950700	7396794400	7821745200
sp|P11103|PARP1_MOUSE	P11103	PARP1_MOUSE	Parp1	1013	Mus musculus OX=10090	1:Experimental evidence at protein level	Poly [ADP-ribose] polymerase 1	1	0.999	31	414	390	414	53	51	61	50	53	48	59	39	49	48	58	48	49	46	56	36	53	51	61	50	53	48	59	39	15203322900	16010632200	17230102500	15667237900	14312421400	14311373800	14645824500	10847005700	3418132740	3237527550	3461000190	3150658300
sp|P11152|LIPL_MOUSE	P11152	LIPL_MOUSE	Lpl	474	Mus musculus OX=10090	1:Experimental evidence at protein level	Lipoprotein lipase	1	0.999	9	52	52	52	3	8	5	8	8	8	6	6	3	8	5	8	8	8	6	6	3	8	5	8	8	8	6	6	162925216	457611232	230976928	286118112	276310752	338169792	367668224	273057984	108395064	187217872	116038696	143841696
sp|P11157|RIR2_MOUSE	P11157	RIR2_MOUSE	Rrm2	390	Mus musculus OX=10090	1:Experimental evidence at protein level	Ribonucleoside-diphosphate reductase subunit M2	1	0.999	6	61	61	61	8	9	8	10	7	7	5	7	8	9	8	10	7	7	5	7	8	9	8	10	7	7	5	7	2046699900	2215957250	1078878080	1825591300	1246580610	1549584000	1613717630	1039697980	1348143620	1403339390	1338832640	2176210180
sp|P11247|PERM_MOUSE	P11247	PERM_MOUSE	Mpo	718	Mus musculus OX=10090	1:Experimental evidence at protein level	Myeloperoxidase	1	0.999	68	869	869	1047	166	190	158	165	54	47	41	48	166	190	158	165	54	47	41	48	204	231	188	195	64	57	51	57	64981725000	81754702000	63262249000	62083281000	8464967700	6620557300	6878261200	8159404000	14499398700	17015284700	14423556100	15568006100
sp|P11276|FINC_MOUSE	P11276	FINC_MOUSE	Fn1	2477	Mus musculus OX=10090	1:Experimental evidence at protein level	Fibronectin	1	0.999	90	1450	1450	1450	171	188	174	188	180	182	193	174	171	188	174	188	180	182	193	174	171	188	174	188	180	182	193	174	41560433000	55517069000	38723080000	45520884000	44801196000	38468387000	41536954000	42724684000	6945707500	7957341700	6859777500	7719718400
sp|P11352|GPX1_MOUSE	P11352	GPX1_MOUSE	Gpx1	201	Mus musculus OX=10090	1:Experimental evidence at protein level	Glutathione peroxidase 1	1	0.999	18	369	369	369	54	43	44	43	49	47	43	46	54	43	44	43	49	47	43	46	54	43	44	43	49	47	43	46	6836428800	6904545300	6246374400	5931295200	9480196100	7347268100	7751090200	6233710600	1549209470	1469056000	1388940420	1167410300
sp|P11404|FABPH_MOUSE	P11404	FABPH_MOUSE	Fabp3	133	Mus musculus OX=10090	1:Experimental evidence at protein level	Fatty acid-binding protein, heart	0.8958	0.9944	1	2	2	2	0	1	0	0	0	0	0	1	0	1	0	0	0	0	0	1	0	1	0	0	0	0	0	1	0	0	0	0	0	0	0	0	0	0	0	0
sp|P11438|LAMP1_MOUSE	P11438	LAMP1_MOUSE	Lamp1	406	Mus musculus OX=10090	1:Experimental evidence at protein level	Lysosome-associated membrane glycoprotein 1	1	0.999	6	63	63	63	5	10	7	8	6	9	7	11	5	10	7	8	6	9	7	11	5	10	7	8	6	9	7	11	622094590	1865150460	1228082940	1301454720	708168580	876790530	739272130	1505948930	485406176	653953150	524024384	560464580
sp|P11440|CDK1_MOUSE	P11440	CDK1_MOUSE	Cdk1	297	Mus musculus OX=10090	1:Experimental evidence at protein level	Cyclin-dependent kinase 1	1	0.999	10	59	59	89	6	7	8	10	7	7	8	6	6	7	8	10	7	7	8	6	10	11	12	14	10	9	13	10	2374446590	2398409980	2140046720	3546965250	683540740	393940256	1321630850	1039147070	1118733310	1028797440	972896960	1486443780
sp|P11499|HS90B_MOUSE	P11499	HS90B_MOUSE	Hsp90ab1	724	Mus musculus OX=10090	1:Experimental evidence at protein level	Heat shock protein HSP 90-beta	1	0.999	116	3275	1861	3275	386	395	448	502	388	394	420	342	215	231	262	291	224	219	236	183	386	395	448	502	388	394	420	342	495033745000	579963980000	565698760000	592847570000	535017161000	590915700000	563794540000	478294934000	241064821000	218481279000	246689284000	271512355000
sp|P11531|DMD_MOUSE	P11531	DMD_MOUSE	Dmd	3678	Mus musculus OX=10090	1:Experimental evidence at protein level	Dystrophin	1	0.999	43	271	271	271	23	35	37	32	39	30	40	35	23	35	37	32	39	30	40	35	23	35	37	32	39	30	40	35	2310860290	5004676600	3982932480	3878853890	4877027300	3175087100	4407093200	2974498560	549976320	712075710	547157760	581566530
sp|P11609|CD1D1_MOUSE	P11609	CD1D1_MOUSE	Cd1d1	336	Mus musculus OX=10090	1:Experimental evidence at protein level	Antigen-presenting glycoprotein CD1d1	1	0.999	3	13	2	13	2	1	3	2	2	1	1	1	1	0	0	1	0	0	0	0	2	1	3	2	2	1	1	1	431669376	439801088	594864830	422155680	405096064	494130432	578408960	143340816	0	362820000	451504896	0
sp|P11627|L1CAM_MOUSE	P11627	L1CAM_MOUSE	L1cam	1260	Mus musculus OX=10090	1:Experimental evidence at protein level	Neural cell adhesion molecule L1	1	0.999	4	33	33	33	4	7	2	4	4	4	5	3	4	7	2	4	4	4	5	3	4	7	2	4	4	4	5	3	367021184	1187978110	409515168	590399100	387161408	628968640	1094153980	972642940	322870240	913786240	0	416060512
sp|P11672|NGAL_MOUSE	P11672	NGAL_MOUSE	Lcn2	200	Mus musculus OX=10090	1:Experimental evidence at protein level	Neutrophil gelatinase-associated lipocalin	1	0.999	11	192	192	192	26	31	26	26	21	21	20	21	26	31	26	26	21	21	20	21	26	31	26	26	21	21	20	21	5849441800	7263561200	4670855200	6502754800	3648190720	4237999360	3662679040	4833834500	1712967300	2118686590	1660733820	2064607230
sp|P11679|K2C8_MOUSE	P11679	K2C8_MOUSE	Krt8	490	Mus musculus OX=10090	1:Experimental evidence at protein level	Keratin, type II cytoskeletal 8	1	0.999	27	148	143	275	7	25	11	12	12	18	17	46	7	24	10	12	12	18	16	44	23	44	26	28	26	33	33	62	1452721150	2339262210	505903616	2004156160	731985730	2337115650	1443800190	5203498000	347086656	936387390	327114944	376450560
sp|P11680|PROP_MOUSE	P11680	PROP_MOUSE	Cfp	464	Mus musculus OX=10090	1:Experimental evidence at protein level	Properdin	1	0.999	7	64	64	64	6	10	7	8	9	8	8	8	6	10	7	8	9	8	8	8	6	10	7	8	9	8	8	8	485816000	572755140	465961664	473077952	440055296	649555840	477762112	909693950	284112480	289752864	276108992	294904832
sp|P11688|ITA5_MOUSE	P11688	ITA5_MOUSE	Itga5	1053	Mus musculus OX=10090	1:Experimental evidence at protein level	Integrin alpha-5	1	0.999	9	63	63	63	8	10	6	11	7	6	9	6	8	10	6	11	7	6	9	6	8	10	6	11	7	6	9	6	456186944	1367368830	447225728	584998340	464825472	337489472	538191230	601087100	223411856	283012928	202524448	276656448
sp|P11798|KCC2A_MOUSE	P11798	KCC2A_MOUSE	Camk2a	478	Mus musculus OX=10090	1:Experimental evidence at protein level	Calcium/calmodulin-dependent protein kinase type II subunit alpha	0.9613	0.9902	5	1	1	7	0	0	0	0	0	0	0	1	0	0	0	0	0	0	0	1	0	0	0	0	0	0	0	7	0	0	0	0	0	0	0	0	0	0	0	0
sp|P11835|ITB2_MOUSE	P11835	ITB2_MOUSE	Itgb2	771	Mus musculus OX=10090	1:Experimental evidence at protein level	Integrin beta-2	1	0.999	31	727	727	727	87	101	79	81	88	97	94	100	87	101	79	81	88	97	94	100	87	101	79	81	88	97	94	100	19996340200	25985071100	19997173800	19038318600	19657607200	20800829400	23288270800	22977757200	5501675000	5836208100	5090090500	5600503800
sp|P11859|ANGT_MOUSE	P11859	ANGT_MOUSE	Agt	477	Mus musculus OX=10090	1:Experimental evidence at protein level	Angiotensinogen	1	0.999	5	29	29	29	2	4	2	3	5	3	3	7	2	4	2	3	5	3	3	7	2	4	2	3	5	3	3	7	308985280	318141152	189772320	152198640	228793280	108258968	122023440	309971264	86619640	86716840	88014904	78710792
sp|P11881|ITPR1_MOUSE	P11881	ITPR1_MOUSE	Itpr1	2749	Mus musculus OX=10090	1:Experimental evidence at protein level	Inositol 1,4,5-trisphosphate receptor type 1	1	0.999	39	249	228	279	27	31	27	26	38	34	36	30	24	27	25	24	35	31	34	28	30	35	30	30	42	37	40	35	2138980860	2333468670	1772726780	1818094850	2439546110	2053928060	2241207300	2772603650	441958688	429385952	416449664	380356384
sp|P11911|CD79A_MOUSE	P11911	CD79A_MOUSE	Cd79a	220	Mus musculus OX=10090	1:Experimental evidence at protein level	B-cell antigen receptor complex-associated protein alpha chain	1	0.999	13	368	368	368	41	49	46	45	44	44	46	53	41	49	46	45	44	44	46	53	41	49	46	45	44	44	46	53	28623597600	34439717000	29342654500	25061234700	29341354000	32819392500	30921603100	31352991700	25285376000	29715900400	24986845200	25758732300
sp|P11928|OAS1A_MOUSE	P11928	OAS1A_MOUSE	Oas1a	367	Mus musculus OX=10090	1:Experimental evidence at protein level	2'-5'-oligoadenylate synthase 1A	1	0.999	4	17	16	17	2	2	2	5	3	1	1	1	2	2	2	4	3	1	1	1	2	2	2	5	3	1	1	1	126124616	118075168	89771584	136888592	133994096	159342816	150600512	104825216	82725928	78647872	0	99840008
sp|P11930|NUD19_MOUSE	P11930	NUD19_MOUSE	Nudt19	357	Mus musculus OX=10090	1:Experimental evidence at protein level	Acyl-coenzyme A diphosphatase NUDT19	1	0.999	4	44	44	44	5	6	6	6	5	5	4	7	5	6	6	6	5	5	4	7	5	6	6	6	5	5	4	7	316615232	305000096	271321824	426577824	308534304	108656048	169292096	381976768	183835904	171435344	162437296	231224896
sp|P11942|CD3G_MOUSE	P11942	CD3G_MOUSE	Cd3g	182	Mus musculus OX=10090	1:Experimental evidence at protein level	T-cell surface glycoprotein CD3 gamma chain	1	0.999	4	29	29	29	5	5	2	2	6	4	2	3	5	5	2	2	6	4	2	3	5	5	2	2	6	4	2	3	380452032	673701440	496731520	199718048	781590020	510624960	187323968	615707260	389010400	470853504	0	0
sp|P11983|TCPA_MOUSE	P11983	TCPA_MOUSE	Tcp1	556	Mus musculus OX=10090	1:Experimental evidence at protein level	T-complex protein 1 subunit alpha	1	0.999	25	265	265	265	43	32	31	30	36	33	30	30	43	32	31	30	36	33	30	30	43	32	31	30	36	33	30	30	9276607500	8072629200	7526273500	7346128900	7754232300	8985319400	7929539600	6242387500	2788462080	2437831170	2400265470	2316695550
sp|P12023|A4_MOUSE	P12023	A4_MOUSE	App	770	Mus musculus OX=10090	1:Experimental evidence at protein level	Amyloid-beta precursor protein	1	0.999	5	34	34	34	4	3	4	4	5	4	5	5	4	3	4	4	5	4	5	5	4	3	4	4	5	4	5	5	152515168	194924064	187533664	183569520	116410056	182279056	168003632	241351232	78474768	97223760	105719552	84956208
sp|P12246|SAMP_MOUSE	P12246	SAMP_MOUSE	Apcs	224	Mus musculus OX=10090	1:Experimental evidence at protein level	Serum amyloid P-component	0.9797	0.999	1	1	1	1	0	0	0	1	0	0	0	0	0	0	0	1	0	0	0	0	0	0	0	1	0	0	0	0	0	0	0	0	0	0	0	0	0	0	0	0
sp|P12265|BGLR_MOUSE	P12265	BGLR_MOUSE	Gusb	648	Mus musculus OX=10090	1:Experimental evidence at protein level	Beta-glucuronidase	1	0.999	23	445	445	445	54	60	59	63	47	52	55	55	54	60	59	63	47	52	55	55	54	60	59	63	47	52	55	55	26705344500	29909540900	32650336300	38225363000	22350985200	22053929000	24103395300	21955307500	14714960900	16070646800	15139476500	16778731500
sp|P12367|KAP2_MOUSE	P12367	KAP2_MOUSE	Prkar2a	401	Mus musculus OX=10090	1:Experimental evidence at protein level	cAMP-dependent protein kinase type II-alpha regulatory subunit	1	0.999	11	75	75	92	7	8	13	12	7	8	12	8	7	8	13	12	7	8	12	8	8	11	15	15	10	10	13	10	1331498750	2997273090	5836197400	4775035900	2260963070	2101242500	2031609220	1259779710	1185865220	1312646400	1189730050	1346610180
sp|P12382|PFKAL_MOUSE	P12382	PFKAL_MOUSE	Pfkl	780	Mus musculus OX=10090	1:Experimental evidence at protein level	ATP-dependent 6-phosphofructokinase, liver type	1	0.999	28	396	339	396	58	47	52	46	45	48	56	44	49	41	45	39	39	41	48	37	58	47	52	46	45	48	56	44	16696172500	20622927900	14414139400	12543043600	12310068200	10420197400	11733611500	13506723800	7245580300	6716398100	7197615100	6270471200
sp|P12399|CTL2A_MOUSE	P12399	CTL2A_MOUSE	Ctla2a	137	Mus musculus OX=10090	2:Experimental evidence at transcript level	Protein CTLA-2-alpha	0.9781	0.9989	1	9	9	9	3	1	1	0	0	1	0	3	3	1	1	0	0	1	0	3	3	1	1	0	0	1	0	3	72123016	59323860	0	0	0	62614488	49697892	69181512	0	0	0	0
sp|P12787|COX5A_MOUSE	P12787	COX5A_MOUSE	Cox5a	146	Mus musculus OX=10090	1:Experimental evidence at protein level	Cytochrome c oxidase subunit 5A, mitochondrial	1	0.999	7	167	167	167	17	22	19	19	24	18	23	25	17	22	19	19	24	18	23	25	17	22	19	19	24	18	23	25	4862726100	5796066300	3650774020	3735883010	5964280300	4986779600	5138246100	7562375200	1450840700	1801549180	1719981700	1516936960
sp|P12804|FGL2_MOUSE	P12804	FGL2_MOUSE	Fgl2	432	Mus musculus OX=10090	1:Experimental evidence at protein level	Fibroleukin	1	0.999	6	57	57	57	6	7	7	7	8	8	7	7	6	7	7	7	8	8	7	7	6	7	7	7	8	8	7	7	1204756860	2637825790	1494382340	2237249280	1896296700	1993644030	2056413310	1256972420	1117634820	1323906430	1041198910	1264540290
sp|P12815|PDCD6_MOUSE	P12815	PDCD6_MOUSE	Pdcd6	191	Mus musculus OX=10090	1:Experimental evidence at protein level	Programmed cell death protein 6	1	0.999	3	65	65	65	8	11	5	6	9	9	5	12	8	11	5	6	9	9	5	12	8	11	5	6	9	9	5	12	1701622270	2400777470	1335485700	1366799230	2127500800	2213612540	1382512380	2298958590	1302982780	1677365120	795324480	1053339580
sp|P12849|KAP1_MOUSE	P12849	KAP1_MOUSE	Prkar1b	381	Mus musculus OX=10090	1:Experimental evidence at protein level	cAMP-dependent protein kinase type I-beta regulatory subunit	0.9911	0.9978	4	1	1	10	0	0	0	0	0	0	0	1	0	0	0	0	0	0	0	1	0	0	0	0	0	0	0	10	0	0	0	0	0	0	0	0	0	0	0	0
sp|P12970|RL7A_MOUSE	P12970	RL7A_MOUSE	Rpl7a	266	Mus musculus OX=10090	1:Experimental evidence at protein level	60S ribosomal protein L7a	1	0.999	24	545	545	545	64	68	71	70	74	63	78	57	64	68	71	70	74	63	78	57	64	68	71	70	74	63	78	57	24082692100	26338945000	32472543200	35453161000	25421920300	25389924400	30788157400	15688435700	11857298400	10625424400	11519932400	12371412000
sp|P13011|SCD2_MOUSE	P13011	SCD2_MOUSE	Scd2	358	Mus musculus OX=10090	1:Experimental evidence at protein level	Stearoyl-CoA desaturase 2	0.791	0.9874	1	2	0	2	0	1	1	0	0	0	0	0	0	0	0	0	0	0	0	0	0	1	1	0	0	0	0	0	0	135757168	86111920	70831528	88554992	0	110991496	36705076	0	0	0	0
sp|P13020|GELS_MOUSE	P13020	GELS_MOUSE	Gsn	780	Mus musculus OX=10090	1:Experimental evidence at protein level	Gelsolin	1	0.999	84	2210	1108	2210	256	276	282	256	300	268	307	265	129	135	136	131	153	136	157	131	256	276	282	256	300	268	307	265	61594800000	80267862000	92211298000	90418823000	103996129000	72900936000	96380617000	58883617000	14617747500	15661826000	14495782900	14656581600
sp|P13379|CD5_MOUSE	P13379	CD5_MOUSE	Cd5	494	Mus musculus OX=10090	1:Experimental evidence at protein level	T-cell surface glycoprotein CD5	1	0.999	9	132	132	132	19	19	16	17	15	20	13	13	19	19	16	17	15	20	13	13	19	19	16	17	15	20	13	13	3359592190	2739621120	4257073150	3197447170	2512976380	3151109120	3215801090	2602064130	2215836160	1815524480	2119181180	1750171520
sp|P13405|RB_MOUSE	P13405	RB_MOUSE	Rb1	921	Mus musculus OX=10090	1:Experimental evidence at protein level	Retinoblastoma-associated protein	1	0.999	11	41	41	56	7	3	6	6	4	4	5	6	7	3	6	6	4	4	5	6	9	5	8	7	6	6	7	8	1150802820	1046986690	895471620	1476835580	445474848	643756610	1058159420	683926270	713751040	654526530	715597440	712171140
sp|P13439|UMPS_MOUSE	P13439	UMPS_MOUSE	Umps	481	Mus musculus OX=10090	1:Experimental evidence at protein level	Uridine 5'-monophosphate synthase	1	0.999	13	185	185	185	24	25	25	24	21	21	22	23	24	25	25	24	21	21	22	23	24	25	25	24	21	21	22	23	8135758800	8046890500	4948511200	5843217400	4528028200	5576693200	5252399100	5638059500	3012724480	2636850690	2621374460	3006239740
sp|P13504|IL1R1_MOUSE	P13504	IL1R1_MOUSE	Il1r1	576	Mus musculus OX=10090	1:Experimental evidence at protein level	Interleukin-1 receptor type 1	0.9743	0.9987	1	15	15	15	2	3	0	0	2	3	3	2	2	3	0	0	2	3	3	2	2	3	0	0	2	3	3	2	248128688	388741536	207483008	175878320	288311872	249942576	451166528	447508128	0	0	0	0
sp|P13541|MYH3_MOUSE	P13541	MYH3_MOUSE	Myh3	1940	Mus musculus OX=10090	2:Experimental evidence at transcript level	Myosin-3	0.9966	0.9872	6	6	5	46	2	1	0	0	0	1	0	2	1	1	0	0	0	1	0	2	10	11	0	0	0	12	0	13	76199448	108996424	0	0	149544624	86717920	116422160	114999632	0	0	0	0
sp|P13595|NCAM1_MOUSE	P13595	NCAM1_MOUSE	Ncam1	1115	Mus musculus OX=10090	1:Experimental evidence at protein level	Neural cell adhesion molecule 1	1	0.999	8	39	39	39	3	8	3	1	6	6	5	7	3	8	3	1	6	6	5	7	3	8	3	1	6	6	5	7	399833888	1169280130	302545312	282140960	408312480	781637630	1107530880	1492156540	314887456	571755390	271472256	294599872
sp|P13597|ICAM1_MOUSE	P13597	ICAM1_MOUSE	Icam1	537	Mus musculus OX=10090	1:Experimental evidence at protein level	Intercellular adhesion molecule 1	1	0.999	10	201	201	201	24	26	23	26	26	26	25	25	24	26	23	26	26	26	25	25	24	26	23	26	26	26	25	25	6999137800	8466573800	8956109800	8798615600	8167479800	9127756800	8449779700	7421184500	3202677760	3782592770	3665076220	3495649280
sp|P13634|CAH1_MOUSE	P13634	CAH1_MOUSE	Ca1	261	Mus musculus OX=10090	1:Experimental evidence at protein level	Carbonic anhydrase 1	1	0.999	4	119	119	119	19	14	16	15	13	15	15	12	19	14	16	15	13	15	15	12	19	14	16	15	13	15	15	12	3877408510	2903561220	3681791490	4509049300	2586691840	2301109250	1945788420	1555419900	1397916670	950616260	1294337660	1493594500
sp|P13645|K1C10_HUMAN	P13645	K1C10_HUMAN	KRT10	584	Homo sapiens	1:Experimental evidence at protein level	Keratin, type I cytoskeletal 10	1	0.999	36	442	319	455	50	57	50	52	54	54	56	69	34	42	35	38	42	39	39	50	52	59	52	53	55	56	57	71	9471313900	12185584600	11594960900	9863963600	12166896600	11741514800	10749800400	15785647100	2242868740	2794854910	2770849540	2600641280
sp|P13705|MSH3_MOUSE	P13705	MSH3_MOUSE	Msh3	1091	Mus musculus OX=10090	2:Experimental evidence at transcript level	DNA mismatch repair protein Msh3	1	0.999	7	18	18	18	4	1	4	4	3	2	0	0	4	1	4	4	3	2	0	0	4	1	4	4	3	2	0	0	320415168	372413376	311280704	334900928	156974000	240693552	146562784	0	190628848	175351088	173030144	142898464
sp|P13707|GPDA_MOUSE	P13707	GPDA_MOUSE	Gpd1	349	Mus musculus OX=10090	1:Experimental evidence at protein level	Glycerol-3-phosphate dehydrogenase [NAD(+)], cytoplasmic	1	0.999	10	58	58	62	7	12	7	8	6	6	4	8	7	12	7	8	6	6	4	8	9	12	7	9	6	7	4	8	916042820	2565888260	1158203780	1191215620	832732220	768176960	1218747140	1301473280	845954430	1894457340	793382080	751908990
sp|P13808|B3A2_MOUSE	P13808	B3A2_MOUSE	Slc4a2	1237	Mus musculus OX=10090	1:Experimental evidence at protein level	Anion exchange protein 2	1	0.999	13	92	92	92	9	12	8	12	15	10	14	12	9	12	8	12	15	10	14	12	9	12	8	12	15	10	14	12	700295620	867624060	753222530	672041150	822477060	840183360	893094780	976137470	185127632	204628944	210462272	156985392
sp|P13864|DNMT1_MOUSE	P13864	DNMT1_MOUSE	Dnmt1	1620	Mus musculus OX=10090	1:Experimental evidence at protein level	DNA (cytosine-5)-methyltransferase 1	1	0.999	38	453	453	453	59	55	60	68	57	53	52	49	59	55	60	68	57	53	52	49	59	55	60	68	57	53	52	49	12068757500	11468206100	10335022100	15126310900	8978067500	10268675100	9509126100	8772569100	3294955520	2826971390	3357276670	3928182270
sp|P14069|S10A6_MOUSE	P14069	S10A6_MOUSE	S100a6	89	Mus musculus OX=10090	1:Experimental evidence at protein level	Protein S100-A6	1	0.999	3	19	19	19	1	3	0	1	3	3	1	7	1	3	0	1	3	3	1	7	1	3	0	1	3	3	1	7	157381808	371862464	160383664	143958480	244756736	369443392	193702976	894281340	0	178253072	107485192	97609456
sp|P14094|AT1B1_MOUSE	P14094	AT1B1_MOUSE	Atp1b1	304	Mus musculus OX=10090	1:Experimental evidence at protein level	Sodium/potassium-transporting ATPase subunit beta-1	1	0.999	6	79	79	79	11	10	10	9	9	11	9	10	11	10	10	9	9	11	9	10	11	10	10	9	9	11	9	10	2707818500	2085682560	1924787840	2444904450	2076484610	2209257730	2225290240	2327470340	1381470080	1803584640	1377355780	1583576320
sp|P14106|C1QB_MOUSE	P14106	C1QB_MOUSE	C1qb	253	Mus musculus OX=10090	1:Experimental evidence at protein level	Complement C1q subcomponent subunit B	1	0.999	3	31	31	31	4	3	4	3	5	3	4	5	4	3	4	3	5	3	4	5	4	3	4	3	5	3	4	5	387032928	253656928	405243648	322381408	384572064	527787712	407256832	413668096	193110592	119858008	218309856	176683696
sp|P14115|RL27A_MOUSE	P14115	RL27A_MOUSE	Rpl27a	148	Mus musculus OX=10090	1:Experimental evidence at protein level	60S ribosomal protein L27a	1	0.999	18	500	500	500	59	62	68	78	71	56	61	45	59	62	68	78	71	56	61	45	59	62	68	78	71	56	61	45	193204355000	278204645000	109822157000	115388539000	139563893000	93280559000	71618183000	130531385000	129662050000	111684002000	130933957000	135522271000
sp|P14131|RS16_MOUSE	P14131	RS16_MOUSE	Rps16	146	Mus musculus OX=10090	1:Experimental evidence at protein level	40S ribosomal protein S16	1	0.999	18	414	414	414	56	52	47	50	53	54	47	55	56	52	47	50	53	54	47	55	56	52	47	50	53	54	47	55	13388451800	14491671600	14743309300	13815671800	13347135500	13589093400	11182771200	10262856700	3932631300	3790349820	3288839940	3392345340
sp|P14148|RL7_MOUSE	P14148	RL7_MOUSE	Rpl7	270	Mus musculus OX=10090	1:Experimental evidence at protein level	60S ribosomal protein L7	1	0.999	45	1439	1439	1439	189	169	169	177	189	180	197	169	189	169	169	177	189	180	197	169	189	169	169	177	189	180	197	169	50437935000	49268036000	55941816000	54458642000	52004336000	52623208000	55329358000	41784635000	7850110500	7589388300	7975445000	7902144500
sp|P14152|MDHC_MOUSE	P14152	MDHC_MOUSE	Mdh1	334	Mus musculus OX=10090	1:Experimental evidence at protein level	Malate dehydrogenase, cytoplasmic	1	0.999	33	588	588	588	67	86	91	72	78	66	72	56	67	86	91	72	78	66	72	56	67	86	91	72	78	66	72	56	24035100700	30038450200	39882285000	31138453500	24641720300	24688992300	25633701900	18222563300	8121033700	7261870600	7569933800	6521087500
sp|P14206|RSSA_MOUSE	P14206	RSSA_MOUSE	Rpsa	295	Mus musculus OX=10090	1:Experimental evidence at protein level	40S ribosomal protein SA	1	0.999	22	441	441	441	52	50	52	55	57	55	65	55	52	50	52	55	57	55	65	55	52	50	52	55	57	55	65	55	23732639700	22253678600	25008902100	26118676500	24810465300	21214083100	28638169100	21197121500	7946675700	7034398200	8012419600	8024873000
sp|P14211|CALR_MOUSE	P14211	CALR_MOUSE	Calr	416	Mus musculus OX=10090	1:Experimental evidence at protein level	Calreticulin	1	0.999	26	350	339	350	46	45	46	43	39	42	47	42	44	43	46	43	38	40	45	40	46	45	46	43	39	42	47	42	9683308500	9021298700	7925674500	7799591900	6553565200	7508372000	7402039800	8417642000	3243379460	2486356990	2801100800	2592053250
sp|P14220|GLPA_MOUSE	P14220	GLPA_MOUSE	Gypa	168	Mus musculus OX=10090	1:Experimental evidence at protein level	Glycophorin-A	0.9996	0.999	1	18	18	18	2	2	2	3	1	3	1	4	2	2	2	3	1	3	1	4	2	2	2	3	1	3	1	4	146185584	75449792	144898560	175267376	79020568	143586320	121770488	195216160	0	0	0	0
sp|P14231|AT1B2_MOUSE	P14231	AT1B2_MOUSE	Atp1b2	290	Mus musculus OX=10090	1:Experimental evidence at protein level	Sodium/potassium-transporting ATPase subunit beta-2	1	0.999	4	38	38	38	5	5	3	4	6	5	4	6	5	5	3	4	6	5	4	6	5	5	3	4	6	5	4	6	116678208	219525216	165485744	109227304	168566672	184775968	176228912	175760448	97701504	107906400	90054520	82659520
sp|P14234|FGR_MOUSE	P14234	FGR_MOUSE	Fgr	517	Mus musculus OX=10090	1:Experimental evidence at protein level	Tyrosine-protein kinase Fgr	1	0.999	22	238	200	239	29	32	30	28	29	28	35	27	24	26	28	23	24	23	30	22	29	32	30	28	30	28	35	27	3001739260	3158334460	3453911550	3089241340	3092851710	3002698240	4211591940	2875357700	583668100	614437570	586569020	571770050
sp|P14426|HA13_MOUSE	P14426	HA13_MOUSE	H2-D1	362	Mus musculus OX=10090	1:Experimental evidence at protein level	H-2 class I histocompatibility antigen, D-K alpha chain	0.996	0.999	7	6	6	116	0	1	1	2	0	1	1	0	0	1	1	2	0	1	1	0	0	24	20	24	0	24	24	0	0	88034744	105810920	93597424	87001496	96150816	108734560	0	0	0	0	0
sp|P14429|HA17_MOUSE	P14429	HA17_MOUSE	H2-Q7	334	Mus musculus OX=10090	1:Experimental evidence at protein level	H-2 class I histocompatibility antigen, Q7 alpha chain	1	0.999	11	99	16	196	12	12	13	13	15	11	13	10	2	2	2	2	2	2	2	2	23	26	21	25	28	23	24	26	2413803520	3009271300	3635480580	2956476930	2950765820	2514484220	2858058240	1296994180	1783764350	1903790340	1931198590	1837837060
sp|P14430|HA18_MOUSE	P14430	HA18_MOUSE	H2-Q8	326	Mus musculus OX=10090	3:Protein inferred from homology	H-2 class I histocompatibility antigen, Q8 alpha chain	1	0.999	9	10	10	160	1	2	1	2	1	1	1	1	1	2	1	2	1	1	1	1	16	23	15	22	22	19	20	23	105069088	94116000	72404616	110030912	112020288	81817000	117171264	78314008	0	0	0	0
sp|P14434|HA2B_MOUSE	P14434	HA2B_MOUSE	H2-Aa	256	Mus musculus OX=10090	1:Experimental evidence at protein level	H-2 class II histocompatibility antigen, A-B alpha chain	1	0.999	7	108	5	108	14	18	12	15	13	13	13	10	0	5	0	0	0	0	0	0	14	18	12	15	13	13	13	10	4477828600	4755214300	4375691300	5016422900	3243106820	5097824800	4057891580	3225899780	4061304320	3649015810	3928951810	3490240510
sp|P14483|HB2A_MOUSE	P14483	HB2A_MOUSE	H2-Ab1	265	Mus musculus OX=10090	1:Experimental evidence at protein level	H-2 class II histocompatibility antigen, A beta chain	1	0.999	21	387	69	419	40	49	63	55	49	46	45	40	4	8	14	11	13	8	9	2	43	52	67	60	52	49	50	46	12377084900	12315156500	29607110700	23874191400	23306266600	14374836200	19101894700	11833306100	6897221600	6211619300	6323712500	6255650300
sp|P14576|SRP54_MOUSE	P14576	SRP54_MOUSE	Srp54	504	Mus musculus OX=10090	1:Experimental evidence at protein level	Signal recognition particle 54 kDa protein	1	0.999	10	123	123	123	13	16	15	15	16	18	13	17	13	16	15	15	16	18	13	17	13	16	15	15	16	18	13	17	1561400830	1745400190	1877325180	1397063040	1520223230	1276567680	1929294080	1107792380	447679680	507770688	470413792	424333408
sp|P14602|HSPB1_MOUSE	P14602	HSPB1_MOUSE	Hspb1	209	Mus musculus OX=10090	1:Experimental evidence at protein level	Heat shock protein beta-1	1	0.999	12	149	149	149	19	21	20	15	15	20	17	22	19	21	20	15	15	20	17	22	19	21	20	15	15	20	17	22	2295938820	2901710080	1757867780	2187013380	2663014910	2823945980	2293009920	3652178430	829405060	985472130	662893500	772579390
sp|P14685|PSMD3_MOUSE	P14685	PSMD3_MOUSE	Psmd3	530	Mus musculus OX=10090	1:Experimental evidence at protein level	26S proteasome non-ATPase regulatory subunit 3	1	0.999	28	421	421	421	51	59	61	48	45	51	55	51	51	59	61	48	45	51	55	51	51	59	61	48	45	51	55	51	8115627500	10985531400	14790267900	8378924000	8346762800	4940713500	9223659500	6990150700	2726465280	3243703550	3035457280	2792004350
sp|P14733|LMNB1_MOUSE	P14733	LMNB1_MOUSE	Lmnb1	588	Mus musculus OX=10090	1:Experimental evidence at protein level	Lamin-B1	1	0.999	66	2808	2645	2808	331	370	345	327	382	336	359	358	312	350	324	310	360	315	337	337	331	370	345	327	382	336	359	358	209494442000	222336893000	242839192000	255793988000	208162636000	210776982000	201369436000	236349915000	60405719000	56209351000	58710540000	52663001000
sp|P14824|ANXA6_MOUSE	P14824	ANXA6_MOUSE	Anxa6	673	Mus musculus OX=10090	1:Experimental evidence at protein level	Annexin A6	1	0.999	66	1426	1423	1426	166	171	193	164	198	163	212	159	165	171	192	164	198	163	211	159	166	171	193	164	198	163	212	159	46192292000	57981227000	69423325000	59043992000	64265834000	54288560000	80833757000	45121409000	8712778800	8730141700	9617620000	8050140200
sp|P14847|CRP_MOUSE	P14847	CRP_MOUSE	Crp	225	Mus musculus OX=10090	1:Experimental evidence at protein level	C-reactive protein	0.9838	0.999	2	9	9	9	0	2	1	1	2	0	1	2	0	2	1	1	2	0	1	2	0	2	1	1	2	0	1	2	73564680	89133200	52601112	74253408	92956416	77321376	89219936	103785688	0	0	0	0
sp|P14869|RLA0_MOUSE	P14869	RLA0_MOUSE	Rplp0	317	Mus musculus OX=10090	1:Experimental evidence at protein level	60S acidic ribosomal protein P0	1	0.999	32	775	775	775	88	102	113	106	93	95	98	80	88	102	113	106	93	95	98	80	88	102	113	106	93	95	98	80	38664548000	64101753000	118792700000	116435730000	88001405000	50031571000	64111145000	27666161700	28434212900	31814189100	31419529200	37501915000
sp|P14873|MAP1B_MOUSE	P14873	MAP1B_MOUSE	Map1b	2464	Mus musculus OX=10090	1:Experimental evidence at protein level	Microtubule-associated protein 1B	1	0.999	16	72	72	72	7	11	7	6	9	9	8	15	7	11	7	6	9	9	8	15	7	11	7	6	9	9	8	15	1000501500	1490866940	906356540	1074597630	1102063620	1489979900	1222691840	2139555200	569129730	773338180	548067200	725873220
sp|P14901|HMOX1_MOUSE	P14901	HMOX1_MOUSE	Hmox1	289	Mus musculus OX=10090	1:Experimental evidence at protein level	Heme oxygenase 1	1	0.999	12	154	154	154	20	27	24	20	16	21	11	15	20	27	24	20	16	21	11	15	20	27	24	20	16	21	11	15	4051496960	4145622530	3068169220	3131865600	2706092800	3269349630	1958947710	3819072510	1065311170	1126108540	952037630	930266180
sp|P15066|JUND_MOUSE	P15066	JUND_MOUSE	Jund	341	Mus musculus OX=10090	1:Experimental evidence at protein level	Transcription factor JunD	0.9776	0.9989	1	2	2	2	0	0	1	0	0	0	1	0	0	0	1	0	0	0	1	0	0	0	1	0	0	0	1	0	0	0	0	0	0	0	91875688	0	0	0	0	0
sp|P15089|CBPA3_MOUSE	P15089	CBPA3_MOUSE	Cpa3	417	Mus musculus OX=10090	2:Experimental evidence at transcript level	Mast cell carboxypeptidase A	1	0.999	4	39	39	39	2	8	1	2	4	8	4	10	2	8	1	2	4	8	4	10	2	8	1	2	4	8	4	10	207363232	1333009280	197284608	379867680	650642880	1070047490	868902910	1016166460	246880416	825229500	0	310745952
sp|P15105|GLNA_MOUSE	P15105	GLNA_MOUSE	Glul	373	Mus musculus OX=10090	1:Experimental evidence at protein level	Glutamine synthetase	1	0.999	19	249	241	249	28	34	32	33	32	28	31	31	27	33	31	32	31	27	30	30	28	34	32	33	32	28	31	31	9477224400	22585088000	7118722000	7891151400	7997142500	6742307300	7003656200	8684470300	5525469700	7102260200	5602363900	5319985700
sp|P15116|CADH2_MOUSE	P15116	CADH2_MOUSE	Cdh2	906	Mus musculus OX=10090	1:Experimental evidence at protein level	Cadherin-2	1	0.999	10	86	86	86	8	11	8	12	12	11	12	12	8	11	8	12	12	11	12	12	8	11	8	12	12	11	12	12	610206080	966897730	618719170	537011200	816715070	1019281280	809155650	1192865920	250277824	325106976	224102016	221471728
sp|P15208|INSR_MOUSE	P15208	INSR_MOUSE	Insr	1372	Mus musculus OX=10090	1:Experimental evidence at protein level	Insulin receptor	1	0.999	5	29	22	29	3	3	2	4	4	4	4	5	2	2	2	3	3	3	3	4	3	3	2	4	4	4	4	5	289476352	374027808	228590272	246643072	288980960	417265312	422764256	373880480	240595008	392006208	0	223061152
sp|P15261|INGR1_MOUSE	P15261	INGR1_MOUSE	Ifngr1	477	Mus musculus OX=10090	1:Experimental evidence at protein level	Interferon gamma receptor 1	0.9996	0.999	2	9	9	9	2	2	1	1	2	1	0	0	2	2	1	1	2	1	0	0	2	2	1	1	2	1	0	0	298985888	424630976	313894944	288412736	288490752	114230480	304304672	0	186210704	260682064	183125184	173830608
sp|P15306|TRBM_MOUSE	P15306	TRBM_MOUSE	Thbd	577	Mus musculus OX=10090	1:Experimental evidence at protein level	Thrombomodulin	1	0.999	9	88	88	88	9	11	11	11	12	9	13	12	9	11	11	11	12	9	13	12	9	11	11	11	12	9	13	12	706799620	791631490	538056640	793735870	490289120	662468100	683891390	1051609280	311581088	292774752	246128768	247650816
sp|P15307|REL_MOUSE	P15307	REL_MOUSE	Rel	587	Mus musculus OX=10090	1:Experimental evidence at protein level	Proto-oncogene c-Rel	1	0.999	19	190	190	194	29	22	25	23	21	24	23	23	29	22	25	23	21	24	23	23	30	22	26	23	22	24	24	23	2377825280	2158462980	2069852420	2161206270	2272642560	2295047170	2129652350	1718605950	308415744	273840576	287217600	267614176
sp|P15327|PMGE_MOUSE	P15327	PMGE_MOUSE	Bpgm	259	Mus musculus OX=10090	1:Experimental evidence at protein level	Bisphosphoglycerate mutase	1	0.999	16	270	270	270	37	31	35	33	35	35	30	34	37	31	35	33	35	35	30	34	37	31	35	33	35	35	30	34	5997016100	4992638000	4244477700	4486307300	5078548000	5014286800	4267896060	4662640600	1203607170	984356350	950427650	968438460
sp|P15331|PERI_MOUSE	P15331	PERI_MOUSE	Prph	475	Mus musculus OX=10090	1:Experimental evidence at protein level	Peripherin	1	0.999	17	46	46	104	4	12	3	6	3	5	4	9	4	12	3	6	3	5	4	9	10	20	10	11	10	13	12	18	271590368	835667520	94922080	160543536	93482368	425554688	129616928	696196800	104510464	208095216	58605620	104855320
sp|P15379|CD44_MOUSE	P15379	CD44_MOUSE	Cd44	778	Mus musculus OX=10090	1:Experimental evidence at protein level	CD44 antigen	1	0.999	10	188	188	188	19	17	30	28	28	18	30	18	19	17	30	28	28	18	30	18	19	17	30	28	28	18	30	18	2793990910	3353935620	3136691970	3628539650	3231357700	3362202880	3762800380	3265370370	1155617020	1432247040	1447292160	1523478020
sp|P15501|SPBP_MOUSE	P15501	SPBP_MOUSE	Sbp	199	Mus musculus OX=10090	2:Experimental evidence at transcript level	Prostatic spermine-binding protein	0.9336	0.9966	1	3	3	3	0	1	1	0	1	0	0	0	0	1	1	0	1	0	0	0	0	1	1	0	1	0	0	0	0	134495344	58805112	0	81828128	28768258	0	0	0	0	0	0
sp|P15508|SPTB1_MOUSE	P15508	SPTB1_MOUSE	Sptb	2128	Mus musculus OX=10090	1:Experimental evidence at protein level	Spectrin beta chain, erythrocytic	1	0.999	84	888	888	970	98	94	133	139	130	93	97	104	98	94	133	139	130	93	97	104	104	103	150	153	142	101	107	110	15289382900	12789291000	18057592800	22701185000	18844858400	13102189600	14559679500	33994182700	1829698180	1501984130	1738081920	2055534720
sp|P15530|CD79B_MOUSE	P15530	CD79B_MOUSE	Cd79b	228	Mus musculus OX=10090	1:Experimental evidence at protein level	B-cell antigen receptor complex-associated protein beta chain	1	0.999	14	182	182	182	23	23	21	22	23	22	24	24	23	23	21	22	23	22	24	24	23	23	21	22	23	22	24	24	12186670100	14022774800	10058694700	8691128300	12715163600	12478545900	11977324500	14394283000	7405165100	7543941600	6590546900	5811184100
sp|P15532|NDKA_MOUSE	P15532	NDKA_MOUSE	Nme1	152	Mus musculus OX=10090	1:Experimental evidence at protein level	Nucleoside diphosphate kinase A	1	0.999	15	3	3	198	0	1	1	0	0	0	0	1	0	1	1	0	0	0	0	1	0	63	62	0	0	0	0	73	0	65054416	0	0	0	0	50489436	200542944	0	0	0	0
sp|P15533|TR30A_MOUSE	P15533	TR30A_MOUSE	Trim30a	496	Mus musculus OX=10090	1:Experimental evidence at protein level	Tripartite motif-containing protein 30A	1	0.999	6	55	55	55	7	6	6	5	7	8	8	8	7	6	6	5	7	8	8	8	7	6	6	5	7	8	8	8	442875616	428692448	427133600	443819168	569547520	494166720	510558528	506345216	134185432	121623240	122598744	127160528
sp|P15535|B4GT1_MOUSE	P15535	B4GT1_MOUSE	B4galt1	399	Mus musculus OX=10090	1:Experimental evidence at protein level	Beta-1,4-galactosyltransferase 1	1	0.999	5	44	44	44	5	6	6	4	7	4	6	6	5	6	6	4	7	4	6	6	5	6	6	4	7	4	6	6	1145335300	1304390020	785068800	807600640	937022460	873226240	1580352260	1158395010	701633980	670378560	474444800	534251936
sp|P15626|GSTM2_MOUSE	P15626	GSTM2_MOUSE	Gstm2	218	Mus musculus OX=10090	1:Experimental evidence at protein level	Glutathione S-transferase Mu 2	1	0.999	12	70	51	88	6	11	7	11	10	9	7	9	4	8	5	8	7	7	5	7	7	15	10	12	11	11	9	13	1119817470	1515850750	1490940160	1613268740	1382569470	1132937090	1084812420	1280547200	727811460	778301500	602368900	715705150
sp|P15702|LEUK_MOUSE	P15702	LEUK_MOUSE	Spn	395	Mus musculus OX=10090	1:Experimental evidence at protein level	Leukosialin	1	0.999	5	98	98	98	13	14	12	9	11	14	14	11	13	14	12	9	11	14	14	11	13	14	12	9	11	14	14	11	2170166530	2196010750	2256958460	2231545600	1748672260	2209026050	2084743300	2252800260	852682560	855566720	881342340	884396610
sp|P15806|TFE2_MOUSE	P15806	TFE2_MOUSE	Tcf3	651	Mus musculus OX=10090	1:Experimental evidence at protein level	Transcription factor E2-alpha	1	0.999	5	11	11	19	1	1	1	1	1	2	2	2	1	1	1	1	1	2	2	2	2	2	2	2	2	3	3	3	27835504	21446862	53802144	33384872	33816416	22994930	26222466	34717552	0	0	28937052	0
sp|P15920|VPP2_MOUSE	P15920	VPP2_MOUSE	Atp6v0a2	856	Mus musculus OX=10090	1:Experimental evidence at protein level	V-type proton ATPase 116 kDa subunit a 2	1	0.999	7	73	73	73	6	12	8	8	9	11	11	8	6	12	8	8	9	11	11	8	6	12	8	8	9	11	11	8	1162900350	977163140	685035200	707292930	741220670	1021427970	1472431100	813981180	562590910	468459584	414574368	383803360
sp|P15947|KLK1_MOUSE	P15947	KLK1_MOUSE	Klk1	261	Mus musculus OX=10090	1:Experimental evidence at protein level	Kallikrein-1	1	0.999	4	5	5	5	0	0	0	0	0	0	0	5	0	0	0	0	0	0	0	5	0	0	0	0	0	0	0	5	0	0	0	0	0	0	70806760	1259547390	0	0	0	0
sp|P15975|UBP53_MOUSE	P15975	UBP53_MOUSE	Usp53	1069	Mus musculus OX=10090	1:Experimental evidence at protein level	Inactive ubiquitin carboxyl-terminal hydrolase 53	0.9793	0.999	1	11	11	11	2	1	1	0	1	2	2	2	2	1	1	0	1	2	2	2	2	1	1	0	1	2	2	2	76827328	128449912	66626756	99011672	116912440	95148496	113629336	84470560	0	0	0	0
sp|P16015|CAH3_MOUSE	P16015	CAH3_MOUSE	Ca3	260	Mus musculus OX=10090	1:Experimental evidence at protein level	Carbonic anhydrase 3	1	0.999	7	77	77	77	7	21	2	6	2	13	2	24	7	21	2	6	2	13	2	24	7	21	2	6	2	13	2	24	388750688	4710549000	245507952	482685600	242528720	1164915200	268012672	4856805900	146725216	1412401660	123284280	189123280
sp|P16045|LEG1_MOUSE	P16045	LEG1_MOUSE	Lgals1	135	Mus musculus OX=10090	1:Experimental evidence at protein level	Galectin-1	1	0.999	19	458	458	458	52	67	56	46	64	59	71	43	52	67	56	46	64	59	71	43	52	67	56	46	64	59	71	43	6218807800	7840609300	6246724600	5370275300	5830800900	6540407300	7274044900	4195960830	1940735740	2237068290	1817494020	1520143490
sp|P16054|KPCE_MOUSE	P16054	KPCE_MOUSE	Prkce	737	Mus musculus OX=10090	1:Experimental evidence at protein level	Protein kinase C epsilon type	1	0.999	5	33	33	33	5	5	3	2	5	4	3	6	5	5	3	2	5	4	3	6	5	5	3	2	5	4	3	6	547844290	531946656	386720832	518516480	527277888	548660670	601333760	695692860	266078496	244267824	188034896	284370400
sp|P16110|LEG3_MOUSE	P16110	LEG3_MOUSE	Lgals3	264	Mus musculus OX=10090	1:Experimental evidence at protein level	Galectin-3	1	0.999	2	27	27	27	5	5	4	3	3	3	2	2	5	5	4	3	3	3	2	2	5	5	4	3	3	3	2	2	552047740	586502910	340305344	376692000	356810432	338656000	245921872	154849168	197568368	230617152	137298688	153164736
sp|P16125|LDHB_MOUSE	P16125	LDHB_MOUSE	Ldhb	334	Mus musculus OX=10090	1:Experimental evidence at protein level	L-lactate dehydrogenase B chain	1	0.999	4	51	51	77	8	7	6	5	7	6	6	6	8	7	6	5	7	6	6	6	11	11	10	7	10	10	9	9	1204217860	1139981700	1446430460	1117123200	902060420	1169003900	1460724860	1271225220	800658820	742964100	855797890	601326020
sp|P16254|SRP14_MOUSE	P16254	SRP14_MOUSE	Srp14	110	Mus musculus OX=10090	1:Experimental evidence at protein level	Signal recognition particle 14 kDa protein	1	0.999	4	56	56	56	6	6	7	9	8	6	8	6	6	6	7	9	8	6	8	6	6	6	7	9	8	6	8	6	1301394430	971674880	1805679230	2178395650	1088264960	1061487870	1665502980	806494020	689796860	581530750	699641410	793859460
sp|P16277|BLK_MOUSE	P16277	BLK_MOUSE	Blk	499	Mus musculus OX=10090	1:Experimental evidence at protein level	Tyrosine-protein kinase Blk	1	0.999	12	100	100	144	12	13	11	8	13	15	13	15	12	13	11	8	13	15	13	15	18	19	16	13	20	20	18	20	4276077310	5471563800	3604295170	4506941400	3725955330	4285013250	3748345600	4774573100	2430295550	2635867140	2256994820	2361912320
sp|P16294|FA9_MOUSE	P16294	FA9_MOUSE	F9	471	Mus musculus OX=10090	2:Experimental evidence at transcript level	Coagulation factor IX	1	0.999	7	76	76	76	10	12	10	10	8	8	10	8	10	12	10	10	8	8	10	8	10	12	10	10	8	8	10	8	2815465470	2384088060	2308421890	3338108420	2119887230	2002688000	2567995900	1825807360	1903048960	2087575420	1949788160	2255622400
sp|P16301|LCAT_MOUSE	P16301	LCAT_MOUSE	Lcat	438	Mus musculus OX=10090	1:Experimental evidence at protein level	Phosphatidylcholine-sterol acyltransferase	1	0.999	5	34	34	34	4	4	3	5	6	3	4	5	4	4	3	5	6	3	4	5	4	4	3	5	6	3	4	5	291811232	265447472	252182112	309864704	404772320	384959488	414622784	323690080	180856720	161261152	149661440	189769520
sp|P16330|CN37_MOUSE	P16330	CN37_MOUSE	Cnp	420	Mus musculus OX=10090	1:Experimental evidence at protein level	2',3'-cyclic-nucleotide 3'-phosphodiesterase	1	0.999	15	149	149	149	16	17	22	23	23	17	17	14	16	17	22	23	23	17	17	14	16	17	22	23	23	17	17	14	3314352380	3007895550	4090828540	3845702910	4118777600	3728878590	3407156990	2719858430	936837630	834517250	998758400	889951040
sp|P16331|PH4H_MOUSE	P16331	PH4H_MOUSE	Pah	453	Mus musculus OX=10090	1:Experimental evidence at protein level	Phenylalanine-4-hydroxylase	0.9797	0.999	1	2	2	2	0	0	0	0	0	0	0	2	0	0	0	0	0	0	0	2	0	0	0	0	0	0	0	2	0	0	0	0	0	0	0	0	0	0	0	0
sp|P16332|MUTA_MOUSE	P16332	MUTA_MOUSE	Mmut	748	Mus musculus OX=10090	1:Experimental evidence at protein level	Methylmalonyl-CoA mutase, mitochondrial	1	0.999	13	135	135	135	15	17	20	17	17	18	15	16	15	17	20	17	17	18	15	16	15	17	20	17	17	18	15	16	763499070	1192865150	829139710	849985220	969320830	899315330	1035384960	829471360	112337048	132027088	110353040	112884192
sp|P16373|ZFP59_MOUSE	P16373	ZFP59_MOUSE	Zfp59	634	Mus musculus OX=10090	1:Experimental evidence at protein level	Zinc finger protein 59	0.8928	0.9942	1	4	4	4	1	0	0	0	0	1	1	1	1	0	0	0	0	1	1	1	1	0	0	0	0	1	1	1	88930448	70697704	0	46168144	0	91133376	0	133749840	0	0	0	0
sp|P16382|IL4RA_MOUSE	P16382	IL4RA_MOUSE	Il4r	810	Mus musculus OX=10090	1:Experimental evidence at protein level	Interleukin-4 receptor subunit alpha	0.9996	0.999	2	20	20	20	3	2	3	0	3	3	3	3	3	2	3	0	3	3	3	3	3	2	3	0	3	3	3	3	245865632	404594464	207721200	206669264	278012800	346452864	265353184	247032144	249105488	300089440	213112512	202541616
sp|P16390|KCNA3_MOUSE	P16390	KCNA3_MOUSE	Kcna3	528	Mus musculus OX=10090	1:Experimental evidence at protein level	Potassium voltage-gated channel subfamily A member 3	0.9641	0.999	3	17	1	17	2	2	2	2	1	2	3	3	0	0	0	0	0	0	0	1	2	2	2	2	1	2	3	3	86357672	157895712	157812784	103905432	108818696	122623480	118053584	146084320	0	0	0	0
sp|P16406|AMPE_MOUSE	P16406	AMPE_MOUSE	Enpep	945	Mus musculus OX=10090	1:Experimental evidence at protein level	Glutamyl aminopeptidase	1	0.999	6	52	52	52	6	6	5	6	7	6	7	9	6	6	5	6	7	6	7	9	6	6	5	6	7	6	7	9	1192696700	1093433090	1248857980	1256307710	1132003200	1237313540	1531582850	1968800510	751422020	786987970	854666560	830987650
sp|P16460|ASSY_MOUSE	P16460	ASSY_MOUSE	Ass1	412	Mus musculus OX=10090	1:Experimental evidence at protein level	Argininosuccinate synthase	1	0.999	16	285	285	285	37	32	38	32	37	44	31	34	37	32	38	32	37	44	31	34	37	32	38	32	37	44	31	34	3343045890	3127979520	3806785280	3321030660	3468626690	3677353220	3549343230	2825445890	831681920	701529790	817796220	746703940
sp|P16546|SPTN1_MOUSE	P16546	SPTN1_MOUSE	Sptan1	2472	Mus musculus OX=10090	1:Experimental evidence at protein level	Spectrin alpha chain, non-erythrocytic 1	1	0.999	129	2114	2114	2114	234	289	278	256	281	252	271	253	234	289	278	256	281	252	271	253	234	289	278	256	281	252	271	253	74143097000	103917634000	89939329000	80727327000	88891875000	77848502000	80982221000	76883526000	10622340100	12148464600	10901733400	10661746700
sp|P16627|HS71L_MOUSE	P16627	HS71L_MOUSE	Hspa1l	641	Mus musculus OX=10090	1:Experimental evidence at protein level	Heat shock 70 kDa protein 1-like	1	0.999	34	93	93	551	14	13	11	12	13	8	10	12	14	13	11	12	13	8	10	12	80	72	63	70	67	60	71	68	359102400	437699200	391918016	182632128	171876704	346453952	617198530	754707010	183327104	169357264	148174112	237082448
sp|P16675|PPGB_MOUSE	P16675	PPGB_MOUSE	Ctsa	474	Mus musculus OX=10090	1:Experimental evidence at protein level	Lysosomal protective protein	1	0.999	14	221	221	221	32	33	26	27	24	26	28	25	32	33	26	27	24	26	28	25	32	33	26	27	24	26	28	25	6749710800	6702928900	6134767600	5920529400	4587989000	5727756300	4668174300	4797914600	2898315260	2822122750	2498342400	2274347520
sp|P16858|G3P_MOUSE	P16858	G3P_MOUSE	Gapdh	333	Mus musculus OX=10090	1:Experimental evidence at protein level	Glyceraldehyde-3-phosphate dehydrogenase	1	0.999	59	2516	2333	2516	344	323	334	280	314	310	296	315	320	299	313	257	292	284	278	290	344	323	334	280	314	310	296	315	210690851000	226034319000	285963354000	267070128000	298063462000	292072686000	288435372000	285008429000	99811287000	90701660000	88634696000	79275393000
sp|P16872|IL7RA_MOUSE	P16872	IL7RA_MOUSE	Il7r	459	Mus musculus OX=10090	1:Experimental evidence at protein level	Interleukin-7 receptor subunit alpha	0.9797	0.999	1	5	5	5	0	1	1	1	0	0	1	1	0	1	1	1	0	0	1	1	0	1	1	1	0	0	1	1	0	75446928	0	0	0	90501640	95787104	114535912	0	0	0	0
sp|P16879|FES_MOUSE	P16879	FES_MOUSE	Fes	822	Mus musculus OX=10090	1:Experimental evidence at protein level	Tyrosine-protein kinase Fes/Fps	1	0.999	12	129	129	129	12	19	15	14	21	15	17	16	12	19	15	14	21	15	17	16	12	19	15	14	21	15	17	16	1299328770	1878319360	1089846400	1280288640	1363770620	1514753660	2392368380	1870903040	525065216	575428740	455550784	528711328
[truncated: 7,263 more rows]
[truncated: 5 more columns]

## Sheet: Table S14
Table S14	FAIMS-fractionated peptide data from Lgmn-/- and Wildtype naïve mouse spleens without filtering for valid values in 3/4 biological replicates (MSFragger output)
[truncated: 96,469 more rows]
