# Supplementary material for: Ion Mobility–Based Enrichment-Free N-Terminomics Analysis Reveals Novel Legumain Substrates in Murine Spleen
Source: Mol Cell Proteomics. 2024 Jan 8;23(2):100714. doi: 10.1016/j.mcpro.2024.100714 (PMC10862022; doi:10.1016/j.mcpro.2024.100714)
Supplement: Supplemental Tables S15–S26 [file mmc6.xlsx]

## Sheet: Index
Supplementary tables for unfractionated RAW264.7 cell lysates
Table S1	Unfractionated protein data from SD134 and DMSO treated RAW264.7 cells without filtering for valid values in 3/4 biological replicates (MSFragger output)
Table S2	Unfractionated peptide data from SD134 and DMSO treated RAW264.7 cells without filtering for valid values in 3/4 biological replicates (MSFragger output)
Table S3	Unfractionated protein data from SD134 and DMSO treated RAW264.7 cells filtered for valid values in 3/4 biological replicates and with statistics (Perseus output)
Table S4	Unfractionated peptide data from SD134 and DMSO treated RAW264.7 cells filtered for valid values in 3/4 biological replicates and with statistics (Perseus output)
Table S5	Unfractionated N-terminomics peptides (dimethylated N-terminus) from SD134 and DMSO treated RAW264.7 cells filtered using R
Supplementary tables for FAIMS-fractionated RAW264.7 cell lysates
Table S6	FAIMS-fractionated protein data from SD134 and DMSO treated RAW264.7 cells without filtering for valid values in 3/4 biological replicates (MSFragger output)
Table S7	FAIMS-fractionated peptide data from SD134 and DMSO treated RAW264.7 cells without filtering for valid values in 3/4 biological replicates (MSFragger output)
Table S8	FAIMS-fractionated protein data from SD134 and DMSO treated RAW264.7 cells filtered for valid values in 3/4 biological replicates and with statistics (Perseus output)
Table S9	FAIMS-fractionated peptide data from SD134 and DMSO treated RAW264.7 cells filtered for valid values in 3/4 biological replicates and with statistics (Perseus output)
Table S10	FAIMS-fractionated N-terminomics peptides (dimethylated N-terminus) from SD134 and DMSO treated RAW264.7 cells filtered using R
Table S11	Putative legumain substrates identified in FAIMS-fractionated SD134 and DMSO treated RAW264.7 cells
Table S12	Peptides from legumain-treated and untreated recombinant CTSS
Supplementary tables for naïve mouse spleen lysates
Table S13	FAIMS-fractionated protein data from Lgmn-/- and Wildtype naïve mouse spleens without filtering for valid values in 3/4 biological replicates (MSFragger output)
Table S14	FAIMS-fractionated peptide data from Lgmn-/- and Wildtype naïve mouse spleens without filtering for valid values in 3/4 biological replicates (MSFragger output)
Table S15	FAIMS-fractionated protein data from Lgmn-/- and Wildtype naïve mouse spleens filtered for valid values in 3/4 biological replicates and with statistics (Perseus output)
Table S16	FAIMS-fractionated peptide data from Lgmn-/- and Wildtype naïve mouse spleens filtered for valid values in 3/4 biological replicates and with statistics (Perseus output)
Table S17	FAIMS-fractionated N-terminomics peptides (dimethylated N-terminus) from Lgmn-/- and Wildtype naïve mouse spleens filtered using R
Table S18	STRING-db (v.11.5) analysis of 40 Lgmn-/- enriched proteins
Table S19	Enrichment analysis of FAIMS-fractionated peptides from Lgmn-/- and Wildtype naïve mouse spleens (Perseus output)
Table S20	FAIMS-fractionated N-terminomics peptides significantly elevated in wildtype naïve mouse spleens and corresponding consensus motifs as analysed by TopFINDer
Table S21	FAIMS-fractionated N-terminomics peptides significantly elevated in Lgmn-/- naïve mouse spleens and corresponding consensus motifs as analysed by TopFINDer
Table S22	FAIMS-fractionated N-terminomics putative legumain substrates in naïve mouse spleens and corresponding consensus motifs as analysed by TopFINDer
Table S23	FAIMS-fractionated N-terminomics peptides significantly elevated in wildtype naïve mouse spleens with non-Asn cleavages and corresponding consensus motifs as analysed by TopFINDer
Table S24	Native and neo-C-termini identified in Lgmn-/- and Wildtype naïve murine spleen
Table S25	Putative legumain substrates identified in FAIMS-fractionated Lgmn-/- and Wildtype naïve mouse spleens
Table S26	STRING-db (v.11.5) analysis of 110 putative legumain substrate proteins
Table S27	Peptides from legumain-treated and untreated recombinant MAN2B1
Table S28	Peptides from legumain-treated and untreated recombinant TMPO
Table S29	Peptides from legumain-treated and untreated recombinant YARS1
Supplementary tables for N-termini peptide-spectrum matches (PSM) of each experiment
Table S30	Unfractionated SD134 and DMSO treated RAW264.7 cells N-termini PSMs per experiment (MSFragger output)
Table S31	FAIMS-fractionated SD134 and DMSO treated RAW264.7 cells N-termini PSMs per experiment (MSFragger output)
Table S32	FAIMS-fractionated Lgmn-/- and Wildtype naïve mouse spleens N-termini PSMs per experiment (MSFragger output)

## Sheet: Table S15
Table S15	FAIMS-fractionated protein data from Lgmn-/- and Wildtype naïve mouse spleens filtered for valid values in 3/4 biological replicates and with statistics (Perseus output)
Peptide sequences were matched to an unreviewed mouse protein database containing isoforms and reverse sequences using MSFragger (Fragpipe v.18.0). Label free quantification was undertaken with a fixed modification of cysteine carbamidomethylation and variable modifications of lysine dimethylation (+28.0313 Da), methionine oxidation (+15.9949 Da), N-terminal acetylation (+42.0106 Da), N-terminal …
Protein ID	Gene	Description	KO_B1 MaxLFQ Intensity	KO_B2 MaxLFQ Intensity	KO_B3 MaxLFQ Intensity	KO_B4 MaxLFQ Intensity	WT_B1 MaxLFQ Intensity	WT_B2 MaxLFQ Intensity	WT_B3 MaxLFQ Intensity	WT_B4 MaxLFQ Intensity	-Log Student's T-test p-value WT_KO	Student's T-test q-value WT_KO	Student's T-test Difference WT_KO	Student's T-test Test statistic WT_KO	Student's T-test Significant WT_KO	Student's T-test significant	KO_B1 Spectral Count	KO_B2 Spectral Count	KO_B3 Spectral Count	KO_B4 Spectral Count	WT_B1 Spectral Count	WT_B2 Spectral Count	WT_B3 Spectral Count	WT_B4 Spectral Count	KO_B1 Unique Spectral Count	KO_B2 Unique Spectral Count	KO_B3 Unique Spectral Count	KO_B4 Unique Spectral Count	WT_B1 Unique Spectral Count	WT_B2 Unique Spectral Count	WT_B3 Unique Spectral Count	WT_B4 Unique Spectral Count	KO_B1 Total Spectral Count	KO_B2 Total Spectral Count	KO_B3 Total Spectral Count	KO_B4 Total Spectral Count	WT_B1 Total Spectral Count	WT_B2 Total Spectral Count	WT_B3 Total Spectral Count	WT_B4 Total Spectral Count	KO_B1 Intensity	KO_B2 Intensity	KO_B3 Intensity	KO_B4 Intensity	WT_B1 Intensity	WT_B2 Intensity	WT_B3 Intensity	WT_B4 Intensity	Protein Probability
T	T	T	#!{Type}E	E	E	E	E	E	E	E	N	N	N	N	C	C	N	N	N	N	N	N	N	N	N	N	N	N	N	N	N	N	N	N	N	N	N	N	N	N	N	N	N	N	N	N	N	N	N
			#!{C:Group1}KO	KO	KO	KO	WT	WT	WT	WT
P00761		Trypsin	34.8804	34.5257	34.9828	35.0785	34.4252	34.845	35.0836	35.0727	0.0178035	0.991713	-0.0102711	0.0524996			66	64	63	74	52	74	74	77	66	64	63	74	52	74	74	77	66	64	63	74	52	74	74	77	38155219000	25724438500	48249045000	78023696000	16662744100	36662452000	70067380000	65068126000	1
P02769	ALB	Serum albumin	30.5485	30.5134	30.4624	30.8028	30.5156	30.6489	30.5126	31.0017	0.26186	0.849589	0.087903	-0.637743			15	16	19	17	20	17	16	24	15	16	19	17	20	17	16	24	30	26	29	27	31	26	26	44	3351331840	3471658500	3832205570	3204072960	3258575870	4170838530	3351247360	4458561000	1
A0A0B4J1G0	Fcgr4	Low affinity immunoglobulin gamma Fc region receptor III-A	26.5864	26.842	26.5523	26.4111	26.461	26.0783	26.6289	26.5339	0.529595	0.687022	-0.172442	1.1461			4	3	4	4	3	0	4	2	4	3	4	4	3	0	4	2	4	3	4	4	3	0	4	2	209367328	320879136	204597792	233862000	214233888	92443328	256631552	172928656	1
A0A0G2JDV3	Gbp6	Guanylate-binding protein 6	29.9869	30.0196	30.0624	29.954	29.9678	30.0597	30.0978	30.012	0.333275	0.809771	0.0285597	-0.781498			13	16	13	15	15	15	14	13	13	16	13	15	15	15	14	13	13	17	14	15	15	16	16	14	1897321730	1837886980	1765499140	1996017280	1871295100	2150301180	1950921470	2123993090	1
A1A5B6	Tbc1d25	TBC1 domain family member 25	26.8077	26.9762	27.4982	26.9826	27.4059	26.9758	27.1858	26.8682	0.0807216	0.952107	0.0427599	-0.22374			3	3	4	3	4	5	4	5	3	3	4	3	4	5	4	5	3	3	4	3	4	5	4	5	152381952	158104976	277362816	202063536	182122848	195787120	234670944	146677408	1
A1KXC4	Fcmr	Fas apoptotic inhibitory molecule 3	25.9645	26.0887	25.8037	26.1674	26.0767	26.4067	26.2678	24.4139	0.177656	0.899642	-0.214806	0.456236			1	2	2	2	2	1	2	1	1	2	2	2	2	1	2	1	1	2	2	2	2	1	2	1	19118662	85254512	69906632	110918568	86712400	114281696	108817136	24037738	0.9995
A1L314	Mpeg1	Macrophage-expressed gene 1 protein	31.1563	31.1675	31.0669	30.7443	30.6861	30.7182	30.6856	30.8238	1.57859	0.306283	-0.305363	2.92705			32	35	24	22	20	27	20	31	32	35	24	22	20	27	20	31	32	35	24	22	20	27	20	31	7284998100	9321416700	4784977400	4271269380	3902560260	3811858690	4085890050	4582914600	1
A1L3T7	Ripor3	RIPOR family member 3	34.487	34.3077	34.5883	34.6739	34.3312	34.6216	34.4215	34.8991	0.13793	0.919603	0.0541296	-0.364626			7	6	7	7	5	4	8	8	7	6	7	7	5	4	8	8	7	6	7	7	5	4	8	8	23304945700	21705783300	25703753700	29837961200	24126505000	27869333500	19995527200	32288360400	1
A2A432	Cul4b	Cullin-4B	29.4499	29.478	29.2929	29.3011	29.2048	29.3003	29.4535	29.2991	0.412451	0.755398	-0.0660257	0.932938			10	11	13	11	12	14	12	10	5	8	9	7	8	10	7	6	10	11	13	11	12	14	12	10	2188913660	2725504000	2293030400	2181937410	1767159550	2137953790	3024415490	2192680190	1
A2A4P0	Dhx8	ATP-dependent RNA helicase DHX8	28.248	28.01	28.1405	27.92	28.0239	28.1504	28.0732	28.1991	0.149171	0.914081	0.0320635	-0.391009			18	13	18	16	19	14	18	18	18	13	18	16	19	14	18	18	18	14	19	17	20	15	19	18	1402784260	1216583300	1090351230	1008821760	1002633980	1270263420	1143124610	1220747140	1
A2A5K6	Znf335	Zinc finger protein 335	28.014	28.0419	27.6052	27.9654	27.6567	27.8231	27.4021	27.1669	1.17649	0.416024	-0.394444	2.23717			4	4	5	4	3	3	3	4	4	4	5	4	3	3	3	4	4	4	5	4	3	3	3	4	421992256	428246592	469466912	542238460	338936576	425746144	266324832	223832288	1
A2A5R2	Arfgef2	Brefeldin A-inhibited guanine nucleotide-exchange protein 2	30.4421	30.6182	30.567	30.4177	30.4463	30.494	30.5406	30.6056	0.0623233	0.961553	0.0103846	-0.17569			33	35	32	31	31	37	31	39	20	19	19	18	16	22	17	23	33	35	32	31	31	37	31	39	4276715260	7426863600	5239537200	4840470500	4592430100	4860850200	6314323500	5867969000	1
A2A5Z6	Smurf2	E3 ubiquitin-protein ligase SMURF2	27.9363	28.2187	27.4298	28.1031	28.0064	27.8584	27.9004	28.0399	0.05775	0.963397	0.0293021	-0.163507			3	3	2	2	3	4	4	3	3	3	2	2	3	4	4	3	3	3	2	2	3	4	4	3	524006400	573442240	225563440	394682592	535641024	561089860	571562300	389129920	1
A2A6A1	Gpatch8	G patch domain-containing protein 8	27.539	27.2458	27.1801	27.4685	26.93	27.4953	27.0986	27.4513	0.295859	0.827835	-0.114588	0.707163			9	9	7	5	6	9	7	10	9	9	7	5	6	9	7	10	9	9	7	5	6	9	7	10	711586370	781952900	376480160	269732320	305950304	561585470	456975168	553716420	1
A2A791	Zmym4	Zinc finger MYM-type protein 4	27.3603	27.4997	27.5287	27.4152	27.2985	27.3261	27.4235	27.3548	1.11292	0.431091	-0.100276	2.13098			2	5	4	7	6	3	6	5	2	5	4	7	6	3	6	5	2	5	4	7	6	3	6	5	217905728	500844960	273349952	488855744	253867504	340414784	395450208	275498912	1
A2A863	Itgb4	Integrin beta-4	29.2374	29.7346	29.0842	29.2305	29.3458	29.4297	29.5514	30.0285	0.606751	0.648872	0.267138	-1.28149			5	7	5	4	7	6	5	12	5	7	5	4	7	6	5	12	5	7	5	4	7	6	5	12	942859070	1334003840	608400830	660695680	910967680	728630270	1273388670	1415048580	1
A2A8L5	Ptprf	Receptor-type tyrosine-protein phosphatase F	25.9221	25.9276	26.222	26.1699	26.9623	25.7571	26.7823	26.0796	0.520838	0.692436	0.334918	-1.13052			0	1	2	0	0	1	1	2	0	1	2	0	0	1	1	2	0	2	3	0	0	2	3	4	102077352	98571120	125436480	115328120	206521344	50572932	180172000	127519056	1
A2A8U2	Tmem201	Transmembrane protein 201	26.899	27.1964	26.7974	26.6304	26.9054	27.1637	26.9262	27.0212	0.410589	0.757099	0.123295	-0.929455			6	5	4	4	5	5	6	5	6	5	4	4	5	5	6	5	6	5	4	4	5	5	6	5	377689024	561203390	442065408	328711456	251285056	170153696	381806432	274726848	1
A2A8Z1	Osbpl9	Oxysterol-binding protein-related protein 9	27.4624	27.7357	27.5003	27.577	27.8149	27.5861	27.9428	27.5651	0.701445	0.604138	0.158347	-1.44396			9	8	6	7	9	7	8	9	9	8	6	7	9	7	8	9	9	8	6	7	9	7	8	9	478624448	597972670	480813152	698649600	689214850	490970368	659061120	490475520	1
A2A9C3	Szt2	KICSTOR complex protein SZT2	26.5514	26.8788	24.654	26.6175	26.5717	26.2861	26.3322	26.7877	0.247351	0.857958	0.318968	-0.607508			1	6	1	5	3	2	4	4	1	6	1	5	3	2	4	4	1	6	1	5	3	2	4	4	147965152	305124544	76518568	80660928	178056720	210882992	325016512	297606784	1
A2AAE1	Kiaa1109	Transmembrane protein KIAA1109	27.6378	27.4005	26.3489	27.6365	27.5855	27.5915	27.7027	27.083	0.290348	0.831693	0.234722	-0.696038			2	2	2	4	4	1	2	0	2	2	2	4	4	1	2	0	2	2	2	4	4	1	2	0	309664448	310799424	108837264	323282016	393597952	383152000	333833216	267626448	1
A2AAY5	Sh3pxd2b	SH3 and PX domain-containing protein 2B	29.1996	29.2021	29.3207	29.0311	29.0075	29.2104	29.3006	29.3111	0.0739017	0.957706	0.0190015	-0.206103			4	6	7	7	6	7	8	7	4	6	7	7	6	7	8	7	7	11	9	10	10	10	12	11	731336960	1168764800	1175291650	1204318850	614117310	948497660	1458490620	610028540	1
A2AB59	Arhgap27	Rho GTPase-activating protein 27	29.2972	29.0319	29.2485	29.2257	29.2147	29.2668	29.2854	29.2778	0.448158	0.731764	0.0603395	-0.999096			23	22	20	21	24	24	29	22	23	22	20	21	24	24	29	22	23	22	20	21	24	24	29	22	2316704510	1737201020	1970030080	1927174140	2250758660	2403879170	2912307460	2104407040	1
A2ABV5	Med14	Mediator of RNA polymerase II transcription subunit 14	26.8941	26.7088	26.8566	26.7501	26.8333	26.6513	26.6772	26.7385	0.617077	0.647407	-0.0773067	1.29938			4	8	6	6	6	9	5	6	4	8	6	6	6	9	5	6	4	8	6	6	6	9	5	6	228734176	211248032	204485472	197356992	335648352	2522589950	198689440	214552480	1
A2ADY9	Ddi2	Protein DDI1 homolog 2	30.0511	30.0868	30.0276	29.9861	30.1881	30.1366	29.903	30.1654	0.380208	0.779129	0.0603828	-0.872125			32	35	31	31	33	36	32	35	32	35	31	31	33	36	32	35	32	35	31	31	33	36	32	35	5464310300	5993164300	5193840600	5843037200	5723638800	5540166100	6152185300	5917755900	1
A2AF47	Dock11	Dedicator of cytokinesis protein 11	30.4651	30.5274	30.3728	30.4381	30.542	30.5083	30.5884	30.5442	1.41095	0.354553	0.0948486	-2.63461			46	50	53	45	49	43	51	43	41	43	47	41	42	37	46	34	46	50	53	45	49	43	51	43	7449739800	8859828200	8077818900	8915413000	8469040100	8233936400	9451444200	8392525300	1
A2AG58	Bclaf3	BCLAF1 and THRAP3 family member 3	28.7985	28.7823	28.2164	28.7616	28.3144	28.6713	28.9823	28.7786	0.0855951	0.949242	0.0469627	-0.236224			3	3	3	2	3	3	3	3	3	3	3	2	3	3	3	3	3	3	3	2	3	3	3	3	704825980	718287620	441929024	652443650	465837408	634418430	861745790	755118340	0.9996
A2AGH6	Med12	Mediator of RNA polymerase II transcription subunit 12	28.4165	28.6115	28.5393	28.307	28.4438	28.4351	28.5894	28.4653	0.0694729	0.959555	0.0148277	-0.194542			10	9	10	9	9	9	9	9	9	9	9	9	9	9	7	8	10	9	10	9	9	9	9	9	885805760	1069374340	990983100	832438980	805541120	1018522690	1334136320	894070460	1
A2AGT5	Ckap5	Cytoskeleton-associated protein 5	27.8341	27.8895	27.9316	27.8838	27.8708	27.7336	27.9614	27.8783	0.180761	0.899833	-0.0237298	0.463213			32	31	25	28	32	24	30	28	32	31	25	28	32	24	30	28	32	31	25	28	32	24	30	28	1564874750	1739738880	1491109250	1708619520	1640458620	1406395780	1800804860	1541987460	1
A2AH22	Ambra1	Activating molecule in BECN1-regulated autophagy protein 1	26.3639	26.5443	26.7398	26.5283	26.6175	26.7099	26.8245	26.7962	1.1208	0.430982	0.192944	-2.14411			3	3	3	2	3	4	4	2	3	3	3	2	3	4	4	2	3	3	3	2	3	4	4	2	149203232	189889376	105783224	117620192	214014720	312686752	187773472	263558688	1
A2AHC3	Camsap1	Calmodulin-regulated spectrin-associated protein 1	27.0889	26.6388	26.6739	27.1104	26.741	26.9263	26.8143	27.0495	0.0110729	0.99503	0.00476551	-0.0328941			5	6	4	3	4	6	6	7	5	6	4	3	4	6	6	7	5	6	4	3	4	6	6	7	541663680	271198784	214087728	286494912	383245920	450492480	432361824	563649660	1
A2AHJ4	Brwd3	Bromodomain and WD repeat-containing protein 3	26.9769	27.2781	25.6534	27.0765	24.9361	26.7865	26.8633	27.143	0.198221	0.888634	-0.313988	0.502009			1	2	0	0	1	1	1	2	1	2	0	0	1	1	1	2	1	2	0	0	1	1	1	2	217732016	273198592	81421776	215468864	129920656	182240384	196712608	226445312	1
A2AI05	Ndor1	NADPH-dependent diflavin oxidoreductase 1	27.6742	27.875	27.8713	27.667	27.7392	27.5613	27.6179	27.7413	0.70434	0.602679	-0.106931	1.44888			3	2	2	1	4	1	3	3	3	2	2	1	4	1	3	3	3	2	2	1	4	1	3	3	419548480	476453792	425303424	485909344	421656704	365240576	418061728	401059008	1
A2AI08	Tprn	Taperin	27.0574	27.0452	26.9338	26.9155	26.8311	27.1642	26.8552	26.7164	0.415502	0.753621	-0.0962801	0.938637			8	8	3	5	6	6	7	6	8	8	3	5	6	6	7	6	8	8	3	5	6	6	7	6	510256448	428872448	313647744	263526752	323229024	323320512	345901984	177330816	1
A2AIV2	Virma	Protein virilizer homolog	29.3053	29.2359	29.16	29.1556	29.0534	29.0889	29.1702	29.0505	1.46813	0.333899	-0.123476	2.73343			19	20	20	16	17	17	21	14	19	20	20	16	17	17	21	14	19	20	20	16	17	17	21	14	2012178300	2039432700	1937303170	2112101380	1493444350	1595007360	2433488130	1748970240	1
A2AIV8	Card9	Caspase recruitment domain-containing protein 9	27.9798	28.1322	27.7279	27.4542	27.6615	27.9009	27.5644	27.9193	0.135456	0.921774	-0.0620108	0.358768			8	7	8	7	6	11	6	9	8	7	8	7	6	11	6	9	8	7	8	7	6	11	6	9	773478780	1048072380	890199940	691794050	551571010	938560510	687416130	534270944	1
A2AJ15	Man1b1	Endoplasmic reticulum mannosyl-oligosaccharide 1,2-alpha-mannosidase	29.2946	29.4922	29.2621	29.3127	29.5113	29.2313	29.2087	29.0456	0.359486	0.793629	-0.0912313	0.83244			7	13	11	9	16	7	10	6	7	13	11	9	16	7	10	6	7	13	11	9	16	7	10	6	656622460	1270773760	915929540	843150910	885669760	639756860	742268420	476083520	1
A2AJ88	Pnpla7	Patatin-like phospholipase domain-containing protein 7	27.9775	27.9821	27.6741	27.7798	27.9	27.8746	27.8208	28.0136	0.227964	0.869023	0.0488663	-0.56648			11	12	10	11	11	9	10	10	9	10	8	10	9	7	8	8	11	12	10	11	11	9	10	10	900168830	971105280	691141630	855031550	1060140160	906244740	982093440	1074389120	1
A2AJI0	Map7d1	MAP7 domain-containing protein 1	29.0284	29.0294	29.0175	29.0584	29.0257	29.1513	29.0467	29.1528	0.879587	0.512208	0.0607057	-1.74306			14	18	15	19	18	19	21	14	14	18	15	19	18	19	21	14	14	18	15	19	18	19	21	14	1514344320	1311394050	1308603900	1831887620	1149047170	2017916290	2032041730	1443939460	1
A2AJK6	Chd7	Chromodomain-helicase-DNA-binding protein 7	27.2793	27.4571	26.9835	26.8363	26.9423	27.0434	27.0766	27.4781	0.00725311	0.996983	-0.00396681	0.0216388			3	4	3	4	5	3	4	2	3	4	3	4	5	3	4	2	7	8	7	8	9	9	8	5	487343424	541537410	458545152	245318336	276274336	259591440	413438112	344087680	1
A2AJT4	Pnisr	Arginine/serine-rich protein PNISR	30.0472	30.19	29.9536	30.0366	29.975	30.0347	30.2437	30.1127	0.177764	0.900032	0.0346856	-0.456479			14	16	16	14	13	13	17	14	14	16	16	14	13	13	17	14	14	16	16	14	13	13	17	14	1464124670	2885750530	1413670910	2419103490	1621721600	2161952000	3641968130	1723513340	1
A2AKG8	Focad	Focadhesin	27.5986	28.2267	27.8316	27.8898	27.8457	27.8836	27.6718	27.5878	0.419116	0.750789	-0.139422	0.945376			3	4	2	2	4	4	3	6	3	4	2	2	4	4	3	6	3	4	2	2	4	4	3	6	361436608	545950080	414533952	441282304	479214240	488225920	371193664	424089600	1
A2AKX3	Setx	Probable helicase senataxin	29.6242	29.4729	29.4849	29.252	29.5572	29.6175	29.3469	29.3157	0.00255521	0.998476	0.000824451	-0.0076638			14	11	10	6	15	12	14	9	12	9	9	4	13	10	12	8	14	11	10	6	15	12	14	9	1124488450	1646084610	2213735420	1840228350	1503303680	1440312960	1517649660	825195900	1
A2AL36	Cntrl	Centriolin	29.8781	29.9975	29.823	29.8928	30.0165	29.915	30.1213	29.9251	0.794926	0.552868	0.0966172	-1.60165			18	21	25	18	24	15	19	17	18	21	25	18	24	15	19	17	18	21	25	18	24	15	19	17	2304798460	3775527170	2685337860	2025929600	3117681410	3530675710	4111044350	2814639100	1
A2AN08	Ubr4	E3 ubiquitin-protein ligase UBR4	30.838	30.8723	30.8428	30.8256	30.788	30.7385	30.828	30.877	0.551384	0.674705	-0.0367718	1.18467			82	91	81	85	80	78	87	85	82	91	81	85	80	78	87	85	82	91	81	85	80	78	87	85	11863977000	19077392400	12147521500	14017007600	12171842600	10623842300	15409955800	11015468000	1
A2APV2	Fmnl2	Formin-like protein 2	28.8212	28.818	28.464	28.1816	28.4826	28.7601	28.7853	28.7901	0.331244	0.810946	0.133328	-0.777514			9	11	9	11	9	12	14	11	7	10	8	9	8	9	11	10	14	16	14	15	15	18	19	17	1365870210	1361054720	1357525380	1231963260	1219976450	1484356480	2245821440	1447264260	1
A2APY7	Ndufaf5	Arginine-hydroxylase NDUFAF5, mitochondrial	25.1573	27.9586	27.4888	28.0012	28.1156	27.7401	27.7614	27.7504	0.456275	0.72868	0.690455	-1.01398			1	3	2	3	3	2	1	2	1	3	2	3	3	2	1	2	1	3	2	3	3	2	1	2	261268896	319999808	173518784	323475744	397584288	279578144	248431184	268855424	1
A2AQ07	Tubb1	Tubulin beta-1 chain	33.2003	33.2061	33.2083	33.4761	32.8639	33.2841	33.2699	33.1745	0.474284	0.717686	-0.124584	1.0468			72	68	80	87	64	85	80	70	72	68	80	87	64	85	80	70	133	130	139	152	122	159	143	147	16754866200	25687369700	23756662800	32096329700	11800149000	20761753600	20069410800	11728948200	1
A2AQ19	Rtf1	RNA polymerase-associated protein RTF1 homolog	29.7899	29.8189	29.7107	29.95	29.6504	29.7336	29.7514	29.6217	1.1393	0.420117	-0.128097	2.17499			12	12	15	14	13	16	13	9	12	12	15	14	13	16	13	9	12	12	15	14	13	16	13	9	1562268290	1114009220	1691036160	2202028030	1791506690	1733934850	2537127420	1250636160	1
A2AQ25	Skt	Sickle tail protein	28.4228	28.7275	28.6573	28.3734	28.8498	28.9275	29.2576	28.6996	1.4218	0.352424	0.388389	-2.65329			5	8	11	5	8	10	13	14	5	8	11	5	8	10	13	14	7	10	13	6	10	12	15	16	790100610	1335043580	1074911740	806975550	1031997700	1278915200	1977534980	1276962940	1
A2AR02	Ppig	Peptidyl-prolyl cis-trans isomerase G	30.6558	30.3632	30.6128	30.5171	30.5636	30.4672	30.4257	30.2229	0.568102	0.665762	-0.117381	1.21408			14	14	16	18	16	16	15	12	14	14	16	18	16	16	15	12	14	14	16	18	16	16	15	12	2443693570	2473850110	4454186500	3919437310	2637921280	2696580860	2840052990	2025563140	1
A2ARA8	Itga8	Integrin alpha-8	31.3836	31.664	31.4026	31.313	31.7868	31.5995	31.7111	31.6709	1.57072	0.303113	0.25124	-2.91312			32	35	34	29	36	36	37	41	30	33	32	27	34	34	35	39	32	35	34	29	36	36	37	41	5100701700	8381000200	6329477600	5856683500	7321091100	7330133500	7650376200	6675669000	1
A2ASQ1	Agrn	Agrin	29.4755	29.6148	29.4965	29.5272	29.7797	29.5913	29.7622	29.69	1.82045	0.264123	0.177257	-3.36584			19	25	18	16	22	22	30	25	19	25	18	16	22	22	30	25	19	25	18	16	22	22	30	25	2161281280	3215694340	2375290880	2275793150	2739623170	2788126980	3306202620	2536271100	1
A2ASS6	Ttn	Titin	29.5878	29.7687	29.8695	29.8441	30.0632	29.687	29.9818	29.7863	0.472019	0.719692	0.112023	-1.04269			8	6	11	7	6	8	10	7	8	6	11	7	6	8	10	7	8	6	11	7	6	8	10	7	4884999200	7711088100	3487473410	1231790210	689489540	2087614080	364809632	609447550	1
A2AT37	Upf2	Regulator of nonsense transcripts 2	30.2038	30.388	30.3759	30.5683	30.36	30.4498	30.4586	30.2743	0.00655128	0.997469	0.00168467	-0.0195604			25	24	24	30	21	22	21	22	25	24	24	30	21	22	21	22	25	24	24	30	21	22	21	22	3932179460	5933108700	5295215100	7000387600	4346929200	5967882800	5389718500	4217312260	1
A2AUM9	Cep152	Centrosomal protein of 152 kDa	29.2969	29.4163	29.283	29.2562	29.1463	29.2164	29.2651	29.1302	1.39735	0.358367	-0.123593	2.61123			8	7	8	9	11	9	10	5	8	7	8	9	11	9	10	5	8	7	8	9	11	9	10	5	1793309180	1097308540	865789630	942598210	918322050	2213643260	1135718140	736596990	1
A2AUY4	Baz2b	Bromodomain adjacent to zinc finger domain protein 2B	28.2505	28.0398	27.7786	28.3776	28.0578	27.9316	28.0978	28.1629	0.132127	0.92215	-0.0490546	0.350854			3	8	7	5	9	6	8	5	3	8	7	5	9	6	8	5	3	8	7	5	9	6	8	5	594064960	635102080	580194370	651673540	2271182590	447492864	681990270	424762624	1
A2AVA0	Svep1	Sushi, von Willebrand factor type A, EGF and pentraxin domain-containing protein 1	27.5258	27.8881	27.0401	27.422	27.4922	27.5509	27.7221	27.4756	0.196243	0.888968	0.0912151	-0.497651			2	6	1	3	5	3	5	6	2	6	1	3	5	3	5	6	2	6	1	3	5	3	5	6	398152832	476009568	102454320	420488768	415119232	374912096	517433056	425465984	1
A2AWA9	Rabgap1	Rab GTPase-activating protein 1	30.0668	30.1972	30.1651	30.1661	30.231	30.0845	30.2705	30.2805	0.599293	0.653966	0.0678077	-1.26854			10	12	17	18	15	15	13	15	10	12	17	18	15	15	13	14	10	12	17	18	15	15	13	15	1531665280	2962003460	1955499520	2788894980	1964963970	2333435900	2581020670	2250805760	1
A2AWL7	Mga	MAX gene-associated protein	28.8422	28.8625	29.0228	29.1956	28.7909	28.8665	29.1467	29.0337	0.0659813	0.960142	-0.0213203	0.185365			8	8	4	6	9	10	5	9	8	8	4	6	9	10	5	9	8	8	4	6	9	10	5	9	931305470	1081974660	800649340	1197134340	982806210	998115520	1183329660	935816320	1
A2AX52	Col6a4	Collagen alpha-4(VI) chain	30.75	31.1844	30.7718	30.9224	31.237	31.2247	31.4751	31.3289	1.91387	0.244982	0.409218	-3.54172			46	49	44	42	55	54	62	54	46	49	44	42	55	54	62	54	46	49	44	42	55	54	62	54	7013404200	10480910300	6290537500	6901195300	8873465900	8821319700	8894188500	10189379600	1
A2BDX3	Mocs3	Adenylyltransferase and sulfurtransferase MOCS3	28.7259	28.7427	28.5173	28.4757	28.7371	28.7991	28.2502	28.7074	0.0190414	0.991678	0.00805664	-0.0560748			16	15	14	16	21	13	11	14	16	15	14	16	21	13	11	14	16	15	14	16	21	13	11	14	1136241540	1426504830	904591170	978400960	8676588500	1171729020	712834300	1094760320	1
A2BE28	Las1l	Ribosomal biogenesis protein LAS1L	30.1498	30.0658	30.212	30.3328	29.8666	30.2673	30.0405	29.9727	0.73907	0.583301	-0.153355	1.50769			14	16	15	16	13	16	15	15	14	16	15	16	13	16	15	15	14	16	15	16	13	16	15	15	1582083330	2286187260	1477187970	3072954110	1327894530	1981359100	1882741630	1475217410	1
A2BH40	Arid1a	AT-rich interactive domain-containing protein 1A	32.0957	32.1844	32.234	32.1955	32.0034	31.9418	32.2113	32.0386	1.02614	0.464598	-0.128595	1.9866			43	48	57	56	54	44	58	47	43	48	57	56	54	44	58	47	43	48	57	56	54	44	58	47	8556159500	9565637600	9859700700	9695946800	7385835000	7330295300	8196566500	7630427600	1
A2BIM8	Mup18	Major urinary protein 18	27.0043	26.3071	26.5613	27.1241	26.7364	27.3479	26.1087	26.8503	0.0123031	0.994163	0.0116134	-0.0364989			2	2	2	3	2	3	1	3	0	0	0	0	0	0	0	0	2	2	2	3	2	3	1	3	187227488	161547440	187279072	277517280	143340320	247504736	129051048	148184320	1
A2CG49	Kalrn	Kalirin	29.9143	29.9783	29.6984	29.8549	29.8585	29.7646	29.8699	29.9352	0.0216454	0.990727	-0.00441551	0.0635651			13	19	14	14	17	17	14	17	10	14	10	11	12	13	11	13	13	19	14	14	17	17	14	17	2753379070	3383205120	2467492860	2861723390	3336884990	2592005380	3001753340	3035382780	1
A2CG63	Arid4b	AT-rich interactive domain-containing protein 4B	29.1759	29.0869	29.2076	29.2508	29.0814	29.2103	29.2356	29.1482	0.0847892	0.949393	-0.0114541	0.234166			14	10	9	11	8	9	8	8	14	10	9	11	8	9	8	8	14	10	9	11	8	9	8	8	1381442690	1147023870	1321405950	1450827780	1442886910	1466824320	1591651710	1327554690	1
A2RSJ4	Uhrf1bp1l	UHRF1-binding protein 1-like	29.1931	29.2066	29.0205	29.0619	29.1653	29.2893	29.2787	29.2952	1.29859	0.393201	0.136586	-2.44278			10	13	10	12	11	12	7	16	10	13	10	12	11	12	7	16	10	13	10	12	11	12	7	16	1376800260	1640306560	1094821630	1138104580	1252375550	1355459840	1733849220	1390959230	1
A2RSQ0	Dennd5b	DENN domain-containing protein 5B	28.0544	28.3047	27.8537	27.7815	28.1987	28.2344	28.346	27.8334	0.425375	0.745674	0.154578	-0.95702			7	7	7	6	10	8	8	4	7	7	7	6	10	8	8	4	8	8	8	7	11	9	9	6	935943420	1181016960	858554300	812594750	1003677890	1127930110	1008982590	515784128	1
A2RSY1	Kansl3	KAT8 regulatory NSL complex subunit 3	27.5836	27.5703	27.4542	28.0885	27.828	28.1702	27.9141	27.8495	0.822473	0.536459	0.266304	-1.64777			4	4	3	3	3	4	4	7	4	4	3	3	3	4	4	7	4	4	3	3	3	4	4	7	381918528	240062944	359970272	478292544	511281024	614707390	423693376	448438848	1
A2RSY6	Trmt1l	TRMT1-like protein	28.9723	28.9606	28.7758	28.9942	28.7085	28.7337	28.9063	28.8634	0.887879	0.508517	-0.122754	1.75686			18	12	13	10	16	11	12	10	18	12	13	10	16	11	12	10	18	12	13	10	16	11	12	10	1552985730	1092773120	948022660	1035298500	864233150	954600700	1052620350	1055388990	1
A2RT67	Dennd3	DENN domain-containing protein 3	28.2061	28.3427	28.2492	28.1301	28.37	28.2369	28.3544	28.3187	0.822515	0.536753	0.0879631	-1.64784			12	15	17	14	16	11	14	10	12	15	17	14	16	11	14	10	12	15	17	14	16	11	14	10	1173153920	1043346430	1082157950	895751870	1185110140	1056823680	1145347580	971852100	1
A2RTL5	Rsrc2	Arginine/serine-rich coiled-coil protein 2	26.4559	26.8616	26.0926	26.7014	26.4672	26.464	26.6033	26.5578	0.00946542	0.995689	-0.00481367	0.0281691			5	4	4	6	5	6	5	4	5	4	4	6	5	6	5	4	5	4	4	6	5	6	5	4	182842192	252091360	191680064	286976480	144967072	206706752	185855680	151838464	1
A3KFM7	Chd6	Chromodomain-helicase-DNA-binding protein 6	25.8504	26.3861	26.8032	26.8284	26.8956	26.6009	27.1067	26.478	0.517304	0.695031	0.303287	-1.12422			1	2	3	1	6	1	2	1	1	2	3	1	6	1	2	1	1	2	3	1	8	2	2	1	84228688	205905568	343129728	167713120	319922656	142605344	366175264	139207904	1
A3KGB4	Tbc1d8b	TBC1 domain family member 8B	29.9326	30.517	30.1821	30.3683	30.4599	30.2139	30.2773	30.2588	0.145521	0.914819	0.0524735	-0.382483			10	11	10	10	12	9	9	11	10	11	10	10	12	9	9	11	10	11	10	10	12	9	9	11	1488684670	2823703550	1838815490	3011596800	2080646400	2130281730	2151871490	1767269890	1
A3KGF7	Plcb2	1-phosphatidylinositol 4,5-bisphosphate phosphodiesterase beta-2	28.8361	28.7165	28.7447	28.7307	28.8411	28.6851	29.0172	28.8318	0.552754	0.674149	0.086792	-1.18709			9	11	11	10	13	11	14	12	9	11	11	10	13	11	14	12	9	11	11	10	13	11	14	12	1174606340	1040289920	1089632130	570912450	1182685440	860918910	1478124800	1111254530	1
A3KGS3	Ralgapa2	Ral GTPase-activating protein subunit alpha-2	26.4639	26.6986	26.1389	26.0453	26.4939	26.6802	26.3899	26.7756	0.691632	0.60755	0.248225	-1.42727			2	2	1	2	1	1	1	4	2	2	1	2	1	1	1	4	4	5	3	4	2	4	4	6	179998912	244404720	155143536	74192672	105945392	215276000	184605664	243417120	1
A3KGV1	Odf2	Outer dense fiber protein 2	28.1943	28.2648	28.154	28.3084	28.2507	28.2252	28.3098	28.2455	0.292548	0.830039	0.0274105	-0.700485			16	18	18	18	20	19	21	17	16	18	18	18	20	19	21	17	16	18	18	18	20	19	21	17	1642807420	1892379650	2228169470	1905866370	1959549570	1637294210	1863927680	1628899070	1
A3KMP2	Ttc38	Tetratricopeptide repeat protein 38	26.671	26.7958	26.9526	26.5986	26.736	26.9608	26.6708	26.9746	0.311749	0.819257	0.0810385	-0.738979			9	10	8	7	10	10	7	7	9	10	8	7	10	10	7	7	9	10	8	7	10	10	7	7	424516608	441487296	602732610	419695360	507649728	556374660	495297632	566232060	1
A6H584	Col6a5	Collagen alpha-5(VI) chain	30.3492	31.0338	30.448	30.873	30.9576	30.9159	31.1783	31.3052	1.14783	0.420778	0.413235	-2.18923			39	56	42	52	56	55	63	57	33	48	36	46	49	48	56	50	39	56	42	52	56	55	63	57	4409820200	8328102400	5991689200	7098419200	7525333000	7441637400	9326578700	10149326800	1
A6H5Y3	Mtr	Methionine synthase	30.3649	30.5032	30.5219	30.5033	30.5786	30.3977	30.7118	30.5008	0.436679	0.740472	0.073885	-0.977954			28	34	30	35	31	25	33	27	28	34	30	35	31	25	33	27	28	34	30	35	31	25	33	27	3985254910	4991221200	4580108300	5116588000	4699886100	4416418300	5566621200	5583870000	1
A6H5Z3	Exoc6b	Exocyst complex component 6B	28.0325	28.1656	27.9974	27.8011	28.0985	28.0828	28.2139	28.1168	0.790234	0.554576	0.128852	-1.59378			14	15	7	13	16	12	16	13	13	14	7	12	15	11	15	12	14	15	7	13	16	12	16	13	960235260	1270634370	1259893500	775223550	941608190	955163780	1188882820	897119870	1
A6H611	Mipep	Mitochondrial intermediate peptidase	28.2505	28.5863	27.8143	28.1388	28.1934	28.1827	27.7107	28.1902	0.264821	0.848955	-0.128203	0.643865			7	9	6	6	8	5	5	6	7	9	6	6	8	5	5	6	7	9	6	6	8	5	5	6	778579840	1002430910	546395390	450261984	719672190	792346500	438748800	873628740	1
A6H619	Phrf1	PHD and RING finger domain-containing protein 1	30.1658	30.3323	29.9399	30.1319	30.0146	30.0882	30.1312	30.1829	0.168079	0.905806	-0.0382342	0.434552			15	16	13	11	15	17	14	11	15	16	13	11	15	17	14	11	15	16	13	11	15	17	14	11	2426853890	3437074940	3220740100	2410186750	2593935870	3154878460	3505853440	1821252350	1
A6H630	Armt1	Damage-control phosphatase ARMT1	28.4331	28.4256	28.3223	28.3086	28.7569	28.381	28.1263	28.5398	0.231629	0.866568	0.078618	-0.574294			5	6	5	3	6	6	4	5	5	6	5	3	6	6	4	5	5	6	5	3	6	6	4	5	617840000	585420350	501050688	535421856	780840260	601786430	515328384	637110080	1
A6H6A9	Rabgap1l	Rab GTPase-activating protein 1-like	27.9534	27.9349	28.0255	27.9422	27.6722	28.0555	28.1684	28.1817	0.178728	0.899918	0.0554895	-0.458649			5	7	5	4	6	8	6	6	5	7	5	4	6	8	6	6	5	7	5	4	6	8	6	7	495085728	644820800	383897088	359078016	517931584	627136450	940972740	470146816	1
A6H6E2	Mmrn2	Multimerin-2	26.5301	25.8565	26.8603	26.3077	25.0759	26.8521	27.175	26.8848	0.0741952	0.957354	0.108282	-0.206867			3	2	3	2	2	4	3	5	3	2	3	2	2	4	3	5	3	2	3	2	2	4	3	5	101448272	80367704	163074832	125840136	86680848	182557040	203172384	149382448	1
A6H8H2	Dennd4c	DENN domain-containing protein 4C	28.2026	28.4846	28.2941	28.3586	28.3024	28.4078	28.4341	28.5318	0.509505	0.700923	0.0840726	-1.11028			16	19	16	16	18	16	15	19	16	19	16	16	18	16	15	19	16	19	16	16	18	16	15	20	1119668220	1583293060	1110420100	1059665920	1071685760	1390054910	1483310080	1543641220	1
A6PWY4	Wdr76	WD repeat-containing protein 76	29.6521	29.2547	29.1582	29.7129	29.3281	29.4943	29.4693	29.4485	0.022321	0.990655	-0.00944328	0.0655017			9	10	9	9	10	6	9	7	9	10	9	9	10	6	9	7	9	10	9	9	10	6	9	7	2403541500	1584026240	1458393470	1965862140	1441348350	1844791040	2449840640	1919091970	1
A6X8Z5	Arhgap31	Rho GTPase-activating protein 31	27.6372	27.4735	27.685	27.5499	27.3847	27.2626	27.6264	27.1344	1.05947	0.450625	-0.234376	2.04201			5	6	7	5	4	3	7	4	5	6	7	5	4	3	7	4	5	6	7	5	4	3	7	4	513050336	481874240	617985020	503565888	296854592	214572336	556288900	201562736	1
A6X919	Dpy19l1	Probable C-mannosyltransferase DPY19L1	26.7056	26.7436	26.8273	26.8875	27.0321	26.8563	27.2444	27.0275	1.49845	0.323078	0.249063	-2.78622			3	3	3	4	4	3	4	5	3	3	3	3	3	3	3	4	3	3	3	4	4	3	4	5	202550688	204647056	197652976	221070944	239882160	226316384	296765376	230240480	1
A6X935	Itih4	Inter alpha-trypsin inhibitor, heavy chain 4	30.0299	29.8687	29.9011	30.0313	30.13	30.0207	30.0739	30.0937	1.34601	0.37657	0.121855	-2.52339			23	18	17	23	23	16	22	20	23	18	17	23	23	16	22	20	23	18	17	23	23	16	22	20	3192574980	2852322560	2857214720	3453241860	3443743490	3040534780	3265401340	3218524670	1
A8C756	Thada	Thyroid adenoma-associated protein homolog	26.8796	26.796	26.2669	26.8314	26.8872	26.7018	26.6121	26.8805	0.190637	0.893092	0.0769377	-0.48525			4	5	4	3	5	3	4	8	4	5	4	3	5	3	4	8	4	5	4	3	5	3	4	8	256931888	306040512	224588256	248684576	245847744	190050880	207709008	268330544	1
A8Y5H7	Sec14l1	SEC14-like protein 1	27.6119	24.9785	25.9887	27.6408	28.3321	24.4006	27.8672	27.7328	0.185639	0.894798	0.528231	-0.474127			2	1	1	4	2	1	4	3	2	1	1	4	2	1	4	3	2	1	1	4	2	1	4	3	113987336	71713864	77689496	602904900	604945920	104399200	179995712	382339328	1
B0V2N1	Ptprs	Receptor-type tyrosine-protein phosphatase S	26.7821	26.9933	27.0914	26.7056	27.1113	26.9748	26.9126	26.8706	0.298823	0.825475	0.0742226	-0.713127			4	4	4	3	6	3	5	6	3	3	3	2	5	2	3	4	4	4	4	3	6	3	5	6	349867776	438856352	230856704	168372400	508705152	410938176	398261440	504529696	1
B1AQJ2	Usp36	Ubiquitin carboxyl-terminal hydrolase 36	28.7248	28.765	28.7944	28.8435	28.5994	28.7818	28.6577	28.4029	1.07665	0.443691	-0.171494	2.07057			8	10	8	9	8	4	5	5	7	9	6	8	7	4	4	5	8	10	8	9	8	4	5	5	933144640	841152960	771449540	1277745410	1131745280	859198460	960891460	695551810	1
B1AR13	Cisd3	CDGSH iron-sulfur domain-containing protein 3, mitochondrial	28.1782	28.0399	27.6036	28.0127	27.9268	28.3285	27.8912	28.1546	0.305166	0.821129	0.116693	-0.725843			5	6	3	3	5	4	3	3	5	6	3	3	5	4	3	3	5	6	3	3	5	4	3	3	452625632	479683072	315821792	349467488	424230272	436230080	349162176	426172768	1
B1ARD8	Slfn8	Schlafen family member 8	25.8672	27.2641	28.0403	28.1348	27.3906	24.8544	27.7277	25.0321	0.540691	0.681532	-1.07541	1.16578			0	5	5	2	1	2	3	0	0	5	5	2	1	2	3	0	0	5	5	2	1	2	3	0	0	261182688	443642432	483642944	305195904	104485536	361099520	0	0.9989
B1AVY7	Kif16b	Kinesin-like protein KIF16B	27.5869	27.9489	27.7356	27.9888	27.8004	27.6218	27.9604	27.6366	0.192259	0.891768	-0.0602784	0.488847			6	6	6	7	5	6	4	6	6	6	6	7	5	6	4	6	8	8	7	9	8	8	7	9	524383392	576760960	549484930	767584380	606354050	642693120	591911870	649288640	1
B1AVZ0	Uprt	Uracil phosphoribosyltransferase homolog	28.9799	29.0954	29.0072	28.6338	28.9849	28.9055	29.1457	29.0856	0.386707	0.772676	0.101341	-0.884472			9	10	7	10	9	8	8	10	9	10	7	10	9	8	8	10	9	10	7	10	9	8	8	10	1229528960	1418428670	1439283070	845770050	1333864320	1267376130	1712940030	1301435390	1
B1AX39	Zcchc7	Zinc finger CCHC domain-containing protein 7	26.5929	26.778	25.7592	26.0898	26.4292	26.586	26.2378	25.8986	0.0210442	0.991638	-0.0170641	0.0618395			2	1	1	2	2	0	1	0	2	1	1	2	2	0	1	0	2	1	1	2	2	0	1	0	150076784	189056832	87518904	107569448	139973728	150480560	135862128	91706416	0.9992
B1AXH1	Nhsl2	NHS-like protein 2	28.3306	28.8112	28.0904	28.1009	28.1789	28.3079	27.9783	28.2599	0.357008	0.795766	-0.152015	0.827661			7	12	9	9	10	10	13	11	7	12	9	9	10	10	13	11	7	12	9	9	10	10	13	11	855487230	1634406530	932604990	1141908860	1084706820	1032218180	1174387070	1096182270	1
B1AY10	Nfx1	Transcriptional repressor NF-X1	27.6569	27.8044	27.672	28.0439	27.5377	27.5519	27.7885	27.5364	0.885626	0.508624	-0.190667	1.75311			7	6	7	9	5	5	4	2	7	6	7	9	5	5	4	2	7	6	7	9	5	5	4	2	431280992	806318210	570741440	722253570	389744896	443615872	552304450	124990360	1
B1AY13	Usp24	Ubiquitin carboxyl-terminal hydrolase 24	29.8668	29.9872	29.7683	29.8437	29.7686	29.8617	29.8871	29.9279	0.0314866	0.985249	-0.00517941	0.0915111			35	34	28	35	38	35	35	33	35	34	28	35	38	35	35	33	35	34	28	35	38	35	35	33	3178736130	3610959620	3001458430	2906484990	2711030020	3500537090	3807233540	3465757180	1
B1AZA5	Tmem245	Transmembrane protein 245	26.3036	26.2864	26.0797	25.9752	26.2018	26.1239	26.1132	26.5725	0.28221	0.838554	0.0916085	-0.679524			3	3	3	3	4	3	4	5	3	3	3	3	4	3	4	5	3	3	3	3	4	3	4	5	163785536	193182720	132802576	133822232	166920800	146822512	143521600	219779344	1
B1AZI6	Thoc2	THO complex subunit 2	29.8296	30.0219	29.8724	29.8585	29.5929	29.6563	29.7341	29.7683	1.92292	0.247105	-0.207645	3.55897			15	17	16	14	15	14	12	12	15	17	16	14	15	14	12	12	15	17	16	14	15	14	12	12	2454963200	3821274620	2784592900	2938822660	2343602940	2575745280	3091948540	2117097730	1
B1AZP2	Dlgap4	Disks large-associated protein 4	29.8432	30.0618	29.9236	29.9088	30.1689	29.7991	30.16	29.9246	0.328909	0.810214	0.0788264	-0.772925			5	10	10	7	13	7	9	9	5	10	10	7	13	7	9	9	5	10	10	7	13	7	9	9	1492355460	2064428930	1844755200	1995303940	1907484420	1841039100	2004781180	1824062080	1
B2KF05	Brpf3	Bromodomain and PHD finger-containing protein 3	29.6861	29.6161	29.6526	29.7986	29.1672	29.5986	29.3499	29.5344	1.40704	0.355241	-0.275848	2.62788			10	7	7	7	7	7	7	8	10	7	7	7	7	7	7	8	10	7	7	7	7	7	7	8	1303348480	1689563520	1263585920	1797631620	821222780	1330836220	981425280	1353530880	1
B2RPV6	Mmrn1	Multimerin-1	30.1305	30.4304	30.2462	30.467	30.1733	30.2001	30.2971	30.375	0.25497	0.852651	-0.0571442	0.623432			17	18	18	21	15	20	19	16	17	18	18	21	15	20	19	16	17	18	18	21	15	20	19	16	4158753020	4905141200	3429191170	4366874600	3082470910	2459182340	3768215040	2412360960	1
B2RQC6	Cad	CAD protein	31.9154	31.8961	31.9201	32.0302	31.8593	31.8394	31.9165	31.9081	0.836523	0.531447	-0.0596132	1.67125			106	101	100	100	105	98	100	91	106	101	100	100	105	98	100	91	106	101	100	100	105	98	100	91	15677971500	15346829300	15281970200	18176151600	14796062700	15084742700	16341105700	15686656000	1
B2RR83	Ythdc2	3'-5' RNA helicase YTHDC2	29.2953	29.3295	29.3637	29.3895	29.4857	29.3758	29.4389	29.4726	1.66812	0.2787	0.0987525	-3.08692			11	10	13	13	13	13	14	13	11	10	13	13	13	13	14	13	11	10	13	13	13	13	14	13	1456308860	1839769730	1511840770	1513340030	1252241540	1490447490	1908032130	1595288830	1
B2RRD7	Brpf1	Peregrin	30.1351	30.0176	29.9942	29.9443	29.9626	29.9838	29.9476	30.1459	0.0752184	0.956905	-0.0128193	0.209524			16	15	17	18	14	16	16	11	16	15	17	18	14	16	16	11	16	15	17	18	14	16	16	11	2628448260	2918284800	3377887490	3610696190	2727727870	2795507460	3562418430	2674899710	1
B2RRE7	Otud4	OTU domain-containing protein 4	29.438	29.41	29.354	29.4671	29.3901	29.4277	29.3376	29.3158	0.685173	0.611601	-0.0495191	1.41627			19	17	17	17	14	14	18	13	19	17	17	17	14	14	18	13	19	17	17	17	14	14	18	13	2377911550	2610477060	2351155200	2748450050	2079966590	2211363840	2834406140	1442677120	1
B2RUJ5	Apba1	Amyloid-beta A4 precursor protein-binding family A member 1	27.7351	28.5324	27.9188	27.9964	28.1794	28.3749	28.1211	28.2723	0.482832	0.713612	0.191245	-1.06229			4	4	4	3	5	5	4	3	4	4	4	3	5	5	4	3	4	4	4	3	5	5	4	3	361540576	651625980	395262464	420885184	478291264	557410560	459260352	614311360	1
B2RUP2	Unc13d	Protein unc-13 homolog D	29.3485	29.3648	29.3971	29.2541	29.4814	29.3743	29.2994	29.5253	0.629947	0.640766	0.0789361	-1.32162			18	17	25	22	17	17	25	24	18	17	25	22	17	17	25	24	18	17	25	22	17	17	25	24	2499407870	2086967810	1993416190	2640644350	2116417280	2537944580	2630792700	3041643780	1
B2RUR8	Otud7b	OTU domain-containing protein 7B	29.7513	29.6743	29.7142	29.9612	29.2028	29.7831	29.8122	29.4567	0.638559	0.636833	-0.211564	1.33645			9	12	11	9	11	10	12	8	9	12	11	9	11	10	12	8	9	12	11	9	11	10	12	8	1515477500	2049235580	2494629890	2740863740	1293734780	1499265280	2226022140	900328000	1
B2RWS6	Ep300	Histone acetyltransferase p300	27.1436	27.1558	27.4762	27.3919	27.161	27.2616	27.1987	27.3035	0.280262	0.840499	-0.0606208	0.675555			9	8	13	13	12	10	13	11	9	8	13	13	12	10	13	11	14	14	19	19	18	15	17	17	446416192	370261824	1026711620	1031799300	768495940	390846304	551433470	347026464	1
B2RX12	Abcc3	ATP-binding cassette sub-family C member 3	29.6045	29.7954	29.5604	29.603	29.4557	29.6862	29.8273	29.7279	0.133401	0.922662	0.0334625	-0.353885			13	16	15	16	16	14	23	21	11	14	14	14	14	13	21	19	15	18	17	18	18	16	25	23	2148194050	2520332540	1909381250	2027687170	1844359810	2311969540	2420324350	2535873020	1
B2RX14	Tut4	Terminal uridylyltransferase 4	30.7863	30.7143	30.7568	30.6432	30.6354	30.6629	30.8886	30.7677	0.074124	0.957219	0.0135121	-0.206682			25	29	28	22	27	23	26	21	24	28	26	21	26	21	26	21	25	29	28	22	27	23	26	21	4515179000	6914051100	4552324100	4076528130	4138420990	4039519490	5532440600	3840616190	1
B2RXC1	Trappc11	Trafficking protein particle complex subunit 11	30.1496	29.96	29.9579	29.6341	29.8716	29.7897	29.9631	29.8308	0.217501	0.874827	-0.0616002	0.54402			14	15	15	12	11	11	15	14	14	15	15	12	11	11	15	14	14	15	15	12	11	11	15	14	2381882620	1898328190	2465193470	1759793920	1475767680	1800814210	2027353090	1441192060	1
B2RXR6	Ankrd44	Serine/threonine-protein phosphatase 6 regulatory ankyrin repeat subunit B	31.3757	31.3633	31.3628	31.2105	31.3932	31.3479	31.4902	31.2785	0.359841	0.793358	0.0493836	-0.833124			42	35	42	33	35	36	40	27	42	35	42	33	35	36	40	27	42	35	42	33	35	36	40	27	5750458400	7154957800	8077060600	7367105500	6133954600	6734120400	7342216700	4895167000	1
B2RXS4	Plxnb2	Plexin-B2	30.0033	30.1255	29.9936	29.9947	30.0878	30.0989	30.267	30.2241	1.35564	0.3737	0.140169	-2.53982			33	36	31	27	36	32	37	34	33	36	31	27	36	32	37	34	33	36	31	27	36	32	37	34	4106593020	4567607300	3870494980	4330737200	3464738560	4177654780	5737065000	4132193540	1
B2RY04	Dock5	Dedicator of cytokinesis protein 5	29.3804	29.7586	29.3942	29.3453	29.4596	29.6356	29.669	29.5476	0.451805	0.730012	0.108324	-1.00579			14	16	19	16	16	14	20	17	14	16	19	16	16	14	20	17	14	16	19	16	16	14	20	17	1615968130	2507285250	2447969540	2092620290	1929242750	1946285700	2467652860	1639904770	1
B2RY56	Rbm25	RNA-binding protein 25	32.19	32.156	32.0981	32.0473	32.071	32.0147	31.9627	32.0401	1.38279	0.362011	-0.10073	2.58626			49	48	51	49	45	46	50	43	49	48	51	49	45	46	50	43	49	48	51	49	45	46	50	43	15604881400	18616303600	13784739800	13017254900	12249407500	10683690000	10694259700	11786385400	1
B7ZMP1	Xpnpep3	Xaa-Pro aminopeptidase 3	28.388	28.3851	28.4497	28.1467	28.5125	28.4436	28.5524	28.3376	0.709282	0.598182	0.119173	-1.45727			5	12	7	8	12	8	13	10	5	12	7	8	12	8	13	10	5	12	7	8	12	8	13	10	1099734400	1220391040	1023917380	818609790	1212869500	1009984130	1326868220	936876990	1
B8JK39	Itga9	Integrin alpha-9	30.1007	30.2025	30.1191	30.1039	30.051	30.0349	30.1663	30.1372	0.369931	0.786656	-0.0341868	0.852506			25	22	24	21	21	25	26	22	25	22	24	21	21	25	26	22	25	22	24	21	21	25	26	22	3037984510	2951908350	3446998780	2634482940	2191804160	2897333760	3223422460	2543797760	1
B8ZXI1	Qtrt2	Queuine tRNA-ribosyltransferase accessory subunit 2	28.7147	28.3383	28.1564	28.2282	28.4211	28.5633	28.6694	28.5704	0.713429	0.596097	0.196647	-1.4643			5	7	8	6	8	5	6	6	5	7	8	6	8	5	6	6	5	7	8	6	8	5	6	6	750271170	682935170	849872060	697487100	538862780	655045440	955649470	578514560	1
B9EJ80	Pdzd8	PDZ domain-containing protein 8	29.2367	29.3869	29.237	29.0231	29.1664	29.3056	29.3191	29.3847	0.358937	0.793128	0.0729842	-0.831382			6	12	13	10	10	10	12	13	6	12	13	10	10	10	12	13	6	12	13	10	10	10	12	13	1279909500	1563560190	1124401920	1035016190	939103870	1499318140	1882593540	1651775360	1
B9EJ86	Osbpl8	Oxysterol-binding protein-related protein 8	30.1359	30.1966	30.3283	30.1609	29.7426	30.0661	30.1628	29.991	1.12914	0.425457	-0.214788	2.15803			23	26	32	34	23	23	24	24	19	22	28	28	20	19	21	19	23	26	32	34	23	23	24	24	5010352600	5730002400	7755053600	6728439300	3659953920	5302848000	6565140500	3850933760	1
B9EJR8	Dnaaf5	Dynein axonemal assembly factor 5	26.4438	26.7891	26.4679	26.3929	26.6184	26.5385	26.0741	26.6121	0.151422	0.913344	-0.0626831	0.396245			2	3	2	1	3	2	1	4	2	3	2	1	3	2	1	4	2	3	2	1	3	2	1	4	172071424	263964272	112137968	112682728	199328288	138249824	180327504	248452800	1
B9EKI3	Tmf1	TATA element modulatory factor	29.1975	29.2797	29.2328	29.3466	29.3193	29.3948	29.1608	29.3858	0.347941	0.801421	0.0510449	-0.81011			15	15	15	13	18	14	14	17	15	15	15	13	18	14	14	17	15	15	15	13	18	14	14	17	1684392830	1886233980	2694896640	2494816260	2089145730	1982492670	2343553020	1797579390	1
C0HK79	Arxes1	Adipocyte-related X-chromosome expressed sequence 1	27.6626	27.6544	24.4389	26.9313	27.7169	27.6206	27.6721	27.8043	0.645831	0.631933	1.03166	-1.34896			1	3	0	1	3	2	1	2	0	0	0	0	0	0	0	0	1	3	0	1	3	2	1	2	317869280	317578048	146819296	176705440	323591456	307622976	308706816	349778688	0.9984
C0HKD8	Mfap1a	Microfibrillar-associated protein 1A	31.4037	31.5006	31.2789	31.4974	31.3873	31.3481	31.4559	31.2205	0.413281	0.75515	-0.0671797	0.934489			16	17	13	12	17	17	16	14	0	0	0	0	0	0	0	0	16	17	13	12	17	17	16	14	5376437800	8851846100	4489495600	4600412700	6013888000	4902764000	5262084100	5516570600	1
C0HKG5	Rnaset2a	Ribonuclease T2-A	27.4302	27.7541	27.6534	27.3005	27.6026	27.1674	27.0935	27.2819	0.80986	0.54484	-0.248203	1.62667			5	6	7	6	9	5	6	8	0	0	0	0	0	0	0	0	5	6	7	6	9	5	6	8	332010784	451353664	435023808	308858688	528455200	345649312	383915840	518703520	1
D0QMC3	Mndal	Myeloid cell nuclear differentiation antigen-like protein	33.6552	33.5347	33.8133	33.6161	33.27	33.7941	33.0879	33.7845	0.395705	0.765753	-0.170686	0.90149			20	20	15	15	16	20	19	19	9	10	6	5	8	10	9	9	25	25	18	16	20	23	25	26	13244705800	11853799400	13126282200	15499384800	11679188000	14432351200	11096173600	16096580600	1
D3YXG0	Hmcn1	Hemicentin-1	27.948	27.8831	28.1391	27.7254	28.2803	28.1009	28.1984	27.9185	0.873994	0.51521	0.200647	-1.73374			9	5	7	10	14	8	8	10	9	5	7	10	14	8	8	10	9	5	7	10	14	8	8	10	528094720	611336510	821336130	621415680	964213890	572243460	392455936	581677890	1
D3YXK1	Samd1	Sterile alpha motif domain-containing protein 1	26.6645	26.8371	26.5278	26.6851	26.5204	26.7749	26.7103	26.6961	0.0130811	0.993921	-0.00323772	0.0387737			2	3	4	3	4	4	4	5	2	3	4	3	4	4	4	5	2	3	4	3	4	4	4	5	202840848	217035776	179744880	197616480	176173488	448905024	192262272	201439280	1
D3YXK2	Safb	Scaffold attachment factor B1	32.4368	32.3013	32.3433	32.4016	32.3526	32.4364	32.2735	32.2743	0.314189	0.81849	-0.0365324	0.74383			46	43	40	45	45	49	47	48	35	35	32	36	37	40	37	37	47	44	40	45	45	49	47	48	9241248800	9681764400	9788756000	11596500000	10773782500	14413465600	9405363200	8832195600	1
D3YZP9	Ccdc6	Coiled-coil domain-containing protein 6	29.6652	29.7689	29.405	29.5728	29.5833	29.6823	29.6922	29.7748	0.40867	0.758308	0.0801644	-0.925862			12	12	10	11	12	10	10	12	12	12	10	11	12	10	10	12	12	12	10	11	12	10	10	12	2102962940	2291697150	1689889280	1836784000	1316435710	2027681150	1966853500	2514695170	1
D3Z6Q9	Bin2	Bridging integrator 2	35.1955	35.1487	35.1934	35.2329	34.6384	35.2001	34.9614	35.0444	0.995276	0.481812	-0.231553	1.93533			58	71	62	71	62	70	65	58	52	64	55	64	55	63	59	51	58	71	62	71	62	70	65	58	59643048000	77733396000	52213268000	64045515000	43630969000	62616900000	46141809000	60725445000	1
D3Z7P3	Gls	Glutaminase kidney isoform, mitochondrial	29.7247	29.6275	29.8355	29.6543	29.4371	29.6302	29.6405	29.7944	0.437939	0.741029	-0.0849633	0.98028			13	13	14	12	11	12	10	11	12	12	13	11	10	11	9	10	13	13	14	12	11	12	10	11	1973697410	2056570620	1836273660	1428695170	1581906180	2093302530	1802482180	2351338750	1
D7PDD4	Mpig6b	Megakaryocyte and platelet inhibitory receptor G6b	28.2037	28.5855	28.2142	28.1847	28.2311	28.397	28.0803	28.5186	0.0244892	0.989755	0.00973988	-0.0716988			9	9	7	7	7	6	6	9	9	9	7	7	7	6	6	9	9	9	7	7	7	6	6	9	594623100	966812420	531736128	653683900	643297220	722236670	437420064	716222590	1
E1U8D0	Soga1	Protein SOGA1	28.8744	29.1035	29.3564	28.9006	28.8877	28.9998	29.2196	29.08	0.0312321	0.985484	-0.0119557	0.0907955			3	5	6	5	6	6	11	7	3	5	5	5	6	6	10	7	3	5	6	5	6	6	11	7	811091200	1075643010	1318305790	1124383740	982884100	999851520	1485178620	990878850	1
E2JF22	Piezo1	Piezo-type mechanosensitive ion channel component 1	26.9654	27.1621	26.6803	26.9942	27.067	27.1576	27.0806	26.9798	0.523333	0.689792	0.120765	-1.13497			6	11	3	4	3	6	6	8	6	11	3	4	3	6	6	8	6	11	3	4	3	6	6	8	370551488	634274050	490821440	316638112	622472450	382883840	376006944	360327296	1
E9PV24	Fga	Fibrinogen alpha chain	36.3586	36.4344	36.3022	36.4769	36.2183	36.1625	36.195	36.2829	2.06456	0.224324	-0.178333	3.83403			230	241	236	245	234	213	221	207	230	241	236	245	234	213	221	207	230	241	236	245	234	213	221	207	376069226000	532040548000	266527408000	336641294000	237511442000	197547147000	186882458000	305824137000	1
E9PVA8	Gcn1	eIF-2-alpha kinase activator GCN1	32.5108	32.6491	32.3882	32.3434	32.6282	32.5018	32.4467	32.7939	0.537795	0.682473	0.119746	-1.16065			59	74	63	63	74	63	55	79	59	74	63	63	74	63	55	79	59	74	63	63	74	63	55	79	24314765300	19816865800	15158524900	11732451300	16553444400	17243873300	8195869200	18916991000	1
E9PVD3	Dchs1	Protocadherin-16	28.4709	28.564	28.3001	28.332	28.5431	28.5689	28.5403	28.5799	1.19544	0.408975	0.141301	-2.26892			26	32	27	20	38	32	31	45	26	32	27	20	38	32	31	45	26	32	27	20	38	32	31	45	2149170690	2654987260	1619001090	1666825600	2489505280	2601551360	2777389570	2559550460	1
E9PVX6	Mki67	Proliferation marker protein Ki-67	31.5391	31.3728	31.5978	32.4473	31.136	31.3776	31.1726	31.1706	1.10978	0.430423	-0.525083	2.12576			94	92	105	174	84	88	78	75	94	92	105	174	84	88	78	75	94	92	105	174	84	88	78	75	20448063500	20733499400	17810608100	40721584000	13756768300	16615853100	16826848300	13847267300	1
E9PXF8	Sbf2	Myotubularin-related protein 13	27.1785	27.0532	27.0359	27.3661	27.4881	27.1161	27.4071	27.481	0.943586	0.495884	0.214668	-1.84949			3	4	3	3	6	3	6	4	3	4	3	3	6	3	6	4	3	4	3	3	6	3	6	4	408589632	517726976	179802752	308589952	505841600	186056048	256359040	517221824	1
E9PY46	Ift140	Intraflagellar transport protein 140 homolog	27.2516	27.4108	27.1785	27.0706	27.4618	27.385	27.3836	27.3947	1.28353	0.398628	0.178413	-2.41727			3	3	3	4	3	3	3	4	3	3	3	4	3	3	3	4	3	3	3	4	3	3	3	4	185592624	229078784	168983008	213204304	223463472	228018464	284287456	192768096	1
E9PYH6	Setd1a	Histone-lysine N-methyltransferase SETD1A	29.3007	29.2652	29.2341	29.2217	29.1826	29.3199	29.333	29.2884	0.275579	0.840955	0.0255752	-0.665986			18	16	17	15	21	19	17	14	18	15	17	15	20	17	17	14	18	16	17	15	21	19	17	14	1742939140	1897169540	1708459650	1745245570	1989412100	1980705920	2167427330	1590638590	1
E9PYK3	Parp4	Protein mono-ADP-ribosyltransferase PARP4	27.9797	27.9576	28.1208	28.0008	28.2616	28.0222	28.1331	28.0384	0.736052	0.584743	0.0991211	-1.50259			13	12	14	13	20	17	17	10	13	12	14	13	20	17	17	10	13	12	14	13	20	17	17	10	1309208060	1228260610	1921178620	1439614460	1721687420	1542840700	2032539780	1128316800	1
E9PYL2	Prr12	Proline-rich protein 12	29.6903	30.1547	29.476	29.7243	29.8395	30.0786	29.7255	30.0509	0.437739	0.741126	0.162283	-0.97991			9	8	6	6	8	10	9	7	9	8	6	6	8	10	9	7	9	8	6	6	8	10	9	7	752615100	2091883390	1047456260	2623793150	2768258050	1605194370	1787239040	836681340	1
E9PZJ8	Ascc3	Activating signal cointegrator 1 complex subunit 3	28.4255	28.4264	28.1899	28.1276	28.1721	28.3608	28.4018	28.3746	0.140845	0.916782	0.0349703	-0.371505			18	18	20	18	17	14	14	16	18	18	20	18	17	14	14	16	19	19	21	19	18	14	15	17	2124411900	2585725950	1873118210	1608373630	1915566980	2011208190	2150264320	2050205180	1
E9PZM4	Chd2	Chromodomain-helicase-DNA-binding protein 2	30.357	30.3949	30.4225	30.284	30.2388	30.342	30.3365	30.1232	0.886698	0.508553	-0.104491	1.7549			32	37	43	35	41	34	36	36	31	35	40	33	38	33	35	35	32	37	43	35	41	34	36	36	4559923200	5188094000	6399787000	6497095200	4523851300	4515324900	4929721300	4316376600	1
E9Q137	Tex264	Testis-expressed protein 264 homolog	29.2098	29.5312	29.3026	29.3418	29.1291	29.329	29.3407	29.4235	0.171807	0.902839	-0.0407577	0.443021			15	12	15	13	13	14	15	11	15	12	15	13	13	14	15	11	15	12	15	13	13	14	15	11	1419672960	1476393730	1086225920	1223925250	991164860	908539390	1377267710	1213270400	1
E9Q1P8	Irf2bp2	Interferon regulatory factor 2-binding protein 2	28.3001	28.2961	28.0006	27.9455	27.7733	28.0767	27.9404	27.8781	0.985602	0.482459	-0.21841	1.91927			12	12	12	9	5	9	8	7	12	11	12	9	5	8	8	7	12	12	12	9	5	9	8	7	958073470	976024830	868834430	722827070	613297980	898873470	772003330	738482620	1
E9Q236	Abcc4	ATP-binding cassette sub-family C member 4	28.8474	29.1211	28.7265	28.951	29.0215	28.9332	28.8097	28.9451	0.0595603	0.963143	0.0158858	-0.168342			11	10	9	8	10	8	12	11	9	8	7	6	8	6	10	9	13	12	10	10	12	9	14	13	1135190020	968818620	846644740	973970620	838576320	1118399620	1297601020	1085058560	1
E9Q286	Ice1	Little elongation complex subunit 1	28.4919	28.4319	28.6167	28.6123	28.7989	28.6313	28.8158	28.9302	1.80386	0.266846	0.255887	-3.33501			1	7	3	2	4	1	3	3	1	7	3	2	4	1	3	3	1	7	3	2	4	1	3	3	540662720	834738940	591021630	608962110	1114260220	770270340	937122750	1094123010	1
E9Q2M9	Wdfy4	WD repeat- and FYVE domain-containing protein 4	32.1291	32.1403	32.0657	31.9438	32.3108	32.2958	32.348	32.4127	2.7066	0.108051	0.272059	-5.22579			118	123	118	112	140	138	125	148	118	123	118	112	140	138	125	148	118	123	118	112	140	138	125	148	23307472900	29774442500	21062070300	19332599800	27097333800	28949588000	25144186900	30241488900	1
E9Q2Z1	Cecr2	Cat eye syndrome critical region protein 2 homolog	26.9366	26.6262	25.9936	26.4723	27.1249	27.1458	27.3606	27.241	1.88576	0.251142	0.710873	-3.48839			1	2	2	6	3	3	2	3	1	2	2	6	3	3	2	3	1	2	2	6	3	3	2	3	311505408	522888544	50758736	338047104	373395264	280688608	361178112	333826816	1
E9Q309	Cep350	Centrosome-associated protein 350	29.9161	29.9898	30.0087	30.0166	29.951	30.0296	29.9407	29.9643	0.142446	0.916174	-0.0114155	0.375271			18	28	23	24	19	19	24	18	18	28	23	24	19	19	24	18	18	28	23	24	19	19	24	18	1855406080	2358383620	5417738800	2319027970	2507397120	5196552200	2259217920	1606039040	1
E9Q394	Akap13	A-kinase anchor protein 13	30.1161	30.1636	30.0827	30.0603	30.0665	30.0335	30.1897	30.0394	0.218098	0.874861	-0.023375	0.545308			53	52	54	55	61	52	57	56	53	52	54	55	61	52	57	56	54	53	55	56	62	53	58	56	5947783700	6994791400	5982996500	6221307900	6092698100	6073307600	6876866600	6146741800	1
E9Q3C1	C2cd2	C2 domain-containing protein 2	26.12	26.5095	27.0365	25.4725	25.589	26.0033	25.6747	26.7518	0.273885	0.842467	-0.279939	0.662516			0	0	0	1	0	0	0	2	0	0	0	1	0	0	0	2	0	0	0	1	0	0	0	2	58395596	155751728	34634328	31371704	40275960	112453856	89183392	196225888	0.9928
E9Q3L2	Pi4ka	Phosphatidylinositol 4-kinase alpha	31.1668	31.2275	31.1298	31.1073	31.3148	31.0857	31.2138	31.2701	0.518398	0.694223	0.0632391	-1.12617			32	36	32	26	31	33	32	38	32	36	32	26	31	33	32	38	32	36	32	26	31	33	32	38	2682667520	14732880900	1795889150	14244928500	12270397400	2759329790	7535137300	3003002880	1
E9Q414	Apob	Apolipoprotein B-100	29.7225	29.8453	29.4769	29.5732	29.7912	29.7635	29.6658	29.8311	0.574032	0.666885	0.108395	-1.22447			15	19	14	13	17	19	16	19	15	19	14	13	17	19	16	19	15	19	14	13	17	19	16	19	1863778560	2280266500	2454365950	1556359300	14231328800	14335135700	2236472830	2126481020	1
E9Q4F7	Ankrd11	Ankyrin repeat domain-containing protein 11	27.9105	28.176	27.8888	27.7776	27.9046	28.1632	28.0636	28.1223	0.577686	0.666184	0.125217	-1.23086			8	8	9	7	6	9	6	6	8	8	9	7	6	9	6	6	8	8	9	7	6	9	6	6	757706750	1045116160	834308100	763155010	981521410	1201879300	918072320	923455100	1
E9Q4N7	Arid1b	AT-rich interactive domain-containing protein 1B	31.3572	31.467	31.4227	31.3619	31.2922	31.3324	31.4262	31.3932	0.466368	0.721062	-0.0411906	1.0324			32	36	38	35	32	30	34	28	32	35	38	35	32	29	34	27	32	36	38	35	32	30	34	28	8125405700	11424625700	6205883400	5064956900	6957229100	5578793500	5534193700	6772345300	1
E9Q4P1	Wdfy1	WD repeat and FYVE domain-containing protein 1	26.4801	27.1397	26.2471	27.3045	25.7552	25.726	25.0467	25.3293	2.31304	0.186435	-1.3286	4.3422			3	8	4	10	0	0	0	0	3	8	4	10	0	0	0	0	3	8	4	10	0	0	0	0	297029536	538624640	161358416	592522500	0	0	0	0	1
E9Q555	Rnf213	E3 ubiquitin-protein ligase RNF213	30.2041	30.1517	30.2027	30.2153	30.1252	30.1204	30.1423	30.2304	0.631141	0.640505	-0.0388761	1.32367			104	109	112	111	107	107	111	94	104	109	112	111	107	107	111	94	104	109	112	111	107	107	111	94	13348251600	13773329400	15145224200	13184198700	12737097700	12831192100	13540096000	12253434900	1
E9Q557	Dsp	Desmoplakin	27.1226	28.0072	27.9765	29.8224	27.3583	27.7251	27.7014	27.9859	0.408615	0.758198	-0.539473	0.925759			3	8	9	33	6	7	7	10	3	8	9	33	6	7	7	10	3	8	9	33	6	7	7	10	366622464	1058056380	1214452990	7019609600	586726140	652853180	810031040	964889090	1
E9Q5C9	Nolc1	Nucleolar and coiled-body phosphoprotein 1	29.0448	29.1125	29.0835	28.9919	28.4316	28.9742	28.4725	28.9718	1.19083	0.409025	-0.345651	2.2612			12	11	16	13	13	10	11	12	12	11	16	13	13	10	11	12	12	11	16	13	13	10	11	12	1083585280	1000637310	1446206850	1308403070	906677310	1022951040	745701630	1030484030	1
E9Q5F9	Setd2	Histone-lysine N-methyltransferase SETD2	30.2221	30.295	30.3898	30.2099	30.3296	30.3963	30.1678	30.4668	0.342691	0.80469	0.0608983	-0.799899			19	21	15	19	19	18	17	13	19	21	15	19	19	18	17	13	19	21	15	19	19	18	17	13	2860515840	3035337980	3159643140	3831942910	2845285890	2748069890	3122432000	2430177020	1
E9Q5G3	Kif23	Kinesin-like protein KIF23	27.9079	27.87	27.8391	29.2006	27.622	25.9759	27.4573	25.6967	1.35528	0.372946	-1.5164	2.5392			3	1	3	6	0	1	0	0	3	1	3	6	0	1	0	0	3	1	3	6	0	1	0	0	296234592	284907232	285192416	968326660	240623136	217698960	208551520	0	1
E9Q5K9	Ythdc1	YTH domain-containing protein 1	30.2262	30.2173	30.3148	30.4004	29.8805	30.0469	30.126	30.019	2.17943	0.199782	-0.271576	4.06466			21	23	29	26	27	18	23	18	21	23	29	26	27	18	23	18	21	23	29	26	27	18	23	18	2841566980	3210658560	3112491780	4150023940	2305192450	2892370940	3269370620	2293503230	1
E9Q634	Myo1e	Unconventional myosin-Ie	31.9438	31.9708	31.9772	31.9649	32.0682	31.9111	32.0742	31.9014	0.201356	0.886388	0.0245438	-0.508897			50	49	49	49	51	53	54	51	50	49	49	49	51	53	54	51	53	53	52	53	54	57	56	55	10973663200	11366298600	11373943800	12073161700	12553090000	11529568300	11491332100	11560869900	1
E9Q6J5	Bod1l	Biorientation of chromosomes in cell division protein 1-like 1	29.1808	29.1549	29.1566	29.3285	29.1491	29.1446	29.2579	29.0772	0.373444	0.784629	-0.0480151	0.859226			19	19	21	22	21	18	18	18	18	18	20	21	20	18	17	18	19	19	21	22	21	18	18	18	1968643970	2436733440	2178861310	2171762430	1917236610	1688166780	2164019710	1244477820	1
E9Q6P5	Ttc7b	Tetratricopeptide repeat protein 7B	27.8532	28.0497	27.7807	27.5449	27.7588	27.8307	27.7016	28.1237	0.124286	0.927504	0.0465665	-0.332073			4	6	3	3	4	5	4	5	4	6	3	3	4	5	4	5	4	6	3	3	4	5	4	5	371832320	486466496	310183872	282884160	416743840	480052160	392636416	501903232	1
E9Q735	Ube4a	Ubiquitin conjugation factor E4 A	29.7333	29.8374	29.7526	29.7625	30.0549	29.8913	29.9929	29.6409	0.625759	0.643002	0.123527	-1.31439			14	17	13	14	16	18	14	16	14	17	13	14	16	18	14	16	14	17	13	14	16	18	14	16	1309265020	2468070140	2351148540	2338523900	2083614980	1709249920	2308284160	1226602750	1
E9Q784	Zc3h13	Zinc finger CCCH domain-containing protein 13	29.2246	29.2676	29.129	29.1397	29.0746	29.3017	29.0371	29.324	0.024593	0.989791	-0.00589561	0.0719947			20	24	24	24	23	25	25	20	20	24	24	24	23	25	25	20	20	24	24	24	23	25	25	20	2232519680	3254097660	2531434240	2715344380	2598536450	2885017600	2668891140	2149547010	1
E9Q7D5	Arhgef5	Rho guanine nucleotide exchange factor 5	24.7692	25.6396	28.1679	28.0187	28.5707	28.4467	28.5629	25.2827	0.398132	0.765148	1.0669	-0.906066			1	1	1	2	1	0	1	2	1	1	1	2	1	0	1	1	1	1	1	2	1	0	1	2	82235000	88117560	166840944	10096925700	128305336	204220192	305625376	92529960	1
E9Q7E2	Arid2	AT-rich interactive domain-containing protein 2	28.778	28.7925	28.8225	28.7582	28.5566	28.2704	28.8094	28.02	1.13825	0.420836	-0.373685	2.17325			13	14	14	17	12	12	13	11	13	14	14	17	12	12	13	11	13	14	14	17	12	12	13	11	1581788800	1662962430	1583383550	1711764480	1556598910	1193236480	1635237630	1087202300	1
E9Q7F2	Rnf169	E3 ubiquitin-protein ligase RNF169	28.983	29.1267	29.0069	29.1134	29.1474	29.1413	29.1679	28.8329	0.0598286	0.963097	0.014874	-0.169057			12	10	10	9	13	10	11	12	12	10	10	9	13	10	11	12	12	10	10	9	13	10	11	12	1023418300	1367418240	1169988100	1481093890	1262018050	1175986430	1747191300	1304231170	1
E9Q7G0	Numa1	Nuclear mitotic apparatus protein 1	31.7785	31.8821	31.7857	31.772	31.7526	31.7133	31.7707	31.7082	1.19721	0.410577	-0.0683966	2.27189			135	149	154	138	149	132	155	120	135	149	154	138	149	132	155	120	135	149	154	138	149	132	155	120	22174466000	24762286100	28746954800	26538520600	23464110100	21986822100	22586796000	20135753700	1
E9Q7X6	Heg1	Protein HEG homolog 1	25.3968	25.3705	25.4163	25.1017	25.3124	25.5523	25.081	24.8958	0.288348	0.833188	-0.110935	0.69199			1	1	1	0	3	2	2	1	1	1	1	0	3	2	2	1	1	1	1	0	3	2	2	1	45605956	112216264	64308104	89452560	96022016	71082000	51735124	41628900	1
E9Q8D0	Dnajc21	DnaJ homolog subfamily C member 21	28.9809	29.2918	28.4379	29.115	28.6018	28.7394	29.1208	29.0528	0.131672	0.922791	-0.0776916	0.349769			5	4	3	5	4	3	3	4	5	4	3	5	4	3	3	4	5	4	3	5	4	3	3	4	667500420	865232000	367620640	685532860	406508416	567836800	764327940	725660800	1
E9Q8I9	Fry	Protein furry homolog	28.1552	28.2715	28.0831	28.0435	28.2009	28.3075	28.221	28.1093	0.507104	0.701924	0.0713167	-1.10598			6	10	7	9	12	8	9	11	6	10	7	9	12	8	9	11	6	10	7	9	12	8	9	11	811762430	1069865090	754057980	618969340	1392945790	948142400	1149999870	1119835520	1
E9Q912	Rap1gds1	Rap1 GTPase-GDP dissociation stimulator 1	27.9208	27.9649	27.9724	27.505	27.943	27.9322	27.4044	27.9587	0.0630341	0.960763	-0.0312295	0.177575			11	13	10	11	11	11	11	10	11	13	10	11	11	11	11	10	11	13	10	11	11	11	11	10	579288770	979446720	535340736	559320260	586863550	585333630	553176960	390937408	1
E9QAM5	Helz2	Helicase with zinc finger domain 2	29.7372	29.6383	29.6124	29.6048	29.6718	29.6561	29.8773	29.7579	0.773053	0.563029	0.0926228	-1.56493			40	37	36	34	43	30	37	29	40	37	36	34	43	30	37	29	40	37	36	34	43	30	37	29	4820262900	5264846300	4093641470	5380617200	4437682200	4631414300	5652570600	3335389700	1
E9QAT4	Sec16a	Protein transport protein Sec16A	29.5711	29.6276	29.5918	29.5888	29.444	29.6044	29.7981	29.714	0.236948	0.863044	0.0453167	-0.585584			22	27	33	24	30	32	29	30	22	27	33	24	30	32	29	30	22	27	33	24	30	32	29	30	2824454660	2617306110	2411538690	2407535620	2087258500	2192624130	2427366400	2847564030	1
F2Z472	Svs3a	Seminal vesicle secretory protein 3A	25.1609	29.4864	26.3365	30.2947	32.0928	29.197	35.9975	30.6867	1.14598	0.419621	4.17388	-2.18615			0	4	0	4	11	4	37	7	0	4	0	4	11	4	37	7	0	4	0	4	11	4	37	7	0	1130079230	0	1425239420	5298050000	614748420	72390124000	1862914430	1
F6ZDS4	Tpr	Nucleoprotein TPR	32.2815	32.2511	32.3245	32.3358	32.1256	32.1623	32.1963	32.2522	1.85488	0.259177	-0.114138	3.4302			144	144	150	140	156	144	138	123	144	144	150	140	156	144	138	123	144	144	150	140	156	144	138	123	23299475500	24717285400	25683537900	27916900400	20846395400	23596515300	23305248800	22067589100	1
F7BJB9	Morc3	MORC family CW-type zinc finger protein 3	28.2149	28.2039	28.2421	28.0606	28.1433	28.2105	28.2385	28.034	0.148652	0.913683	-0.0238023	0.389798			13	16	15	14	13	18	15	18	13	16	15	14	13	18	15	18	13	16	15	14	13	18	15	18	1290250620	1290435580	1251098750	705908800	1138148990	1527714050	1263845380	1300361730	1
F8VPQ2	Arid4a	AT-rich interactive domain-containing protein 4A	30.8803	30.7925	30.9827	30.9467	30.745	30.7452	30.8243	30.9688	0.551663	0.674765	-0.0797477	1.18516			26	22	18	20	22	25	20	26	26	22	18	20	22	25	20	26	26	22	18	20	22	25	20	26	3508322300	3314387200	4190661890	4092028160	3429368060	3053918720	3136903680	3065306370	1
F8VPU2	Farp1	FERM, ARHGEF and pleckstrin domain-containing protein 1	26.6995	26.903	26.6148	26.7762	26.9502	26.6632	27.0737	26.8804	0.651806	0.627759	0.143534	-1.35922			5	6	6	3	5	5	5	6	4	4	5	2	4	4	4	5	5	6	6	3	5	5	5	6	297396032	340515424	315116832	323564608	351029664	288776960	407034912	322807392	1
F8VPZ9	Bicra	BRD4-interacting chromatin-remodeling complex-associated protein	26.9274	27.1593	25.9867	26.6769	27.1231	27.1107	27.1084	27.4961	0.989871	0.483413	0.521977	-1.92636			6	4	1	1	4	3	2	2	5	3	0	0	3	2	1	1	8	6	3	2	6	5	4	4	462031840	396802496	12832905	55543076	308799104	110541696	85094344	691211010	1
F8VQB6	Myo10	Unconventional myosin-X	27.4574	27.3981	27.0239	27.2419	27.2447	27.2882	27.3593	26.9554	0.206939	0.883443	-0.0684195	0.52111			7	8	5	9	2	8	9	5	7	8	5	9	2	8	9	5	7	8	5	9	2	8	9	5	770200260	794561730	447280992	796485700	608587650	799681860	820692290	567318140	1
G3X987	Gimap9	GTPase IMAP family member 9	30.7441	31.2658	30.5941	30.4939	30.9093	30.6612	30.6279	30.8574	0.0192598	0.992176	-0.0105138	0.0567046			10	13	9	9	11	9	11	11	10	13	9	9	11	9	11	11	10	13	9	9	11	9	11	11	2142026750	2483714820	2027992830	2106887170	2160560640	2122050690	1809829630	2375622660	1
G3X9C2	Nccrp1	F-box only protein 50	24.7916	24.5198	24.3141	24.5288	23.6833	26.1568	24.5334	23.5937	0.026613	0.988273	-0.0468011	0.0777419			0	1	2	1	2	2	4	2	0	1	2	1	2	2	4	2	0	1	2	1	2	2	4	2	0	11394257	14148118	11399087	27272588	0	44687356	25945038	1
G3X9G7	Zfp809	Zinc finger protein 809	28.2778	28.4862	25.1641	28.5329	28.3331	28.4305	28.3672	27.8192	0.316731	0.817813	0.622287	-0.748877			3	2	2	4	3	3	4	2	3	2	2	4	3	3	4	2	3	2	2	4	3	3	4	2	284592640	395079872	666693890	989529790	564148290	344971008	482675040	182700864	1
G3X9J0	Sipa1l3	Signal-induced proliferation-associated 1-like protein 3	26.2688	26.4039	28.1077	28.0202	27.8185	28.2951	28.7769	28.6172	1.13544	0.421341	1.17677	-2.16856			2	1	4	1	3	0	3	1	2	1	4	1	3	0	3	1	2	1	4	1	3	0	3	1	253781168	273085024	356769856	362202688	294349792	458409408	758595330	642331900	0.9996
G3X9K3	Arfgef1	Brefeldin A-inhibited guanine nucleotide-exchange protein 1	28.3218	28.4578	28.1582	28.3848	28.2372	28.2368	28.3088	28.219	0.559553	0.672479	-0.0802021	1.19906			10	11	10	9	8	7	7	12	10	11	10	9	8	7	7	12	23	27	23	22	23	22	21	28	1116591100	1129132670	511264096	954145730	916462720	515445504	704877310	1052308100	1
G5E829	Atp2b1	Plasma membrane calcium-transporting ATPase 1	32.4662	32.765	32.5848	32.6203	32.6291	32.5412	32.52	32.5422	0.32736	0.810423	-0.0509176	0.769878			39	46	44	45	46	35	43	36	34	39	39	38	40	28	36	32	39	46	44	45	46	35	43	36	11844720600	17862539300	8960004100	10334472200	9677345800	8922033200	9305082900	10251038700	1
G5E870	Trip12	E3 ubiquitin-protein ligase TRIP12	30.6331	30.5707	30.5225	30.4709	30.4341	30.5409	30.4383	30.6583	0.195688	0.889337	-0.0313826	0.496428			56	59	65	59	59	50	66	56	56	59	65	59	59	50	66	56	56	59	65	59	59	50	66	56	8786418700	8147394000	10056871900	8788125700	7729190900	6853575200	8089470500	7611390000	1
G5E897	Poglut3	Protein O-glucosyltransferase 3	27.4773	27.4804	27.462	27.387	27.573	27.3954	27.6754	27.653	0.928055	0.499874	0.122552	-1.82368			10	12	7	10	10	10	10	11	10	12	7	10	10	10	10	11	10	12	7	10	10	10	10	11	507788608	526160896	447022784	537080580	646100030	480744288	632864380	681065090	1
G5E8B9	Zbtb11	Zinc finger and BTB domain-containing protein 11	24.2649	28.2207	27.8218	27.5315	27.6345	27.7965	27.8155	25.7404	0.101426	0.940174	0.287028	-0.276115			1	3	3	2	5	1	5	0	1	3	3	2	5	1	5	0	1	3	3	2	5	1	5	0	101661608	501224384	341946048	206107008	434947744	119643000	1135013760	85974200	1
G5E8K5	Ank3	Ankyrin-3	27.5807	27.8929	27.6748	27.5988	27.6753	27.7417	27.7808	27.7701	0.307807	0.819473	0.055192	-0.731121			12	16	11	13	15	11	15	12	12	15	11	13	15	10	15	11	16	19	13	17	19	15	18	17	898379900	939162300	940205310	825300670	947991300	1120069250	940966530	973672320	1
G5E8P0	Tubgcp6	Gamma-tubulin complex component 6	28.0229	28.3429	28.172	28.2136	27.9942	28.2124	27.8811	28.222	0.4676	0.720303	-0.110431	1.03465			5	4	5	5	4	6	4	4	5	4	5	5	4	6	4	4	5	4	5	5	4	6	4	4	475874208	827976770	1047491650	741136640	596780540	688027900	522868160	527158176	1
G5E8P1	Brd1	Bromodomain-containing protein 1	27.0458	27.037	27.1173	27.0628	26.8708	26.9885	26.9813	26.9896	1.71417	0.276062	-0.108194	3.17027			8	9	10	7	6	10	7	6	8	9	10	7	6	10	7	6	8	9	10	7	6	10	7	6	435877312	443320992	485622944	480726528	271969888	691372540	586892990	263371184	1
G5E8V9	Arfip1	Arfaptin-1	27.7382	27.6824	27.766	27.6553	27.796	27.8753	27.6742	27.8419	0.85466	0.523254	0.0863457	-1.70152			8	8	11	13	8	10	9	8	8	8	11	13	8	10	9	8	8	8	11	13	8	10	9	8	338134240	321221984	1520457470	1359683710	654120000	397834752	549174340	384934656	1
O08528	Hk2	Hexokinase-2	27.4246	27.3925	27.249	27.2797	27.3368	27.294	27.417	27.432	0.254683	0.852972	0.033494	-0.622834			10	9	9	8	10	11	10	9	10	9	9	8	10	11	10	9	19	20	17	18	19	18	21	20	552834560	556215100	858497660	330377952	514710784	569567680	527932384	400112256	1
O08529	Capn2	Calpain-2 catalytic subunit	33.5768	33.8352	33.5866	33.6435	33.7623	33.7577	33.9382	33.7058	0.829956	0.532556	0.130483	-1.66028			55	62	52	57	63	59	68	54	55	62	52	57	63	59	68	54	55	62	52	57	63	59	68	54	27551905800	34608132000	30387507200	29782976500	30685141000	32355465200	36258263000	26678753300	1
O08532	Cacna2d1	Voltage-dependent calcium channel subunit alpha-2/delta-1	29.4422	29.7162	29.1654	29.2323	29.8504	29.5957	29.7204	29.6972	1.29066	0.395618	0.32692	-2.42934			12	18	12	14	17	19	21	20	12	18	12	14	17	19	21	19	12	18	12	14	17	19	21	20	1849339900	1999947390	1199069310	1480719740	2283367420	2229049860	2172782340	2624562940	1
O08538	Angpt1	Angiopoietin-1	27.3458	26.9894	27.5537	27.596	27.2097	27.2245	27.2638	27.2086	0.470015	0.72047	-0.144561	1.03904			5	4	10	5	4	4	5	6	5	4	10	5	4	4	5	6	5	4	10	5	4	4	5	6	211791600	228171232	994596290	1094340610	449207008	268384032	315099904	168953248	1
O08539	Bin1	Myc box-dependent-interacting protein 1	30.419	30.487	30.5273	30.2159	30.226	30.3622	30.4724	30.1917	0.475233	0.717392	-0.0992565	1.04852			12	13	13	10	15	12	13	14	12	13	13	10	15	12	13	14	18	20	20	17	22	19	19	21	2489062400	3559466240	2708473600	2373801470	2393201410	2743895040	3315334660	2154064130	1
O08547	Sec22b	Vesicle-trafficking protein SEC22b	28.5726	28.7868	28.6573	28.4379	28.9085	28.8575	28.1075	28.9616	0.172087	0.903248	0.0951433	-0.443657			17	17	15	14	19	16	12	16	17	17	15	14	19	16	12	16	17	17	15	14	19	16	12	16	1910667650	2326294270	2029856900	1803447170	2334817280	2340112380	1522421500	2344106500	1
O08550	Kmt2b	Histone-lysine N-methyltransferase 2B	27.9464	27.9363	27.9475	27.8039	27.9006	27.8425	27.7891	27.9444	0.347079	0.801945	-0.0393543	0.808434			12	14	10	16	20	16	12	13	12	14	10	16	20	16	12	13	12	14	10	16	20	16	12	13	1202807040	1131020540	1068587010	1336585730	1234202110	1015336130	951987710	1071041980	1
O08553	Dpysl2	Dihydropyrimidinase-related protein 2	34.3094	34.3931	34.3211	34.2691	34.3254	34.519	34.5178	34.5048	1.43014	0.35105	0.143596	-2.66767			103	111	87	97	114	114	107	117	95	103	81	89	107	104	101	108	103	111	87	97	114	114	107	117	38883291000	46849090000	40610226000	39550763000	47042167000	49326887000	49452737000	44375499000	1
O08573	Lgals9	Galectin-9	31.711	31.5869	31.6803	31.678	31.6989	31.6995	31.5313	31.545	0.365972	0.789538	-0.0453997	0.844916			33	36	33	27	33	29	31	26	33	36	33	27	33	29	31	26	33	36	33	27	33	29	31	26	5250889700	5086549500	4900002300	4182880770	4890275300	5590100000	5334845400	6506045400	1
O08579	Emd	Emerin	32.6554	32.7832	32.6413	32.7409	32.6841	32.8137	32.7787	32.6545	0.21619	0.875179	0.0275402	-0.54119			25	30	30	24	26	31	28	26	25	30	30	24	26	31	28	26	25	30	30	24	26	31	28	26	20174381100	26979174400	14312639500	14704780300	16709989400	15558382600	13289062400	17647759400	1
O08582	Gtpbp1	GTP-binding protein 1	28.9114	28.908	28.9124	29.1572	28.8256	28.812	28.999	28.7325	0.769522	0.56674	-0.129992	1.559			25	27	26	26	27	26	23	27	25	27	26	26	27	26	23	27	25	27	26	26	27	26	23	27	2520806660	2458666500	2567334400	2996423940	2360554750	2582066690	2728146180	2116692740	1
O08583	Alyref	THO complex subunit 4	32.4701	32.1404	32.4223	32.129	32.2928	32.3756	32.3313	32.206	0.0390194	0.978775	0.0109596	-0.112532			52	47	50	50	48	46	47	46	22	21	25	25	20	21	19	18	52	47	50	50	48	46	47	46	14087862300	15275360300	16169996300	14864458800	14568842200	13383614500	15089220600	11718508500	1
O08585	Clta	Clathrin light chain A	30.0676	30.0512	30.0413	29.9087	30.5705	29.583	30.9347	30.8715	0.735797	0.584524	0.472722	-1.50216			9	10	9	7	14	8	12	12	9	10	9	7	14	8	12	12	9	10	9	7	14	8	12	12	1723111940	1612062850	1690718210	1539736830	2743891710	1215961470	3313033220	2605808380	1
O08586	Pten	Phosphatidylinositol 3,4,5-trisphosphate 3-phosphatase and dual-specificity protein phosphatase PTEN	29.9728	30.3819	30.1065	30.0425	30.2355	30.1641	30.2926	29.8347	0.01442	0.99358	0.00580835	-0.0426795			6	9	8	8	8	8	8	9	6	9	8	8	8	8	8	9	6	9	8	8	8	8	8	9	1063174460	2571482620	1743465980	1702823940	1281968640	1877946620	2498070270	979462270	1
O08599	Stxbp1	Syntaxin-binding protein 1	27.4855	27.5932	27.4192	27.4907	27.663	27.5632	27.7152	27.5032	0.977614	0.487174	0.114028	-1.906			9	8	13	9	11	8	12	9	9	8	13	9	11	8	12	9	9	8	13	9	11	8	12	9	651369660	761085500	678709760	569016130	725464380	684451580	824084740	567394620	1
O08600	Endog	Endonuclease G, mitochondrial	26.8403	26.838	26.7016	26.5985	26.9133	26.7672	26.8058	26.8914	0.715489	0.594782	0.0997958	-1.46779			13	12	9	8	10	12	11	15	13	12	9	8	10	12	11	15	13	12	9	8	10	12	11	15	543246340	581284290	476181888	455689760	574283580	517689024	547259460	622464640	1
O08605	Mknk1	MAP kinase-interacting serine/threonine-protein kinase 1	29.5158	29.3129	29.1929	28.9758	29.5351	29.3456	29.2964	29.4689	0.612412	0.649287	0.162158	-1.29131			4	6	3	4	5	5	5	6	4	6	3	4	5	5	5	6	4	6	3	4	5	5	5	6	1135486980	840213570	768733630	642469570	996817860	883119810	814808130	953297150	1
O08638	Myh11	Myosin-11	35.4367	35.7324	35.5711	35.4607	35.8182	35.806	35.8006	35.7648	1.95146	0.240459	0.247142	-3.6136			350	427	399	358	461	420	427	382	307	386	366	322	417	382	385	341	464	547	522	458	573	540	553	496	173237797000	276492911000	207618818000	190439506000	245492187000	207765537000	199180108000	188847440000	1
O08648	Map3k4	Mitogen-activated protein kinase kinase kinase 4	26.1789	26.0373	26.2064	26.2005	26.3339	26.2857	26.4183	26.4645	2.08381	0.228268	0.21982	-3.87218			4	5	7	9	7	5	7	6	4	5	7	9	7	5	7	6	4	5	7	9	7	5	7	6	261930752	74929136	246421568	180218928	384486080	262066896	363086976	215108624	1
O08663	Metap2	Methionine aminopeptidase 2	30.0521	29.8041	29.985	30.3933	29.6943	29.8311	29.9035	29.4737	1.12066	0.430594	-0.332961	2.14389			18	20	21	25	19	19	19	14	18	20	21	25	19	19	19	14	18	20	21	25	19	19	19	14	1662800130	1735925250	2982684160	5296486400	2581025540	1791194370	3865368320	1128030460	1
O08664	Bcl7c	B-cell CLL/lymphoma 7 protein family member C	23.9589	29.1792	29.2207	28.8777	28.6009	28.7718	29.405	29.072	0.388926	0.770505	1.1533	-0.888676			2	5	5	3	3	3	3	2	2	5	5	3	3	3	3	2	3	6	7	4	5	4	5	3	612400320	728498050	637902080	574007550	505246528	622876160	1040228100	668781380	1
O08677	Kng1	Kininogen-1	32.4704	32.8342	32.3152	32.3916	32.6657	32.5736	32.5151	32.5706	0.27194	0.844368	0.0784111	-0.658526			30	36	26	30	30	27	27	30	30	36	26	30	30	27	27	30	30	36	26	30	30	27	27	30	11648889900	15731231700	10277852200	10987796500	13886495700	13058714600	11391930400	14656497700	1
O08688	Capn5	Calpain-5	27.6394	27.4709	27.5332	27.277	27.2592	27.1956	27.4254	27.1409	1.21155	0.400092	-0.224857	2.29595			6	4	7	4	6	6	8	5	6	4	7	4	6	6	8	5	6	4	7	4	6	6	8	5	648379390	627318270	618804160	537423360	501424128	329748704	573182340	339970240	1
O08692	Ngp	Neutrophilic granule protein	30.6589	30.9459	30.6672	30.8333	30.386	30.0347	30.141	30.9357	0.967959	0.483601	-0.401972	1.88997			27	34	37	39	27	23	29	33	27	34	37	39	27	23	29	33	27	34	37	39	27	23	29	33	4625666600	6482110500	4492028400	4557899300	4072104960	2967702780	3272804610	7982156800	1
O08709	Prdx6	Peroxiredoxin-6	29.1337	29.0723	28.999	29.0032	28.8517	29.2282	28.4579	29.1402	0.317744	0.816871	-0.132562	0.750885			20	18	21	15	18	21	16	23	20	18	21	15	18	21	16	23	20	18	21	15	18	21	16	23	1705544320	1743106430	1740427900	1756466690	1467706370	1903432190	1263474050	1570810620	1
O08738	Casp6	Caspase-6	29.1813	28.9478	29.0974	28.9829	28.986	28.9685	29.1217	28.9783	0.243227	0.859633	-0.0387115	0.598841			9	10	11	9	16	8	12	9	9	10	11	9	16	8	12	9	9	10	11	9	16	8	12	9	1724349570	1361692030	1575024000	1474096260	1564121090	1475294080	1572225540	1366141440	1
O08739	Ampd3	AMP deaminase 3	29.5584	29.7494	29.5841	29.7096	29.7754	29.7166	29.8221	29.9576	1.28249	0.397133	0.167589	-2.41552			17	21	19	23	22	19	21	22	17	21	19	23	22	19	21	22	17	21	20	23	23	19	21	22	2448161540	3023260670	2287157760	2979383300	2842424580	2677166590	3090865920	2949321220	1
O08742	Gp5	Platelet glycoprotein V	31.8605	31.7824	31.5256	31.8117	31.1787	31.9421	31.6575	32.2899	0.0307042	0.986249	0.0220203	-0.0893098			28	32	28	29	25	32	30	37	28	32	28	29	25	32	30	37	28	32	28	29	25	32	30	37	8009132000	8628880400	7708370400	8192843300	6329006100	11468736500	8023483400	12898568200	1
O08746	Matn2	Matrilin-2	26.478	26.6497	26.1761	26.4694	26.6151	26.7857	26.886	26.6926	1.41166	0.355948	0.301536	-2.63583			1	5	2	1	0	1	2	2	1	5	2	1	0	1	2	2	1	5	2	1	0	1	2	2	160576272	290269184	141827568	241673536	274300320	330680768	265253488	216206464	1
O08749	Dld	Dihydrolipoyl dehydrogenase, mitochondrial	31.2618	31.2838	31.4086	31.317	31.2499	31.3375	31.413	31.2075	0.103678	0.939175	-0.0158019	0.28171			17	13	20	20	20	17	17	18	17	13	20	20	20	17	17	18	17	13	20	20	20	17	17	18	5290699300	5180009500	6322412500	5898563100	5368034800	5319765500	5932889100	5024847400	1
O08756	Hsd17b10	3-hydroxyacyl-CoA dehydrogenase type-2	29.4854	29.4803	29.5425	29.1744	29.283	29.458	29.1639	29.5334	0.205157	0.88355	-0.0610681	0.517219			19	15	18	14	14	16	16	17	19	15	18	14	14	16	16	17	19	15	18	14	14	16	16	17	2588654340	2549979140	2505501180	1977664770	2179017470	2388173570	2125487490	2728794110	1
O08759	Ube3a	Ubiquitin-protein ligase E3A	29.9253	29.9476	30.0112	29.9741	29.8549	29.9147	30.1581	29.7772	0.17692	0.899829	-0.0383205	0.454577			19	26	29	27	23	24	31	24	19	26	29	27	23	24	31	24	19	26	29	27	23	24	31	24	3694486530	3429722110	3901314560	3465249280	3405208320	3272176380	4292905470	3046902780	1
O08760	Ogg1	N-glycosylase/DNA lyase	26.9068	26.9826	25.9841	26.4473	26.658	26.5803	26.4677	27.0181	0.147743	0.913274	0.100814	-0.387679			5	3	0	1	4	2	4	5	5	3	0	1	4	2	4	5	5	3	0	1	4	2	4	5	334461504	259183664	114782080	315145216	281429312	277430496	250084464	234055136	1
O08784	Tcof1	Treacle protein	31.4752	31.757	31.5231	31.4356	31.4162	31.6507	31.4466	31.5141	0.179087	0.900328	-0.0408473	0.459454			36	45	42	36	39	46	39	36	36	45	42	36	39	46	39	36	36	45	42	36	39	46	39	36	6888121300	9607739400	7957290500	6344174100	7146086900	8957201400	8580268500	7484937700	1
O08788	Dctn1	Dynactin subunit 1	31.3203	31.4365	31.3339	31.3471	31.4342	31.4392	31.3754	31.5099	1.09937	0.434653	0.0802169	-2.1084			54	66	61	60	66	54	63	49	53	66	61	60	66	54	62	48	54	66	61	60	66	54	63	49	12811483100	15326966800	16323769300	16283187200	15377205200	15205567500	15418036200	11029631000	1
O08789	Mnt	Max-binding protein MNT	24.4627	27.5298	27.5335	27.5512	27.602	27.8735	27.8923	25.4927	0.180886	0.899952	0.445826	-0.463494			2	4	3	3	4	7	3	3	2	4	3	3	4	7	3	3	2	4	3	3	4	7	3	3	229444496	313079360	271363328	287462016	305952960	390026560	384126272	276645024	1
O08791	Ebf3	Transcription factor COE3	30.3748	30.3419	30.4755	30.4954	30.634	30.4713	30.4092	30.5811	0.799016	0.549703	0.101953	-1.60851			6	10	9	8	9	9	10	8	0	0	0	0	0	0	0	0	6	10	9	8	9	9	10	8	1746112000	1707945600	1837164420	1948758780	2013816830	1967617150	1805837700	2112731780	1
O08795	Prkcsh	Glucosidase 2 subunit beta	34.4716	34.6504	34.5117	34.3634	34.4464	34.5443	34.4184	34.4154	0.26692	0.848675	-0.0431499	0.648197			33	34	38	35	34	40	32	34	33	34	38	35	34	40	32	34	33	34	38	35	34	40	32	34	38524641000	63062684000	32260835300	33108756500	28918382600	23684376600	25373278200	18025537500	1
O08796	Eef2k	Eukaryotic elongation factor 2 kinase	26.4986	26.5632	26.474	26.6908	26.362	26.4913	26.4544	26.4337	1.14305	0.419334	-0.121327	2.18126			6	8	7	8	6	9	6	8	6	8	7	8	6	9	6	8	6	8	7	8	6	9	6	8	300234496	433018880	385726016	472280096	295979808	406566464	322127968	407733184	1
O08807	Prdx4	Peroxiredoxin-4	32.5018	32.5141	32.3	32.2526	32.5468	32.545	32.2994	32.5844	0.493439	0.710967	0.101782	-1.08143			40	38	32	34	40	38	37	39	40	37	31	34	40	38	37	39	40	38	32	34	40	38	37	39	13848345600	14767370200	10369938400	10442258400	12552033300	12654919700	10024251400	12656885800	1
O08808	Diaph1	Protein diaphanous homolog 1	29.6053	29.7578	29.5917	29.3478	29.6493	29.5486	29.5829	29.6343	0.119444	0.929559	0.0281582	-0.320374			21	20	25	24	25	20	24	23	21	20	25	24	25	20	24	23	21	20	25	24	25	20	24	23	2469509120	3079839740	3515483650	2068346880	2901715200	2816826370	3544727300	2679505410	1
O08810	Eftud2	116 kDa U5 small nuclear ribonucleoprotein component	32.3709	32.2454	32.372	32.3333	32.1757	32.2275	32.357	32.1763	0.943878	0.49623	-0.096283	1.84997			73	65	70	73	62	65	66	60	73	65	70	73	62	65	66	60	82	73	78	78	69	74	73	68	10704258000	10684193800	21597407200	23085893600	11004165100	8833895400	9031361500	6378803700	1
O08811	Ercc2	General transcription and DNA repair factor IIH helicase subunit XPD	27.4493	27.3637	27.2936	27.313	27.5135	27.3548	27.3556	27.4097	0.475339	0.718271	0.0534873	-1.04871			13	7	11	7	7	6	12	7	13	7	11	7	7	6	12	7	13	7	11	7	7	6	12	7	730140420	536405440	566390850	691347580	626425860	508169472	586821060	566226430	1
O08832	Galnt4	Polypeptide N-acetylgalactosaminyltransferase 4	27.5644	27.5345	25.668	27.6587	27.1525	27.5257	27.3874	27.3298	0.196629	0.889477	0.242456	-0.498503			3	7	2	3	4	3	5	6	3	7	2	3	4	3	5	6	5	10	4	5	7	6	8	10	431565632	336082144	85304656	426079424	399314048	552995970	428027136	445811424	1
O08842	Gfra2	GDNF family receptor alpha-2	27.8346	27.7547	27.5065	28.2687	27.8525	27.9925	28.3664	27.7692	0.315318	0.81916	0.154032	-0.746072			4	4	1	1	5	3	1	4	4	4	1	1	5	3	1	4	4	4	1	1	5	3	1	4	688767230	414827872	143760512	221998336	497911488	553692670	885244740	684046460	1
O08856	Ell	RNA polymerase II elongation factor ELL	27.8083	27.8724	27.8085	27.9496	27.9076	28.0501	28.0422	27.8005	0.629443	0.640576	0.0903869	-1.32075			9	10	7	8	9	10	7	9	9	10	7	8	9	10	7	9	9	10	7	8	9	10	7	9	916822780	802377020	713892860	917406210	967077120	914370560	912666240	862183870	1
O08900	Ikzf3	Zinc finger protein Aiolos	32.7955	32.8781	32.8127	32.7846	32.8439	32.8131	32.7054	32.6662	0.605604	0.649008	-0.060544	1.2795			59	52	64	59	66	64	58	63	47	42	48	44	52	51	45	51	59	52	64	59	66	64	58	63	20681568300	23286421500	21548542000	20355608600	21763016700	21625077800	19971690500	19411025900	1
O08911	Mapk12	Mitogen-activated protein kinase 12	26.7983	27.3425	25.2766	25.4864	26.8551	26.7486	27.0759	27.5845	0.775943	0.559857	0.84008	-1.56979			2	6	0	2	3	3	2	5	2	4	0	2	3	2	2	5	9	13	0	9	11	11	10	13	117413736	170477648	13052173	30581866	140673120	120921232	202091728	307418432	1
O08912	Galnt1	Polypeptide N-acetylgalactosaminyltransferase 1	27.4666	27.4878	27.4777	27.4464	27.4303	27.4813	27.4366	27.3849	0.843258	0.526471	-0.0363746	1.6825			15	14	15	14	15	18	17	17	9	7	10	10	9	11	9	8	15	14	15	14	15	18	17	17	877899260	881699970	871463810	764605180	813218880	847826690	764121020	840548540	1
O08914	Faah	Fatty-acid amide hydrolase 1	28.0375	28.3168	28.1395	27.8883	28.2704	28.132	27.9629	28.1372	0.100478	0.940464	0.030076	-0.273752			5	6	5	2	6	6	6	5	5	6	5	2	6	6	6	5	5	6	5	2	6	6	6	5	685287300	890688580	547880450	624740100	708099070	752135100	606760510	685080060	1
O08915	Aip	AH receptor-interacting protein	27.3418	27.2907	27.188	27.2754	27.4018	27.4511	27.2779	27.9748	0.797807	0.550157	0.252419	-1.60648			3	5	7	6	6	3	5	6	3	5	7	6	6	3	5	6	3	5	7	6	6	3	5	6	223354944	234899280	502470432	407599616	379543680	265235680	311104192	442591552	1
O08917	Flot1	Flotillin-1	30.3943	30.5369	30.3334	29.9967	30.1244	30.2975	30.1881	30.4399	0.150867	0.913324	-0.0528035	0.394957			10	10	10	7	7	7	9	9	10	10	10	7	7	7	9	9	10	10	10	7	7	7	9	9	1679909500	3791597820	2379898110	2355282940	1774013440	1950846340	1539766780	1852701180	1
O08967	Cyth3	Cytohesin-3	26.0785	26.1517	26.3209	26.4505	26.3814	26.2856	26.1806	26.2935	0.141882	0.916459	0.034905	-0.373945			2	3	2	2	3	1	3	2	2	3	2	2	3	1	3	2	14	14	14	11	13	13	15	13	121520896	126439784	142622176	161250704	152837632	141802400	130577600	126852528	1
O08983	Hps1	Hermansky-Pudlak syndrome 1 protein homolog	27.7069	27.9448	27.8789	27.6116	27.9989	27.927	27.9657	27.5712	0.262539	0.848883	0.0801635	-0.639149			3	4	3	4	4	3	4	2	3	4	3	4	4	3	4	2	3	4	3	4	4	3	4	2	477028384	542605120	522368480	517242528	552510400	555065600	594187840	339312832	1
O08989	Mras	Ras-related protein M-Ras	27.7272	28.0463	27.5294	27.6373	27.9335	27.9112	28.252	28.0612	1.17705	0.416698	0.30446	-2.23811			4	2	3	3	3	3	4	2	4	2	3	3	3	3	4	2	4	2	3	3	3	3	4	2	250568096	353743648	196273984	217982208	263754880	317625792	366178880	359104672	1
O08992	Sdcbp	Syntenin-1	30.4254	30.5349	30.2517	30.5423	29.9274	30.0779	29.9392	30.0077	2.98261	0.068678	-0.450527	5.9134			13	11	11	8	9	9	6	9	13	11	11	8	9	9	6	9	13	11	11	8	9	9	6	9	3445078020	3707948290	2491550460	3128212220	1727670530	2202441470	2264559360	2007017220	1
O08997	Atox1	Copper transport protein ATOX1	24.9821	30.9248	25.7483	25.5413	30.8548	31.5976	24.9613	31.0514	0.646888	0.631073	2.8172	-1.35078			3	5	4	5	5	6	4	3	3	5	4	5	5	6	4	3	3	5	4	5	5	6	4	3	2076726660	2582944770	2475849220	2652771580	2075074180	2923025150	1738071680	2039241470	0.9846
O08999	Ltbp2	Latent-transforming growth factor beta-binding protein 2	30.3994	30.0047	30.0393	30.155	30.4698	30.4337	30.2314	30.4879	1.2682	0.393086	0.256098	-2.39136			23	15	19	13	25	20	16	23	23	15	19	13	25	20	16	23	23	15	19	13	25	20	16	23	3312556030	2948251390	2047338880	3746564100	3284754180	3574941950	3621011200	3954378240	1
O09000	Ncoa3	Nuclear receptor coactivator 3	30.8631	30.804	30.9139	30.8896	30.7929	30.7798	30.7786	30.6626	1.59751	0.307073	-0.114127	2.96059			17	18	24	20	18	20	19	17	17	18	24	20	18	20	19	17	17	18	24	20	18	20	19	17	3760531200	4542266400	3624589060	4325110300	2830292480	2861372670	3309056000	1942048510	1
O09005	Degs1	Sphingolipid delta(4)-desaturase DES1	25.9465	26.1152	26.0802	25.9963	26.2988	25.8438	25.5935	25.6931	0.505753	0.701614	-0.177215	1.10356			2	2	1	2	2	2	2	0	2	2	1	2	2	2	2	0	2	2	1	2	2	2	2	0	92720736	108698064	101910696	94039664	126310536	90933904	73613856	0	0.9994
O09012	Pex5	Peroxisomal targeting signal 1 receptor	28.2979	28.5514	28.487	28.3401	28.7368	28.0969	28.9666	28.4292	0.291168	0.830615	0.138249	-0.697698			11	13	17	13	14	11	17	13	11	13	17	13	14	11	17	13	11	13	17	13	14	11	17	13	526589664	866955260	712064960	628721340	658747780	562286530	1214283390	916852670	1
O09043	Napsa	Napsin-A	29.5937	29.991	30.0688	29.8647	29.3699	29.3231	29.5098	29.5108	2.11325	0.216795	-0.451154	3.93092			5	7	8	9	5	4	4	7	5	7	8	9	5	4	4	7	5	7	8	9	5	4	4	7	1301216000	1365657090	1607783810	1421456260	808420990	819603900	978411330	947168700	1
O09044	Snap23	Synaptosomal-associated protein 23	28.1344	28.4029	27.6324	28.0694	28.1969	28.3064	28.3232	28.5141	0.790498	0.554494	0.275412	-1.59423			10	14	9	9	15	11	15	14	10	14	9	9	15	11	15	14	10	14	9	9	15	11	15	14	1067219900	1301856900	606931070	824702270	974159870	1177694210	1045468740	1392401150	1
O09046	Il4i1	L-amino-acid oxidase	31.2745	31.3032	31.358	31.043	30.8982	30.668	30.635	30.7372	2.86669	0.0860308	-0.510087	5.61713			32	34	35	32	27	24	26	25	32	34	35	32	27	24	26	25	34	35	36	33	28	25	27	26	8207399400	7693001200	7856305700	6947319800	5929145900	5295881700	5198897700	5692936200	1
O09053	Wrn	Werner syndrome ATP-dependent helicase homolog	28.3929	27.9528	25.7977	28.3161	28.2181	28.2983	27.9898	24.5845	0.11705	0.929048	-0.342176	0.314558			1	1	1	3	3	1	1	1	1	1	1	3	3	1	1	1	1	1	1	3	3	1	1	1	417249632	341126016	227406384	973213310	354013152	361876448	322954688	265119232	1
O09061	Psmb1	Proteasome subunit beta type-1	33.616	33.4864	33.5423	33.4287	33.5423	33.5283	33.3768	33.5468	0.13045	0.92293	-0.0197992	0.346854			42	41	36	30	39	39	35	37	42	41	36	30	39	39	35	37	42	41	36	30	39	39	35	37	19268065300	19513616400	16596830200	17915940900	21983821800	20088926200	18790780900	19798827000	1
O09106	Hdac1	Histone deacetylase 1	34.7718	34.7737	34.7147	34.7344	34.6357	34.6518	34.7545	34.5584	1.21372	0.399814	-0.0985489	2.29961			64	55	60	57	55	60	59	59	33	27	28	28	29	28	32	30	64	55	60	57	55	60	59	59	59779076000	76259115000	32651765800	30793373700	40762298000	30256355300	26231472100	41550877000	1
O09110	Map2k3	Dual specificity mitogen-activated protein kinase kinase 3	26.8013	26.7952	26.8024	27.1328	26.9452	26.8667	27.0502	26.961	0.340984	0.805401	0.072823	-0.796572			4	4	5	7	3	6	6	4	4	4	5	7	3	6	6	4	4	4	5	7	3	6	6	4	339492992	243360480	286066496	336935424	269087392	392271008	291358784	371811680	1
O09111	Ndufb11	NADH dehydrogenase [ubiquinone] 1 beta subcomplex subunit 11, mitochondrial	27.8129	28.067	27.7623	27.997	27.8043	28.0308	27.6796	27.7911	0.34561	0.801894	-0.0833688	0.805581			6	7	5	6	6	6	5	5	6	7	5	6	6	6	5	5	6	7	5	6	6	6	5	5	427311712	512486112	410312576	480415488	415323136	489439648	393332416	442757056	1
O09126	Sema4d	Semaphorin-4D	28.2796	28.3067	27.7592	27.8912	27.7786	28.1699	27.2796	28.1135	0.398972	0.764907	-0.223777	0.907647			4	5	3	2	3	5	1	4	4	5	3	2	3	5	1	4	4	5	3	2	3	5	1	4	501331200	518995552	444440992	434051104	449765152	598400380	231398624	457785568	1
O09130	Nfatc2ip	NFATC2-interacting protein	26.3928	26.3883	26.6925	26.256	26.6685	26.4296	26.4315	26.1916	0.00517132	0.998149	-0.00207472	0.0154642			5	5	6	5	5	5	5	5	5	5	6	5	5	5	5	5	5	5	6	5	5	5	5	5	224750128	226165760	274764480	211570576	268641984	237044848	226167520	200399904	1
O09131	Gsto1	Glutathione S-transferase omega-1	31.3635	31.4135	31.2736	31.2435	31.1586	31.2857	31.0315	31.3141	0.831072	0.533347	-0.126043	1.66215			15	17	13	12	18	14	11	15	15	17	13	12	18	14	11	15	15	17	13	12	18	14	11	15	4044008450	3801015810	3900634880	4139520770	3249854460	4012146690	2921646590	4480156200	1
O09159	Man2b1	Lysosomal alpha-mannosidase	32.1643	32.2452	32.1162	32.312	32.1267	32.3123	32.4238	32.3327	0.547964	0.677927	0.0894575	-1.17864			73	79	69	69	86	90	88	86	73	79	69	69	86	90	88	86	73	79	69	69	86	90	88	86	12509781000	15025481700	13778204700	15159364600	21872140300	22830594000	23115540500	22993750000	1
O09164	Sod3	Extracellular superoxide dismutase [Cu-Zn]	28.9458	29.238	29.1449	28.9756	29.3674	29.2648	29.3054	29.5968	1.63425	0.292174	0.307562	-3.0261			8	10	12	10	13	12	9	13	8	10	12	10	13	12	9	13	8	10	12	10	13	12	9	13	821287550	1664187650	1142956290	959475070	1045500220	1250867710	1472191740	1902068740	1
O09167	Rpl21	60S ribosomal protein L21	32.4503	32.1357	32.5002	32.7187	32.4035	32.3467	32.419	32.0552	0.440676	0.737674	-0.145121	0.985329			20	22	21	21	20	20	21	9	20	22	21	21	20	20	21	9	20	22	21	21	20	20	21	9	6843080200	7436421600	10183971800	10125336600	8617312300	7509254700	7851492900	2151160830	1
O09172	Gclm	Glutamate--cysteine ligase regulatory subunit	28.3586	28.2495	28.0773	28.4335	28.2194	28.119	27.8739	28.136	0.910992	0.500596	-0.192625	1.79532			8	7	9	10	8	9	7	7	8	7	9	10	8	9	7	7	8	7	9	10	8	9	7	7	953622590	1031496130	1158677380	1323237500	1099330940	830124420	901092220	837211200	1
O09174	Amacr	Alpha-methylacyl-CoA racemase	31.6103	31.3017	31.0654	31.351	31.3331	31.5023	30.7482	31.5474	0.082818	0.950458	-0.0493331	0.229122			7	5	1	3	5	5	5	4	7	5	1	3	5	5	5	4	7	5	1	3	5	5	5	4	8468109800	4363709400	3370409980	4430204400	92727408	9708105700	2004567300	6461541900	1
O35066	Kif3c	Kinesin-like protein KIF3C	25.3326	24.8054	23.8447	25.1569	31.1755	31.4871	31.5596	31.3599	5.90232	0	6.61065	-19.3005	+	KO_WT	2	2	2	2	2	3	2	3	2	2	2	2	2	3	2	3	3	2	2	2	2	3	3	4	2675619840	2968078850	2654883070	2685392900	2534845180	3066117380	2698221820	3285165310	0.8639
O35071	Kif1c	Kinesin-like protein KIF1C	27.6656	27.6407	27.3865	27.544	27.621	27.5518	27.6507	27.7289	0.49232	0.710041	0.0789213	-1.07942			6	8	6	10	9	9	9	8	5	7	5	9	8	8	8	7	6	8	6	10	9	9	9	9	747397180	748879420	634314560	855453060	538897790	306356768	535087296	657084540	1
O35074	Ptgis	Prostacyclin synthase	28.2513	28.2254	27.967	28.1691	28.4581	28.4381	28.3471	28.8748	1.51029	0.323111	0.376323	-2.8069			9	15	6	11	14	17	12	16	9	15	6	11	14	17	12	16	10	16	7	12	15	18	13	17	754376770	1101124990	555449280	895459070	1207839870	1139451900	1168622590	1421470340	1
O35075	Vps26c	Vacuolar protein sorting-associated protein 26C	29.6061	29.6284	29.5002	29.4553	29.4633	29.5611	29.5421	29.63	0.00995797	0.995241	0.00159502	-0.0296186			7	9	10	3	7	7	9	9	7	9	10	3	7	7	9	9	7	9	10	3	7	7	9	9	1185089280	1400570750	1215921020	1088970240	1140490750	1200450180	1277216900	1211304190	1
O35083	Agpat1	1-acyl-sn-glycerol-3-phosphate acyltransferase alpha	29.9806	29.7562	29.3041	29.1413	29.6249	29.664	29.666	29.7772	0.290346	0.831507	0.137477	-0.696036			8	8	6	6	8	8	6	9	8	8	6	6	8	8	6	9	8	8	6	6	8	8	6	9	1650258050	1124021630	785342780	760657920	1106114180	1058260930	1189333890	1168558460	1
O35099	Map3k5	Mitogen-activated protein kinase kinase kinase 5	27.9715	28.0531	27.6842	27.5812	27.9571	27.6935	27.7591	28.0694	0.124146	0.927646	0.0472584	-0.331735			8	8	8	11	11	11	11	10	6	6	7	9	9	8	9	8	8	8	8	11	11	11	11	10	769391170	884602430	739588160	904585730	1301416060	892791680	839559040	1058674750	1
O35114	Scarb2	Lysosome membrane protein 2	29.6215	29.7817	29.7388	29.7571	30.0087	30.0748	30.0529	30.2461	2.97218	0.0675333	0.370842	-5.88627			20	19	19	19	20	21	21	19	20	19	19	19	20	21	21	19	20	19	19	19	20	21	21	19	2265494270	2016379260	2533638910	2293149700	2385185020	2762301700	2846617340	2696876540	1
O35126	Atn1	Atrophin-1	27.6979	27.7655	25.5432	26.8072	26.9037	27.6857	27.4143	26.9517	0.205314	0.883653	0.285403	-0.517563			3	4	1	3	2	2	5	5	3	4	1	3	2	2	5	5	3	4	1	3	2	2	5	5	223044992	416357920	138308816	286888832	240118000	304821504	350210240	363484576	1
O35129	Phb2	Prohibitin-2	31.8883	31.8338	31.6262	31.7099	31.6142	31.8107	31.2587	31.8664	0.368106	0.788084	-0.127043	0.849009			43	42	37	36	40	40	33	43	43	42	37	36	40	40	33	43	43	42	37	36	40	40	33	43	11690898400	13411153900	10331046900	10464882700	10688721900	12107371500	8360790500	11484403700	1
O35130	Emg1	Ribosomal RNA small subunit methyltransferase NEP1	28.2708	27.8993	27.9954	27.9598	27.9825	28.0015	28.0368	27.5581	0.4371	0.741264	-0.136621	0.978732			6	5	5	5	4	4	5	4	6	5	5	5	4	4	5	4	6	5	5	5	4	4	5	4	623610430	477853568	504546592	516737632	449341856	446210144	533109824	339273920	1
O35134	Polr1a	DNA-directed RNA polymerase I subunit RPA1	28.251	28.3113	28.1313	28.183	28.1491	28.1369	28.2183	28.1417	0.628833	0.640977	-0.057642	1.31969			14	12	14	12	13	11	10	12	14	12	14	12	13	11	10	12	14	12	14	12	13	11	10	12	1148098940	1621080580	1068245760	1280488060	1085556610	1269551740	1359553790	799280900	1
O35143	Atp5if1	ATPase inhibitor, mitochondrial	33.0802	33.0802	32.5778	32.9263	32.8996	33.1573	32.8213	33.2162	0.294151	0.828034	0.107432	-0.703721			12	9	7	5	8	12	9	13	12	9	7	5	8	12	9	13	12	9	7	5	8	12	9	13	6427250200	11823873000	10606665700	10492364800	10726264800	13494829100	7210512400	10916368400	1
O35144	Terf2	Telomeric repeat-binding factor 2	28.8393	28.8463	28.778	28.6516	28.6329	28.6395	28.8415	28.7838	0.336132	0.807475	-0.0543656	0.787094			11	16	13	12	11	12	18	9	11	16	13	12	11	12	18	9	11	16	13	12	11	12	18	9	1067136320	1066285180	865193150	693344510	821981440	846316290	1156869250	854615550	1
O35166	Gosr2	Golgi SNAP receptor complex member 2	29.0937	29.373	29.0477	28.7404	29.5091	29.2795	28.8211	29.1667	0.279953	0.840148	0.130373	-0.674924			7	6	7	8	7	7	6	6	7	6	7	8	7	7	6	6	7	6	7	8	7	7	6	6	866114690	919582980	708820860	616265920	1102048260	700975490	834298050	784079740	1
O35177	Nedd9	Enhancer of filamentation 1	29.4455	29.6179	29.4937	29.3872	29.5492	29.4837	29.7828	29.6587	0.804953	0.546796	0.132506	-1.61845			9	7	9	8	11	7	8	9	9	7	9	8	11	7	8	9	9	7	9	8	11	8	8	9	2048712700	993003260	671481090	655053570	738245310	2279449600	1220739970	920811970	1
O35206	Col15a1	Collagen alpha-1(XV) chain	27.9297	28.4399	27.6277	27.9438	28.2256	28.0394	28.0071	28.5844	0.486563	0.711856	0.228858	-1.06903			4	5	4	4	8	5	4	7	4	5	4	4	8	5	4	7	4	6	4	4	8	5	4	7	382724224	820205060	365140992	467544288	641949950	550506500	557341310	849592260	1
O35215	Ddt	D-dopachrome decarboxylase	26.6419	26.7938	26.4785	26.0848	26.6786	26.4627	26.4144	26.6236	0.100164	0.940696	0.0450735	-0.27297			2	5	3	4	5	5	4	5	2	5	3	4	5	5	4	5	2	5	3	4	5	5	4	5	285138400	302717888	267168832	213197584	311551616	174399712	274469632	270780352	1
O35218	Cpsf2	Cleavage and polyadenylation specificity factor subunit 2	30.6916	30.5153	30.7757	30.5979	30.6803	30.5536	30.7815	30.6017	0.0422049	0.974555	0.00913763	-0.121328			31	30	39	32	32	31	37	29	31	30	39	32	32	31	37	29	31	30	39	32	32	31	37	29	5774047200	5636474900	6575739900	5921889300	5850723300	5516476400	7592446500	4402525700	1
O35226	Psmd4	26S proteasome non-ATPase regulatory subunit 4	30.0589	29.9846	29.8952	30.021	30.0255	30.1544	30.0936	29.9688	0.630096	0.640836	0.0706372	-1.32187			18	17	16	18	20	21	19	20	18	17	16	18	20	21	19	20	18	17	16	18	20	21	19	20	2689848830	3064861950	2395928580	2605801220	2968913410	3738929660	3131299840	2750450940	1
O35239	Ptpn9	Tyrosine-protein phosphatase non-receptor type 9	26.7152	26.6792	26.4233	26.6287	26.6988	26.6125	26.5521	26.8229	0.283979	0.836541	0.0599556	-0.683122			12	10	10	10	9	13	12	12	12	10	10	10	9	13	12	12	17	13	12	14	11	18	15	16	418763552	446125632	281512704	311417952	376806304	623175940	453386976	501027904	1
O35242	Nsmaf	Protein FAN	26.4925	26.395	26.4691	26.2108	26.4919	26.2033	26.2983	25.8814	0.56831	0.66645	-0.173111	1.21444			5	7	6	5	8	5	6	3	5	7	6	5	8	5	6	3	5	7	6	5	8	5	6	3	206321488	210539840	191207216	150811328	229187104	158774032	159981072	121722672	1
O35245	Pkd2	Polycystin-2	27.5898	28.0955	24.1425	27.8539	27.7567	28.4141	28.1196	28.1868	0.601976	0.651256	1.19889	-1.2732			2	1	1	1	2	3	3	3	2	1	1	1	2	3	3	3	2	1	1	1	2	3	3	3	281759264	500920320	211291344	253634848	285334592	434328448	312511008	401148384	1
O35250	Exoc7	Exocyst complex component 7	29.8662	29.6777	29.7515	29.6041	29.7058	29.7217	29.709	29.7508	0.018229	0.99224	-0.00305271	0.0537295			15	19	19	17	20	14	17	16	15	19	19	17	20	14	17	16	15	19	19	17	20	14	17	16	2506098690	2683396860	2775142140	2241853950	2551914240	2179250430	2706931710	2110271230	1
O35286	Dhx15	ATP-dependent RNA helicase DHX15	32.5387	32.4108	32.4639	32.4207	32.3717	32.42	32.5329	32.1924	0.467984	0.720843	-0.0792828	1.03535			110	98	104	99	102	108	111	93	110	97	103	98	101	107	110	93	110	98	104	99	102	108	111	93	28116250600	28725934100	21148962800	20163401700	20578977800	18726166500	21205968900	18077085700	1
O35295	Purb	Transcriptional activator protein Pur-beta	31.9245	31.8769	31.7371	31.8643	31.7584	32.0773	31.9986	32.0092	0.658385	0.624471	0.110151	-1.3705			44	38	36	36	37	39	39	44	39	34	31	30	31	34	34	40	52	49	48	47	47	51	50	54	8032969200	11358107600	10502382600	12229376000	9952344100	11090416600	11144254500	7703434800	1
O35309	Nmi	N-myc-interactor	29.891	29.7173	29.6372	29.3248	29.7438	29.6845	29.7912	30.2564	0.60717	0.648647	0.2264	-1.28222			11	10	9	7	12	11	11	9	11	10	9	7	12	11	11	9	11	10	9	7	12	11	11	9	1733697150	1648422270	1335653250	1140929150	1603931140	1470804740	1709390720	2104117760	1
O35316	Slc6a6	Sodium- and chloride-dependent taurine transporter	27.8566	27.325	26.7463	26.7862	25.5251	27.8825	24.5244	27.9897	0.328617	0.810402	-0.698122	0.772351			1	3	2	2	0	2	0	2	1	3	2	2	0	2	0	2	1	3	2	2	0	2	0	2	259170304	247220976	176772272	149859456	209663136	348162688	105134016	316843872	1
O35326	Srsf5	Serine/arginine-rich splicing factor 5	32.2176	32.3349	32.1661	31.9936	32.2271	32.1876	32.2099	32.0746	0.0139835	0.993618	-0.003263	0.0414072			37	38	46	43	42	37	46	36	31	30	38	37	35	27	38	30	37	38	46	43	42	37	46	36	18408194000	23595042800	16968402900	14914487300	18554095600	16647120900	16120852500	16173367300	1
O35343	Kpna4	Importin subunit alpha-3	30.6085	30.4057	30.1421	29.9136	30.2374	30.424	30.2822	30.1177	0.00435721	0.997378	-0.00214434	0.0130418			12	11	13	9	11	10	13	11	9	7	8	7	9	8	10	8	12	11	13	9	11	10	13	11	3809936640	3309142020	1554833540	717676480	1836707460	3769268990	1714363260	2375289340	1
O35344	Kpna3	Importin subunit alpha-4	28.0814	28.4645	27.7274	25.4597	27.8705	28.0558	24.9575	25.8278	0.31279	0.81869	-0.755361	0.74105			3	5	3	3	5	4	4	3	3	5	3	3	5	4	4	3	6	9	8	5	7	6	7	6	298335712	624298300	185938432	465481024	298343104	316782336	210805488	451138912	1
O35345	Kpna6	Importin subunit alpha-7	28.7812	28.9652	28.7517	28.7384	28.9316	28.5781	28.9823	28.7581	0.0108885	0.994573	0.00342321	-0.0323529			14	17	16	17	21	14	19	19	10	15	12	13	18	11	15	16	14	17	16	17	21	14	19	19	1924117500	2194610180	1479631620	1599695360	2058050180	1601871740	2294088450	1476193280	1
O35350	Capn1	Calpain-1 catalytic subunit	32.6296	32.6538	32.5407	32.5265	32.5839	32.4118	32.6036	32.4251	0.652675	0.627926	-0.0815496	1.36071			88	80	77	77	84	77	82	75	88	80	77	77	84	77	82	75	88	80	77	77	84	77	82	75	24329982000	27486797800	23692099600	22730885100	22400546800	19096440800	20083451900	18362630100	1
O35368	Ifi203	Interferon-activable protein 203	30.3199	30.2831	30.3348	30.2297	30.1	30.2511	30.3753	29.7408	0.592078	0.659148	-0.17504	1.25599			11	10	10	12	8	11	11	8	11	10	10	12	8	11	11	8	26	25	23	26	17	23	25	21	2195483900	2313889790	2354087420	2062306560	1905881730	2166323460	2360586500	1307335420	1
O35375	Nrp2	Neuropilin-2	27.865	27.9626	27.7216	27.9335	28.13	28.2246	28.3099	28.0416	2.08047	0.227855	0.305857	-3.86555			6	6	4	5	10	7	9	10	6	6	4	5	10	7	9	10	6	6	4	5	10	7	9	10	421504192	621393920	356206528	507327040	624904700	687394940	784473790	553944830	1
O35379	Abcc1	Multidrug resistance-associated protein 1	27.2823	27.1611	27.2806	27.2613	27.2561	27.2815	27.347	27.4036	0.866842	0.515753	0.0757427	-1.72183			5	6	7	5	3	10	6	8	5	6	7	5	3	10	6	8	9	10	10	9	7	13	10	12	444363520	497693856	563384640	549318850	307634016	592531970	496885920	471570304	1
O35381	Anp32a	Acidic leucine-rich nuclear phosphoprotein 32 family member A	31.9714	31.9228	31.8144	31.8052	31.629	32.058	31.9411	31.9154	0.0253837	0.989421	0.00741196	-0.0742471			66	63	60	62	56	69	60	73	55	56	52	55	52	61	53	67	66	63	60	62	56	69	60	73	16251895800	10956102700	9012958200	6975247400	7026497000	11844865000	12980361200	17349683200	1
O35382	Exoc4	Exocyst complex component 4	31.3321	31.3493	31.2107	31.3708	31.4339	31.3568	31.2892	31.6491	0.649652	0.628979	0.116499	-1.35552			14	12	14	12	13	13	13	19	14	12	14	12	13	13	13	19	14	12	14	12	13	13	13	19	4630238200	4981095900	4245688830	5308134900	5104270800	5057049600	4131779330	6112248300	1
O35387	Hax1	HCLS1-associated protein X-1	27.6087	27.7383	27.745	28.1057	27.7854	27.6401	28.0912	27.8867	0.136015	0.92104	0.0514183	-0.360092			6	5	6	6	4	3	4	5	6	5	6	6	4	3	4	5	6	5	6	6	4	3	4	5	352858688	266366048	253862064	467332160	340739008	264040720	245459168	428968768	1
O35405	Pld3	5'-3' exonuclease PLD3	29.9718	29.7266	29.6449	29.8201	29.8701	30.0003	30.1968	29.9026	1.0247	0.466267	0.201605	-1.98421			17	20	20	19	22	20	23	18	17	20	20	19	22	20	23	18	17	20	20	19	22	20	23	18	3713310460	3401100030	3154668030	3371468540	3419559940	4143920380	5151301100	4084711170	1
O35409	Folh1	Glutamate carboxypeptidase 2	27.3059	27.7829	27.4006	27.3602	26.7147	25.7467	26.8192	26.9167	1.69231	0.277799	-0.913102	3.13059			4	7	3	2	1	2	3	3	4	7	3	2	1	2	3	3	8	11	7	6	4	6	7	6	290051488	385035712	322367616	290391136	162145184	97000664	169134240	214853792	1
O35435	Dhodh	Dihydroorotate dehydrogenase (quinone), mitochondrial	26.6476	26.773	26.659	26.5867	26.5601	26.9079	26.3771	26.8913	0.0450827	0.974233	0.017529	-0.129229			6	7	6	5	7	5	5	6	6	7	6	5	7	5	5	6	6	7	6	5	7	5	5	6	375266624	304606432	366279712	185192688	249549552	314840576	85368296	356482656	1
O35445	Rnf5	E3 ubiquitin-protein ligase RNF5	25.0825	27.4052	25.1799	25.9606	28.1387	27.6537	25.5508	27.2241	0.78718	0.555629	1.23481	-1.58866			1	1	1	1	1	1	1	1	1	1	1	1	1	1	1	1	1	1	1	1	1	1	1	1	186799296	251549520	131934984	0	340471616	272279168	39392708	205125808	0.9978
O35448	Ppt2	Lysosomal thioesterase PPT2	29.5299	29.3279	29.359	29.4481	28.4167	28.6953	29.1769	28.6727	2.19413	0.196028	-0.67584	4.0947			10	12	12	12	8	7	11	6	10	12	12	12	8	7	11	6	10	12	12	12	8	7	11	6	2245222400	1941790980	2225868030	2208076030	1046567940	1150156160	2096991870	1129987710	1
O35450	Fkbpl	FK506-binding protein-like	27.4956	27.6017	27.2589	25.2761	27.3681	27.7142	25.0533	26.8291	0.0742075	0.957661	-0.166908	0.206899			1	3	0	0	3	1	0	1	1	3	0	0	3	1	0	1	1	3	0	0	3	1	0	1	290421088	335802784	279820128	194556048	280341856	350630880	175961792	183695744	1
O35459	Ech1	Delta(3,5)-Delta(2,4)-dienoyl-CoA isomerase, mitochondrial	30.078	30.2076	30.0062	29.8963	30.1768	29.9784	29.772	30.2288	0.0222064	0.990563	-0.00800562	0.0651735			13	10	10	9	12	10	10	12	13	10	10	9	12	10	10	12	13	10	10	9	12	10	10	12	1465269500	1608187140	1405061890	1193311620	1618046340	1489652990	1314456320	1588298880	1
O35465	Fkbp8	Peptidyl-prolyl cis-trans isomerase FKBP8	31.3525	31.4523	31.5297	31.2763	31.1477	31.3887	31.4817	31.3693	0.253604	0.853935	-0.0558486	0.620585			11	12	11	11	10	12	11	10	11	12	11	11	10	12	11	10	11	12	11	11	10	12	11	10	4801881100	5003999200	5392926700	5470065700	3290092030	3923797760	5043238900	4919835100	1
O35492	Clk3	Dual specificity protein kinase CLK3	29.2491	29.0428	29.1048	29.1305	28.9647	28.9278	29.1612	28.9871	0.91507	0.501385	-0.121593	1.8021			4	4	7	6	3	5	4	4	4	4	7	6	3	5	4	4	4	4	7	6	3	5	4	4	661640900	830596540	693808060	750521340	528729440	616298750	945217150	602144000	1
O35493	Clk4	Dual specificity protein kinase CLK4	25.8982	24.5367	26.074	24.9082	26.2902	26.0603	25.9988	26.3456	1.11532	0.4327	0.81946	-2.13498			2	0	1	0	2	2	2	2	2	0	1	0	2	2	2	2	3	0	1	0	2	2	2	2	79888312	68633256	54466540	0	96615208	86876656	33558664	113296280	0.9996
O35495	Cdk14	Cyclin-dependent kinase 14	28.0396	27.8056	27.7888	27.7297	27.7582	27.7036	27.9347	27.6998	0.323544	0.814476	-0.0668712	0.762356			6	6	6	8	4	5	8	6	1	2	2	4	1	2	3	1	6	6	6	8	4	5	8	6	464420640	566480320	514501248	477793952	424167808	440944352	554219710	396200640	1
O35516	Notch2	Neurogenic locus notch homolog protein 2	26.524	26.3086	26.6975	26.5303	26.6911	26.7735	26.4173	26.6053	0.430594	0.744158	0.106681	-0.966699			2	2	4	4	6	3	3	3	2	2	4	4	6	3	3	3	2	2	4	4	6	3	3	3	116694720	106852320	261606000	231648496	228324784	206903968	161044976	431878464	1
O35551	Rabep1	Rab GTPase-binding effector protein 1	29.2017	29.1989	29.1996	29.0815	29.3564	29.1437	29.3011	29.2823	0.948916	0.493742	0.100453	-1.85834			18	21	18	17	21	19	21	17	17	20	17	16	21	18	20	16	18	21	18	17	21	19	21	17	2291494400	2073451010	1621260160	1541548420	2224642820	2088737660	2436587780	2203865860	1
O35593	Psmd14	26S proteasome non-ATPase regulatory subunit 14	27.3029	27.4522	27.5143	27.704	27.3429	27.1238	27.2665	27.4629	0.900427	0.504444	-0.194308	1.77774			4	5	8	8	4	3	9	5	4	5	8	8	4	3	9	5	4	5	8	8	4	3	9	5	352735776	552330880	447964736	502124416	372964032	363514016	657655550	333455648	1
O35598	Adam10	Disintegrin and metalloproteinase domain-containing protein 10	30.5949	30.5914	30.4815	30.6831	30.6724	30.5849	30.5982	30.5875	0.196463	0.889592	0.0230098	-0.498138			16	14	15	21	17	14	18	14	16	14	15	21	17	14	18	14	16	14	15	21	17	14	18	14	2421493250	2911586560	2140086140	2790347520	3123970300	2638933500	2800749820	2477234940	1
O35601	Fyb1	FYN-binding protein 1	33.7709	33.7492	33.7076	33.7173	33.4792	33.7566	33.632	33.5859	1.07709	0.444351	-0.122808	2.07131			38	40	42	42	33	38	35	30	38	40	42	42	33	38	35	30	38	40	42	42	33	38	35	30	18096814100	22406334500	29470273500	33332873200	17927882800	17852414000	18674849800	9008088100	1
O35604	Npc1	NPC intracellular cholesterol transporter 1	27.5893	27.3693	27.7176	27.6657	27.1762	27.3834	27.4231	27.4763	1.14611	0.419817	-0.220774	2.18637			4	9	10	11	10	4	7	4	4	9	10	11	10	4	7	4	4	9	10	11	10	4	7	4	386463776	357056576	510135936	484671936	362967424	403414944	374485696	322509440	1
O35607	Bmpr2	Bone morphogenetic protein receptor type-2	25.8682	27.817	25.1016	27.0162	26.9834	26.8747	27.1527	26.6589	0.324485	0.814587	0.466644	-0.764213			0	6	0	4	3	2	5	2	0	6	0	4	3	2	5	2	0	6	0	4	3	2	5	2	49606624	464829184	0	360411904	406667232	393352640	464976960	116581144	1
O35609	Scamp3	Secretory carrier-associated membrane protein 3	28.4973	28.6428	28.5815	28.6949	28.6853	28.7024	28.5012	28.6302	0.158078	0.910852	0.0256395	-0.411645			11	11	13	11	11	15	12	15	11	11	13	11	11	15	12	15	11	11	13	11	11	15	12	15	1011472830	1163741950	1154319870	1188275580	1217953280	1221588860	1004801860	1254963460	1
O35613	Daxx	Death domain-associated protein 6	30.65	30.5359	30.6931	30.6146	30.3449	30.6247	30.6629	30.4962	0.53278	0.684634	-0.0912356	1.15176			14	11	16	15	12	17	14	16	14	11	16	15	12	17	14	16	14	11	16	15	12	17	14	16	2850328830	2648478460	2963073280	3335476990	2342418430	2843045630	3017775360	2838500610	1
O35615	Zfpm1	Zinc finger protein ZFPM1	26.4846	26.6928	26.8454	27.5141	26.4457	26.7653	26.4878	26.6327	0.609669	0.649275	-0.301315	1.28655			1	3	2	4	1	1	2	2	1	3	2	4	1	1	2	2	1	3	2	4	1	1	2	2	158360528	195141168	273523552	531276128	153001696	204616240	157812288	185996896	1
O35621	Pmm1	Phosphomannomutase 1	27.3556	27.6169	28.0619	28.0912	27.6316	27.4189	27.9051	27.7947	0.175756	0.900239	-0.0938177	0.451954			1	4	3	4	3	1	4	2	1	4	3	4	3	1	4	2	7	9	8	10	9	7	11	10	37206100	471550464	1400148740	1548014080	533627040	37818480	723632770	49193108	1
O35625	Axin1	Axin-1	26.4816	26.5087	26.3444	26.5288	26.455	26.6513	26.749	26.4868	0.721608	0.590121	0.11966	-1.47816			4	5	4	5	5	2	4	5	4	5	4	5	5	2	4	5	4	5	4	5	5	2	4	5	200970464	255210720	224616256	236122752	291677632	280590656	162044640	267812800	1
O35638	Stag2	Cohesin subunit SA-2	30.3061	30.3016	30.1944	30.2696	30.1558	30.24	30.2754	30.2361	0.525298	0.688894	-0.0411067	1.13846			31	37	32	35	34	30	41	33	27	34	29	33	30	27	38	29	31	37	32	35	34	30	41	33	3846768130	7704710700	4739553300	4904457700	4011428100	7074596400	4478824400	3168769540	1
O35639	Anxa3	Annexin A3	32.4217	32.4969	32.338	32.3804	32.5249	32.5744	32.7118	32.7647	1.92741	0.248463	0.234698	-3.56753			47	57	49	44	58	55	62	56	47	57	49	44	58	55	62	56	47	57	49	44	58	55	62	56	16010517500	22957123600	18007685100	17350866900	19562719200	18767632400	21184829400	20505690100	1
O35643	Ap1b1	AP-1 complex subunit beta-1	28.5828	28.6919	28.5584	28.6561	28.6702	28.5114	28.6228	28.3937	0.477981	0.715256	-0.0728054	1.05351			36	32	30	28	38	31	33	32	27	23	21	20	27	21	23	24	36	32	30	28	38	31	33	32	2663912700	2808465660	2450050820	2861321220	3031179520	2563665410	2726244350	2590307330	1
O35648	Cetn3	Centrin-3	29.1026	28.8978	28.8289	28.451	28.7014	28.899	29.0093	28.9968	0.211464	0.87813	0.0815263	-0.530955			14	13	12	10	14	11	13	10	14	13	12	10	14	11	13	10	14	13	12	10	14	11	13	10	1424916610	1171181060	1133663490	1046909890	947130620	868193860	1539159300	967679230	1
O35654	Pold2	DNA polymerase delta subunit 2	29.4384	29.2934	29.2944	29.0792	29.224	29.1313	29.1391	29.1914	0.651472	0.627707	-0.104908	1.35865			16	14	12	15	14	15	15	13	16	14	12	15	14	15	15	13	16	14	12	15	14	15	15	13	2074045060	1561488770	1559120900	1180234240	1423282430	1423874300	1332939140	1268195840	1
O35657	Neu1	Sialidase-1	26.5209	26.2122	26.2158	26.5009	26.3733	26.1018	26.489	26.3965	0.0664294	0.961065	-0.022306	0.186546			3	4	3	5	4	3	2	2	3	4	3	5	4	3	2	2	3	4	3	5	4	3	2	2	108533936	101097832	89711104	109517672	121159536	87173784	125567216	96717712	1
O35658	C1qbp	Complement component 1 Q subcomponent-binding protein, mitochondrial	28.1047	28.0127	27.753	27.8918	27.73	28.0561	28.0301	27.9039	0.0339933	0.98322	-0.0105019	0.098541			9	13	11	10	16	14	17	14	9	13	11	10	16	14	17	14	9	13	11	10	16	14	17	14	380807200	680878080	416398688	602231550	683101120	536447200	835919810	506868864	1
O35664	Ifnar2	Interferon alpha/beta receptor 2	26.4326	25.9998	26.8868	26.7763	27.0286	25.6078	25.0605	26.5278	0.427826	0.744501	-0.467686	0.961569			2	0	2	3	1	1	0	1	2	0	2	3	1	1	0	1	2	0	2	3	1	1	0	1	231362576	66678844	114207264	251307104	180625760	0	0	269052832	1
O35674	Adam19	Disintegrin and metalloproteinase domain-containing protein 19	24.7077	25.8014	25.8514	24.4648	26.4354	26.3304	25.945	26.5701	1.55634	0.308757	1.11389	-2.88774			1	0	0	0	1	1	0	3	1	0	0	0	1	1	0	3	1	0	0	0	1	1	0	3	69094272	0	0	25318648	167777984	161575232	119366328	184099616	0.9967
O35678	Mgll	Monoglyceride lipase	28.0083	28.6263	27.8829	28.09	28.017	28.0947	27.8296	28.3165	0.176901	0.899648	-0.0874028	0.454534			6	10	5	6	6	8	5	8	6	10	5	6	6	8	5	8	6	10	5	6	6	8	5	8	602069060	961015100	556752640	638557630	621680190	676824580	585177020	771237890	1
O35680	Mrps12	28S ribosomal protein S12, mitochondrial	30.2576	30.4451	30.2544	30.2027	30.3577	30.4264	30.3083	30.2178	0.218061	0.874743	0.0376034	-0.545228			6	6	5	6	6	6	6	6	6	6	5	6	6	6	6	6	6	6	5	6	6	6	6	6	1280538370	2318552830	1284916220	1342048260	1496847620	1734178180	1810906370	1314115330	1
O35682	Myadm	Myeloid-associated differentiation marker	27.5153	27.6975	27.5776	27.3352	27.6553	27.6346	27.6019	27.7243	0.755592	0.570689	0.122643	-1.53555			4	4	4	4	4	4	4	4	4	4	4	4	4	4	4	4	4	4	4	4	4	4	4	4	580800060	704121020	522789824	432574080	525799456	592604990	526333952	476805376	1
O35685	Nudc	Nuclear migration protein nudC	33.355	33.442	33.3471	33.533	33.3518	33.3846	33.5552	33.3986	0.0177611	0.991659	0.00329208	-0.0523772			29	27	29	30	30	31	29	32	29	27	29	30	30	31	29	32	29	27	29	30	30	31	29	32	15489317900	15072729100	16491821100	18291200000	14014079000	14848692200	15549485100	15101316100	1
O35691	Pnn	Pinin	32.7535	32.7293	32.6926	32.7583	32.6125	32.8064	32.7558	32.9424	0.2713	0.844962	0.0458527	-0.657211			44	51	46	43	45	52	45	37	44	51	46	43	45	52	45	37	44	51	46	43	45	52	45	37	12793739300	16090059800	14283335700	14677256200	14571470800	16911375400	15983068200	11292182500	1
O35704	Sptlc1	Serine palmitoyltransferase 1	28.3837	28.3907	28.0289	28.3524	28.1598	28.4052	28.0363	28.1793	0.346573	0.801783	-0.0937595	0.807453			4	6	9	7	9	5	8	4	4	6	9	7	9	5	8	4	4	6	9	7	9	5	8	4	383242400	358304800	1094076290	1174953860	662583550	353171808	477531840	202730496	1
O35711	Ppfibp2	Liprin-beta-2	28.2095	28.3102	28.2087	28.185	28.2651	28.0607	28.3306	28.272	0.019739	0.992233	0.0037899	-0.0580854			12	18	16	14	15	9	18	14	12	18	16	14	15	9	18	14	13	20	17	16	16	11	20	16	1199591170	1324113790	1194854400	1060661440	1264364930	1074361340	1210300930	720668670	1
O35730	Ring1	E3 ubiquitin-protein ligase RING1	29.7256	29.8746	29.9734	29.9916	29.7281	29.839	29.81	29.637	0.922172	0.501442	-0.137774	1.8139			3	3	5	5	5	4	3	3	3	3	5	5	5	4	3	3	9	7	9	11	11	10	6	7	789052480	1295896700	29965666300	1798752260	1083356670	811302080	908242110	484628000	1
O35737	Hnrnph1	Heterogeneous nuclear ribonucleoprotein H	33.2141	33.1593	33.2516	33.2847	33.3191	33.195	33.2829	33.0877	0.0371494	0.97975	-0.00624084	0.107342			87	105	120	152	105	114	119	81	62	63	66	84	68	63	72	60	123	139	149	179	136	148	151	116	26766383100	30730125300	19485208600	20206190600	22639462400	17745309700	16802665500	19173804000	1
O35744	Chil3	Chitinase-like protein 3	36.9749	36.8492	37.0285	36.7172	32.3634	32.2371	32.3958	32.4198	8.67982	0	-4.53844	56.3848	+	KO_WT	220	268	319	269	30	25	30	21	201	248	300	249	28	22	28	18	220	268	319	269	30	25	30	21	241934647000	273253581000	464668066000	279426793000	16477304800	8935076900	11247678500	9520190500	1
O35841	Api5	Apoptosis inhibitor 5	28.423	28.3764	28.4629	28.28	28.7056	28.3302	28.4591	28.4613	0.548228	0.678362	0.103469	-1.1791			15	18	16	15	18	16	17	18	15	18	16	15	18	16	17	18	15	18	16	15	18	16	17	18	1271874050	1413796610	1177974270	1015545600	1670537340	1330914180	1465364480	1538056700	1
O35855	Bcat2	Branched-chain-amino-acid aminotransferase, mitochondrial	29.9535	30.1301	29.8347	29.8991	29.876	30.0998	29.8196	30.2337	0.178312	0.900047	0.0529451	-0.457712			18	24	29	31	21	15	23	20	18	24	29	31	21	15	23	20	18	24	29	31	21	15	23	20	1742424830	3032797440	4623248400	4663228400	2598251780	2176066560	3575333380	2132500860	1
O35857	Timm44	Mitochondrial import inner membrane translocase subunit TIM44	30.3525	30.6988	30.0566	30.3372	30.4398	30.2264	30.3976	31.0483	0.317052	0.817624	0.166733	-0.749513			5	7	8	8	7	6	7	7	5	7	8	8	7	6	7	7	5	7	8	8	7	6	7	7	2089419900	3189509120	1164173570	1868197760	1330618240	1074257920	2601514240	3023209980	1
O35864	Cops5	COP9 signalosome complex subunit 5	27.5554	27.6036	27.6303	27.4541	27.5358	27.5913	27.0553	27.7701	0.18005	0.900351	-0.0727253	0.461619			4	5	4	6	5	7	4	6	4	5	4	6	5	7	4	6	4	5	4	6	5	7	4	6	510043872	519118784	640133180	520288128	591184130	546926980	466219360	558722940	1
O35887	Calu	Calumenin	31.1287	30.7895	31.3744	31.1941	30.9529	31.28	31.2627	31.368	0.252864	0.854426	0.0942359	-0.619041			16	13	25	19	16	15	21	18	16	13	25	19	16	15	21	18	16	13	25	19	16	15	21	18	5177162200	4172316670	14935163900	12663855100	3893410820	4949122000	6363851300	4854515200	1
O35892	Sp100	Nuclear autoantigen Sp-100	32.1209	32.0095	32.0162	31.8854	31.8764	31.9191	31.9322	31.7457	1.13739	0.421015	-0.139648	2.17181			96	83	86	74	89	84	91	71	89	75	78	68	83	77	83	65	96	83	86	74	89	84	91	71	27582761000	21528961000	22226421800	21467273200	21718587400	22068432900	22267097100	21682806800	1
O35904	Pik3cd	Phosphatidylinositol 4,5-bisphosphate 3-kinase catalytic subunit delta isoform	29.1253	28.9709	28.9713	28.932	28.9356	28.9128	29.1092	29.0419	0.000267377	0.999451	-5.05447e-05	0.000804045			24	26	24	22	25	22	28	21	24	26	24	22	25	22	28	21	24	26	24	22	25	22	28	21	2564379900	2537064450	2621895680	2461784320	1710760450	1963361020	2732914180	2228083200	1
O35929	Rem1	GTP-binding protein REM 1	26.1399	26.2705	25.659	25.8722	26.053	26.4164	26.3035	26.6622	1.03668	0.464195	0.373375	-2.00412			3	3	1	3	2	3	3	2	3	3	1	3	2	3	3	2	3	3	1	3	2	3	3	2	111811536	113544424	123962592	186687552	115614224	142176704	153737744	57123272	1
O35930	Gp1ba	Platelet glycoprotein Ib alpha chain	29.2087	29.201	29.0906	29.1093	28.8787	29.3057	28.9722	29.3747	0.0548405	0.965914	-0.0195894	0.155704			8	7	9	7	9	9	8	8	8	7	9	7	9	9	8	8	8	7	9	7	9	9	8	8	1794910080	1079232900	1535460220	1849869060	1299883140	1735419650	1238678020	1620008700	1
O35954	Pitpnm1	Membrane-associated phosphatidylinositol transfer protein 1	29.8307	29.6396	29.6051	29.6424	29.3487	29.6713	29.6092	29.8192	0.247775	0.857683	-0.0673637	0.608396			12	13	16	12	11	13	16	17	12	13	16	12	11	13	16	17	12	13	16	12	11	13	16	17	1996400770	1798429060	1652636420	1946786690	1302623870	1830972670	2228717310	2472888830	1
O35955	Psmb10	Proteasome subunit beta type-10	34.833	34.6504	34.7199	34.6533	34.7363	34.6614	34.685	34.8592	0.1308	0.92317	0.0213509	-0.34769			41	41	42	37	41	39	43	40	41	41	42	37	41	39	43	40	41	41	42	37	41	39	43	40	42103976000	42922861000	36633145000	36135666000	42497126000	37464912000	34014033900	43054289000	1
O35963	Rab33b	Ras-related protein Rab-33B	27.9799	28.0179	28.0058	27.4633	27.0271	27.6693	27.448	27.4239	1.3335	0.381983	-0.474691	2.50207			4	7	5	5	4	5	5	4	4	6	5	5	4	4	5	4	4	7	5	5	4	5	5	4	344976768	436672384	367221568	318069760	138523776	246214144	186406048	184540896	1
O35969	Gamt	Guanidinoacetate N-methyltransferase	24.9663	27.3433	25.1313	25.2132	26.429	26.7993	26.2513	28.079	0.888653	0.508124	1.2261	-1.75815			1	3	1	0	2	3	0	4	1	3	1	0	2	3	0	4	1	3	1	0	2	3	0	4	74312192	359670272	26305528	0	182676240	233385248	84626920	595642430	1
O35972	Mrpl23	39S ribosomal protein L23, mitochondrial	26.1548	25.7196	25.9797	25.8802	25.6482	25.9507	25.5288	26.0062	0.458923	0.726917	-0.150091	1.01882			2	1	2	2	2	4	3	2	2	1	2	2	2	4	3	2	2	1	2	2	2	4	3	2	140935168	114047368	149894528	128626824	112480432	135512816	91834096	76478312	1
O35984	Pbx2	Pre-B-cell leukemia transcription factor 2	27.7289	27.7903	27.7536	27.86	27.6526	27.8356	27.8762	27.6803	0.132905	0.922383	-0.022047	0.352708			4	4	6	4	6	4	7	7	3	3	5	4	5	3	5	5	4	4	6	4	6	4	7	7	412199296	512047584	458949024	410837152	472394432	538423740	521636416	439208096	1
O35988	Sdc4	Syndecan-4	29.2144	29.2159	29.2652	29.2393	29.1805	29.0847	29.2308	29.5469	0.0981698	0.941671	0.0270147	-0.267989			4	5	6	5	6	6	4	5	4	5	6	5	6	6	4	5	4	5	6	5	6	6	4	5	1369760900	1127790340	1243454850	1192523520	917673730	1063606590	1373945340	795921980	1
O54692	Zw10	Centromere/kinetochore protein zw10 homolog	27.7556	27.6513	27.5048	27.7065	27.4981	27.9227	27.6982	28.0065	0.448337	0.731906	0.1268	-0.999425			7	8	6	5	9	7	6	10	7	8	6	5	9	7	6	10	7	8	6	5	9	7	6	10	625907710	675963650	372773536	478859840	543101250	542240770	594631870	782111490	1
O54714	Pias3	E3 SUMO-protein ligase PIAS3	27.4901	27.74	27.5469	26.9866	27.5468	27.3917	27.3559	27.3389	0.0694463	0.959278	-0.0325704	0.194472			4	4	2	2	3	2	2	1	4	4	2	2	3	2	2	1	4	4	2	2	3	2	2	1	345679136	342466560	294850432	199846608	318343648	296430272	256669568	284038208	1
O54724	Cavin1	Caveolae-associated protein 1	31.8234	32.5319	31.761	32.0011	31.9387	32.3948	32.1352	32.6717	0.493205	0.710455	0.255762	-1.08101			32	40	26	35	31	33	34	44	32	40	26	35	31	33	34	44	32	40	26	35	31	33	34	44	7245762000	15965851600	8836834300	9322187800	9167895600	13684967400	12708750300	15819514900	1
O54734	Ddost	Dolichyl-diphosphooligosaccharide--protein glycosyltransferase 48 kDa subunit	29.3763	29.3038	29.3144	29.2742	29.3311	29.347	29.414	29.318	0.541682	0.680643	0.0353346	-1.16753			22	25	22	22	22	23	21	24	22	25	22	22	22	23	21	24	22	25	22	22	22	23	21	24	3368706300	3005021180	2857224960	2973455870	3141449980	3075729410	3166688000	3025424900	1
O54774	Ap3d1	AP-3 complex subunit delta-1	28.6671	28.9133	28.7054	28.7145	28.7598	28.7543	28.792	28.7118	0.0261688	0.988301	0.00441742	-0.0764803			9	13	17	16	16	13	13	16	9	13	17	16	16	13	13	16	9	13	17	16	16	13	13	16	1265728640	1604954240	1638475010	1760694530	1618608900	1376272260	1921759620	1318486020	1
O54781	Srpk2	SRSF protein kinase 2	26.4106	26.6332	26.3372	26.4493	26.6209	26.6061	26.5292	26.4446	0.581105	0.666019	0.0926471	-1.23684			4	4	3	6	6	2	6	5	3	4	3	5	5	2	5	4	7	7	6	9	9	5	9	8	96451392	214955584	191406368	254458208	260842048	141640192	224226032	82751616	1
O54782	Man2b2	Epididymis-specific alpha-mannosidase	29.6883	29.5968	29.6692	29.6527	28.6586	28.631	28.5383	28.7023	6.62506	0	-1.01915	25.5459	+	KO_WT	21	22	26	22	15	13	15	12	21	22	26	22	15	13	15	12	21	22	26	22	15	13	15	12	4338197500	2424935680	3897748220	3988323070	916101180	1048095170	1031019330	932039810	1
O54784	Dapk3	Death-associated protein kinase 3	28.293	28.4584	28.2811	28.3164	28.5619	28.3342	28.7652	28.6577	1.28045	0.396289	0.242543	-2.41207			4	9	9	7	11	9	11	9	4	9	9	7	11	9	11	9	4	9	9	7	11	9	11	9	612582720	918594880	804889980	714047170	808665790	617835200	1295537790	908046530	1
O54785	Limk2	LIM domain kinase 2	28.1892	28.1182	27.9524	27.9611	28.0473	27.9779	28.0502	28.2268	0.0936356	0.943413	0.0203118	-0.256607			10	9	11	10	11	10	9	9	10	9	11	10	11	10	9	9	10	9	11	10	11	10	9	9	913941890	886416060	637302590	663011520	790061250	933168580	803609730	870653890	1
O54786	Dffa	DNA fragmentation factor subunit alpha	29.5317	29.9413	29.848	29.9576	29.9005	29.7255	30.0574	29.633	0.0236141	0.989301	0.00945425	-0.0692008			17	20	20	17	21	16	23	19	17	20	20	17	21	16	23	19	17	20	20	17	21	16	23	19	2097882240	3000559870	2628965890	3067799550	2469617920	2691849980	3020568580	2258931460	1
O54788	Dffb	DNA fragmentation factor subunit beta	29.3555	29.2106	29.5306	29.3475	29.3292	29.1735	29.6295	29.0927	0.155148	0.912621	-0.0548058	0.404882			20	19	20	21	20	13	22	12	20	19	20	21	20	13	22	12	20	19	20	21	20	13	22	12	1791840900	2216551680	2993482500	2206655740	3321142780	1546686850	4218214660	1742599300	1
O54824	Il16	Pro-interleukin-16	32.269	32.2112	32.3089	32.1469	31.8968	32.1593	32.2247	32.1444	0.789797	0.554765	-0.127686	1.59305			107	110	106	92	102	91	99	85	107	110	106	92	102	91	99	85	107	110	106	92	102	91	99	85	21509021700	23789527000	23318622200	23018340400	19363776500	22500507600	22029680600	21685635100	1
O54825	Bysl	Bystin	32.063	32.2205	32.0604	32.0609	32.0102	31.943	32.071	31.8925	1.14949	0.421736	-0.122027	2.19202			24	23	19	20	26	24	22	26	24	23	19	20	26	24	22	26	24	23	19	20	26	24	22	26	5457144800	8531912700	5387648500	6045064200	4932948500	4988310000	5002619400	4536872400	1
O54833	Csnk2a2	Casein kinase II subunit alpha'	30.8542	30.8254	30.656	30.8182	30.8515	30.8467	30.8589	30.7645	0.363173	0.791879	0.0419784	-0.839539			18	16	14	16	16	18	16	18	18	16	14	16	16	18	16	18	20	19	17	19	18	20	20	18	3274978050	3180703230	3249418750	3802948350	3106524930	3230056700	3285391360	2857547780	1
O54834	Arhgap6	Rho GTPase-activating protein 6	28.9229	29.1283	29.0392	29.0751	29.0225	29.061	29.2171	29.0229	0.253907	0.853951	0.0394778	-0.621218			9	13	8	12	10	8	12	13	9	13	8	12	10	8	12	13	9	13	8	12	10	8	12	13	784399620	1904263550	1322936190	1650001660	1173992320	1023900860	1297748740	1097202430	1
O54864	Suv39h1	Histone-lysine N-methyltransferase SUV39H1	27.6284	27.362	27.5874	27.5971	27.2929	27.4125	27.2736	27.2551	1.79783	0.265712	-0.235216	3.32383			5	6	9	10	8	7	5	4	5	6	9	10	8	7	5	4	5	6	9	10	8	7	5	4	248772144	451401216	2917637630	590005820	366860032	293254720	303253536	206825056	1
O54865	Gucy1b1	Guanylate cyclase soluble subunit beta-1	30.3716	30.5011	30.4393	30.4174	30.3116	30.3778	30.5528	30.3072	0.297228	0.826223	-0.045043	0.709919			31	35	24	25	26	27	37	27	31	35	24	25	26	27	37	27	31	35	24	25	26	27	37	27	3923505660	5171620400	4611185700	4738882000	4036791810	4280741890	4726594600	4315298300	1
O54890	Itgb3	Integrin beta-3	33.5061	33.4588	33.4425	33.4273	32.9541	33.5035	33.347	33.4477	0.539473	0.681875	-0.145586	1.16362			56	52	47	61	57	57	58	58	54	50	45	59	55	55	56	56	56	52	47	61	57	57	58	58	29644548100	24244127700	20581335000	25075652600	17829605400	24622512100	21633058800	34127583200	1
O54901	Cd200	OX-2 membrane glycoprotein	28.8006	29.6308	29.6412	29.8265	29.4179	29.7274	29.8142	28.8926	0.0128081	0.994205	-0.0117607	0.037976			6	7	8	7	9	6	6	4	6	7	8	7	9	6	6	4	6	7	8	7	9	6	6	4	500439936	950027010	1138368130	1112829700	881343230	1090567170	1076763900	537647490	1
O54910	Nfkbie	NF-kappa-B inhibitor epsilon	29.2797	29.203	29.3228	29.2328	28.9767	29.2647	29.5277	29.2395	0.021884	0.990622	-0.00742817	0.0642493			17	17	16	16	19	17	18	17	17	17	16	16	19	17	18	17	17	17	16	16	19	17	18	17	2056390780	2166715650	1818961280	1588630400	1684514940	2026007420	3017858560	3051090430	1
O54916	Reps1	RalBP1-associated Eps domain-containing protein 1	30.1261	30.1853	30.129	30.0882	29.9594	30.2147	30.2757	30.0393	0.0452335	0.974308	-0.0099206	0.129642			13	13	17	15	17	14	15	16	13	13	17	15	17	14	15	16	15	15	19	16	19	16	17	18	2193792260	2722659580	3142127100	3083508480	2234818560	2089507580	2830175740	2235353090	1
O54918	Bcl2l11	Bcl-2-like protein 11	27.1582	27.0356	26.674	26.8109	27.0188	27.0889	27.1426	27.2881	0.881885	0.511591	0.214941	-1.74689			4	5	3	1	5	3	3	7	4	5	3	1	5	3	3	7	4	5	3	1	5	3	3	7	378127552	355343808	264721536	290211136	344624064	371264096	377062528	492300736	1
O54931	Akap2	A-kinase anchor protein 2	31.4067	31.6389	31.4855	31.5263	31.3784	31.4588	31.4599	31.6204	0.197117	0.889286	-0.035017	0.499578			33	36	27	32	31	32	34	33	33	36	27	32	31	32	34	33	33	36	27	32	31	32	34	33	6633736200	9229966300	7861693400	7668105200	6585249800	7800388100	8144456700	6681254400	1
O54940	Bnip2	BCL2/adenovirus E1B 19 kDa protein-interacting protein 2	27.4737	27.7927	27.5918	27.6576	27.8606	27.9105	27.7484	27.8728	1.57244	0.304506	0.219099	-2.91617			3	7	3	5	5	5	5	3	3	7	3	5	5	5	5	3	3	7	3	5	5	5	5	3	308962784	387304928	467399616	318407616	958663620	388063232	927410180	355033792	1
O54941	Smarce1	SWI/SNF-related matrix-associated actin-dependent regulator of chromatin subfamily E member 1	29.9255	30.2023	30.0796	30.2499	30.0459	30.0904	30.1565	29.8023	0.371227	0.785575	-0.090539	0.854986			20	28	42	42	29	23	26	22	20	28	42	42	29	23	26	22	20	28	42	42	29	23	26	22	2900700930	4092128000	6502027300	6053041200	3699300350	3009232380	3970782720	2809654270	1
O54946	Dnajb6	DnaJ homolog subfamily B member 6	29.3117	29.4588	29.3072	29.3102	29.343	29.3363	29.4056	29.523	0.428466	0.744464	0.0549898	-0.962755			12	19	20	16	25	19	23	18	10	17	19	14	23	17	21	16	12	19	20	16	25	19	23	18	1636138110	1435964030	1633900160	1406072060	1632450820	1533500030	1511548420	1910895490	1
O54950	Prkag1	5'-AMP-activated protein kinase subunit gamma-1	27.184	27.1141	27.0974	27.037	27.0079	27.135	26.767	27.2965	0.192098	0.891775	-0.0565495	0.488489			4	6	5	2	3	5	1	3	4	6	5	2	3	5	1	3	4	6	5	2	3	5	1	3	299204864	289782176	304205088	260617744	267404224	250217488	207418816	296478208	1
O54957	Lat	Linker for activation of T-cells family member 1	30.4545	30.5033	30.3624	30.3713	29.9514	30.403	30.0355	30.3079	1.15453	0.422865	-0.248397	2.20043			10	9	8	8	7	8	8	9	10	9	8	8	7	8	8	9	10	9	8	8	7	8	8	9	2126499710	2126487040	1748806910	1638239490	1570158980	2075994500	1501776640	1756846720	1
O54962	Banf1	Barrier-to-autointegration factor	29.9134	29.9234	30.2898	30.3911	29.4954	29.8991	30.1299	30.1731	0.467161	0.720538	-0.205058	1.03385			6	11	7	8	6	6	9	10	6	11	7	8	6	6	9	10	6	11	7	8	6	6	9	10	1598444030	1717633410	2149928960	2227067900	1286855300	1614082050	1856498690	2209536510	1
O54965	Rnf13	E3 ubiquitin-protein ligase RNF13	27.5424	27.5223	27.4345	27.21	26.6097	24.8109	26.1384	25.0789	2.18426	0.198521	-1.76785	4.0745			3	4	3	3	0	0	0	1	3	4	3	3	0	0	0	1	3	4	3	3	0	0	0	1	468122176	466387712	419520192	377904000	224043312	74725912	116811360	92785368	1
O54967	Tnk2	Activated CDC42 kinase 1	27.5486	27.6285	27.4347	27.585	27.5861	27.7342	27.8059	27.7646	1.47144	0.332721	0.173521	-2.73918			4	7	6	8	9	9	6	9	4	7	6	8	9	9	6	9	4	7	6	8	9	9	6	9	376500672	319935872	353004544	506930016	399350400	342583104	474725760	467084928	1
O54972	Cbfa2t3	Protein CBFA2T3	27.1463	27.1441	27.2045	27.4662	27.2017	27.4161	27.48	26.7304	0.0633512	0.960334	-0.0332112	0.178415			2	2	3	3	5	3	3	3	2	2	3	3	5	3	3	3	2	2	3	3	5	3	3	3	209210272	305051360	294202784	402185216	344920704	319676576	261026208	238665744	1
O54983	Crym	Ketimine reductase mu-crystallin	27.7617	27.8558	27.7725	24.9981	27.6179	27.4344	27.8027	28.0834	0.39153	0.769654	0.637588	-0.893604			4	3	4	2	3	3	4	4	4	3	4	2	3	3	4	4	4	3	4	2	3	3	4	4	412217760	395768000	429551296	123228504	379342336	322750432	386938400	591734530	1
O54984	Get3	ATPase GET3	28.6591	28.5998	28.64	28.5945	28.8797	28.6293	28.8541	28.8102	1.562	0.306333	0.170012	-2.89772			11	12	13	12	11	13	14	8	11	12	13	12	11	13	14	8	11	12	13	12	11	13	14	8	1240541060	1344283390	1358846850	1045035260	1682314240	1100016640	1644944640	841425540	1
O54988	Slk	STE20-like serine/threonine-protein kinase	30.8973	30.9374	30.898	31.0686	30.9064	30.9018	30.919	30.9766	0.221731	0.871668	-0.0243664	0.553129			34	38	38	36	39	36	30	31	34	38	38	36	39	36	30	31	34	38	38	36	39	36	30	31	6941300200	6610306600	5729667100	6238662700	5484529700	5372108800	4573892100	5578441700	1
O54998	Fkbp7	Peptidyl-prolyl cis-trans isomerase FKBP7	26.3269	25.814	26.259	26.016	26.2072	26.0577	26.0429	26.3229	0.152138	0.913422	0.0536971	-0.397909			2	3	2	2	2	3	2	2	2	3	2	2	2	3	2	2	2	3	2	2	2	3	2	2	146830496	97404024	140160512	112192576	129050816	117750688	113947688	147542528	1
O55013	Trappc3	Trafficking protein particle complex subunit 3	28.2738	28.7238	27.5068	27.8552	28.5971	28.5247	28.9047	29.0279	1.23035	0.397733	0.673668	-2.32755			3	5	3	3	6	4	5	6	3	5	3	3	6	4	5	6	3	5	3	3	6	4	5	6	536433184	651193410	409101600	376550720	644095360	590618880	962625020	832029440	1
O55022	Pgrmc1	Membrane-associated progesterone receptor component 1	30.0031	30.1801	29.8228	29.7538	29.7118	30.1683	30.011	30.1071	0.165079	0.908431	0.0596013	-0.427712			27	24	25	23	22	25	30	23	27	24	25	23	22	25	30	23	27	24	25	23	22	25	30	23	3816594180	4389549600	3278705150	3308739070	2871778300	4282703870	4003748350	5385333800	1
O55023	Impa1	Inositol monophosphatase 1	30.3678	30.2711	30.3498	30.2409	30.1123	30.2623	30.2653	30.141	1.1709	0.417179	-0.112158	2.22781			38	30	29	32	34	38	36	33	38	30	29	32	34	38	36	33	38	30	29	32	34	38	36	33	4981017100	4461643800	4557780000	4245464320	4045730820	4319413200	4461049900	3825966590	1
O55026	Entpd2	Ectonucleoside triphosphate diphosphohydrolase 2	27.4683	27.9598	27.5115	27.3601	27.7107	28.0109	27.7924	28.1827	1.0666	0.449122	0.349249	-2.05386			2	5	4	4	4	6	7	7	2	5	4	4	4	6	7	7	2	5	4	4	4	6	7	7	342422656	547131390	327673728	304448544	416807136	479790624	359993792	488390176	1
O55028	Bckdk	[3-methyl-2-oxobutanoate dehydrogenase [lipoamide]] kinase, mitochondrial	26.4159	26.4846	26.7238	26.5	26.7017	26.5737	26.6954	26.2616	0.0793258	0.953099	0.0270486	-0.220147			5	8	9	8	7	6	8	6	5	8	9	8	7	6	8	6	5	8	9	8	7	6	8	6	308404160	256312400	415997568	286921792	367293984	308966208	494407104	262217408	1
O55029	Copb2	Coatomer subunit beta'	32.3881	32.2727	32.2993	32.0217	31.7551	32.1002	32.0967	32.0718	1.08506	0.443095	-0.239516	2.08457			44	39	44	41	34	39	40	36	44	39	44	41	34	39	40	36	44	39	44	41	34	39	40	36	10942560300	8860919800	10768392200	9427159000	6505275900	8746262500	8401110000	8917974000	1
O55033	Nck2	Cytoplasmic protein NCK2	29.649	29.7131	29.7316	29.7792	29.7693	29.9133	29.8635	29.8982	1.83569	0.259289	0.142835	-3.39426			10	10	11	12	10	9	12	13	10	10	11	12	10	9	12	13	10	10	11	12	10	9	12	13	1538764930	1568468350	1657887490	1832515580	1757899010	1637937150	1815827070	2107436670	1
O55047	Tlk2	Serine/threonine-protein kinase tousled-like 2	28.0744	28.0663	27.8687	28.1487	28.0281	28.1731	28.3948	28.217	0.852556	0.523541	0.163679	-1.69801			8	7	9	9	8	7	6	5	2	1	4	3	1	2	1	1	8	7	9	9	8	7	6	5	655650820	787338500	682712580	713586820	726033660	702672130	988141890	798151040	1
O55057	Pde6d	Retinal rod rhodopsin-sensitive cGMP 3',5'-cyclic phosphodiesterase subunit delta	26.1334	24.8322	26.0895	23.8754	26.9738	27.0482	25.1823	26.8606	0.928657	0.499604	1.28358	-1.82468			2	1	1	1	1	4	1	3	2	1	1	1	1	4	1	3	2	1	1	1	1	4	1	3	144234864	113434216	0	103493976	190827952	192954144	99795880	171414944	1
O55060	Tpmt	Thiopurine S-methyltransferase	26.3511	26.4328	26.3802	26.2123	26.3758	26.487	26.3638	25.2966	0.318636	0.816471	-0.213282	0.752653			2	3	2	2	1	1	3	3	2	3	2	2	1	1	3	3	2	3	2	2	1	1	3	3	142175120	157780288	144739808	128717696	149579216	156771968	145583408	76434224	1
O55070	Dnase1l3	Deoxyribonuclease gamma	24.9549	24.8385	25.2071	25.0182	25.7797	25.0964	26.2758	25.2021	1.06536	0.449597	0.583855	-2.05179			2	2	1	2	2	3	2	4	2	2	1	2	2	3	2	4	2	2	1	2	2	3	2	4	51610020	39260560	53334672	88362040	67773792	51405680	22865000	121626256	1
O55098	Stk10	Serine/threonine-protein kinase 10	33.3423	33.3731	33.3359	33.2416	33.282	33.3546	33.3986	33.1941	0.111112	0.936086	-0.0158968	0.30005			108	107	106	101	98	103	104	96	108	107	106	101	98	103	104	96	108	107	106	101	98	103	104	96	34475643000	48030859000	42028294000	36950733000	32171272200	31182217200	33370853400	26220994600	1
O55106	Strn	Striatin	31.8504	31.8566	31.8422	31.8248	31.7497	31.9057	31.8963	31.841	0.044858	0.973866	0.00468922	-0.128614			42	51	47	47	52	45	49	41	35	41	35	34	35	35	37	34	42	51	47	47	52	45	49	41	13466769400	17418301400	13042311200	12179932200	14138101800	12731791400	13030609900	11177151500	1
O55125	Nipsnap1	Protein NipSnap homolog 1	30.3715	30.3761	30.1699	30.1437	30.2608	30.1668	30.0717	30.1818	0.609425	0.649128	-0.0950198	1.28613			17	17	14	18	18	16	16	18	17	17	14	18	18	16	16	18	17	17	14	18	18	16	16	18	3335287810	3775751680	2599458820	3135885570	2748282110	2871965950	3095012100	3597016580	1
O55126	Nipsnap2	Protein NipSnap homolog 2	31.7955	32.106	31.6918	31.7159	31.7253	31.8477	31.3137	31.7852	0.467962	0.720636	-0.159353	1.03531			13	16	11	12	11	12	9	14	13	16	11	12	11	12	9	14	13	16	11	12	11	12	9	14	4323914200	7873446900	3424565500	4032265980	3900231170	3944375550	2395165440	4037524220	1
O55128	Sap18	Histone deacetylase complex subunit SAP18	30.5922	30.8857	30.5194	30.9889	30.7937	30.8093	30.6596	30.2824	0.273206	0.842577	-0.110303	0.661124			12	13	11	13	13	12	15	14	12	13	11	13	13	12	15	14	12	13	11	13	13	12	15	14	3590225410	4076848130	3389296900	3355183870	3964667900	4047454460	3290400510	3570940420	1
O55131	Septin7	Septin-7	32.887	32.8432	33.004	32.771	32.8011	32.8195	32.8198	32.7803	0.69354	0.607967	-0.0711136	1.43052			58	64	109	84	79	60	74	58	58	64	109	84	79	60	74	58	59	65	110	85	80	61	75	59	15548470300	22997899300	44770402000	29516445700	18694508500	11104610300	14567795700	12723591200	1
O55134	Pcdh12	Protocadherin-12	28.0281	28.8869	27.9817	28.3884	27.9615	28.4307	29.4679	29.1053	0.48063	0.714322	0.420082	-1.0583			5	9	6	10	7	7	10	7	5	9	6	10	7	7	10	7	5	9	6	10	7	7	10	7	583994370	1414320510	676668800	1082295170	506015808	1090651140	2340136450	1504434300	1
O55135	Eif6	Eukaryotic translation initiation factor 6	32.6597	32.4835	32.653	32.4354	32.3052	32.3353	32.5204	32.1061	1.24415	0.394444	-0.241129	2.35079			24	28	23	22	23	22	23	22	24	28	23	22	23	22	23	22	24	28	23	22	23	22	23	22	8605799400	8260598300	8869465100	7722085900	7402770900	7846986200	8422684200	5972978700	1
O55137	Acot1	Acyl-coenzyme A thioesterase 1	27.799	27.6121	27.0372	27.3964	27.8772	27.6388	27.7688	27.4995	0.608871	0.648483	0.234886	-1.28517			2	3	3	4	3	3	4	3	1	1	1	2	1	1	2	1	12	14	11	14	13	11	14	14	381020736	342126144	224460160	296460608	404565216	343332480	400337600	338886944	0.996
O55142	Rpl35a	60S ribosomal protein L35a	33.8233	33.8048	33.7631	33.8518	34.0089	33.8038	33.7691	33.6446	0.0182066	0.992143	-0.00417805	0.0536648			50	49	55	59	53	56	50	42	50	49	55	59	53	56	50	42	50	49	55	59	53	56	50	42	21253664800	22988994600	39288762000	42724626000	24763443200	22758152200	24333539300	11647311900	1
O55143	Atp2a2	Sarcoplasmic/endoplasmic reticulum calcium ATPase 2	32.8364	33.0185	32.7435	32.8378	32.8498	32.9455	32.9152	32.8448	0.185877	0.895102	0.0297413	-0.474659			62	64	61	64	62	65	64	63	47	47	46	46	45	48	46	47	72	73	70	75	74	74	73	75	33256951800	21831438300	18558951400	20295669800	19378495500	19861692400	19945955300	17142659100	1
O55176	Pja1	E3 ubiquitin-protein ligase Praja-1	24.4137	24.4931	24.8284	24.8491	25.7072	24.6606	25.5652	24.6848	0.845668	0.525964	0.508391	-1.68652			1	2	1	2	1	2	1	4	1	2	1	2	1	2	1	4	1	2	1	2	1	2	1	4	42146048	44245960	19518832	56019748	25419316	49180440	23399528	49992712	1
O55187	Cbx4	E3 SUMO-protein ligase CBX4	27.6106	27.5331	27.6529	27.6956	27.447	27.4654	27.6094	27.3385	1.27921	0.396264	-0.157993	2.40997			6	8	9	8	7	6	7	8	6	8	9	8	7	6	7	8	6	8	9	8	7	6	7	8	459086272	548602750	460914592	573819710	460692832	313477728	596395010	336088608	1
O55201	Supt5h	Transcription elongation factor SPT5	31.5103	31.4418	31.4941	31.4611	31.4227	31.5054	31.4994	31.4233	0.20198	0.886372	-0.0141478	0.510267			76	76	80	78	82	81	76	77	76	76	80	78	82	81	76	77	76	76	80	78	82	81	76	77	17370628100	21750134800	18276212700	18389465100	17334100000	17042240500	17723693100	13760773100	1
O55222	Ilk	Integrin-linked protein kinase	32.4602	32.6364	32.4391	32.3797	32.6395	32.5671	32.4935	32.5623	0.665255	0.620296	0.0867519	-1.38226			64	72	67	69	76	70	69	74	64	72	67	69	76	70	69	74	64	72	67	69	76	70	69	74	18243160100	22138896400	20815061000	20546371600	22513868800	21615992800	21093369900	20513638400	1
O55229	Chkb	Choline/ethanolamine kinase	29.2832	29.4081	29.1389	29.146	29.3883	29.2057	29.5598	29.2041	0.392473	0.768382	0.0954137	-0.895386			15	19	16	18	21	15	20	14	15	19	16	18	21	15	20	14	15	19	16	18	21	15	20	14	1865058820	2074841980	1581750140	1531958660	1701279230	1743296640	2407594500	1834767490	1
O55234	Psmb5	Proteasome subunit beta type-5	28.0472	27.6919	27.926	28.1342	27.6478	27.9674	27.5661	27.9053	0.619289	0.64505	-0.178188	1.30321			10	11	10	11	9	9	11	9	10	11	10	11	9	9	11	9	10	11	10	11	9	9	11	9	775531650	629214140	712889790	1044038720	570405380	630940480	618548990	698288770	1
O55236	Rngtt	mRNA-capping enzyme	30.0846	30.3423	30.1285	30.0862	30.1741	30.1343	30.2498	29.6618	0.301499	0.823594	-0.105432	0.718498			16	21	19	23	22	17	23	12	16	21	19	23	22	17	23	12	16	21	19	23	22	17	23	12	2547431940	2672025860	1741266940	3902579200	2021182210	2889232900	3541500420	1486827780	1
O55242	Sigmar1	Sigma non-opioid intracellular receptor 1	27.8861	28.0723	27.8834	27.8494	28.0611	27.9584	28.1739	28.0174	0.97978	0.485473	0.129908	-1.9096			4	5	4	3	4	5	3	4	4	5	4	3	4	5	3	4	4	5	4	3	4	5	3	4	335709632	385140704	337165312	329312768	380952576	354918528	411926400	382673536	1
O70126	Aurkb	Aurora kinase B	25.5305	25.6806	26.1031	27.3124	25.5178	26.7303	25.3854	23.7676	0.506286	0.702421	-0.806357	1.10451			1	0	0	4	0	0	0	0	1	0	0	4	0	0	0	0	1	0	0	4	0	0	0	0	81484152	98019608	0	215658640	61543452	131961856	0	51383480	1
O70133	Dhx9	ATP-dependent RNA helicase A	32.7441	32.7277	32.6776	32.6461	32.6664	32.6344	32.749	32.7334	0.0298519	0.985827	-0.00307178	0.0869077			133	143	140	136	139	130	138	128	132	141	138	134	137	128	136	126	133	143	140	136	139	130	138	128	42152129000	46012580000	37178552000	36844229000	33667907600	38695436000	38816096000	40248173000	1
O70138	Mmp8	Neutrophil collagenase	29.88	30.1615	29.8357	30.2105	29.8495	29.6336	29.5042	29.9888	0.987878	0.483223	-0.277901	1.92305			19	21	18	20	16	16	12	18	19	21	18	20	16	16	12	18	19	21	18	20	16	16	12	18	2405163260	3378401790	2633974020	3399402750	2347316220	1939045120	1723350400	2324003070	1
O70139	Pkig	cAMP-dependent protein kinase inhibitor gamma	25.0093	25.379	28.3933	28.5802	28.373	25.4808	28.786	28.792	0.351883	0.799868	1.01746	-0.817752			1	1	2	2	2	1	2	2	1	1	2	2	2	1	2	2	1	1	2	2	2	1	2	2	55801860	73555648	507367168	525825408	411185152	142673680	504399648	537479620	0.9996
O70145	Ncf2	Neutrophil cytosol factor 2	28.3757	28.4144	28.2785	28.1262	28.1861	28.24	28.1917	28.3195	0.396929	0.765949	-0.0643783	0.903798			21	19	21	21	19	16	19	16	21	19	21	21	19	16	19	16	21	19	21	21	19	16	19	16	2036725500	1972276220	2287975170	1735539840	1865492220	1418291580	1917133700	1414801150	1
O70152	Dpm1	Dolichol-phosphate mannosyltransferase subunit 1	28.2464	28.242	28.2022	28.0113	28.2137	28.2714	27.9206	28.5443	0.17256	0.9035	0.0620151	-0.444729			8	9	9	8	7	8	10	9	8	9	9	8	7	8	10	9	8	9	9	8	7	8	10	9	1097326340	1011778300	831183740	811506620	941766910	1113974780	828148100	1349085820	1
O70157	Top3a	DNA topoisomerase 3-alpha	27.1882	27.5929	27.1467	27.8592	27.3432	26.503	27.464	27.4331	0.402331	0.761737	-0.260906	0.913966			2	4	2	1	2	2	1	1	2	4	2	1	2	2	1	1	3	5	3	2	3	3	1	2	277589184	438115264	326664544	235586688	371284160	251410352	169215312	166855152	1
O70161	Pip5k1c	Phosphatidylinositol 4-phosphate 5-kinase type-1 gamma	29.4419	29.3274	29.3017	29.33	29.2551	29.4673	29.5631	29.4877	0.60241	0.651606	0.0930371	-1.27396			3	4	5	3	3	5	6	5	2	2	3	1	2	3	4	3	3	4	5	3	3	5	6	5	1156479620	887153470	754321860	678854210	884070660	922466240	1126644220	954768700	1
O70165	Fcn1	Ficolin-1	26.1258	26.0705	26.3626	25.9713	26.2262	26.1529	26.0431	26.0667	0.0385	0.979397	-0.0103393	0.111092			6	5	6	5	3	6	5	5	6	5	6	5	3	6	5	5	6	5	6	5	3	6	5	5	137378240	197212944	158394976	114084024	133776560	214398912	198249696	129437520	1
O70172	Pip4k2a	Phosphatidylinositol 5-phosphate 4-kinase type-2 alpha	31.1025	31.0969	31.1491	31.3417	31.0973	31.2374	31.4615	31.0379	0.121775	0.929716	0.0359735	-0.326015			17	20	20	20	22	19	24	16	11	12	12	10	11	12	13	10	17	20	20	20	22	19	24	16	5726136800	8147892700	5622088200	6767637000	4923677200	5709391400	6842883100	4297053700	1
O70194	Eif3d	Eukaryotic translation initiation factor 3 subunit D	33.471	33.3811	33.4014	33.5932	33.3729	33.4098	33.4319	33.1412	0.728686	0.590262	-0.122755	1.49014			78	80	76	95	78	82	79	69	78	80	76	95	78	82	79	69	78	80	76	95	78	82	79	69	37747433000	22830811100	22963075100	26974578700	23503806500	24106035200	20860043300	22029875200	1
O70200	Aif1	Allograft inflammatory factor 1	27.8407	27.9655	27.8698	28.0748	27.9952	28.4843	27.4769	28.289	0.219518	0.873588	0.123656	-0.548368			2	2	4	3	2	3	2	3	2	2	4	3	2	3	2	3	2	2	4	3	2	3	2	3	446598976	482128128	537036030	587722180	490828384	693868480	343735712	601717250	1
O70209	Pdlim3	PDZ and LIM domain protein 3	30.2085	30.6424	30.1882	30.0815	30.7162	30.5653	30.3246	30.6895	0.987458	0.482718	0.2937	-1.92235			16	18	16	15	20	17	19	16	16	18	16	15	20	17	19	16	16	18	16	15	20	17	19	16	2500969730	3388875520	2500302850	2311529730	3586786050	3696667390	3235633410	4018086660	1
O70228	Atp9a	Probable phospholipid-transporting ATPase IIA	26.285	26.3268	26.3088	26.4768	26.8213	26.8615	26.5396	26.93	2.41612	0.170408	0.438754	-4.56367			2	2	1	2	2	2	2	2	2	2	1	2	2	2	2	2	4	4	3	3	5	5	5	5	149205088	155694960	105568256	169261888	214936096	221312304	178752464	233734976	1
O70251	Eef1b	Elongation factor 1-beta	24.2226	27.2289	27.1268	27.3326	27.0653	26.3017	27.21	25.161	0.0165114	0.992317	-0.0432467	0.0487579			4	6	2	5	4	6	7	3	4	6	2	5	4	6	7	3	4	6	2	5	4	6	7	3	26392878	312487040	157643824	114995352	101221880	276785728	363177664	28504890	1
O70252	Hmox2	Heme oxygenase 2	32.4186	32.452	32.4635	32.3795	32.6842	32.3979	32.4656	32.4568	0.508649	0.700871	0.072751	-1.10875			33	28	32	30	32	29	35	29	33	28	32	30	32	29	35	29	33	28	32	30	32	29	35	29	7834416600	7122537000	7689422300	8378764300	9193083900	7936525300	6950754800	7461802500	1
O70258	Sgce	Epsilon-sarcoglycan	26.5685	27.076	26.3112	26.2495	26.6737	26.5424	26.7402	26.8695	0.330363	0.811059	0.155161	-0.775782			2	3	3	2	4	5	3	8	2	3	3	2	4	5	3	8	2	3	3	2	4	5	3	8	240024128	344538944	287987040	135893424	334600992	256684560	194710336	384022112	1
O70279	Ess2	Splicing factor ESS-2 homolog	28.2279	28.2614	28.0779	28.0326	28.4207	28.2919	28.6157	28.202	1.15482	0.422915	0.232656	-2.20093			3	5	3	3	5	3	6	2	3	5	3	3	5	3	6	2	3	5	3	3	5	3	6	2	520058816	548940160	422305440	333303328	535097440	559080640	833315200	456943392	1
O70293	Grk6	G protein-coupled receptor kinase 6	30.1113	30.0045	29.9364	29.95	30.035	29.9872	30.0267	29.9305	0.042907	0.974719	-0.00571394	0.12326			30	36	27	31	33	26	27	22	19	21	15	18	20	18	19	14	30	36	27	31	33	26	27	22	4951100400	5277361200	4659425800	4515551700	3913985790	3905946880	4402533900	4435840000	1
O70305	Atxn2	Ataxin-2	30.4139	30.2933	30.3957	30.6832	29.8732	30.0576	30.1255	30.0912	2.18525	0.199503	-0.409654	4.07653			14	17	16	16	11	12	15	15	14	17	16	16	11	12	15	15	14	17	16	16	11	12	15	15	2086600060	2207100670	2375116290	3272291580	1621463940	1948277380	1937770110	2406237700	1
O70309	Itgb5	Integrin beta-5	29.4969	29.6878	29.542	29.4113	29.709	29.537	29.7106	29.8957	0.982159	0.484686	0.178577	-1.91355			13	16	15	11	14	12	15	16	11	14	13	10	12	10	14	14	13	16	15	11	14	12	15	16	1794314620	2202812930	1631307260	1545711740	2031162500	1784511230	2425975810	2270677250	1
O70310	Nmt1	Glycylpeptide N-tetradecanoyltransferase 1	29.7795	29.604	29.7249	29.712	29.4923	29.8643	29.6802	29.9131	0.117317	0.929151	0.0323639	-0.315209			22	19	28	26	24	22	22	24	19	17	26	23	22	19	19	22	22	19	28	26	24	22	22	24	2901424900	2599109120	4089805820	4996214300	2575678460	2920391680	3265947900	2388560380	1
O70311	Nmt2	Glycylpeptide N-tetradecanoyltransferase 2	27.6253	27.5491	27.7025	27.496	27.3236	27.5911	27.6928	27.4321	0.389815	0.770751	-0.0833569	0.890359			4	5	7	5	3	5	4	4	4	5	7	5	3	5	4	4	7	7	9	8	5	8	7	6	422139328	456410976	993066050	773698560	377905344	375146944	456655616	337278208	1
O70318	Epb41l2	Band 4.1-like protein 2	32.2587	32.3856	32.2674	32.3679	32.2624	32.3128	32.413	32.3831	0.189479	0.893186	0.0229149	-0.482677			73	77	81	87	79	91	88	86	72	77	80	87	78	89	87	85	73	77	81	87	79	91	88	86	20354396200	20304357400	14655660000	17847201800	18689984500	19841101800	21075707900	24439578600	1
O70325	Gpx4	Phospholipid hydroperoxide glutathione peroxidase	28.1904	27.8069	28.2728	27.834	27.6811	27.9497	27.717	27.8116	0.890077	0.507983	-0.236172	1.76052			5	4	3	2	3	4	4	5	5	4	3	2	3	4	4	5	5	4	3	2	3	4	4	5	480115360	280973664	366858368	348281312	299836864	424537024	238664016	250184832	1
O70333	Cript	Cysteine-rich PDZ-binding protein	30.3855	30.5102	30.7127	30.7065	29.8763	30.0579	30.188	30.0646	2.69471	0.109519	-0.532034	5.1975			7	8	7	8	5	6	7	6	7	8	7	8	5	6	7	6	7	8	7	8	5	6	7	6	2471706880	3015632640	3021806340	3651738620	1638063870	2093147520	2013598850	2005805700	1
O70338	Rnaseh1	Ribonuclease H1	29.2825	29.2259	29.1373	29.4898	28.9891	29.3361	29.6429	29.0822	0.0450895	0.974355	-0.0212588	0.129248			5	6	9	7	6	6	7	6	5	6	9	7	6	6	7	6	5	6	9	7	6	6	7	6	942371260	1260258430	1090798980	1376010240	699654720	1067680960	1595514240	626455940	1
O70348	Dxo	Decapping and exoribonuclease protein	27.5965	27.5935	27.6259	27.5721	27.6813	27.5887	27.703	27.5206	0.245591	0.858559	0.0263863	-0.603813			6	7	8	7	5	4	6	5	6	7	8	7	5	4	6	5	6	7	8	7	5	4	6	5	642771330	747099070	739763520	746061180	640877060	459235520	795828480	361222464	1
O70362	Gpld1	Phosphatidylinositol-glycan-specific phospholipase D	28.5371	28.9143	28.5528	28.7477	28.7041	28.4926	28.791	28.6384	0.106125	0.937139	-0.0314522	0.28777			13	22	12	20	18	16	22	19	13	22	12	20	18	16	22	19	13	22	12	20	18	16	22	19	1428643580	1740648960	976797180	1454700800	1524787580	1524422270	2710182910	1828927100	1
O70370	Ctss	Cathepsin S	30.6446	30.52	30.5436	30.4807	30.7226	30.7976	30.8102	30.7696	2.89809	0.0795625	0.227784	-5.69628			16	13	12	13	11	17	15	16	16	13	12	13	11	17	15	16	16	13	12	13	11	17	15	16	2661942020	3609515520	4145179140	4120264960	3639255550	3052436480	4241792260	3125923330	1
O70378	Emc8	ER membrane protein complex subunit 8	26.7686	26.9444	26.8803	27.0132	26.9663	26.9114	27.0248	26.75	0.0511346	0.969757	0.0114689	-0.145706			5	6	7	8	7	5	7	3	5	6	7	8	7	5	7	3	5	6	7	8	7	5	7	3	291580448	341429696	341580160	349815776	319716832	307906016	355291360	154828752	1
O70400	Pdlim1	PDZ and LIM domain protein 1	32.0588	32.2581	32.1146	32.0723	32.0327	32.1861	32.3313	32.0585	0.118436	0.929263	0.026165	-0.317927			51	52	53	45	43	51	54	49	51	52	53	45	43	51	54	49	51	52	53	45	43	51	54	49	16181087200	22190995500	16438753300	16125518800	13960667100	15701621800	17884454900	15192451100	1
O70423	Aoc3	Membrane primary amine oxidase	30.1838	31.3189	30.0977	30.2856	30.5826	30.9924	30.8232	31.6778	0.723615	0.591087	0.547497	-1.48156			19	37	19	22	25	31	26	43	15	31	16	18	21	26	21	38	19	37	19	22	25	31	26	43	2475692540	11024205800	1700479740	3628399620	3698223870	5327796200	6114325500	9796338700	1
O70433	Fhl2	Four and a half LIM domains protein 2	28.2793	28.0643	28.2584	28.0938	28.7461	28.4148	28.3288	28.3053	1.25625	0.396414	0.2748	-2.3712			9	5	7	6	12	7	9	5	9	5	7	6	12	7	9	5	9	5	7	6	12	7	9	5	820553220	748891010	692979970	716040190	1504460160	826701500	995900290	609187330	1
O70435	Psma3	Proteasome subunit alpha type-3	34.8796	34.7109	34.7667	34.8066	34.5313	34.8448	34.6253	34.5541	0.977133	0.486352	-0.152069	1.9052			48	49	48	48	45	52	50	46	48	49	48	48	45	52	50	46	48	49	48	48	45	52	50	46	35247354000	39120257000	36393574000	37353980000	29224712200	39854219000	36966314000	24304027600	1
O70439	Stx7	Syntaxin-7	28.7717	28.8043	28.7858	28.7529	28.798	28.9161	28.4264	29.0344	0.0395768	0.977603	0.0150657	-0.114075			7	6	8	4	6	6	4	7	7	6	8	4	6	6	4	7	7	6	8	4	6	6	4	7	1496289150	1377934340	1225005440	652348100	914285310	1442861700	743557500	1719929730	1
O70443	Gnaz	Guanine nucleotide-binding protein G(z) subunit alpha	26.8648	26.9917	26.6244	26.7436	25.8531	27.0704	26.6836	27.1655	0.138342	0.919421	-0.112983	0.365599			6	8	5	5	2	6	5	4	6	8	5	5	2	6	5	4	6	9	5	5	2	7	6	5	361328672	451281536	373661728	366852256	68090104	488602464	239813824	317848320	1
O70456	Sfn	14-3-3 protein sigma	31.4936	31.7125	31.6604	31.6272	31.5915	31.7207	31.6048	31.2847	0.292203	0.83012	-0.0729604	0.699788			37	32	28	22	25	36	33	31	37	32	28	22	25	36	33	31	54	51	46	38	40	55	51	44	4054845700	75769594000	5100875300	4917228000	5164237800	5100441100	5161458200	4432436200	1
O70469	Dok2	Docking protein 2	27.3998	27.4446	27.5816	27.3577	27.4789	27.3762	27.4976	27.4907	0.0969802	0.94222	0.0149226	-0.26501			10	11	8	6	9	11	11	9	10	11	8	6	9	11	11	9	10	11	8	6	9	11	11	9	609863740	631589760	589819070	481236768	621094080	518473408	726211970	717115200	1
O70472	Tmem131	Transmembrane protein 131	26.7172	24.9768	26.4506	26.5028	26.6379	26.6535	26.4994	27.0379	0.624491	0.64354	0.545333	-1.3122			2	3	2	1	2	1	2	3	2	3	2	1	2	1	2	3	2	3	2	1	2	1	2	3	197674608	91231864	172720096	117581440	200187904	228100288	95866160	149878016	1
O70475	Ugdh	UDP-glucose 6-dehydrogenase	28.8979	29.0916	28.8334	28.8264	28.8908	28.7082	28.8916	28.8518	0.456579	0.729454	-0.0767245	1.01453			13	13	15	16	12	13	12	14	13	13	15	16	12	13	12	14	13	13	15	16	12	13	12	14	1248884220	1926390140	1388807300	1555389060	1233156220	1264048130	1676972930	1634981890	1
O70477	Pknox1	Homeobox protein PKNOX1	25.324	25.423	25.6879	25.4864	25.0898	25.5349	25.3078	25.4732	0.462416	0.724584	-0.128893	1.0252			1	2	2	2	2	3	2	1	1	2	2	2	2	3	2	1	1	2	2	2	2	3	2	1	57717048	65657092	74533584	65496216	50646276	67240240	57440120	31199716	0.9997
O70480	Vamp4	Vesicle-associated membrane protein 4	27.5941	28.12	27.9401	27.9365	27.2958	27.7566	28.0183	27.2166	0.72334	0.591121	-0.325834	1.48109			4	4	4	3	3	4	5	5	4	4	4	3	3	4	5	5	4	4	4	3	3	4	5	5	278941632	322072544	304380512	307952224	179378032	260812928	425327360	165394736	1
O70481	Ubr1	E3 ubiquitin-protein ligase UBR1	28.6452	28.6362	28.5145	28.5357	28.5212	28.5274	28.6191	28.9506	0.278504	0.840968	0.0716619	-0.671966			10	9	7	8	9	8	11	11	10	9	7	8	9	8	11	11	10	9	7	8	9	8	11	11	1341662210	1264931330	805862850	1560764160	1013671620	953212860	1257024260	1208060030	1
O70492	Snx3	Sorting nexin-3	32.3115	32.5633	32.3285	32.3933	32.4651	32.4538	32.0036	32.3756	0.246882	0.857699	-0.0746469	0.606522			20	16	18	18	18	18	16	13	20	16	18	18	18	18	16	13	20	16	18	18	18	18	16	13	9163286500	17525708800	9168447500	7836459000	8285690900	6543012400	4486488600	4942301700	1
O70493	Snx12	Sorting nexin-12	30.3079	30.4265	30.0986	30.2926	30.4654	30.4322	30.0103	30.152	0.0442916	0.97369	-0.0164466	0.127062			18	22	19	20	18	22	16	14	18	22	19	20	18	22	16	14	18	22	19	20	18	22	16	14	3807271940	3979624700	2617808130	2886770180	3800627200	3283541250	2850987260	2885662210	1
O70494	Sp3	Transcription factor Sp3	27.7381	27.8309	27.6382	27.7737	27.7369	27.912	27.9302	27.9101	1.08833	0.440294	0.127066	-2.09001			7	12	5	4	5	9	11	10	6	11	4	4	4	8	11	10	7	12	5	4	5	9	11	10	613878660	527687360	489991424	549704000	589431940	714109180	662071100	668420100	1
O70496	Clcn7	H(+)/Cl(-) exchange transporter 7	29.8202	30.0312	29.816	29.7992	29.74	29.9055	29.8736	30.0681	0.130215	0.923368	0.030138	-0.346292			20	27	23	20	20	20	20	23	20	27	23	20	20	20	20	23	20	27	23	20	20	20	20	23	2705191170	3089742590	2977459200	2913116160	2313812990	2907187460	2720848640	2986263040	1
O70503	Hsd17b12	Very-long-chain 3-oxoacyl-CoA reductase	30.1766	31.0114	30.4505	30.9427	30.7373	30.7659	30.6666	30.7675	0.171466	0.902965	0.089077	-0.442249			9	12	10	18	11	10	8	11	9	12	10	18	11	10	8	11	9	12	10	18	11	10	8	11	1953081220	3998678270	4650756600	5404474900	3337497600	2735281660	2801997570	3487095040	1
O70551	Srpk1	SRSF protein kinase 1	27.2189	27.3586	27.4428	27.3413	27.1935	27.3911	27.2641	27.2734	0.432187	0.743443	-0.0598435	0.96965			14	11	10	11	12	11	11	13	11	8	7	8	9	8	8	10	14	11	10	11	12	11	11	13	618662020	711118080	860955780	619349440	619430400	686436800	604539840	635817980	1
O70566	Diaph2	Protein diaphanous homolog 2	30.1905	30.8567	30.2259	30.3894	30.2171	30.4259	30.634	30.5398	0.0781721	0.953286	0.0385771	-0.217171			5	8	10	8	8	5	8	6	5	8	10	8	8	5	8	6	5	8	10	8	8	5	8	6	1229869700	3074030590	1664125700	2638368000	1507129980	1891223300	2200361220	1438025600	1
O70572	Smpd2	Sphingomyelin phosphodiesterase 2	26.2645	26.444	26.2263	26.1876	26.5511	26.2038	26.254	26.3375	0.237726	0.86174	0.0559754	-0.58723			2	3	4	1	2	2	1	2	2	3	4	1	2	2	1	2	2	3	4	1	2	2	1	2	158142336	212442880	152991008	171187968	214440192	170647264	129295568	95870952	1
O70579	Slc25a17	Peroxisomal membrane protein PMP34	27.2634	27.2796	26.7948	26.9431	27.3573	27.3266	26.5662	27.1018	0.0277444	0.987669	0.0177221	-0.0809506			2	2	2	2	2	2	1	2	2	2	2	2	2	2	1	2	2	2	2	2	2	2	1	2	216033856	224990016	141673568	166648736	243112960	244329136	139872896	181195920	0.9996
O70583	Mid1	E3 ubiquitin-protein ligase Midline-1	25.9616	26.7493	27.2617	26.6878	26.8383	25.888	27.181	27.1307	0.0850513	0.949677	0.0944128	-0.234835			0	2	1	2	2	0	0	1	0	2	1	2	2	0	0	1	0	2	1	2	2	0	0	1	85254568	155291952	347735232	238795616	164195872	117436928	221623424	198139392	1
O70589	Cask	Peripheral plasma membrane protein CASK	29.8459	30.216	30.1381	30.1494	30.143	30.0984	30.3014	30.1007	0.328488	0.810158	0.0735393	-0.772097			8	15	14	12	13	9	13	9	8	15	14	12	13	9	13	9	8	15	14	12	13	9	14	10	1434794110	3008826110	1491542780	2498119170	1953660420	2085973630	2878489860	1706964480	1
O70591	Pfdn2	Prefoldin subunit 2	28.0517	27.9974	27.7477	27.7125	27.8965	28.1893	27.4761	27.6863	0.141668	0.916714	-0.0652947	0.373441			4	2	3	3	4	3	2	2	4	2	3	3	4	3	2	2	4	2	3	3	4	3	2	2	356646592	420212000	338723840	381435616	349044928	383611808	282680096	322348704	1
O88186	Gp9	Platelet glycoprotein IX	27.1511	27.3604	27.0209	27.1409	26.8005	27.1379	27.0907	26.9787	0.803571	0.548108	-0.166366	1.61614			8	10	9	7	6	7	7	7	8	10	9	7	6	7	7	7	8	10	9	7	6	7	7	7	435791488	532080928	486674336	313186304	315795136	352007456	497358560	500574880	1
O88188	Ly86	Lymphocyte antigen 86	28.197	27.9691	28.0185	28.156	28.0752	28.333	28.4413	28.2668	1.06983	0.446816	0.193907	-2.05924			3	3	5	2	3	3	2	2	3	3	5	2	3	3	2	2	3	3	5	2	3	3	2	2	355737280	306124992	696225920	363716160	644429700	424409792	790983040	393133344	1
O88199	Chst3	Carbohydrate sulfotransferase 3	27.8595	27.4837	27.11	27.3832	27.4809	27.8567	27.4773	27.5974	0.345367	0.801921	0.143963	-0.805107			7	7	6	6	7	6	7	7	7	7	6	6	7	6	7	7	7	7	6	6	7	6	7	7	622168900	668759300	254698592	588966780	624850750	645805250	614361860	508642880	1
O88200	Clec11a	C-type lectin domain family 11 member A	26.5583	26.9739	27.2282	27.409	27.6501	27.8402	27.6136	27.7805	1.91059	0.243823	0.678756	-3.53547			3	3	2	2	5	5	5	6	3	3	2	2	5	5	5	6	3	3	2	2	5	5	5	6	159388080	165299632	153188992	204865200	332112384	333891040	311311904	385186336	1
O88207	Col5a1	Collagen alpha-1(V) chain	28.109	28.5943	28.0096	28.1857	28.6113	28.6513	28.5837	29.0475	1.5989	0.307518	0.4988	-2.96308			5	10	5	6	11	8	10	13	5	10	5	6	11	8	10	13	5	10	5	6	11	8	10	13	455178240	763818110	420261184	481740736	745443140	693290240	621850110	876329730	1
O88271	Cfdp1	Craniofacial development protein 1	29.0036	28.635	28.4665	28.3112	28.3248	28.6878	28.5668	28.5362	0.175276	0.900246	-0.075182	0.45087			5	6	7	6	6	6	6	5	5	6	7	6	6	6	6	5	5	6	7	6	6	6	6	5	1653169790	974573760	1203648380	1195730430	845107070	1089436930	1005080130	979459200	1
O88286	Wiz	Protein Wiz	31.3572	31.6334	31.0113	31.2235	31.4575	31.2918	31.4516	31.393	0.281809	0.839004	0.0921421	-0.678707			12	12	11	12	16	10	11	10	12	12	11	12	16	10	11	10	12	12	11	12	16	10	11	10	4627314700	6459013100	2363029760	2453409280	3527310590	2482627840	2553397500	3507764990	1
O88291	Znf326	DBIRD complex subunit ZNF326	28.7596	28.5666	28.5054	28.7187	28.5197	28.7749	28.6263	28.7314	0.113791	0.933387	0.0255055	-0.306612			18	18	17	16	16	19	18	18	18	18	17	16	16	19	18	18	18	18	17	16	16	19	18	18	1612632190	1516475520	1161421820	1608245500	1538724740	1600462850	1947282560	1276088580	1
O88307	Sorl1	Sortilin-related receptor	29.7099	29.7619	29.6617	29.5437	29.685	29.7505	29.7484	29.8363	0.752741	0.572223	0.0857315	-1.53075			20	20	17	16	19	21	22	23	20	20	17	16	19	21	22	23	20	20	17	16	19	21	22	23	3112147200	1670897540	1589859200	2447158780	3188822530	2853052930	3116847870	1758922240	1
O88322	Nid2	Nidogen-2	29.963	30.2777	29.9544	29.9928	30.1395	30.1393	30.2357	30.2979	0.915685	0.502857	0.15612	-1.80312			50	64	64	66	62	57	68	59	50	64	64	66	62	57	68	59	51	65	65	67	64	59	70	61	5068978700	8418101200	5261663200	5497236500	6635614700	5650651100	8292320800	7331073500	1
O88329	Myo1a	Unconventional myosin-Ia	28.7316	28.8322	28.6228	28.3418	28.8567	28.5976	28.7934	28.9152	0.591937	0.659211	0.158616	-1.25574			4	5	4	4	5	6	5	4	4	5	4	4	5	6	5	4	4	6	5	4	6	6	6	5	458598912	672511040	406594688	352138752	534855328	502146432	501189952	540571840	1
O88342	Wdr1	WD repeat-containing protein 1	33.7499	33.4753	33.6827	33.6045	33.5211	33.6159	33.6153	33.4739	0.470938	0.719482	-0.0715904	1.04072			111	125	121	122	130	116	123	93	111	125	121	122	130	116	123	93	111	125	121	122	130	116	123	93	29609889800	35746722000	41512255000	38443524000	35465269000	29841248300	35892937000	19821850600	1
O88351	Ikbkb	Inhibitor of nuclear factor kappa-B kinase subunit beta	29.3365	29.3241	29.2268	29.2655	29.3229	29.3582	29.5184	29.3767	1.10366	0.432114	0.105833	-2.11555			25	20	20	21	24	18	26	27	25	20	20	21	24	18	26	27	25	20	20	21	24	18	26	27	2238139390	1760297220	1494568320	1662902660	1698540030	1808119420	2250182910	1933245060	1
O88379	Baz1a	Bromodomain adjacent to zinc finger domain protein 1A	29.9189	29.8648	29.9028	30.062	29.8616	29.9183	29.9882	29.9846	0.00671184	0.997303	0.00105429	-0.0200361			37	36	42	40	43	36	39	39	37	36	42	40	43	36	39	39	37	36	42	40	43	36	39	39	4886923300	5436198400	5592956900	6875746300	3800815620	4934771700	6199530500	5500517900	1
O88384	Vti1b	Vesicle transport through interaction with t-SNAREs homolog 1B	26.4945	26.5692	26.5705	26.5639	26.7311	26.599	26.3341	26.6679	0.142639	0.916025	0.0335016	-0.375724			8	8	7	6	9	8	6	8	8	8	7	6	9	8	6	8	8	8	7	6	9	8	6	8	377109312	455984512	346841600	341295584	421295136	450756352	378266688	425481728	1
O88393	Tgfbr3	Transforming growth factor beta receptor type 3	28.089	28.2954	27.7339	27.8642	28.2659	28.124	28.4034	28.5111	1.15849	0.420779	0.330472	-2.20706			4	3	3	2	3	4	4	2	4	3	3	2	3	4	4	2	4	3	3	2	3	4	4	2	392746784	394511264	204493152	308133952	358934240	368139072	475508224	432039072	1
O88413	Tulp3	Tubby-related protein 3	29.173	29.3919	29.186	29.1272	29.2694	29.4001	29.6018	29.4056	1.16067	0.420712	0.199652	-2.21069			4	5	5	4	5	4	8	10	4	5	5	4	5	4	8	10	4	5	5	4	5	4	8	10	687400260	2320509950	267244464	1236138110	483649600	1986239230	2238839300	1834455300	1
O88428	Papss2	Bifunctional 3'-phosphoadenosine 5'-phosphosulfate synthase 2	29.3903	29.5481	29.167	29.0647	29.486	29.4404	29.4712	29.3635	0.626077	0.64277	0.147757	-1.31494			11	16	13	12	19	14	15	12	11	16	13	12	19	14	15	12	11	16	13	12	19	14	15	12	1831492480	2738521090	2554018300	2022103040	2626313730	2275224320	2916599810	1943889790	1
O88447	Klc1	Kinesin light chain 1	32.4741	32.5262	32.3871	32.4508	32.5352	32.5605	32.708	32.5611	1.44702	0.344652	0.131655	-2.69684			29	31	28	30	32	31	32	28	20	26	21	25	24	23	24	18	29	31	28	30	32	31	32	28	9146418200	10790534100	9172613100	8925348900	11200915500	10484812800	12664427500	10519502800	1
O88448	Klc2	Kinesin light chain 2	26.2955	26.6079	26.64	26.7839	26.4406	26.634	26.7874	26.2859	0.110459	0.935656	-0.0448718	0.298447			3	5	5	7	7	5	6	4	3	5	5	7	7	5	6	4	12	10	12	12	15	13	14	13	92770960	418826400	415495616	444316064	348997824	255797920	457956256	315084608	1
O88455	Dhcr7	7-dehydrocholesterol reductase	29.9548	29.3589	29.7388	29.7747	29.6561	29.5433	29.4277	30.0616	0.0661278	0.96022	-0.0346045	0.185751			3	4	3	3	3	3	3	3	3	4	3	3	3	3	3	3	3	4	3	3	3	3	3	3	1129543810	776391230	747616640	899195390	732400380	893794560	694556160	1397847040	0.9891
O88456	Capns1	Calpain small subunit 1	32.1877	32.5644	32.3843	31.6153	32.3076	31.9162	31.898	31.9583	0.311503	0.818954	-0.16791	0.738489			16	16	12	13	16	16	13	10	16	16	12	13	16	16	13	10	16	16	12	13	16	16	13	10	8092301800	11596936200	4465040900	3471058430	6220857900	3794607100	2699686400	3304640000	1
O88466	Znf106	Zinc finger protein 106	28.1033	28.414	28.0035	28.3905	28.1449	28.263	28.3499	26.9791	0.379452	0.780124	-0.293608	0.870686			3	3	3	2	3	3	2	2	3	3	3	2	3	3	2	2	3	3	3	2	3	3	2	2	445166240	476028064	652641660	387553824	462546336	373165824	428513568	155414064	1
O88487	Dync1i2	Cytoplasmic dynein 1 intermediate chain 2	33.5253	33.8161	33.5556	33.6527	33.5989	33.6177	33.5947	33.7482	0.0109155	0.99466	0.00242996	-0.0324322			25	31	16	24	23	27	27	30	16	18	11	17	15	17	17	20	25	31	16	24	23	27	27	30	23070617600	32044275700	8073837100	13386609700	12443136000	12944003100	8154740700	26509221900	1
O88491	Nsd1	Histone-lysine N-methyltransferase, H3 lysine-36 specific	29.0243	29.2155	28.9082	29.1321	28.8003	29.4367	29.5858	29.3002	0.532572	0.684518	0.210706	-1.15139			10	5	4	5	6	8	6	7	10	5	4	5	6	8	6	7	10	5	4	5	6	8	6	7	1264370050	687895360	409138816	1191669250	501768288	2116395390	1775723390	1334937470	1
O88502	Pde8a	High affinity cAMP-specific and IBMX-insensitive 3',5'-cyclic phosphodiesterase 8A	27.2016	27.7701	27.3103	27.5265	27.6458	27.4431	27.7164	27.6401	0.530795	0.686246	0.159261	-1.14824			4	8	7	3	9	6	8	9	4	8	7	3	9	6	8	9	4	8	7	3	9	6	8	9	451004352	547823870	543347710	415301024	535938560	459047616	362944448	538055170	1
O88508	Dnmt3a	DNA (cytosine-5)-methyltransferase 3A	29.1592	29.2392	28.9925	28.9571	29.0547	29.0978	29.0064	29.1409	0.0582361	0.963611	-0.0120492	0.164807			15	18	12	15	14	13	12	22	11	15	10	12	11	10	9	17	15	18	12	15	14	13	12	22	1681165950	1542032510	1379441540	1080915710	1304095230	1425239940	1323173500	1425121150	1
O88512	Ap1g2	AP-1 complex subunit gamma-like 2	28.0574	28.0766	27.9804	27.9783	28.125	28.0679	27.9367	28.0197	0.110668	0.936002	0.0141611	-0.298962			14	14	12	12	18	14	15	17	14	14	12	12	18	14	15	17	15	15	13	12	18	14	16	18	1090064900	1070875650	773607420	1085375620	1184526340	1080549630	1124473860	1186851330	1
O88522	Ikbkg	NF-kappa-B essential modulator	27.6969	27.776	27.6108	27.7333	27.8005	27.6889	27.6363	27.6159	0.130787	0.92303	-0.0188513	0.347658			7	10	12	7	6	6	6	7	7	10	12	7	6	6	6	7	7	10	12	7	6	6	6	7	407493024	473786208	771063170	509663360	529258592	506358592	498150400	359770016	1
O88531	Ppt1	Palmitoyl-protein thioesterase 1	32.7296	32.7727	32.6664	32.5015	32.5887	32.6564	32.1044	32.5012	0.730828	0.589855	-0.204861	1.49376			23	23	18	21	23	21	14	22	23	23	18	21	23	21	14	22	23	23	18	21	23	21	14	22	9663371300	10671605800	8288405000	7309374500	9471633400	9262228500	6014395400	7907047900	1
O88532	Zfr	Zinc finger RNA-binding protein	31.0563	31.0717	30.9061	31.102	31.0183	30.9921	31.2931	31.0826	0.328017	0.810167	0.0624833	-0.771171			33	30	28	31	33	31	30	32	33	30	28	31	33	31	30	32	34	30	33	34	36	32	31	33	6893882400	9354311700	6278648300	8350269400	7292401200	7173884900	8601529300	6716036600	1
O88543	Cops3	COP9 signalosome complex subunit 3	27.7862	27.9476	27.6702	27.635	28.0114	27.7671	27.8005	27.84	0.485759	0.711708	0.094954	-1.06758			7	5	5	6	6	7	5	6	7	5	5	6	6	7	5	6	7	5	5	6	6	7	5	6	565955780	715618430	371600224	561343680	553678020	498713216	541098880	481107008	1
O88544	Cops4	COP9 signalosome complex subunit 4	27.7155	27.7158	27.5867	27.3354	27.5295	27.719	27.3211	27.7442	0.0253898	0.989573	-0.0098772	0.0742645			8	13	9	10	12	9	5	8	8	13	9	10	12	9	5	8	8	13	9	10	12	9	5	8	1055268160	613926660	715551100	732329470	752243970	456917152	466902304	742879810	1
O88545	Cops6	COP9 signalosome complex subunit 6	28.2077	28.5024	27.6197	27.7641	28.1528	28.0372	27.5463	27.901	0.184868	0.89597	-0.114186	0.472407			6	6	6	5	6	7	4	5	6	6	6	5	6	7	4	5	6	6	6	5	6	7	4	5	453215392	688276480	462955936	490285632	516696000	558390850	367744768	416430400	1
O88554	Parp2	Poly [ADP-ribose] polymerase 2	27.1889	27.3339	27.2099	27.1367	27.009	26.8946	27.0282	26.816	2.2957	0.178472	-0.280407	4.3056			6	7	7	7	7	6	6	5	6	7	7	7	7	6	6	5	10	10	10	9	11	8	9	8	420738880	505950112	470193056	421312256	391041888	385768352	385772416	363981984	1
O88559	Men1	Menin	29.5792	30.3749	29.7999	29.6925	30.1475	29.9504	29.8969	29.8509	0.210655	0.879423	0.0998006	-0.529198			3	5	4	5	4	4	6	6	3	5	4	5	4	4	6	6	3	5	4	5	4	4	6	6	468861280	2062880260	1160821250	1258982530	1523326590	1730261120	1161913980	1447034750	1
O88569	Hnrnpa2b1	Heterogeneous nuclear ribonucleoproteins A2/B1	33.7862	33.7116	33.8152	33.7751	33.765	33.8162	33.8105	33.7108	0.0377251	0.979802	0.00357342	-0.108942			149	155	200	206	189	160	162	137	146	152	196	201	186	157	159	137	151	156	202	207	190	162	164	139	51331940000	49958756000	58118988000	58630296000	52055540000	53328466000	54161154000	45506859000	1
O88573	Aff1	AF4/FMR2 family member 1	28.9794	29.2025	28.3509	28.7042	28.7463	29.0074	29.186	28.7913	0.238095	0.861614	0.123488	-0.588012			6	6	4	6	5	5	7	7	6	6	4	6	5	5	7	7	6	6	4	6	5	5	7	7	893957820	1357750530	488784736	789455620	699795460	900976770	1140114430	891384130	1
O88587	Comt	Catechol O-methyltransferase	28.0164	28.3552	27.9738	27.864	28.1646	27.9505	27.6573	27.7808	0.489522	0.710659	-0.164042	1.07437			4	6	5	5	4	4	4	3	4	6	5	5	4	4	4	3	4	6	5	5	4	4	4	3	408050816	487115392	385770752	387211840	421174560	395003808	323149056	333402656	1
O88593	Pglyrp1	Peptidoglycan recognition protein 1	26.5265	26.5412	26.4254	26.6769	26.2675	25.9341	25.9166	26.2424	2.23131	0.190866	-0.452348	4.17119			6	7	4	7	4	3	5	4	6	7	4	7	4	3	5	4	6	7	4	7	4	3	5	4	272170176	275792736	218440304	323135104	198070624	166139584	168188288	180069024	1
O88597	Becn1	Beclin-1	30.0625	30.1627	30.0011	30.0935	30.2859	30.1263	30.1975	30.2706	1.51423	0.325109	0.140123	-2.81378			13	14	13	12	16	13	14	16	13	14	13	12	16	13	14	16	13	14	13	12	16	13	14	16	2722523650	2736707330	2760848380	2460417790	2894275070	2825895680	2737543940	2882887170	1
O88622	Parg	Poly(ADP-ribose) glycohydrolase	30.0009	29.8815	30.0517	29.9719	29.9175	29.9336	30.0087	29.9466	0.248134	0.857561	-0.0249033	0.609149			21	20	22	23	22	19	24	19	21	20	22	23	22	19	24	19	21	20	22	23	22	19	24	19	2559491840	4041365500	3369522180	3704500990	3189138690	3446654980	3857843200	3063554050	1
O88627	Slc28a2	Sodium/nucleoside cotransporter 2	27.4734	27.3715	27.4345	27.5109	27.4707	27.5295	27.4542	27.4581	0.386452	0.772445	0.0305176	-0.883988			9	10	10	8	10	10	11	12	9	10	10	8	10	10	11	12	9	10	10	8	10	10	11	12	611143940	540772610	707992060	592819840	757796610	674151810	680875010	553813380	1
O88630	Gosr1	Golgi SNAP receptor complex member 1	27.9011	27.7064	27.9744	27.9062	27.8582	28.0416	27.794	28.1246	0.372162	0.785008	0.0825849	-0.856776			4	5	6	5	7	5	5	6	4	5	6	5	7	5	5	6	4	5	6	5	7	5	5	6	217327200	334007968	285613472	281573728	807056510	582653570	676535680	546891520	1
O88634	F2rl3	Proteinase-activated receptor 4	25.4321	26.4106	26.2164	26.2402	26.0564	26.3809	26.3338	26.2111	0.312942	0.818621	0.170722	-0.741353			0	3	1	1	0	1	1	1	0	3	1	1	0	1	1	1	0	3	1	1	0	1	1	1	0	201420928	84020248	83726728	178957728	97642336	167751328	75506248	1
O88643	Pak1	Serine/threonine-protein kinase PAK 1	30.4521	30.6165	30.4896	30.6103	30.7661	30.4444	30.7365	30.7744	0.761288	0.567444	0.138245	-1.54514			9	7	7	7	7	7	7	10	8	7	7	6	7	7	7	9	22	19	22	19	18	21	20	26	1761972990	2291401470	1536259840	2361929470	2178897660	1677044740	2584697600	3748009470	1
O88665	Brd7	Bromodomain-containing protein 7	29.3935	29.3883	29.4638	29.3298	29.1983	29.4934	29.3411	29.4255	0.163036	0.909794	-0.0292945	0.423037			13	12	10	8	13	14	10	12	13	12	10	8	13	14	10	12	13	12	10	8	13	14	10	12	1232265730	1414626940	918983680	1059885950	900504700	1280070530	1584323070	1346996100	1
O88667	Rrad	GTP-binding protein RAD	25.4678	25.5697	25.536	25.3018	25.6486	25.5685	25.5819	25.5233	0.865661	0.516319	0.11174	-1.71986			3	3	3	2	3	5	3	2	3	3	3	2	3	5	3	2	3	3	3	2	3	5	3	2	114652288	119532176	121576168	103302568	132846392	123621344	123158624	84626448	1
O88668	Creg1	Protein CREG1	30.0064	30.4546	30.1951	31.3118	29.8717	29.5775	29.8568	28.8581	1.35927	0.373084	-0.950948	2.546			10	11	9	11	7	5	9	7	10	11	9	11	7	5	9	7	10	11	9	11	7	5	9	7	1430359810	2011758720	1546348540	3167663360	1242599420	1190584060	1376764930	578546820	1
O88673	Dgka	Diacylglycerol kinase alpha	30.7435	30.7906	30.3657	30.58	30.4326	30.5546	30.9861	30.5285	0.0119025	0.994132	0.00551319	-0.0353261			17	15	14	10	15	11	11	11	17	15	14	10	15	11	11	11	17	15	14	10	15	11	11	11	2924321540	3154664190	2473239300	2849875970	2507684610	2689579520	3344434180	2647810050	1
O88685	Psmc3	26S proteasome regulatory subunit 6A	30.3648	30.3701	30.3403	30.3085	30.493	30.3504	30.2971	30.3545	0.258516	0.851094	0.0278497	-0.630808			43	42	44	42	42	41	41	42	43	42	44	42	42	41	41	42	48	47	47	47	46	46	46	47	6078533100	5889470000	5705322500	5790450700	7073436700	5948281900	6333280800	5946900500	1
O88712	Ctbp1	C-terminal-binding protein 1	29.4328	29.4097	29.1345	29.2373	29.2542	29.4034	28.9961	29.4495	0.0803451	0.952259	-0.027741	0.222772			22	18	19	18	17	24	15	21	12	10	12	10	10	14	7	12	22	18	19	18	17	24	15	21	2008069120	2051926270	1533595900	1567964670	1889505020	2014731260	1329419010	2175661060	1
O88735	Map7	Ensconsin	26.7033	26.2106	26.2845	25.0989	26.4516	26.7731	26.1425	26.4756	0.478913	0.715188	0.386377	-1.0552			1	1	0	0	2	0	1	1	1	1	0	0	2	0	1	1	1	1	0	0	2	0	1	1	172446720	111122472	109521920	29077326	121187232	25894228	101892808	124213992	0.9999
O88738	Birc6	Baculoviral IAP repeat-containing protein 6	30.0167	30.0279	29.8716	30.0299	29.9941	29.915	30.1751	30.0509	0.295184	0.828116	0.0472088	-0.705803			35	39	34	38	37	38	45	35	35	39	34	38	37	38	45	35	35	39	34	38	37	38	45	35	4980303900	5582777300	4219154940	6374393900	5057109000	4498297900	6562063900	4283718140	1
O88746	Tom1	Target of Myb protein 1	30.775	30.9604	30.9176	30.5588	31.0938	30.7195	31.0227	30.7955	0.355528	0.796724	0.104917	-0.824803			19	19	17	16	21	19	23	20	19	19	17	16	21	19	23	20	19	19	17	16	21	19	23	20	3783537920	3855531010	4424249300	3798636800	5042063900	3333582850	4120077310	3897283070	1
O88783	F5	Coagulation factor V	30.9424	31.0317	30.9024	31.0069	30.765	31.0853	30.9868	31.168	0.123873	0.927878	0.0304337	-0.331077			27	27	34	36	28	25	28	29	27	27	34	36	28	25	28	29	27	27	34	36	28	25	28	29	5480672800	6061697500	5465677300	6105266700	4579923500	5662054900	5976994300	6440953900	1
O88792	F11r	Junctional adhesion molecule A	26.9104	26.6821	27.0529	27.1095	26.6438	26.8136	26.846	26.9241	0.546695	0.678854	-0.131855	1.1764			5	6	5	6	4	5	5	5	5	6	5	6	4	5	5	5	5	6	5	6	4	5	5	5	196382432	225053664	355391392	413132320	192900432	177852624	216112064	234591488	1
O88796	Rpp30	Ribonuclease P protein subunit p30	27.215	27.1879	27.1242	27.0487	27.1581	27.1443	26.9009	27.1787	0.265842	0.848712	-0.0484543	0.645973			6	6	4	6	4	3	4	4	6	6	4	6	4	3	4	4	6	6	4	6	4	3	4	4	346060032	410080384	270341312	350228448	275406656	276697088	259109952	278619264	1
O88839	Adam15	Disintegrin and metalloproteinase domain-containing protein 15	25.9293	26.054	25.7169	26.1381	26.2564	26.2936	26.0811	26.4738	1.38905	0.360165	0.316647	-2.59698			1	2	1	1	1	2	1	1	1	2	1	1	1	2	1	1	1	2	1	1	1	2	1	1	84425208	132606688	15706749	98987216	110169264	121828888	53635448	196247408	0.9998
O88842	Fgd3	FYVE, RhoGEF and PH domain-containing protein 3	30.6095	30.4597	30.6883	30.4958	30.4841	30.6173	30.8257	30.7116	0.491419	0.709734	0.0963602	-1.0778			16	14	13	14	16	15	18	17	15	13	12	13	15	14	17	16	16	14	13	14	16	15	18	18	2304745980	2131998460	2400172290	2282989570	1909940740	2334532100	3031875840	2561295100	1
O88844	Idh1	Isocitrate dehydrogenase [NADP] cytoplasmic	32.241	32.2052	32.1158	32.1509	32.2816	32.2037	32.2314	32.2321	0.931529	0.497606	0.0589705	-1.82945			30	29	33	32	34	26	33	30	30	29	33	32	34	26	33	30	38	35	40	39	42	33	42	37	9012967400	8741492700	9094220800	8930056200	9165295600	8480585200	8665205800	8732137500	1
O88845	Akap10	A-kinase anchor protein 10, mitochondrial	25.9268	26.0102	26.2197	25.918	26.1383	26.1509	26.2025	26.3245	1.19051	0.408656	0.1854	-2.26067			2	3	2	3	2	2	4	3	2	3	2	3	2	2	4	3	2	3	2	3	2	2	4	3	89044624	92531896	112061016	85886640	99498880	108619656	103254080	128590384	1
O88848	Arl6	ADP-ribosylation factor-like protein 6	27.3252	25.3023	25.2	24.5231	25.5597	27.4638	27.7446	27.367	0.941929	0.495079	1.44613	-1.84673			1	2	1	2	2	2	2	2	1	2	1	2	2	2	2	2	1	2	1	2	2	2	2	2	252747168	92424416	87635664	61246732	80845440	257813696	383717472	230633888	0.9794
O88851	Rbbp9	Putative hydrolase RBBP9	31.8573	32.0167	31.883	31.6593	31.8302	32.0295	31.3907	31.9574	0.120859	0.92922	-0.0521374	0.323801			4	6	7	3	6	4	3	5	4	6	7	3	6	4	3	5	4	6	7	3	6	4	3	5	4149734400	4763743700	3613839360	3818137090	3986793980	4939622900	2662142460	4879621100	1
O88852	Tspyl1	Testis-specific Y-encoded-like protein 1	28.0258	28.1442	28.2233	28.2658	28.2148	28.1431	28.4317	27.9519	0.0652267	0.959772	0.0205817	-0.183374			6	8	8	9	9	8	9	7	6	8	8	9	9	8	9	7	6	8	8	9	9	8	9	7	735860420	1044101380	877488770	1069308990	1128296060	1122018300	1479808510	895802180	1
O88856	Tpst2	Protein-tyrosine sulfotransferase 2	27.7932	28.1304	27.5552	27.909	27.7873	27.7959	27.9475	27.8976	0.0275696	0.988058	0.0101414	-0.0804553			16	14	15	13	14	14	11	14	16	14	15	13	14	14	11	14	16	14	15	13	14	14	11	14	914564990	1215556740	751085570	721076480	966604160	936862140	979903360	867419840	1
O88874	Ccnk	Cyclin-K	27.5157	27.9007	27.5731	27.7141	27.6188	27.2487	27.6262	27.1048	0.886992	0.50882	-0.276308	1.75539			5	5	6	5	6	4	7	3	5	5	6	5	6	4	7	3	5	5	6	5	6	4	7	3	357093088	550014850	519332672	479329568	488195392	309407776	492295040	240633216	1
O88876	Dhrs3	Short-chain dehydrogenase/reductase 3	27.3063	28.6384	27.7036	27.7948	28.5126	28.7532	28.3733	29.2361	1.3544	0.372441	0.858015	-2.5377			4	4	1	2	4	5	4	6	4	4	1	2	4	5	4	6	4	4	1	2	4	5	4	6	159729472	538348160	294262400	297915712	462050432	548724800	496872192	867827200	1
O88879	Apaf1	Apoptotic protease-activating factor 1	30.1725	30.2858	30.0825	29.9772	30.1091	30.2561	30.2974	30.2399	0.585418	0.662428	0.0960846	-1.24437			21	18	18	16	15	18	18	17	21	18	18	16	15	18	18	17	21	18	18	16	15	18	18	17	4021427970	4430894600	3715317250	3460830720	3991580420	4379751400	4442505700	3754158340	1
O88888	Apba3	Amyloid-beta A4 precursor protein-binding family A member 3	27.4877	26.4572	25.3087	26.7477	27.22	27.4923	27.3555	26.2061	0.478291	0.71507	0.568152	-1.05407			2	1	1	1	1	1	1	1	2	1	1	1	1	1	1	1	2	1	1	1	1	1	1	1	298189664	226316256	215493024	165409024	251128128	293852064	258175936	115346448	0.9977
O88890	Sh2d1a	SH2 domain-containing protein 1A	29.5105	29.5609	29.4573	29.4438	29.4446	29.6034	29.4774	29.6163	0.356937	0.795637	0.042315	-0.827525			7	5	6	4	4	8	6	7	7	5	6	4	4	8	6	7	7	5	6	4	4	8	6	7	1059699010	1143858820	974216000	950055680	980572290	1302295040	1011020540	1144833410	1
O88895	Hdac3	Histone deacetylase 3	27.3763	27.2466	27.4017	26.9497	27.2879	27.1275	27.1178	27.3123	0.10228	0.940379	-0.0322084	0.278239			6	6	7	6	6	8	7	9	6	6	7	6	6	8	7	9	6	6	7	6	6	8	7	9	493330368	497236640	352283296	365251296	426570624	401503424	312562080	506674368	1
O88904	Hipk1	Homeodomain-interacting protein kinase 1	25.4478	26.7669	26.4491	24.311	26.7899	26.5699	26.665	24.8704	0.277801	0.840761	0.48008	-0.67053			1	2	1	1	2	0	2	0	1	1	0	1	2	0	2	0	1	2	1	1	2	0	2	0	69582296	186617472	150405376	88401048	281652288	249714624	288741184	115992320	1
O88907	Pias1	E3 SUMO-protein ligase PIAS1	29.8827	29.8292	29.768	29.9452	29.5078	29.4399	29.9277	29.5082	1.15843	0.420358	-0.260375	2.20696			5	7	5	5	7	8	8	5	3	5	3	3	4	5	5	3	5	7	5	5	7	8	8	5	1490523260	1697993730	1347105410	1798224130	1379112060	1288912000	1711678080	1034250050	1
O88939	Zbtb7a	Zinc finger and BTB domain-containing protein 7A	28.6182	28.2531	28.0451	28.1989	28.2771	28.1303	28.0027	28.3315	0.270971	0.845152	-0.0934291	0.656535			4	4	7	4	6	6	4	3	4	4	7	4	6	6	4	3	4	4	7	4	6	6	4	3	805328320	651161340	542792320	543319170	586033600	545580420	298365120	654213250	1
O88942	Nfatc1	Nuclear factor of activated T-cells, cytoplasmic 1	29.2805	29.022	28.9244	28.8333	28.88	29.2009	29.1171	29.2344	0.313501	0.819037	0.0930462	-0.742463			11	10	11	6	8	7	12	14	11	10	11	6	8	7	12	13	15	13	15	10	12	11	16	18	2141464960	1659855620	1255186050	1226838660	1209080060	1474160000	1868524420	1907524740	1
O88947	F10	Coagulation factor X	31.6278	31.5295	30.9952	30.9125	31.3936	31.3095	31.1183	31.3779	0.0616701	0.961232	0.033556	-0.173956			8	10	10	8	12	9	9	14	8	10	10	8	12	9	9	14	8	10	10	8	12	9	9	14	6002163200	7016891900	3130123010	2997628420	4439553500	3099303420	2786455040	4637450800	1
O88952	Lin7c	Protein lin-7 homolog C	26.3016	26.6146	26.1774	26.2758	26.5371	26.6848	25.8756	26.477	0.0926345	0.944291	0.0512409	-0.254083			4	4	5	6	4	5	4	5	4	4	5	6	4	5	4	5	4	4	5	6	4	5	4	5	190027152	244113696	205996528	196994000	243386752	268389632	118541816	224342752	1
O88958	Gnpda1	Glucosamine-6-phosphate isomerase 1	28.0551	28.0816	26.035	27.9921	28.2117	28.0972	27.7819	25.2199	0.0892673	0.946251	-0.213268	0.245565			1	3	1	0	1	1	0	0	1	3	1	0	1	1	0	0	1	3	1	0	1	1	0	0	317486976	310896096	282507232	298381216	319399008	309721440	254372528	26621552	0.9996
O88967	Yme1l1	ATP-dependent zinc metalloprotease YME1L1	27.1681	27.1999	27.0357	26.7843	27.2043	27.0969	26.8522	26.7438	0.202202	0.886584	-0.0726981	0.510754			12	9	9	7	11	10	9	6	12	9	9	7	11	10	9	6	15	12	10	10	13	13	12	9	766400060	509733120	467283456	504228192	667051260	683930050	448221504	545683260	1
O88968	Tcn2	Transcobalamin-2	26.3352	26.8528	26.535	25.2814	25.1552	26.2181	25.92	26.6209	0.240124	0.860509	-0.272566	0.592299			3	2	2	2	2	2	3	3	3	2	2	2	2	2	3	3	3	2	2	2	2	2	3	3	107389384	174589184	131114400	62887876	94034176	65968300	90293648	128132160	1
O88974	Setdb1	Histone-lysine N-methyltransferase SETDB1	28.0778	27.9337	28.0222	27.84	27.9117	27.9793	27.9817	27.7874	0.328339	0.809974	-0.0533977	0.771804			12	13	12	13	14	14	12	11	12	13	12	13	14	14	12	11	12	13	12	13	14	14	12	11	796938300	1127330050	1149916670	871455870	1035745660	1003886340	1029198530	914435010	1
O88983	Stx8	Syntaxin-8	26.1749	26.2531	25.8485	25.9291	26.7466	26.255	26.5326	26.661	1.86206	0.258533	0.497399	-3.4437			5	4	3	5	10	7	7	10	5	4	3	5	10	7	7	10	5	4	3	5	10	7	7	10	239382624	282276096	139200240	190063152	264746688	203004016	238909696	356368096	1
O88986	Gcat	2-amino-3-ketobutyrate coenzyme A ligase, mitochondrial	28.3971	28.1141	27.9418	28.2623	27.9774	28.3407	28.1981	29.8368	0.417961	0.752097	0.409394	-0.943225			4	3	2	2	4	3	3	6	4	3	2	2	4	3	3	6	4	3	2	2	4	3	3	6	531913824	421068128	355144128	467454912	364037248	537542780	434643392	1665801470	1
O89016	Abcd4	Lysosomal cobalamin transporter ABCD4	27.7742	27.5488	27.3919	27.3294	27.7705	27.5799	27.6977	27.9236	0.970116	0.484696	0.231854	-1.89355			3	3	2	3	2	2	4	4	3	3	2	3	2	2	4	4	3	3	2	3	2	2	4	4	389352768	357741120	281001856	266816272	241100064	335665376	363223008	460288192	1
O89017	Lgmn	Legumain	24.8793	24.7797	25.8121	24.5443	26.534	25.4756	25.9382	26.3036	1.57875	0.307045	1.059	-2.92732			0	0	0	0	5	1	4	3	0	0	0	0	5	1	4	3	0	0	0	0	5	1	4	3	0	0	0	0	206518336	58954408	171241280	75213880	1
O89020	Afm	Afamin	29.6763	29.8858	29.5089	29.6928	29.7224	29.7856	29.7862	29.8781	0.573039	0.667251	0.102084	-1.22273			10	15	8	9	13	11	12	13	10	15	8	9	13	11	12	13	10	15	8	9	13	11	12	13	2065654660	2479447550	1690400000	1901812350	1762621570	2204435970	2129574660	2410275580	1
O89023	Tpp1	Tripeptidyl-peptidase 1	34.5333	34.6203	34.6869	34.7636	34.0591	34.1306	34.3622	34.1504	2.95006	0.0712787	-0.475439	5.82907			76	75	80	77	59	61	63	62	76	75	80	77	59	61	63	62	76	75	80	77	59	61	63	62	40805560000	49913897000	47803335000	48416141000	27193870300	26661298200	32422518800	29152198700	1
O89032	Sh3pxd2a	SH3 and PX domain-containing protein 2A	28.0366	28.1126	27.9337	27.8084	27.7464	27.9927	28	28.0572	0.0905123	0.945457	-0.0237541	0.24872			9	11	11	12	12	11	16	13	6	6	9	9	8	8	12	9	9	11	11	12	12	11	16	13	889077310	827457150	792669950	955765500	1389784060	952279870	1510081790	956832510	1
O89050	Mkln1	Muskelin	24.6106	26.8948	27.482	27.6937	27.1327	25.4311	25.8132	25.781	0.336773	0.80691	-0.630763	0.788346			0	4	7	4	2	0	1	0	0	4	7	4	2	0	1	0	0	4	7	4	2	0	1	0	26264494	141450752	504603168	562652740	213107088	0	49097220	0	1
O89053	Coro1a	Coronin-1A	35.3203	35.1491	35.2402	35.0709	35.0844	35.2283	35.3107	35.1872	0.0362814	0.98124	0.00753021	-0.104927			335	349	334	305	342	319	362	317	316	326	311	285	324	299	337	294	335	349	334	305	342	319	362	317	182349840000	179114410000	191314772000	191425184000	159938855000	188742058000	193425113000	179212026000	1
O89079	Cope	Coatomer subunit epsilon	30.8294	31.2086	30.4304	30.7864	30.5648	31.3131	29.8933	30.6346	0.263637	0.849126	-0.212271	0.641419			15	13	12	14	12	15	8	13	15	13	12	14	12	15	8	13	15	13	12	14	12	15	8	13	5145237500	4600062000	3570479620	4028130300	2647701250	4639836200	1644873730	3800838910	1
O89086	Rbm3	RNA-binding protein 3	32.6047	32.667	32.2121	32.2976	32.3888	32.5303	32.3171	32.5771	0.0213602	0.991118	0.00799274	-0.0627467			53	59	47	42	53	53	56	56	53	59	47	42	53	53	56	56	53	59	47	42	53	53	56	56	25789618200	29411874800	17698115600	17407064100	19448551400	20240789500	18173585400	21056733200	1
O89090	Sp1	Transcription factor Sp1	26.4987	26.4341	26.1331	26.6848	26.22	26.2069	26.3766	25.6003	0.81423	0.54132	-0.33671	1.63399			8	8	7	8	7	7	7	7	8	8	7	8	7	7	7	7	8	8	7	8	7	7	7	7	145567024	254370720	113769968	137163296	168582160	212582432	182352112	73600448	1
O89100	Grap2	GRB2-related adaptor protein 2	30.9763	31.02	31.0039	30.6808	30.9084	30.6075	30.9515	30.3221	0.636543	0.637776	-0.222865	1.33298			31	28	30	26	29	27	27	22	31	28	30	26	29	27	27	22	31	28	30	26	29	27	27	22	6421671900	8184332800	6158689800	5074756100	5881362900	5007643600	6698381800	3787355650	1
O89103	Cd93	Complement component C1q receptor	27.6389	27.3492	27.5938	27.1902	27.3103	27.5572	27.3231	27.5768	0.00308394	0.998119	-0.00118351	0.00924405			1	3	1	2	3	3	0	4	1	3	1	2	3	3	0	4	1	3	1	2	3	3	0	4	295030592	326722816	255270832	432479136	319136768	381430016	350610816	248604704	1
O89106	Fhit	Bis(5'-adenosyl)-triphosphatase	27.8713	27.9473	27.569	27.7101	27.8888	27.7739	27.7849	28.2944	0.494335	0.710759	0.161074	-1.08305			4	6	7	2	4	5	5	4	4	6	7	2	4	5	5	4	4	6	7	2	4	5	5	4	317491232	520529152	510961696	477060160	511225088	497070688	407815904	440797888	1
O89110	Casp8	Caspase-8	31.3869	31.3927	31.2908	31.1488	31.4646	31.1409	31.3275	31.0943	0.18221	0.898844	-0.0479903	0.466463			26	24	24	25	27	22	21	22	26	24	24	25	27	22	21	22	26	24	24	25	27	22	21	22	6365282300	8825995300	4818768900	3932860670	5557132800	2986652420	3529220350	4041102080	1
O89112	Lancl1	Glutathione S-transferase LANCL1	29.8315	29.9736	29.5084	29.9304	29.7872	29.8852	29.5574	30.3651	0.170085	0.90444	0.0877557	-0.439114			13	13	13	12	11	13	10	12	13	13	13	12	11	13	10	12	13	13	13	12	11	13	10	12	1236174980	1477486590	846706620	1289595780	893919810	1303994110	1003901250	1387424000	1
O89114	Dnajb5	DnaJ homolog subfamily B member 5	27.2485	27.2237	27.2972	26.5339	27.0312	27.4524	27.1631	27.3698	0.378684	0.779934	0.17833	-0.869223			0	1	1	2	4	2	2	3	0	1	1	2	4	2	2	3	0	1	1	2	4	2	2	3	283880256	265065808	254913856	142943392	209687072	359753440	228746864	371813664	1
O89116	Vti1a	Vesicle transport through interaction with t-SNAREs homolog 1A	27.5791	27.8095	27.52	26.8207	27.4905	27.5635	27.0878	28.176	0.186036	0.895042	0.147129	-0.475015			1	4	5	3	5	5	3	4	1	4	5	3	5	5	3	4	1	4	5	3	5	5	3	4	108787624	400603168	1296868220	1125224960	565268540	178347072	249657024	187988864	1
P00375	Dhfr	Dihydrofolate reductase	30.6489	30.5869	30.5876	30.7081	30.495	30.7112	30.3186	30.6364	0.457093	0.728765	-0.0925884	1.01547			13	12	12	12	12	9	7	10	13	12	12	12	12	9	7	10	13	12	12	12	12	9	7	10	2259242240	2535674370	2527867140	3147306750	2460727300	2765126140	2258529540	2350017020	1
P00405	Mtco2	Cytochrome c oxidase subunit 2	33.3865	33.5774	33.2174	33.2704	33.6259	33.4835	33.2758	33.6928	0.608329	0.648007	0.156552	-1.28423			38	40	33	31	47	41	33	42	38	40	33	31	47	41	33	42	38	40	33	31	47	41	33	42	15028458500	17921169400	13880760300	12449945600	19041095700	17788102700	13619225600	21955514400	1
P00493	Hprt1	Hypoxanthine-guanine phosphoribosyltransferase	28.663	28.5931	28.5247	28.2741	28.4843	28.4866	28.2745	28.532	0.280834	0.839621	-0.0693574	0.67672			21	21	22	20	17	20	24	14	21	21	22	20	17	20	24	14	21	21	22	20	17	20	24	14	1316829180	1470194180	1275905790	875363780	925149440	1137298180	1201507070	670704260	1
P00688	Amy2	Pancreatic alpha-amylase	28.5381	28.8304	28.3681	29.0396	30.5793	30.5129	30.377	35.2636	1.32265	0.387081	2.98912	-2.48361			6	11	9	9	27	26	23	296	1	5	3	2	13	12	11	181	6	11	9	9	27	26	23	296	813002940	1152324480	620842430	1620584830	4184725500	4189280770	4052188930	118791193000	1
P00920	Ca2	Carbonic anhydrase 2	34.2698	34.0052	34.0911	34.502	34.0799	34.0094	33.83	33.9678	1.04265	0.458167	-0.245247	2.01404			104	83	91	112	96	91	84	98	101	80	88	108	92	88	81	95	104	83	91	112	96	91	84	98	35130425000	31406899200	33840623600	55283868000	34833273000	34629497000	26288844800	25980909600	1
P01027	C3	Complement C3	32.0292	32.2849	32.0505	32.0731	32.1661	31.9882	32.1037	32.1643	0.0180335	0.991977	-0.00384951	0.0531646			68	78	66	69	71	65	66	73	68	78	66	69	71	65	66	73	70	80	68	71	73	67	68	75	14500831200	19304417300	15720136700	14706905100	18744283100	16628020200	15895381000	18222929900	1
P01029	C4b	Complement C4-B	28.746	29.1925	28.91	29.364	29.118	28.9659	29.2519	29.2657	0.256197	0.852866	0.0972409	-0.625986			43	55	53	69	55	51	57	56	43	55	53	69	55	51	57	56	43	55	53	69	55	51	57	56	4005289470	6109915600	6090655700	7936750600	5413161000	5022275600	6994424800	5983573000	1
P01592	Jchain	Immunoglobulin J chain	30.0481	30.1956	29.9144	29.8968	30.2594	30.5923	29.5594	29.6648	0.00691358	0.997215	0.00526381	-0.0206337			19	22	19	17	21	29	16	19	19	22	19	17	21	29	16	19	19	22	19	17	21	29	16	19	3891058180	3797245700	3242584580	2832480260	3691174660	5469677600	2503292670	2465729790	1
P01631		Ig kappa chain V-II region 26-10	32.1228	32.1463	32.0079	31.5794	31.8439	31.9656	31.7003	32.0968	0.152448	0.914002	-0.0624366	0.398627			9	13	10	6	11	9	6	10	9	13	10	6	11	9	6	10	15	18	15	12	16	14	10	16	7226826200	9906689000	5907496400	5887504400	5420683300	6204805100	5380771300	7006684700	1
P01633	Igkv6-17	Immunoglobulin kappa chain variable 6-17	30.6957	30.9345	30.4653	30.5751	29.9801	31.3924	29.9152	30.1978	0.354524	0.797495	-0.296248	0.822862			19	16	18	18	13	20	13	14	11	10	13	12	8	14	9	8	19	16	18	18	13	20	13	14	2971220220	3788452610	3322971650	3318245380	2113576190	6466762200	1939461500	2190378240	1
P01637		Ig kappa chain V-V region T1	29.5304	29.5009	29.102	29.1728	29.2645	29.3688	29.5692	29.6984	0.453847	0.729941	0.148704	-1.00953			4	4	4	4	4	4	3	6	0	0	0	0	0	0	0	1	4	4	4	4	4	4	3	6	1395867010	1326803200	705631300	922184900	782012990	1192093060	1234873470	1616180990	1
P01639	Igkv9-120	Immunoglobulin kappa chain variable 9-120	28.5399	29.076	28.4962	29.0809	28.0716	28.849	27.8779	28.2658	1.03877	0.462161	-0.532191	2.00758			7	7	5	8	6	7	6	6	5	4	3	4	4	4	4	4	13	12	10	14	11	12	10	12	810459260	1152504060	801470780	1191881470	551297150	973208190	532126496	706850050	1
P01645		Ig kappa chain V-V region HP 93G7	27.0402	26.7594	26.9584	26.9878	26.2849	26.9607	26.9338	26.931	0.397766	0.765489	-0.158838	0.905375			5	3	3	3	2	3	3	3	2	0	1	0	1	0	0	0	11	8	8	9	7	8	7	9	248162352	132695528	221140704	169376832	113793800	174534608	155376112	154341888	1
P01660		Ig kappa chain V-III region PC 3741/TEPC 111	28.2522	27.5849	28.0206	28.1323	27.8809	28.2668	27.9809	28.9878	0.43444	0.741719	0.281627	-0.973817			3	4	2	4	4	2	4	3	0	2	1	2	2	0	2	0	3	4	2	4	4	2	4	3	351207456	308683168	373315008	419923488	395973088	414458016	460330592	530560960	0.9994
P01680		Ig kappa chain V-IV region S107B	26.8692	26.5058	25.9612	25.2662	26.4851	27.1139	26.8002	26.6555	0.818758	0.540467	0.613084	-1.64156			3	1	1	1	2	5	2	1	2	1	1	1	2	4	1	1	3	1	1	1	2	5	2	1	202973104	168321120	75341656	150292336	161916800	327282368	194106432	173577088	0.9891
P01728		Ig lambda-2 chain V region	29.6053	30.5504	29.5841	30.129	24.7938	25.6413	29.0866	29.3149	1.22847	0.396318	-2.75806	2.3244			1	4	3	3	1	0	2	2	0	2	0	2	0	0	1	1	1	4	3	3	1	0	2	2	523020512	2485202180	853427070	2609187840	94319392	858677760	1425006460	1187865730	1
P01746		Ig heavy chain V region 93G7	25.5015	25.3767	25.8321	25.6221	26.0239	25.1523	24.9451	25.3614	0.363172	0.791647	-0.212443	0.839536			4	3	3	3	3	3	2	3	1	2	2	2	1	1	1	1	4	3	3	3	3	3	2	3	80012080	65789192	118384280	76884320	158778144	55546340	48694568	66390832	1
P01786		Ig heavy chain V region MOPC 47A	32.6708	32.7586	31.961	25.1283	31.5744	31.6022	31.0131	31.4666	0.163699	0.909343	0.784385	-0.424555			8	7	8	8	5	5	6	6	8	7	8	8	5	5	6	6	8	7	8	8	5	5	6	6	8505813500	11667656700	3967457790	2832464900	3006109950	2268408580	1589788290	4269023490	1
P01794		Ig heavy chain V region HPCG14	24.9996	25.5358	25.3821	26.1979	25.4416	26.0613	26.0415	25.2408	0.203685	0.885221	0.167472	-0.514001			2	3	1	2	2	2	2	2	0	1	0	0	0	0	0	0	2	3	1	2	2	2	2	2	49860076	71054960	61764352	113747400	68545120	105507552	100509504	68589400	1
P01801		Ig heavy chain V-III region J606	30.9867	31.2808	30.6734	31.1579	30.8147	32.2673	30.8293	30.9905	0.21443	0.875727	0.200737	-0.537383			5	9	9	10	9	11	7	8	0	0	2	3	0	0	0	0	5	9	9	10	9	11	7	8	2359930110	4737107500	2134366080	2543754240	1971796220	6264287700	1534604540	2285166080	1
P01820		Ig heavy chain V region PJ14	27.6238	28.7268	27.8622	28.0907	30.1324	28.4389	27.6387	25.1027	0.0834713	0.950534	-0.24769	0.230796			2	3	3	1	6	2	1	0	2	3	2	1	6	2	1	0	2	3	3	1	6	2	1	0	346862272	748742850	450524800	469670944	2084448260	602822660	356570752	0	1
P01831	Thy1	Thy-1 membrane glycoprotein	29.3686	29.1522	29.2505	29.3179	29.0039	29.2565	29.2173	29.0137	0.938099	0.496835	-0.149441	1.84037			8	6	7	11	4	7	5	5	8	6	7	11	4	7	5	5	8	6	7	11	4	7	5	5	961651390	950157380	1083906820	1057293890	876501250	976763070	989765500	835785920	1
P01837	Igkc	Immunoglobulin kappa constant	32.8168	32.8097	32.9773	32.8388	33.1756	33.0712	32.5962	32.3449	0.11837	0.929181	-0.0636768	0.317768			69	72	77	75	84	80	71	60	69	72	77	75	84	80	71	60	69	72	77	75	84	80	71	60	29209419800	25718487000	22841415700	20835731500	27067756500	23322476500	16658401300	13503391700	1
P01843		Ig lambda-1 chain C region	26.3977	26.2995	26.3954	26.5135	26.0689	26.3572	26.0305	26.4107	0.871541	0.516164	-0.184699	1.72966			2	1	5	3	1	3	2	1	2	1	5	3	1	3	2	1	2	1	5	3	1	3	2	1	154703776	213260928	247911248	247001920	112018944	223711616	118665792	143525376	1
P01844	Iglc2	Ig lambda-2 chain C region	26.9767	26.842	27.1104	27.1396	26.7757	26.7484	26.9624	26.4673	1.1952	0.408462	-0.27871	2.26853			4	4	4	4	4	5	4	4	0	0	0	0	0	0	0	0	4	4	4	4	4	5	4	4	197687584	217168960	239672832	251372720	170846144	170964384	202287488	138572560	1
P01864		Ig gamma-2A chain C region secreted form	28.9393	28.5493	27.9871	28.3099	28.9941	29.1757	29.0558	28.4052	0.881814	0.511431	0.461295	-1.74677			8	7	8	7	11	8	8	7	8	7	8	7	9	8	8	7	10	10	10	9	14	11	9	8	1620682370	1072199870	672580420	873742910	1396873220	1683506050	1563128700	831120060	1
P01867	Ighg2b	Immunoglobulin heavy constant gamma 2B	32.5822	32.2583	32.2446	32.0908	33.088	32.1258	31.1218	31.256	0.368212	0.788034	-0.396096	0.849213			22	23	21	18	29	13	8	8	20	20	19	16	26	10	7	7	22	23	21	18	29	13	8	8	8895193100	8630052900	7096107000	8825800700	18399520800	7676830200	3494385920	3242155260	1
P01868	Ighg1	Ig gamma-1 chain C region secreted form	27.7071	27.9594	28.2116	28.0692	27.7014	25.5814	27.3077	25.0153	1.2726	0.392398	-1.58534	2.39879			4	5	3	4	2	2	2	1	0	0	0	0	0	0	0	0	4	5	3	4	2	2	2	1	280586624	349662848	347182144	370408416	212322880	158045392	211277776	107473136	1
P01872	Ighm	Immunoglobulin heavy constant mu	33.9573	33.8485	33.7876	33.5262	34.2731	34.5506	33.9667	33.7929	0.98425	0.483163	0.36596	-1.91702			65	64	62	58	86	83	66	63	65	64	62	58	86	83	66	63	65	64	62	58	86	83	66	63	31424874500	38645264000	20305707000	15591693300	28169777200	30135965700	19573000200	20793884700	1
P01878		Ig alpha chain C region	30.2183	30.4954	30.1996	30.3572	29.3001	28.8651	28.1945	28.5528	3.19848	0.0485091	-1.58949	6.49627	+	KO_WT	21	21	19	22	8	5	5	4	21	21	19	22	8	5	5	4	21	21	19	22	8	5	5	4	3287207940	3257696000	2764350460	3026882300	1063151940	1589568770	959426620	564053060	1
P01882		Ig delta chain C region membrane-bound form	33.5501	33.6805	32.9181	33.0344	33.1791	32.9096	32.8486	33.0738	0.703064	0.603467	-0.293	1.44671			3	4	4	4	3	3	4	3	0	0	0	0	0	0	0	1	3	4	4	4	3	3	4	3	16732926000	20497393700	8098351100	8789340200	7660037600	7093746200	5599100900	12652423200	1
P01887	B2m	Beta-2-microglobulin	33.8728	33.8416	33.4413	33.484	33.5657	33.6926	33.1504	33.8627	0.190224	0.89244	-0.0920925	0.484332			11	10	10	8	9	11	10	12	11	10	10	8	9	11	10	12	11	10	10	8	9	11	10	12	19984494600	31987331100	10263675900	10218532900	19786737700	9303707600	7710613500	18102933500	1
P01898	H2-Q10	H-2 class I histocompatibility antigen, Q10 alpha chain	30.4195	30.4003	30.5678	30.8192	30.7319	30.5717	30.5957	30.2919	0.00973883	0.99553	-0.00387335	0.0289739			11	14	13	14	13	11	18	12	6	9	7	8	7	6	9	8	38	41	34	40	40	39	44	42	3134901250	2857805570	4075177730	5099814400	3467956220	3160887040	3376963330	2300811520	1
P01899	H2-D1	H-2 class I histocompatibility antigen, D-B alpha chain	34.5455	34.4587	34.3435	34.3507	34.4367	34.4718	34.535	34.542	0.628067	0.641647	0.0717783	-1.31837			60	67	58	62	60	61	65	68	15	19	12	18	14	15	17	16	60	67	58	62	60	61	65	68	45266153000	88193933000	45608886000	43831583000	46084231000	34125922300	36705133000	30893414400	1
P01901	H2-K1	H-2 class I histocompatibility antigen, K-B alpha chain	32.3897	32.5081	32.4793	32.4622	32.3359	32.4689	32.5753	32.1605	0.344303	0.803256	-0.074645	0.803037			27	23	27	27	24	25	31	20	9	5	7	6	7	11	9	9	37	35	33	37	35	36	41	33	18663591900	22097614800	14439169000	13738640400	11482766300	12439436300	11962620900	8441032200	1
P01942	Hba	Hemoglobin subunit alpha	32.7147	33.0133	32.3801	32.6768	32.6676	33.1971	31.7714	33.3293	0.0416869	0.975342	0.0451403	-0.119901			30	60	68	60	55	48	26	61	29	59	67	59	54	47	25	60	30	60	68	60	55	48	26	61	16574381100	27157102600	15106133000	18643169300	15262667800	21477484500	6540696100	25448069100	1
P02088	Hbb-b1	Hemoglobin subunit beta-1	26.1254	29.3757	24.5432	25.2089	29.3835	30.0051	25.3614	29.8693	0.746901	0.577195	2.3415	-1.5209			10	18	11	9	16	19	5	24	10	18	11	9	16	19	5	24	72	91	78	58	89	109	51	139	14030459	2198580220	186291248	598386940	1140494980	77225648	0	2771902460	1
P02089	Hbb-b2	Hemoglobin subunit beta-2	27.0599	27.3691	27.631	27.9272	27.5076	27.2336	26.015	26.733	0.829629	0.53175	-0.62451	1.65973			19	27	22	19	28	35	16	41	16	23	16	15	24	31	14	40	78	96	83	64	97	121	60	155	337284416	362344896	518868352	1302152700	528788416	391743200	154643296	105832144	1
P02104	Hbb-y	Hemoglobin subunit epsilon-Y2	35.1998	35.1152	34.6919	34.6268	35.1652	35.5027	34.3135	35.2915	0.213271	0.875736	0.159825	-0.534873			116	151	107	86	134	172	71	230	75	101	56	53	83	107	39	135	116	151	107	86	134	172	71	230	72122491000	41783501000	64352526000	61519081000	3731050750	82916205000	47874785000	58382045000	1
P02340	Tp53	Cellular tumor antigen p53	28.1208	28.4228	27.9869	28.2028	27.8777	28.3518	28.1233	26.0561	0.499187	0.705226	-0.581128	1.09178			3	2	3	3	3	3	2	2	3	2	3	3	3	3	2	2	3	2	3	3	3	3	2	2	305233088	544593540	253478464	328558592	231432800	429672448	320108544	254030640	0.9996
P02463	Col4a1	Collagen alpha-1(IV) chain	30.7367	30.4888	30.7313	30.8463	30.2064	30.6474	30.5513	30.4505	1.00729	0.475403	-0.236877	1.95529			30	24	25	29	23	23	25	25	28	22	23	27	21	21	23	23	30	24	25	29	23	23	25	25	4486253600	4366029300	5014813200	6695713300	3230275070	3619045380	4009871100	2939908350	1
P02468	Lamc1	Laminin subunit gamma-1	30.6313	30.8928	30.5666	30.6393	30.8057	30.9396	30.947	31.0342	1.56052	0.306366	0.249107	-2.89512			60	71	53	52	70	70	74	79	59	70	52	51	69	69	73	77	60	71	53	52	70	70	74	79	8134103000	11046806500	7894531600	8070776800	10370888700	10636705800	12314355700	11333504000	1
P02469	Lamb1	Laminin subunit beta-1	28.7967	29.2281	28.9032	28.9085	29.0543	29.1093	29.1915	29.496	0.955538	0.489798	0.253646	-1.86934			12	28	21	20	26	23	25	30	12	28	21	20	26	23	25	30	22	38	30	29	37	35	37	41	821986050	1835991810	3572382210	2931425020	2413240830	1693293950	2249508350	1723216900	1
P02768	ALB	Serum albumin	28.9963	29.0886	29.2843	29.655	28.6116	29.5721	29.3468	29.4756	0.0057954	0.997918	-0.00454664	0.0173183			9	13	13	14	11	15	17	16	3	10	10	10	8	13	14	10	36	41	31	36	43	47	41	58	1012154940	1178226180	1411329920	1525061380	774951740	1653872000	1510833540	1625456260	1
P02788	LTF	Lactotransferrin	27.5958	26.6384	26.8626	27.1563	26.7654	27.5552	27.1842	27.4144	0.25251	0.854558	0.166555	-0.618302			2	3	3	3	3	5	3	3	2	3	3	3	3	5	3	3	5	6	5	5	5	8	6	4	375634048	196279008	113214896	319753888	226107888	434003296	285952896	386950208	1
P03953	Cfd	Complement factor D	27.3337	27.5544	27.1942	27.3583	27.121	27.5895	27.302	27.5246	0.065866	0.9602	0.0241184	-0.185061			8	9	7	9	8	9	8	10	8	9	7	9	8	9	8	10	8	9	7	9	8	9	8	10	416482240	615360190	405656832	595701700	409701888	620721470	469727616	446740000	1
P03958	Ada	Adenosine deaminase	31.5181	31.3927	31.4551	31.4149	31.578	31.8066	31.4633	31.6352	1.2091	0.400792	0.175591	-2.29184			12	15	12	20	17	15	16	13	12	15	12	20	17	15	16	13	12	15	12	20	18	15	17	13	4268138500	4321470000	4801564200	4631729200	4277921280	5771266600	4888856600	5438031400	1
P03976		Ig kappa chain V-II region 17S29.1	26.489	26.625	26.4835	26.5695	26.3828	26.4076	26.0985	26.6758	0.575323	0.667056	-0.150606	1.22673			4	4	3	3	3	3	3	4	3	2	2	2	2	2	2	3	10	9	8	9	8	8	7	10	149969856	166600768	153353120	168498784	143665280	150252736	114203328	168316416	1
P03987		Ig gamma-3 chain C region	28.1432	27.488	27.931	28.1498	28.7446	29.4723	28.9003	28.6225	2.21175	0.195143	1.00691	-4.13085			7	6	10	10	12	14	10	9	7	6	10	10	12	14	10	9	7	6	10	10	12	14	10	9	993627200	555802180	911368320	1149713790	1514156800	2835692290	1809629180	1577137410	1
P04117	Fabp4	Fatty acid-binding protein, adipocyte	28.0409	30.9247	27.9942	28.4617	27.9717	28.8685	28.1462	30.7263	0.0265044	0.988287	0.0727944	-0.0774336			7	42	4	10	6	14	4	39	7	42	4	10	6	14	4	39	7	42	4	10	6	14	4	39	297165952	7896521700	502612480	657036610	344320000	1232636290	279289696	5603185700	1
P04186	Cfb	Complement factor B	29.0463	29.0752	29.0817	29.2307	29.1526	28.989	29.1467	29.0787	0.109946	0.936378	-0.0167418	0.297187			20	22	21	22	18	19	21	18	20	22	21	22	18	19	21	18	20	22	21	22	18	19	21	18	2512861700	2409108990	2564662020	2841422590	2138525060	2277098750	2613654530	1969415170	1
P04202	Tgfb1	Transforming growth factor beta-1 proprotein	29.0877	29.2612	29.053	29.2106	29.2431	29.2186	29.1271	29.3281	0.549781	0.676891	0.0761094	-1.18184			19	26	21	25	24	20	22	21	19	26	21	24	24	20	22	21	19	26	21	25	24	20	22	21	2061632260	2928900100	1995810050	2810853120	2498718460	2301657600	2256520960	1458841470	1
P04230	H2-Eb1	H-2 class II histocompatibility antigen, E-B beta chain	29.1064	29.1741	29.1012	29.0011	29.2899	29.1998	29.2524	29.2178	1.91083	0.244907	0.144284	-3.53593			23	23	20	21	22	21	20	22	5	6	4	5	6	7	4	9	23	23	20	21	22	21	20	22	2739430400	2732158980	2606995710	2375685630	2549118980	2816951550	2826405380	2575499780	1
P04264	KRT1	Keratin, type II cytoskeletal 1	32.3683	32.8236	32.7252	33.1552	32.5519	32.7806	32.428	32.9855	0.153301	0.912982	-0.0815973	0.400606			106	143	132	175	119	124	100	139	99	135	123	167	115	117	95	132	106	143	132	175	119	125	100	139	25016018900	37817250000	35776393000	61040140000	32892766200	28960704500	28520202200	35392692000	1
P04370	Mbp	Myelin basic protein	26.0877	25.5297	26.4337	25.1475	27.2479	27.0661	26.7569	26.8549	2.07527	0.226595	1.18181	-3.85524			0	2	3	2	0	2	4	2	0	2	3	2	0	2	4	2	0	2	3	2	0	2	4	2	0	190057264	218989552	134946832	136699840	223281040	109632320	211376960	1
P04441	Cd74	H-2 class II histocompatibility antigen gamma chain	31.4505	31.5216	31.4873	31.3794	31.6914	31.6441	31.5284	31.7694	1.82344	0.264062	0.198631	-3.37142			12	12	14	17	16	14	12	13	12	12	14	17	16	14	12	13	12	12	14	17	16	14	12	13	5284691500	8305306600	8438110200	7015178200	7171125800	9055186900	8668025900	6380292600	1
P04627	Araf	Serine/threonine-protein kinase A-Raf	30.3456	30.2074	30.3394	30.1194	30.4337	30.3224	30.2938	30.1976	0.345348	0.801714	0.0589285	-0.80507			15	18	21	15	20	17	19	23	14	16	18	12	18	17	17	22	15	18	21	15	20	17	19	23	1953058690	2210016000	2010744830	1601630720	2231355140	2209027330	2225684220	2218821630	1
P04919	Slc4a1	Band 3 anion transport protein	34.8966	34.5408	34.5573	34.9743	34.8493	34.7362	34.5725	34.882	0.046729	0.973387	0.0177345	-0.13373			115	101	97	121	114	117	92	120	115	101	97	121	114	117	92	120	115	101	97	121	114	117	92	120	43447423000	40191455000	37731172000	52302627000	51816239000	45432373000	36924785000	50214613000	1
P04925	Prnp	Major prion protein	30.0892	30.3449	29.6869	30.0276	29.584	29.9121	29.8668	30.2617	0.280085	0.840164	-0.131031	0.675194			9	10	5	7	6	8	5	11	9	10	5	7	6	8	5	11	9	10	5	7	6	8	5	11	1576800260	1824385150	1312802300	1756174720	1162450430	1561553790	1596933500	1968891520	1
P04940		Ig kappa chain V-VI region NQ2-17.4.1	27.9587	27.6004	28.0656	27.604	28.2307	28.1105	27.9919	27.7713	0.682122	0.614152	0.21892	-1.41107			1	2	2	1	2	4	2	1	0	0	0	0	0	0	0	0	1	2	2	1	2	5	2	1	362326208	286188864	372333184	269175680	417170400	507260032	330768768	284063744	1
P05063	Aldoc	Fructose-bisphosphate aldolase C	26.7837	26.651	26.6054	26.4539	26.8285	26.68	26.7132	26.8484	0.916896	0.503991	0.143999	-1.80513			6	10	9	8	11	8	10	7	6	10	9	8	11	8	10	7	64	58	59	53	57	58	57	43	351363520	442965280	336052992	306253984	637350140	396178080	441257792	402955488	1
P05064	Aldoa	Fructose-bisphosphate aldolase A	34.0523	33.8775	33.9623	33.6006	33.8096	33.9471	33.7301	33.807	0.180312	0.900636	-0.049715	0.462207			161	146	161	141	151	156	136	135	15	19	27	26	25	16	16	15	161	146	161	141	151	156	136	135	43702444000	45889016000	41357304000	35023110000	42549531000	42805539000	37867282000	44659524000	1
P05132	Prkaca	cAMP-dependent protein kinase catalytic subunit alpha	27.8462	28.0739	27.5038	28.3964	27.3357	27.8199	28.0893	27.5217	0.476221	0.717456	-0.263384	1.05031			6	5	4	4	3	5	5	6	6	5	4	4	3	5	5	6	24	22	21	24	20	20	23	22	540318460	686474110	436943648	583419260	404964352	540602880	677913280	505909696	1
P05201	Got1	Aspartate aminotransferase, cytoplasmic	32.7571	32.9006	32.5792	32.5704	32.7614	32.7	32.602	32.6892	0.0563157	0.964411	-0.0136576	0.159666			64	64	59	61	63	64	62	54	64	64	59	61	63	64	62	54	66	65	61	63	65	64	64	56	25003399200	35977236000	23807535100	22285967400	27545407500	25803161600	24238796800	24334485500	1
P05202	Got2	Aspartate aminotransferase, mitochondrial	35.0957	35.089	34.9476	34.8891	35.1178	35.0823	35.0063	34.9901	0.307136	0.82021	0.0437546	-0.729782			149	139	121	133	148	140	134	134	147	138	119	131	146	140	132	132	149	139	121	133	148	140	134	134	54781854000	59395682000	45769204000	44855783000	61501260000	57327677000	52718273000	55404855000	1
P05213	Tuba1b	Tubulin alpha-1B chain	37.544	37.5934	37.6888	37.7378	37.3743	37.724	37.8101	37.3127	0.26822	0.847905	-0.0857534	0.650876			126	140	147	152	133	144	138	116	0	0	0	0	0	0	0	0	435	470	489	544	443	484	465	373	247462101000	284039053000	315408712000	341370536000	252664103000	321639547000	310532178000	212270105000	1
P05480	Src	Proto-oncogene tyrosine-protein kinase Src	31.2955	31.2327	31.2177	30.9768	31.1515	31.2703	31.4155	31.2799	0.512507	0.69765	0.0986352	-1.11565			20	23	21	19	21	17	24	20	11	12	13	11	12	9	13	10	23	25	23	21	24	19	26	22	4890074100	7418664400	3850106880	3158377470	3914770940	3306935550	3628958460	4737429500	1
P05555	Itgam	Integrin alpha-M	29.8868	30.3826	29.9848	30.0763	30.0634	29.9928	30.0163	30.0183	0.222036	0.872462	-0.0599365	0.553784			36	44	38	43	34	36	36	32	36	44	38	43	34	36	36	32	36	44	38	43	34	36	36	32	4812664300	6318197200	5058118700	6151751700	5361870800	4878287900	4673303600	4829772800	1
P05622	Pdgfrb	Platelet-derived growth factor receptor beta	28.4748	28.5263	28.2021	28.3172	28.5548	28.5351	28.6502	28.6049	1.405	0.354252	0.206143	-2.62437			11	13	13	12	9	14	11	14	11	13	13	12	9	14	11	14	12	14	13	13	10	15	11	15	1783407230	1261474050	917278850	1006888130	1042567740	1337087230	1434170240	1509470720	1
P05784	Krt18	Keratin, type I cytoskeletal 18	25.5038	28.3638	27.8601	24.6059	27.8063	27.9316	23.8966	30.5809	0.238367	0.861469	0.970438	-0.588588			0	4	1	1	1	1	0	25	0	4	1	1	1	1	0	25	0	6	3	2	2	4	0	28	0	573248380	234381520	75748968	241858288	367728000	41670800	4696573400	1
P05977	Myl1	Myosin light chain 1/3, skeletal muscle isoform	30.6332	30.5869	30.6534	30.359	30.8882	30.5598	30.7351	30.7951	0.98891	0.483185	0.18642	-1.92476			24	33	30	26	34	29	30	28	0	0	1	1	0	0	0	0	24	33	30	26	34	29	30	28	5056610300	5206075400	5244564500	4205020930	6349379100	4876444700	5549662700	5422865400	1
P06151	Ldha	L-lactate dehydrogenase A chain	35.7696	35.556	35.5991	35.3246	35.448	35.6896	35.3105	35.5041	0.251088	0.855536	-0.0742779	0.615332			42	53	45	39	42	49	37	47	36	47	39	35	37	42	32	41	42	53	45	39	42	49	37	47	47676379000	66851131000	53461807000	50537849000	57631859000	58262651000	49300034000	50055160000	1
P06240	Lck	Proto-oncogene tyrosine-protein kinase LCK	30.8027	30.7711	30.8796	30.5657	30.7155	30.8623	30.8925	30.9623	0.571122	0.667992	0.103396	-1.21937			24	28	29	21	27	22	28	24	21	26	27	19	24	20	26	22	24	28	29	21	28	22	28	24	4297871900	4067456770	4412024800	8507240400	3689373180	3911686660	4018231810	4081485820	1
P06332	Cd4	T-cell surface glycoprotein CD4	29.1654	29.6404	28.9006	28.6016	28.5241	28.8752	29.244	28.8431	0.330063	0.811248	-0.205414	0.775192			4	3	7	6	6	2	4	2	4	3	7	6	6	2	4	2	4	3	7	6	6	2	4	2	645927550	622250690	1674582020	1184935420	650293950	355024832	699761540	307232864	1
P06537	Nr3c1	Glucocorticoid receptor	28.739	28.8125	28.737	28.529	28.6602	28.8017	28.7817	28.828	0.389107	0.770715	0.0635262	-0.88902			14	12	11	8	11	11	11	9	12	11	10	7	10	10	10	8	14	12	11	8	11	11	11	9	801129220	969248000	951069500	644132740	853428800	984445500	1211003780	897636860	1
P06683	C9	Complement component C9	30.9281	31.2202	30.7348	31.1357	31.3362	31.0446	31.3051	31.5039	1.05013	0.456234	0.292741	-2.02647			12	10	10	13	16	13	14	11	12	10	10	13	16	13	14	11	12	10	10	13	16	13	14	11	2501348860	2933573630	2315771650	4253217540	3966704380	3606914050	3705943300	3581936380	1
P06684	C5	Complement C5	27.166	27.1066	27.1564	27.4306	27.2814	27.1004	27.2224	27.2403	0.0153935	0.993202	-0.00376797	0.0455122			11	12	10	14	15	8	10	11	11	12	10	14	15	8	10	11	11	12	10	14	15	8	10	11	709059330	722620160	647182460	905111550	826266560	638102910	838309630	635952830	1
P06728	Apoa4	Apolipoprotein A-IV	26.8974	27.2888	27.0514	27.017	26.9945	26.8514	26.9638	27.4332	0.00643922	0.997292	-0.0029211	0.0192282			9	13	8	9	14	10	12	13	9	13	8	9	14	10	12	13	9	13	8	9	14	10	12	13	480648512	918550270	366258048	527557760	704292220	557400900	687811840	931454080	1
P06745	Gpi	Glucose-6-phosphate isomerase	34.0186	34.1242	33.957	33.884	33.9924	34.0036	33.8801	34.0602	0.0669546	0.960257	-0.0118933	0.187928			98	107	92	90	98	99	95	113	98	107	92	90	98	99	95	113	98	107	92	90	98	99	95	113	36912292000	46347973000	36515549000	33300625400	41311085000	40475013000	35893580000	50497552000	1
P06797	Ctsl	Procathepsin L	29.0016	29.2526	29.1118	29.1692	27.9455	27.7827	28.0603	27.9764	5.291	0	-1.19261	15.2	+	KO_WT	8	12	8	11	5	4	7	2	8	12	8	11	5	4	7	2	8	12	8	11	5	4	7	2	1587901440	1650755710	1691613950	1619681150	482960992	297094784	510910176	452183712	1
P06800	Ptprc	Receptor-type tyrosine-protein phosphatase C	33.6794	33.5736	33.6527	33.5733	33.4448	33.6342	33.6288	33.5086	0.569427	0.667109	-0.0656404	1.2164			151	140	157	142	150	153	159	128	151	140	157	142	150	153	159	128	151	140	157	142	150	153	159	128	62724719000	66738442000	88129683000	67889807000	56671461000	68657447000	70061761000	63529099000	1
P06801	Me1	NADP-dependent malic enzyme	29.2173	31.1023	29.3025	29.1661	29.2741	29.3208	29.4165	30.2562	0.0904857	0.945126	-0.130126	0.248652			6	17	10	7	8	7	6	11	6	17	10	7	8	7	6	11	6	17	10	7	8	7	6	11	1009594820	6813051900	1321642110	1446489470	1414486270	1403605500	1343756540	2329748990	1
P06802	Enpp1	Ectonucleotide pyrophosphatase/phosphodiesterase family member 1	27.0651	27.2613	27.2462	27.2129	27.5695	27.2936	27.382	27.2863	1.23684	0.395881	0.186481	-2.33848			8	12	11	12	18	14	10	13	8	12	11	12	18	14	10	13	8	12	11	12	18	14	10	13	488874464	694740990	584201280	678329340	752810300	790216770	562016700	762812800	1
P06909	Cfh	Complement factor H	30.6847	30.8967	30.6606	30.6655	30.8838	30.9411	30.8107	30.8903	1.30874	0.391968	0.154648	-2.45998			64	73	63	66	65	75	67	76	64	73	63	66	65	75	67	76	64	73	63	66	65	75	67	76	9329571800	10484928500	8204989400	9606473700	9571058700	11626666000	9278666800	11785263100	1
P07091	S100a4	Protein S100-A4	28.9277	29.4769	29.0122	28.8652	29.5408	29.5545	29.1565	29.9692	1.17865	0.416569	0.484791	-2.24079			5	6	5	4	7	6	6	11	5	6	5	4	7	6	6	11	5	6	5	4	7	6	6	11	1003806780	1672784260	1184744320	903267390	1655798020	1666163330	1455334400	2690872830	1
P07146	Prss2	Anionic trypsin-2	24.2467	29.8954	24.8107	25.5228	30.7616	30.7941	30.6127	35.6834	1.76913	0.265485	5.84406	-3.27083			1	2	0	3	10	9	9	68	1	2	0	3	10	9	9	68	1	2	0	3	10	9	9	68	270090176	1088802690	170906784	1411719300	2200928260	1845673730	1276192000	79930876000	1
P07214	Sparc	SPARC	28.754	29.1762	29.0106	28.8948	28.7698	28.7948	28.981	29.0356	0.22994	0.867344	-0.063561	0.570696			8	16	13	15	12	11	15	13	8	16	13	15	12	11	15	13	8	16	13	15	12	11	15	13	514078592	2415536380	2376888320	1158609280	1021397500	553717180	1537578750	1387326590	1
P07309	Ttr	Transthyretin	33.5574	33.3457	33.6117	33.2302	33.1499	32.6927	32.1725	32.2961	1.9474	0.240971	-0.858487	3.60581			31	40	50	43	25	12	18	12	31	40	50	43	25	12	18	12	31	40	50	43	25	12	18	12	11236677600	10761313300	16384156700	15124431900	13277385700	9215888400	9867482100	6286976500	1
P07356	Anxa2	Annexin A2	36.3772	36.6296	36.3259	36.2163	36.5051	36.4256	36.3966	36.3763	0.162021	0.909466	0.0386715	-0.420711			165	196	149	154	181	181	166	160	165	196	149	154	181	181	166	160	165	196	149	154	181	181	166	160	154024821000	273093476000	123999805000	131115016000	147737756000	132937933000	116367229000	127698903000	1
P07607	Tyms	Thymidylate synthase	26.8251	26.4465	26.7391	27.2747	26.4677	26.5274	26.4812	26.3659	1.07279	0.445803	-0.360806	2.06415			4	4	3	8	3	4	2	1	4	4	3	8	3	4	2	1	4	4	3	8	3	4	2	1	232062336	202635776	200828672	464394624	174142112	206196352	205472064	124409928	1
P07724	Alb	Albumin	39.151	39.1026	38.9081	38.6664	39.1675	39.1903	39.0118	39.2807	0.832065	0.533235	0.205577	-1.6638			670	713	638	600	794	735	691	773	643	685	620	578	762	703	667	731	670	713	638	600	794	735	691	773	1220954550000	1350944560000	1087115300000	1057613680000	1425309300000	1353987650000	1112348430000	1731996810000	1
P07742	Rrm1	Ribonucleoside-diphosphate reductase large subunit	31.4791	31.0725	31.5309	32.1009	30.8517	31.0752	30.8558	30.8311	1.58059	0.30677	-0.642349	2.93059			20	23	26	31	18	19	18	15	20	23	26	31	18	19	18	15	20	23	26	31	18	19	18	15	4313641500	3251028990	4114412030	6715749900	2709978880	3327035650	2503282430	2882209790	1
P07758	Serpina1a	Alpha-1-antitrypsin 1-1	34.1	34.6696	34.3024	34.7598	34.1531	34.1741	34.2966	34.3656	0.612802	0.649393	-0.210625	1.29198			57	94	80	107	79	58	88	60	3	15	15	20	6	4	12	3	119	158	136	175	128	124	149	133	24516501500	40702931000	30775496700	41562825000	29807499300	24267812900	32234135600	28885135400	1
P07759	Serpina3k	Serine protease inhibitor A3K	33.3233	33.4139	33.2646	33.4372	33.3522	33.4486	33.5802	33.6264	0.98201	0.483979	0.142105	-1.9133			59	61	53	30	23	25	30	26	36	42	32	6	5	6	4	5	59	61	53	30	23	25	30	26	25477464100	25383370800	23605733400	16076436500	13284498400	14771963900	15974352900	17853739000	1
P07901	Hsp90aa1	Heat shock protein HSP 90-alpha	33.5406	33.2988	33.5481	33.7544	33.1932	33.5071	33.314	33.2886	0.937266	0.496925	-0.209784	1.83899			116	135	177	214	133	124	134	92	116	135	177	214	133	124	134	92	266	281	344	405	277	279	297	230	39056245000	41783632000	68518875000	81639350000	45112312000	38501188000	44865151000	28261689300	1
P07903	Ercc1	DNA excision repair protein ERCC-1	25.7977	26.7124	24.4813	25.0474	26.33	26.3065	25.3502	25.1843	0.195191	0.889298	0.283077	-0.49533			1	3	2	0	2	3	0	1	1	3	2	0	2	3	0	1	1	3	2	0	2	3	0	1	79446480	173436224	60881604	0	107985736	102183016	56839364	94457544	1
P08003	Pdia4	Protein disulfide-isomerase A4	32.1417	32.0683	32.2213	32.1039	32.1	32.3701	31.9763	32.2821	0.202196	0.886407	0.0483074	-0.51074			50	61	79	76	61	55	45	49	50	61	79	76	61	55	45	49	51	62	79	76	63	57	45	49	14713458700	18417537000	21215373300	18858446800	16947544100	18380273700	14610747400	17125632000	1
P08030	Aprt	Adenine phosphoribosyltransferase	30.0935	29.8505	29.9042	29.6998	29.5821	29.7752	29.5184	29.8102	1.02828	0.465251	-0.215545	1.99015			12	13	14	10	11	13	12	10	12	13	14	10	11	13	12	10	12	13	14	10	11	13	12	10	3007983360	2804082430	3148723970	2486423550	2326185980	2854604290	2306947840	3000344060	1
P08032	Spta1	Spectrin alpha chain, erythrocytic 1	30.9174	30.5667	30.8337	31.1064	31.1054	30.7502	30.6764	31.0328	0.0828446	0.950577	0.0351725	-0.22919			111	90	107	129	125	105	93	108	110	90	106	128	125	104	93	108	111	90	107	129	125	105	93	108	13955493900	11523982300	13121410000	18638430200	19919945700	13212122100	12448027600	15061540900	1
P08071	Ltf	Lactotransferrin	31.5457	31.8524	31.6502	31.8656	31.3995	31.1434	30.9687	31.422	1.99522	0.242438	-0.495056	3.69813			91	101	93	103	87	77	67	83	91	101	93	103	87	77	67	83	91	101	93	103	87	77	67	83	18359078900	26999828500	16103289900	21934772200	13256492000	12746415100	9962229800	13504003100	1
P08101	Fcgr2	Low affinity immunoglobulin gamma Fc region receptor II	28.1564	28.0926	28.4219	28.3239	28.0922	28.1717	28.1802	28.0344	0.76567	0.567899	-0.129071	1.55252			7	7	8	9	8	6	12	7	3	2	4	6	3	2	7	3	7	7	8	9	8	6	12	7	716406720	696103680	1217339140	1058284420	1053000190	814942080	1050774980	539451460	1
P08103	Hck	Tyrosine-protein kinase HCK	31.9781	31.9658	31.9435	32.0465	32.0713	31.993	32.0924	32.0188	0.968316	0.483648	0.0603814	-1.89056			25	24	23	20	26	25	24	24	25	24	23	20	26	25	24	24	25	24	23	20	27	25	24	24	9205124100	11784820700	6783583700	6440100900	7635366900	6382861300	6286769700	7555780600	1
P08113	Hsp90b1	Endoplasmin	34.4741	34.4156	34.6326	34.6363	34.6085	34.7381	34.4339	34.3064	0.0572293	0.963754	-0.0178881	0.162114			270	280	299	307	341	317	288	250	270	280	299	307	341	317	288	250	293	300	319	329	363	338	311	273	83707585000	104213684000	156002107000	143868379000	130646090000	109750854000	96100524000	95076147000	1
P08121	Col3a1	Collagen alpha-1(III) chain	27.0715	27.1526	27.1912	27.3809	27.3469	27.7681	27.6125	27.9669	1.75391	0.26862	0.474557	-3.24287			4	8	4	5	4	6	6	6	4	8	4	5	4	6	6	6	4	8	4	5	4	6	6	6	205159440	254714272	167372368	298019072	277889088	326951744	330530368	480441728	1
P08122	Col4a2	Collagen alpha-2(IV) chain	30.1161	29.9449	29.8661	30.1011	29.8925	30.1492	30.0946	29.9223	0.0297988	0.985614	0.00761318	-0.0867581			24	26	20	24	27	27	27	23	23	25	20	23	27	26	27	22	24	26	20	24	27	27	27	23	2852431620	2800862720	2315587580	2910723580	2461166850	3055548420	3181236220	2795428860	1
P08207	S100a10	Protein S100-A10	25.5342	27.8892	24.2452	28.9389	28.7933	27.4081	27.0754	26.205	0.243249	0.859817	0.718547	-0.598887			0	3	2	4	4	3	2	2	0	3	2	4	4	3	2	2	0	3	2	4	4	3	2	2	23516478	368566144	727487740	546876100	473708768	265800160	212083616	138606272	1
P08226	Apoe	Apolipoprotein E	30.332	30.462	30.4907	30.4352	31.0566	30.4771	31.3548	30.9665	1.55106	0.309883	0.533774	-2.87843			27	35	30	33	38	30	47	35	27	35	30	33	38	30	47	35	27	35	30	33	38	30	47	35	4084244480	5042885600	5475088900	5091354100	6822378000	4996621800	9420774400	6058361300	1
P08228	Sod1	Superoxide dismutase [Cu-Zn]	36.9479	36.8891	36.9789	36.9428	36.3475	36.4954	36.5806	36.5613	3.66608	0.0215455	-0.443506	7.91594	+	KO_WT	89	103	110	113	94	75	97	79	89	103	110	113	94	75	97	79	89	103	110	113	94	75	97	79	149396455000	172853985000	182075933000	156773810000	116704240000	108621709000	110766309000	97490846000	1
P08249	Mdh2	Malate dehydrogenase, mitochondrial	32.3074	32.2402	32.1597	32.0592	31.9985	32.2071	31.8415	32.0385	0.941789	0.494932	-0.170218	1.8465			99	85	87	84	84	93	82	93	99	85	87	84	84	93	82	93	99	85	87	84	84	93	82	93	20029571100	20017678300	19027798000	18759659500	17908746200	19077537800	16105249800	18242140200	1
P08414	Camk4	Calcium/calmodulin-dependent protein kinase type IV	27.8631	28.351	28.0406	28.4935	27.4902	28.3629	28.1988	28.0761	0.268474	0.847811	-0.155055	0.6514			6	8	3	5	3	7	5	5	6	8	3	5	3	7	5	5	6	8	3	5	3	7	5	5	393981184	622935420	461871584	860811330	359597760	691423550	399446592	444268512	1
P08551	Nefl	Neurofilament light polypeptide	25.6256	26.2005	25.5995	24.6123	24.701	25.7016	25.3295	26.0898	0.0424378	0.975084	-0.0539999	0.121969			0	3	0	0	0	0	0	4	0	3	0	0	0	0	0	4	0	3	0	0	0	0	0	4	19920846	256263520	0	16226164	0	99003336	45222512	209830592	1
P08553	Nefm	Neurofilament medium polypeptide	26.5634	28.3778	24.6367	27.5788	27.2865	27.5096	27.2828	25.3598	0.0253314	0.989094	0.0705056	-0.0740982			0	4	1	2	1	2	2	1	0	4	1	2	1	2	2	1	0	4	1	2	1	2	2	1	30198060	620656380	78029760	456168960	293767968	235931952	309643936	36255628	1
P08556	Nras	GTPase NRas	27.8863	27.6384	27.8818	27.7738	27.7811	27.805	27.8622	27.9279	0.308127	0.819297	0.0489445	-0.731759			9	12	10	11	10	9	10	11	2	3	2	2	3	1	2	2	10	13	11	11	10	10	11	12	756073410	626546500	759225340	865979580	645583940	707081540	700422780	754694210	1
P08680	Alas2	5-aminolevulinate synthase, erythroid-specific, mitochondrial	27.357	27.118	27.141	27.6298	24.6816	27.0478	26.8735	27.6351	0.528015	0.687659	-0.751929	1.1433			2	1	2	7	0	3	1	1	2	1	1	6	0	3	1	1	2	1	2	7	0	3	1	1	428557536	399168544	103925856	438710208	7.85427e+06	335937664	38422404	396037152	1
P08752	Gnai2	Guanine nucleotide-binding protein G(i) subunit alpha-2	32.0281	32.045	32.0301	31.688	31.8052	31.8764	31.8542	31.8563	0.522655	0.689752	-0.0997629	1.13376			29	34	30	30	25	27	25	28	22	27	24	25	21	21	21	19	29	34	30	30	25	27	25	28	9949421600	10099806200	9838221300	7699239900	7935141400	9026817000	8749315100	8789914600	1
P08775	Polr2a	DNA-directed RNA polymerase II subunit RPB1	32.5684	32.4975	32.5063	32.4842	32.5108	32.5076	32.5284	32.4991	0.0467045	0.973272	-0.00262737	0.133663			70	73	75	72	82	78	72	71	70	73	75	72	82	78	72	71	70	73	75	72	82	78	72	71	17119574000	21982369800	12570544100	11953165300	16070452200	12465223700	11439455200	12743167000	1
P08905	Lyz2	Lysozyme C-2	34.209	34.3931	34.3066	34.3291	33.5157	33.4561	33.258	33.1501	4.3186	0.0124615	-0.964524	10.3337	+	KO_WT	35	45	35	35	30	32	25	27	25	32	24	21	21	19	16	17	35	45	35	35	30	32	25	27	22725419000	22227761200	25305946100	24820246500	13959285800	13333559300	12580876300	11571656700	1
P08920	Cd2	T-cell surface antigen CD2	28.9057	28.7348	28.3725	28.0556	28.5023	28.7842	29.106	29.7239	0.782541	0.55669	0.511945	-1.58087			6	6	6	6	7	6	6	4	6	6	6	6	7	6	6	4	6	6	6	6	7	6	6	4	1234302340	1199663360	736663550	605971390	830770750	1193863300	1641313790	1905881980	1
P09055	Itgb1	Integrin beta-1	31.3823	31.3336	31.3143	31.1671	31.2984	31.3418	31.4723	31.5155	0.764889	0.567453	0.107685	-1.55121			43	53	53	49	55	55	62	49	43	53	53	49	55	55	62	49	43	53	53	49	55	55	62	49	6670968800	7016958500	8056899600	7257544700	7995470300	6837299700	7752246300	7050255400	1
P09103	P4hb	Protein disulfide-isomerase	35.5425	35.705	35.4052	35.4643	35.2659	35.7361	35.4597	35.6902	0.0234533	0.989197	0.00872326	-0.0687415			120	135	127	126	113	137	131	130	120	135	127	126	113	137	131	130	120	135	127	126	113	137	131	130	88277197000	120009105000	106361209000	122881769000	80943342000	85181719000	73582297000	74834493000	1
P09242	Alpl	Alkaline phosphatase, tissue-nonspecific isozyme	29.118	29.4991	29.1326	29.3772	29.1893	29.1822	29.6385	29.5385	0.291953	0.830265	0.105402	-0.699284			4	5	4	3	4	6	4	5	4	5	4	3	4	6	4	5	4	5	4	3	4	6	4	5	529740064	1202006140	845582020	1080398210	898645630	890895100	931271550	542913790	1
P09405	Ncl	Nucleolin	35.5628	35.3346	35.2936	35.4768	35.0271	35.5318	35.3214	35.3422	0.40371	0.760594	-0.111365	0.916558			80	81	91	95	60	98	67	66	80	81	91	95	60	98	67	66	80	81	91	95	60	98	67	66	57418424000	64182215000	76534800000	94432543000	49339806000	74970227000	70732775000	46767952000	1
P09411	Pgk1	Phosphoglycerate kinase 1	34.7977	34.8478	34.7754	34.5415	34.7414	34.7961	34.7809	34.6451	0.00119376	0.999123	0.000272751	-0.00358601			112	103	99	96	109	115	101	103	54	48	44	45	54	56	48	39	112	103	99	96	109	115	101	103	44951228000	52332753000	44887175000	40688275000	54576361000	50107535000	46537400000	48450839000	1
P09450	Junb	Transcription factor JunB	25.1747	27.639	27.8125	27.0534	27.746	25.2788	27.7701	25.9837	0.0941836	0.942946	-0.225269	0.257987			2	2	3	2	3	2	3	1	2	2	3	2	3	2	3	1	2	2	3	2	3	2	3	1	202272096	341964192	349919424	237080384	352655360	237847568	342893888	96509032	1
P09470	Ace	Angiotensin-converting enzyme	26.5457	26.7674	26.6131	26.6413	26.682	26.7749	26.591	27.0656	0.565506	0.668761	0.136481	-1.20952			5	6	2	5	4	4	6	9	5	6	2	5	4	4	6	9	5	6	2	5	4	4	6	9	326351584	480381184	178349616	241143392	232393184	252033664	254898736	420260416	1
P09528	Fth1	Ferritin heavy chain	33.3306	33.0224	33.4864	33.081	32.9921	32.8382	33.6043	32.8382	0.324006	0.814403	-0.161936	0.763267			39	41	57	44	46	34	49	30	38	41	51	40	41	34	45	30	39	41	57	44	46	34	49	30	14025766900	15950870500	26181003300	18491777000	15558771700	11969702900	23638038500	7262919200	1
P09541	Myl4	Myosin light chain 4	25.1112	24.7369	24.766	24.9733	25.6793	25.5913	24.4573	25.6039	0.691253	0.60721	0.436105	-1.42663			3	2	3	4	4	3	1	3	3	2	3	4	4	3	1	3	3	2	3	4	4	3	1	3	55826368	43195920	45035148	134762208	81646560	76808336	35917332	77657504	1
P09581	Csf1r	Macrophage colony-stimulating factor 1 receptor	31.8227	31.9351	31.8983	31.975	31.7651	31.8512	32.1296	31.9979	0.121137	0.929221	0.028151	-0.324472			28	29	22	26	26	28	31	36	27	28	22	26	26	27	31	36	28	29	22	26	26	28	31	36	7303825400	9446994900	9292189700	10437031900	8513652200	8872728600	10802147300	8635551700	1
P09671	Sod2	Superoxide dismutase [Mn], mitochondrial	26.7269	26.4491	25.4054	25.8452	26.0841	26.6318	26.2747	26.7	0.423188	0.746869	0.315991	-0.952955			2	1	1	1	0	2	1	2	2	1	1	1	0	2	1	2	2	1	1	1	0	2	1	2	101442192	135808448	20328102	74291232	85057616	114571696	96164680	127946800	0.9979
P09925	Surf1	Surfeit locus protein 1	27.9059	28.1197	27.6797	27.9456	27.8702	27.8238	27.6805	27.8361	0.505819	0.702007	-0.110061	1.10368			5	4	4	5	5	4	5	4	5	4	4	5	5	4	5	4	5	4	4	5	5	4	5	4	388776352	394648480	266273152	466254848	325756288	385734976	311864672	390318752	1
P09926	Surf2	Surfeit locus protein 2	28.9032	29.3878	29.2302	29.5262	29.3484	28.9673	29.3965	28.6513	0.330061	0.811024	-0.170959	0.775189			6	6	4	5	7	6	6	2	6	6	4	5	7	6	6	2	6	6	4	5	7	6	6	2	583276990	1165268220	991710980	1397271940	1038629250	571077250	974705540	389746432	1
P0C0A3	Chmp6	Charged multivesicular body protein 6	26.3864	26.7495	26.5597	26.7536	27.0169	26.7828	27.013	26.9216	1.67674	0.279507	0.321312	-3.10246			2	3	4	2	3	2	3	1	2	3	4	2	3	2	3	1	2	3	4	2	3	2	3	1	125591320	192022176	150551456	194436096	227196336	191178384	222605200	76311048	1
P0C0S6	H2az1	Histone H2A.Z	38.2446	38.0834	38.2521	38.3047	38.3204	38.4259	38.6612	38.51	1.61289	0.299735	0.258163	-2.98797			569	551	596	581	621	598	685	632	1	3	2	2	3	3	3	3	569	551	596	581	621	598	685	632	224369525000	959980370000	748439800000	228728521000	676098610000	201698705000	957774890000	231847363000	1
P0C191	Gp6	Platelet glycoprotein VI	28.7384	28.9901	28.9244	28.8733	28.6928	29.0184	28.9287	28.9562	0.0702001	0.95915	0.0174885	-0.196446			5	9	8	10	8	8	7	6	5	9	8	10	8	8	7	6	5	9	8	10	8	8	7	6	626230660	1121871740	772383550	834863680	456205248	797680190	1074756220	433060992	1
P0C605	Prkg1	cGMP-dependent protein kinase 1	27.4106	27.5778	27.0884	27.5434	27.2542	27.532	27.677	27.2671	0.0642063	0.960133	0.0275064	-0.180678			11	11	7	9	6	9	12	9	11	11	7	9	6	9	12	9	12	11	7	9	6	10	13	10	622010430	787863810	516793440	501215840	467074784	658040770	772240260	460706912	1
P0C6B7	Igsf6	Immunoglobulin superfamily member 6	26.9987	26.9416	26.9972	27.0265	27.3384	26.9586	27.4031	27.7257	1.21849	0.398319	0.36543	-2.30762			6	6	5	3	8	4	7	8	6	6	5	3	8	4	7	8	6	6	5	3	8	4	7	8	312253600	321143552	312320224	233379520	410697920	306421920	400363648	610294780	1
P0C8B4	Gon7	EKC/KEOPS complex subunit GON7	28.2228	28.1965	26.9375	26.4782	27.2367	28.4973	27.1912	27.9821	0.194149	0.890485	0.268053	-0.493029			2	3	2	1	2	2	1	1	2	3	2	1	2	2	1	1	2	3	2	1	2	2	1	1	505297280	487545152	202806016	157535088	226078240	562402240	216714496	426270976	1
P0CW02	Ly6c1	Lymphocyte antigen 6C1	25.0165	26.2798	25.6286	25.2307	25.9986	26.3259	25.5898	26.6852	0.844309	0.52615	0.610962	-1.68425			1	2	1	1	2	2	1	3	0	1	0	0	1	1	0	2	1	2	1	1	2	2	1	3	40435140	129843736	41756292	44706308	112313320	135343056	79585296	187692912	0.9935
P0DOV2	Ifi204	Interferon-activable protein 204	31.019	31.0934	31.179	31.2896	30.7269	30.8779	31.1137	30.6009	1.34967	0.372503	-0.315362	2.52962			26	27	26	28	24	20	29	22	14	14	16	20	14	12	16	11	28	32	29	31	26	23	32	25	5240275500	5090248700	6876322300	7478861300	4068376320	5879044600	7053792800	2721383940	1
P0DP26	Calm1	Calmodulin-1	33.6922	33.8101	33.8749	33.5448	33.7316	33.7406	34.046	33.8308	0.468786	0.720523	0.106778	-1.03681			155	173	159	131	167	157	198	160	0	0	0	0	0	0	0	0	155	173	159	131	167	157	198	160	29575331800	60107616000	26961606700	22838937600	38231691000	40986087000	64945914000	37263843000	1
P0DPD9	Eef1akmt4-Ece2	EEF1AKMT4-ECE2 readthrough transcript protein	29.8321	30.0375	29.203	29.4778	29.2164	29.6128	29.8012	29.9315	0.00393645	0.997429	0.00285387	-0.011788			4	3	2	4	3	5	3	4	0	0	0	0	0	0	0	0	4	3	2	4	3	5	3	4	1114478460	1226996610	671009600	872871940	645132610	957564740	1279234690	1145444220	1
P10076	Zfp26	Zinc finger protein 26	24.6709	23.8953	24.4603	24.4499	24.369	23.7134	24.3213	25.3198	0.0588789	0.962707	0.0617714	-0.166524			3	0	1	1	3	1	2	0	3	0	1	1	3	1	2	0	3	0	1	1	3	1	2	0	58600408	34266112	34691488	37513136	45246064	22374672	32066804	0	1
P10107	Anxa1	Annexin A1	31.8428	32.2907	31.8458	31.879	31.8493	31.9606	31.4299	32.0471	0.351391	0.799835	-0.142837	0.8168			36	48	34	37	37	37	32	44	36	48	34	37	37	37	32	44	36	48	34	37	37	37	32	44	8533835300	14526738400	8387148800	9867270100	10031909900	10202944500	6349320700	9913737200	1
P10126	Eef1a1	Elongation factor 1-alpha 1	39.5428	39.4284	39.5317	39.4494	39.252	39.4505	39.3515	39.299	1.57174	0.303419	-0.149832	2.91493			312	342	336	318	334	291	293	293	77	81	85	92	79	69	72	60	312	342	336	318	334	291	293	293	1203780580000	1664350030000	655670310000	627608720000	746979850000	597952890000	459395301000	921584800000	1
P10287	Cdh3	Cadherin-3	28.0007	28.944	27.9348	28.6824	29.0927	29.0041	28.2227	29.2475	0.7222	0.589894	0.501312	-1.47916			4	5	3	2	4	6	6	7	4	5	3	2	4	6	6	7	4	5	3	2	4	6	6	7	369632384	575249730	532868736	84531680	109641936	6323632600	384880512	5303672800	1
P10404		MLV-related proviral Env polyprotein	30.9887	31.0194	30.684	30.843	29.3482	29.758	29.5409	29.92	3.82863	0.0187027	-1.242	8.46642	+	KO_WT	11	14	12	14	4	6	6	7	10	13	11	13	4	6	6	7	11	14	12	14	4	6	6	7	2869711360	3225136130	2653217280	3230576640	996538370	1282893310	1072118910	1805561470	1
P10493	Nid1	Nidogen-1	29.6472	29.9448	29.5799	29.6756	29.7996	30.0736	29.9892	30.0883	1.41934	0.353162	0.275805	-2.64905			66	67	63	56	63	72	62	65	65	66	62	55	61	70	60	63	66	67	63	56	63	72	62	65	6959010300	9051319300	7970283500	6646113800	7708474900	11357362200	10668887000	9637845000	1
P10518	Alad	Delta-aminolevulinic acid dehydratase	29.2903	29.2208	29.2839	29.2125	28.9331	29.1092	28.921	29.191	1.65507	0.284011	-0.213302	3.06343			26	22	18	36	23	24	21	23	26	22	18	36	23	24	21	23	26	22	18	36	23	24	21	23	2005469180	1677546240	1362703620	1770474500	1556239490	1514905600	1890654460	2346959100	1
P10605	Ctsb	Cathepsin B	33.6446	33.5522	33.6085	33.5906	32.4202	32.4812	32.5684	32.3218	6.09609	0	-1.15108	20.8106	+	KO_WT	62	70	67	61	47	44	46	41	62	70	67	61	47	44	46	41	62	70	67	61	47	44	46	41	49036141000	46008267000	47477981000	45334487000	18702661600	20279914500	21013377000	17868908500	1
P10630	Eif4a2	Eukaryotic initiation factor 4A-II	28.9785	29.0714	28.9506	28.9309	29.1198	29.0139	28.9914	28.9581	0.348437	0.802266	0.0379362	-0.811072			30	29	25	25	29	27	24	26	30	29	25	25	29	27	24	26	68	66	75	70	69	68	65	66	3307663870	3037840380	3401790720	3291024900	4007957500	3501113600	3334840580	2524177660	1
P10637	Mapt	Microtubule-associated protein tau	26.5993	26.8687	26.6745	27.1055	26.6523	27.184	27.1052	27.0686	0.537091	0.682909	0.190513	-1.1594			2	3	1	2	3	4	3	4	1	2	1	1	2	2	2	2	2	3	1	2	3	4	3	4	265363696	323682496	82600664	393203648	229047568	368465120	150651936	128596048	1
P10639	Txn	Thioredoxin	29.0715	28.6894	28.8773	28.7522	28.5878	28.8541	28.8722	28.8307	0.230178	0.867428	-0.0613585	0.571203			9	9	9	9	6	8	9	8	9	9	9	9	6	8	9	8	9	9	9	9	6	8	9	8	931117820	738179140	878941440	1128333820	546792000	755124860	731586500	719629120	1
P10649	Gstm1	Glutathione S-transferase Mu 1	29.4656	29.6762	29.3059	29.2651	29.5101	29.8402	29.0216	30.1671	0.337321	0.80684	0.206562	-0.789418			13	20	21	18	18	20	21	26	7	8	8	8	7	11	10	17	13	20	21	18	18	20	21	26	1682169090	2107344130	1665231100	1724527620	2417439740	2885749760	1642758910	2931728900	1
P10711	Tcea1	Transcription elongation factor A protein 1	32.2329	32.1859	32.3231	32.2793	32.3288	32.2022	32.3886	32.2086	0.192557	0.892397	0.0267429	-0.489505			40	39	56	40	45	44	42	35	40	39	56	40	45	44	42	35	40	39	56	40	45	44	42	35	11784753200	14415835100	14941266900	12655228900	14717916200	14360870900	15645939700	12644028400	1
P10810	Cd14	Monocyte differentiation antigen CD14	27.9936	28.29	27.8984	28.2912	28.1351	28.2835	28.6023	28.5138	0.916043	0.503672	0.265419	-1.80371			8	7	6	7	8	9	10	10	8	7	6	7	8	9	10	10	8	7	6	7	8	9	10	10	718100030	948372420	643047230	810693120	672246660	858571780	1345271040	1280234370	1
P10820	Prf1	Perforin-1	26.1766	27.6882	27.7233	28.0263	27.7698	28.4296	28.8428	28.3088	1.0238	0.466048	0.934121	-1.98271			0	3	2	4	1	4	5	5	0	3	2	4	1	4	5	5	0	3	2	4	1	4	5	5	316858528	368402624	359427008	142822352	386179936	615440830	875181250	534003008	1
P10833	Rras	Ras-related protein R-Ras	30.0204	30.3112	30.1113	29.7316	30.057	30.1363	30.1287	30.242	0.327899	0.81019	0.0973887	-0.770938			15	20	17	14	22	19	17	21	11	16	14	11	18	15	14	16	15	20	17	14	22	19	17	21	2404629500	3111423230	2539258110	1996699260	2566305540	2745067260	2641397500	3070630400	1
P10852	Slc3a2	4F2 cell-surface antigen heavy chain	31.6048	31.6964	31.7334	31.6263	31.4413	31.587	31.5294	31.5578	1.69668	0.278156	-0.136359	3.13851			19	23	19	22	19	20	21	23	19	23	19	22	19	20	21	23	19	23	19	22	19	20	21	23	5329401900	6276543500	6282494000	5876702700	5257643000	5791844900	5543813100	5832258600	1
P10922	H1-0	Histone H1.0	31.7283	31.6013	31.3658	31.6915	31.2948	31.7276	31.5079	31.5779	0.231596	0.866439	-0.0696864	0.574223			51	42	79	73	43	56	41	38	51	42	79	73	43	56	41	38	51	42	79	73	43	56	41	38	8800892900	9915498500	9065501700	16482571300	7734089700	10095130600	9219146800	7942475300	1
P11031	Sub1	Activated RNA polymerase II transcriptional coactivator p15	35.0557	35.1295	35.1027	34.9188	35.103	35.1265	35.0797	35.1124	0.515919	0.695452	0.0536938	-1.12175			119	131	114	117	139	130	128	106	119	131	114	117	139	130	128	106	119	131	114	117	139	130	128	106	50538197000	68888003000	54686015000	46993183000	74032873000	56339620000	51868811000	48787059000	1
P11032	Gzma	Granzyme A	27.8815	28.3268	28.1853	28.6709	27.6351	28.6075	28.4738	28.287	0.019159	0.991721	-0.0152712	0.056414			6	7	12	13	8	10	9	11	6	7	12	13	8	10	9	11	6	7	12	13	8	10	9	11	433606912	1133091580	1139808770	1523104900	327369632	615690940	1235284610	706784900	1
P11087	Col1a1	Collagen alpha-1(I) chain	32.6809	32.9586	32.7843	32.8648	32.6969	32.8873	32.7098	33.2097	0.154683	0.912481	0.0538006	-0.403807			23	36	27	30	29	30	26	41	23	36	27	30	29	30	26	41	23	36	27	30	29	30	26	41	10132813800	12685749200	10062451700	11476552700	8124730400	11308873700	9646041100	17494132700	1
P11103	Parp1	Poly [ADP-ribose] polymerase 1	31.6706	31.5922	31.6885	31.553	31.5714	31.4636	31.5993	31.3683	1.04993	0.455603	-0.125428	2.02613			53	51	61	50	53	48	59	39	49	48	58	48	49	46	56	36	53	51	61	50	53	48	59	39	15203322900	16010632200	17230102500	15667237900	14312421400	14311373800	14645824500	10847005700	1
P11152	Lpl	Lipoprotein lipase	26.6917	27.4801	26.79	27.0999	27.0241	27.0581	27.2945	27.2794	0.330515	0.811162	0.148577	-0.776082			3	8	5	8	8	8	6	6	3	8	5	8	8	8	6	6	3	8	5	8	8	8	6	6	162925216	457611232	230976928	286118112	276310752	338169792	367668224	273057984	1
P11157	Rrm2	Ribonucleoside-diphosphate reductase subunit M2	30.3283	30.3862	30.3183	31.0192	30.1869	30.1805	30.0673	29.9511	1.23555	0.395655	-0.416574	2.3363			8	9	8	10	7	7	5	7	8	9	8	10	7	7	5	7	8	9	8	10	7	7	5	7	2046699900	2215957250	1078878080	1825591300	1246580610	1549584000	1613717630	1039697980	1
P11247	Mpo	Myeloperoxidase	33.7553	33.9861	33.7477	33.8579	30.7817	30.6849	30.2687	30.8026	6.405	0	-3.20228	23.4598	+	KO_WT	166	190	158	165	54	47	41	48	166	190	158	165	54	47	41	48	204	231	188	195	64	57	51	57	64981725000	81754702000	63262249000	62083281000	8464967700	6620557300	6878261200	8159404000	1
P11276	Fn1	Fibronectin	32.6935	32.8896	32.6755	32.8459	32.7244	32.6396	32.7277	32.7332	0.560748	0.670729	-0.0699282	1.20116			171	188	174	188	180	182	193	174	171	188	174	188	180	182	193	174	171	188	174	188	180	182	193	174	41560433000	55517069000	38723080000	45520884000	44801196000	38468387000	41536954000	42724684000	1
P11352	Gpx1	Glutathione peroxidase 1	30.5289	30.4522	30.3713	30.1207	30.7157	30.6705	30.4666	30.4734	0.998334	0.481227	0.213292	-1.94041			54	43	44	43	49	47	43	46	54	43	44	43	49	47	43	46	54	43	44	43	49	47	43	46	6836428800	6904545300	6246374400	5931295200	9480196100	7347268100	7751090200	6233710600	1
P11438	Lamp1	Lysosome-associated membrane glycoprotein 1	28.8546	29.2846	28.9651	29.062	28.6888	28.7147	28.9262	29.185	0.5084	0.700953	-0.162916	1.1083			5	10	7	8	6	9	7	11	5	10	7	8	6	9	7	11	5	10	7	8	6	9	7	11	622094590	1865150460	1228082940	1301454720	708168580	876790530	739272130	1505948930	1
P11440	Cdk1	Cyclin-dependent kinase 1	30.0592	29.9383	29.8577	30.4692	29.4878	29.7382	29.3635	29.7592	1.59832	0.307029	-0.493964	2.96204			6	7	8	10	7	7	8	6	6	7	8	10	7	7	8	6	10	11	12	14	10	9	13	10	2374446590	2398409980	2140046720	3546965250	683540740	393940256	1321630850	1039147070	1
P11499	Hsp90ab1	Heat shock protein HSP 90-beta	37.8106	37.6687	37.8439	37.9822	37.4175	37.8586	37.6939	37.6132	0.801378	0.548668	-0.18057	1.61247			386	395	448	502	388	394	420	342	215	231	262	291	224	219	236	183	386	395	448	502	388	394	420	342	495033745000	579963980000	565698760000	592847570000	535017161000	590915700000	563794540000	478294934000	1
P11531	Dmd	Dystrophin	29.0348	29.4075	29.0274	29.1154	29.4365	29.4123	29.4756	29.4456	1.77513	0.26642	0.296263	-3.28189			23	35	37	32	39	30	40	35	23	35	37	32	39	30	40	35	23	35	37	32	39	30	40	35	2310860290	5004676600	3982932480	3878853890	4877027300	3175087100	4407093200	2974498560	1
P11609	Cd1d1	Antigen-presenting glycoprotein CD1d1	24.6346	28.4347	28.7502	26.1547	28.2251	28.5514	28.8076	25.0155	0.196354	0.889326	0.656372	-0.497897			2	1	3	2	2	1	1	1	1	0	0	1	0	0	0	0	2	1	3	2	2	1	1	1	431669376	439801088	594864830	422155680	405096064	494130432	578408960	143340816	1
P11627	L1cam	Neural cell adhesion molecule L1	28.2664	29.7673	25.2003	28.6322	28.2808	28.9043	29.4009	29.4151	0.460433	0.725178	1.03373	-1.02158			4	7	2	4	4	4	5	3	4	7	2	4	4	4	5	3	4	7	2	4	4	4	5	3	367021184	1187978110	409515168	590399100	387161408	628968640	1094153980	972642940	1
P11672	Lcn2	Neutrophil gelatinase-associated lipocalin	30.6739	30.9805	30.6292	30.9432	30.174	30.2308	29.9776	30.5201	2.16453	0.202993	-0.581073	4.03434			26	31	26	26	21	21	20	21	26	31	26	26	21	21	20	21	26	31	26	26	21	21	20	21	5849441800	7263561200	4670855200	6502754800	3648190720	4237999360	3662679040	4833834500	1
P11679	Krt8	Keratin, type II cytoskeletal 8	28.3707	29.8025	28.2852	28.4879	28.6257	29.3641	28.8255	30.7353	0.500512	0.703752	0.651075	-1.09416			7	25	11	12	12	18	17	46	7	24	10	12	12	18	16	44	23	44	26	28	26	33	33	62	1452721150	2339262210	505903616	2004156160	731985730	2337115650	1443800190	5203498000	1
P11680	Cfp	Properdin	28.0819	28.1103	28.0407	28.1357	28.0645	28.2594	27.9821	28.243	0.260996	0.849643	0.0451264	-0.635953			6	10	7	8	9	8	8	8	6	10	7	8	9	8	8	8	6	10	7	8	9	8	8	8	485816000	572755140	465961664	473077952	440055296	649555840	477762112	909693950	1
P11688	Itga5	Integrin alpha-5	27.7351	28.0763	27.5935	28.0435	27.828	27.8388	28.0268	28.0974	0.257981	0.851108	0.0856314	-0.629695			8	10	6	11	7	6	9	6	8	10	6	11	7	6	9	6	8	10	6	11	7	6	9	6	456186944	1367368830	447225728	584998340	464825472	337489472	538191230	601087100	1
P11835	Itgb2	Integrin beta-2	32.3572	32.4424	32.245	32.3829	32.2054	32.361	32.444	32.4132	0.00503917	0.99823	-0.0010128	0.0150713			87	101	79	81	88	97	94	100	87	101	79	81	88	97	94	100	87	101	79	81	88	97	94	100	19996340200	25985071100	19997173800	19038318600	19657607200	20800829400	23288270800	22977757200	1
P11859	Agt	Angiotensinogen	26.3682	26.3698	26.3912	26.2301	26.66	26.3021	26.316	26.5598	0.581955	0.665487	0.119656	-1.23833			2	4	2	3	5	3	3	7	2	4	2	3	5	3	3	7	2	4	2	3	5	3	3	7	308985280	318141152	189772320	152198640	228793280	108258968	122023440	309971264	1
P11881	Itpr1	Inositol 1,4,5-trisphosphate receptor type 1	28.7193	28.6777	28.6336	28.5028	28.7747	28.702	28.8602	28.9231	1.44584	0.345035	0.181674	-2.6948			27	31	27	26	38	34	36	30	24	27	25	24	35	31	34	28	30	35	30	30	42	37	40	35	2138980860	2333468670	1772726780	1818094850	2439546110	2053928060	2241207300	2772603650	1
P11911	Cd79a	B-cell antigen receptor complex-associated protein alpha chain	34.5576	34.7905	34.5404	34.5843	34.5096	34.6077	34.6226	34.5376	0.322819	0.814237	-0.0488443	0.760925			41	49	46	45	44	44	46	53	41	49	46	45	44	44	46	53	41	49	46	45	44	44	46	53	28623597600	34439717000	29342654500	25061234700	29341354000	32819392500	30921603100	31352991700	1
P11928	Oas1a	2'-5'-oligoadenylate synthase 1A	26.3018	26.2289	25.491	26.5731	26.4262	26.5676	26.9468	25.3208	0.152067	0.913385	0.166635	-0.397743			2	2	2	5	3	1	1	1	2	2	2	4	3	1	1	1	2	2	2	5	3	1	1	1	126124616	118075168	89771584	136888592	133994096	159342816	150600512	104825216	1
P11930	Nudt19	Acyl-coenzyme A diphosphatase NUDT19	27.4538	27.3531	27.2753	27.7847	27.5478	27.5306	26.8135	27.6715	0.126512	0.926611	-0.0758948	0.337425			5	6	6	6	5	5	4	7	5	6	6	6	5	5	4	7	5	6	6	6	5	5	4	7	316615232	305000096	271321824	426577824	308534304	108656048	169292096	381976768	1
P11942	Cd3g	T-cell surface glycoprotein CD3 gamma chain	28.5352	28.8107	25.9101	25.3199	28.9959	28.7511	24.9564	29.1717	0.249776	0.85655	0.824753	-0.612587			5	5	2	2	6	4	2	3	5	5	2	2	6	4	2	3	5	5	2	2	6	4	2	3	380452032	673701440	496731520	199718048	781590020	510624960	187323968	615707260	1
P11983	Tcp1	T-complex protein 1 subunit alpha	31.3768	31.183	31.1606	31.1094	31.0694	31.235	31.0821	30.8774	0.739927	0.583345	-0.141499	1.50913			43	32	31	30	36	33	30	30	43	32	31	30	36	33	30	30	43	32	31	30	36	33	30	30	9276607500	8072629200	7526273500	7346128900	7754232300	8985319400	7929539600	6242387500	1
P12023	App	Amyloid-beta precursor protein	26.2257	26.5348	26.6557	26.3402	26.3631	26.3998	26.5927	26.5796	0.150627	0.912943	0.0446868	-0.394397			4	3	4	4	5	4	5	5	4	3	4	4	5	4	5	5	4	3	4	4	5	4	5	5	152515168	194924064	187533664	183569520	116410056	182279056	168003632	241351232	1
P12265	Gusb	Beta-glucuronidase	33.7766	33.9037	33.8176	33.9659	33.428	33.3996	33.5164	33.4269	3.84859	0.0192222	-0.423241	8.53622	+	KO_WT	54	60	59	63	47	52	55	55	54	60	59	63	47	52	55	55	54	60	59	63	47	52	55	55	26705344500	29909540900	32650336300	38225363000	22350985200	22053929000	24103395300	21955307500	1
P12367	Prkar2a	cAMP-dependent protein kinase type II-alpha regulatory subunit	30.1433	30.2898	30.148	30.3267	30.2193	30.3305	30.4246	30.2361	0.518579	0.694787	0.0756793	-1.12649			7	8	13	12	7	8	12	8	7	8	13	12	7	8	12	8	8	11	15	15	10	10	13	10	1331498750	2997273090	5836197400	4775035900	2260963070	2101242500	2031609220	1259779710	1
P12382	Pfkl	ATP-dependent 6-phosphofructokinase, liver type	32.7545	32.645	32.7449	32.5459	32.5068	32.4406	32.6879	32.5346	0.923431	0.501546	-0.130101	1.81599			58	47	52	46	45	48	56	44	49	41	45	39	39	41	48	37	58	47	52	46	45	48	56	44	16696172500	20622927900	14414139400	12543043600	12310068200	10420197400	11733611500	13506723800	1
P12787	Cox5a	Cytochrome c oxidase subunit 5A, mitochondrial	30.4342	30.7466	30.6797	30.4985	30.9471	30.6741	30.8896	31.0156	1.50482	0.322555	0.291796	-2.79733			17	22	19	19	24	18	23	25	17	22	19	19	24	18	23	25	17	22	19	19	24	18	23	25	4862726100	5796066300	3650774020	3735883010	5964280300	4986779600	5138246100	7562375200	1
P12804	Fgl2	Fibroleukin	30.0578	30.3022	29.9556	30.236	30.0466	30.198	30.2018	30.4034	0.286852	0.833685	0.0745564	-0.688957			6	7	7	7	8	8	7	7	6	7	7	7	8	8	7	7	6	7	7	7	8	8	7	7	1204756860	2637825790	1494382340	2237249280	1896296700	1993644030	2056413310	1256972420	1
P12815	Pdcd6	Programmed cell death protein 6	30.2792	30.6436	29.567	29.9723	30.3164	30.6465	30.02	30.6005	0.46812	0.72116	0.280329	-1.03559			8	11	5	6	9	9	5	12	8	11	5	6	9	9	5	12	8	11	5	6	9	9	5	12	1701622270	2400777470	1335485700	1366799230	2127500800	2213612540	1382512380	2298958590	1
P12970	Rpl7a	60S ribosomal protein L7a	33.4651	33.3068	33.4234	33.5263	33.2694	33.4521	33.5085	33.319	0.241196	0.85994	-0.0431385	0.594561			64	68	71	70	74	63	78	57	64	68	71	70	74	63	78	57	64	68	71	70	74	63	78	57	24082692100	26338945000	32472543200	35453161000	25421920300	25389924400	30788157400	15688435700	1
P13020	Gsn	Gelsolin	33.767	33.8665	33.7549	33.7708	33.968	33.9415	34.0198	33.8361	1.76305	0.266762	0.151543	-3.25965			256	276	282	256	300	268	307	265	129	135	136	131	153	136	157	131	256	276	282	256	300	268	307	265	61594800000	80267862000	92211298000	90418823000	103996129000	72900936000	96380617000	58883617000	1
P13379	Cd5	T-cell surface glycoprotein CD5	31.0452	30.7577	30.9809	30.7049	30.757	30.8878	30.709	30.7244	0.508987	0.701092	-0.102626	1.10935			19	19	16	17	15	20	13	13	19	19	16	17	15	20	13	13	19	19	16	17	15	20	13	13	3359592190	2739621120	4257073150	3197447170	2512976380	3151109120	3215801090	2602064130	1
P13405	Rb1	Retinoblastoma-associated protein	29.4108	29.2859	29.4146	29.4077	28.81	29.1389	29.5275	29.1685	0.709164	0.598	-0.218517	1.45707			7	3	6	6	4	4	5	6	7	3	6	6	4	4	5	6	9	5	8	7	6	6	7	8	1150802820	1046986690	895471620	1476835580	445474848	643756610	1058159420	683926270	1
P13439	Umps	Uridine 5'-monophosphate synthase	31.4884	31.2962	31.2877	31.4853	30.9211	31.2008	30.9449	31.2282	1.72129	0.277656	-0.315651	3.18323			24	25	25	24	21	21	22	23	24	25	25	24	21	21	22	23	24	25	25	24	21	21	22	23	8135758800	8046890500	4948511200	5843217400	4528028200	5576693200	5252399100	5638059500	1
P13595	Ncam1	Neural cell adhesion molecule 1	28.2303	29.0908	28.0162	28.1342	28.269	28.7707	28.7434	29.0553	0.538406	0.682667	0.341735	-1.16173			3	8	3	1	6	6	5	7	3	8	3	1	6	6	5	7	3	8	3	1	6	6	5	7	399833888	1169280130	302545312	282140960	408312480	781637630	1107530880	1492156540	1
P13597	Icam1	Intercellular adhesion molecule 1	31.5766	31.8167	31.7712	31.7029	31.6489	31.7835	31.7024	31.5722	0.236266	0.863329	-0.0400987	0.58414			24	26	23	26	26	26	25	25	24	26	23	26	26	26	25	25	24	26	23	26	26	26	25	25	6999137800	8466573800	8956109800	8798615600	8167479800	9127756800	8449779700	7421184500	1
P13634	Ca1	Carbonic anhydrase 1	30.3806	29.8243	30.2696	30.4761	29.7737	29.598	29.4197	29.1282	2.04804	0.225564	-0.757748	3.80144			19	14	16	15	13	15	15	12	19	14	16	15	13	15	15	12	19	14	16	15	13	15	15	12	3877408510	2903561220	3681791490	4509049300	2586691840	2301109250	1945788420	1555419900	1
P13645	KRT10	Keratin, type I cytoskeletal 10	31.0627	31.3801	31.3677	31.2762	31.3054	31.3588	31.3152	31.6149	0.574573	0.666954	0.126904	-1.22542			50	57	50	52	54	54	56	69	34	42	35	38	42	39	39	50	52	59	52	53	55	56	57	71	9471313900	12185584600	11594960900	9863963600	12166896600	11741514800	10749800400	15785647100	1
P13705	Msh3	DNA mismatch repair protein Msh3	27.5062	27.3857	27.3665	27.0904	27.0243	27.2815	27.0432	25.0145	0.671201	0.619774	-0.746308	1.39243			4	1	4	4	3	2	0	0	4	1	4	4	3	2	0	0	4	1	4	4	3	2	0	0	320415168	372413376	311280704	334900928	156974000	240693552	146562784	0	1
P13707	Gpd1	Glycerol-3-phosphate dehydrogenase [NAD(+)], cytoplasmic	29.656	30.8191	29.5634	29.486	29.3761	29.451	29.2675	30.4103	0.253601	0.853741	-0.254883	0.620578			7	12	7	8	6	6	4	8	7	12	7	8	6	6	4	8	9	12	7	9	6	7	4	8	916042820	2565888260	1158203780	1191215620	832732220	768176960	1218747140	1301473280	1
P13808	Slc4a2	Anion exchange protein 2	27.464	27.6084	27.649	27.2261	27.4532	27.6425	27.4208	27.7086	0.236462	0.863223	0.0694213	-0.584555			9	12	8	12	15	10	14	12	9	12	8	12	15	10	14	12	9	12	8	12	15	10	14	12	700295620	867624060	753222530	672041150	822477060	840183360	893094780	976137470	1
P13864	Dnmt1	DNA (cytosine-5)-methyltransferase 1	31.6176	31.3966	31.6446	31.8712	31.3131	31.4856	31.3605	31.2204	1.37694	0.365104	-0.287608	2.57622			59	55	60	68	57	53	52	49	59	55	60	68	57	53	52	49	59	55	60	68	57	53	52	49	12068757500	11468206100	10335022100	15126310900	8978067500	10268675100	9509126100	8772569100	1
P14069	S100a6	Protein S100-A6	24.9205	27.4093	26.6796	26.5405	26.9687	27.1819	26.9127	28.4453	0.766592	0.568524	0.989675	-1.55407			1	3	0	1	3	3	1	7	1	3	0	1	3	3	1	7	1	3	0	1	3	3	1	7	157381808	371862464	160383664	143958480	244756736	369443392	193702976	894281340	1
P14094	Atp1b1	Sodium/potassium-transporting ATPase subunit beta-1	30.3636	30.7482	30.3592	30.5605	30.5305	30.6117	30.6813	30.8377	0.668187	0.619664	0.157389	-1.38728			11	10	10	9	9	11	9	10	11	10	10	9	9	11	9	10	11	10	10	9	9	11	9	10	2707818500	2085682560	1924787840	2444904450	2076484610	2209257730	2225290240	2327470340	1
P14106	C1qb	Complement C1q subcomponent subunit B	27.5249	26.8367	27.7018	27.3966	27.6066	27.4757	27.5799	27.6724	0.527923	0.687222	0.218669	-1.14313			4	3	4	3	5	3	4	5	4	3	4	3	5	3	4	5	4	3	4	3	5	3	4	5	387032928	253656928	405243648	322381408	384572064	527787712	407256832	413668096	1
P14115	Rpl27a	60S ribosomal protein L27a	36.916	36.7006	36.9301	36.9797	36.8097	36.7645	36.6454	36.2943	0.984281	0.483455	-0.253124	1.91708			59	62	68	78	71	56	61	45	59	62	68	78	71	56	61	45	59	62	68	78	71	56	61	45	193204355000	278204645000	109822157000	115388539000	139563893000	93280559000	71618183000	130531385000	1
P14131	Rps16	40S ribosomal protein S16	31.8728	31.8197	31.6149	31.6596	31.636	31.7737	31.3585	31.5854	0.700938	0.604768	-0.153383	1.4431			56	52	47	50	53	54	47	55	56	52	47	50	53	54	47	55	56	52	47	50	53	54	47	55	13388451800	14491671600	14743309300	13815671800	13347135500	13589093400	11182771200	10262856700	1
P14148	Rpl7	60S ribosomal protein L7	32.8701	32.8213	32.8929	32.8796	32.8698	32.9122	32.9503	32.6724	0.0839949	0.950291	-0.014801	0.232135			189	169	169	177	189	180	197	169	189	169	169	177	189	180	197	169	189	169	169	177	189	180	197	169	50437935000	49268036000	55941816000	54458642000	52004336000	52623208000	55329358000	41784635000	1
P14152	Mdh1	Malate dehydrogenase, cytoplasmic	32.919	32.7577	32.8176	32.6025	32.5874	32.8963	32.6402	32.6951	0.309404	0.819011	-0.0694418	0.734307			67	86	91	72	78	66	72	56	67	86	91	72	78	66	72	56	67	86	91	72	78	66	72	56	24035100700	30038450200	39882285000	31138453500	24641720300	24688992300	25633701900	18222563300	1
P14206	Rpsa	40S ribosomal protein SA	32.8877	32.7118	32.8996	32.9018	32.8819	32.7353	33.0409	32.7006	0.0404593	0.975978	-0.0105391	0.116515			52	50	52	55	57	55	65	55	52	50	52	55	57	55	65	55	52	50	52	55	57	55	65	55	23732639700	22253678600	25008902100	26118676500	24810465300	21214083100	28638169100	21197121500	1
P14211	Calr	Calreticulin	31.5949	31.2114	31.3834	31.2715	31.1561	31.5043	31.2381	31.3435	0.190273	0.892532	-0.0547438	0.484443			46	45	46	43	39	42	47	42	44	43	46	43	38	40	45	40	46	45	46	43	39	42	47	42	9683308500	9021298700	7925674500	7799591900	6553565200	7508372000	7402039800	8417642000	1
P14231	Atp1b2	Sodium/potassium-transporting ATPase subunit beta-2	26.5419	26.6852	26.4243	26.3007	26.2021	26.4577	26.5792	26.621	0.0655338	0.95964	-0.0230207	0.184184			5	5	3	4	6	5	4	6	5	5	3	4	6	5	4	6	5	5	3	4	6	5	4	6	116678208	219525216	165485744	109227304	168566672	184775968	176228912	175760448	1
P14234	Fgr	Tyrosine-protein kinase Fgr	29.1206	29.1947	29.1277	29.0909	29.1248	29.0274	29.477	29.1587	0.261047	0.849758	0.0635042	-0.636058			29	32	30	28	29	28	35	27	24	26	28	23	24	23	30	22	29	32	30	28	30	28	35	27	3001739260	3158334460	3453911550	3089241340	3092851710	3002698240	4211591940	2875357700	1
P14429	H2-Q7	H-2 class I histocompatibility antigen, Q7 alpha chain	30.7323	30.8262	30.8468	30.7754	30.7807	30.7556	30.9879	30.0995	0.300459	0.824605	-0.139241	0.716413			12	12	13	13	15	11	13	10	2	2	2	2	2	2	2	2	23	26	21	25	28	23	24	26	2413803520	3009271300	3635480580	2956476930	2950765820	2514484220	2858058240	1296994180	1
P14434	H2-Aa	H-2 class II histocompatibility antigen, A-B alpha chain	31.9193	31.7649	31.8715	31.7007	31.2624	32.0286	31.4502	31.7858	0.461941	0.724424	-0.182354	1.02433			14	18	12	15	13	13	13	10	0	5	0	0	0	0	0	0	14	18	12	15	13	13	13	10	4477828600	4755214300	4375691300	5016422900	3243106820	5097824800	4057891580	3225899780	1
P14483	H2-Ab1	H-2 class II histocompatibility antigen, A beta chain	32.6834	32.5323	32.5581	32.5425	32.6228	32.553	32.6572	32.635	0.399519	0.764578	0.0379219	-0.908677			40	49	63	55	49	46	45	40	4	8	14	11	13	8	9	2	43	52	67	60	52	49	50	46	12377084900	12315156500	29607110700	23874191400	23306266600	14374836200	19101894700	11833306100	1
P14576	Srp54	Signal recognition particle 54 kDa protein	28.7379	28.9196	28.8093	28.6606	28.8721	28.6844	28.8059	28.6976	0.0859887	0.948873	-0.0168509	0.237227			13	16	15	15	16	18	13	17	13	16	15	15	16	18	13	17	13	16	15	15	16	18	13	17	1561400830	1745400190	1877325180	1397063040	1520223230	1276567680	1929294080	1107792380	1
P14602	Hspb1	Heat shock protein beta-1	29.6275	29.8762	29.3042	29.5251	29.8695	29.8234	29.4234	29.771	0.388228	0.770985	0.138572	-0.887354			19	21	20	15	15	20	17	22	19	21	20	15	15	20	17	22	19	21	20	15	15	20	17	22	2295938820	2901710080	1757867780	2187013380	2663014910	2823945980	2293009920	3652178430	1
P14685	Psmd3	26S proteasome non-ATPase regulatory subunit 3	31.3444	31.595	31.4993	31.3787	31.2839	31.3297	31.4517	31.3526	0.722469	0.591061	-0.0998659	1.47962			51	59	61	48	45	51	55	51	51	59	61	48	45	51	55	51	51	59	61	48	45	51	55	51	8115627500	10985531400	14790267900	8378924000	8346762800	4940713500	9223659500	6990150700	1
P14733	Lmnb1	Lamin-B1	35.814	35.7101	35.7729	35.6161	35.6866	35.7298	35.7123	35.7688	0.0288634	0.986142	-0.00390244	0.0841169			331	370	345	327	382	336	359	358	312	350	324	310	360	315	337	337	331	370	345	327	382	336	359	358	209494442000	222336893000	242839192000	255793988000	208162636000	210776982000	201369436000	236349915000	1
P14824	Anxa6	Annexin A6	33.0205	33.0234	33.163	32.9064	33.2847	33.0466	33.5327	32.9562	0.597846	0.653381	0.176728	-1.26602			166	171	193	164	198	163	212	159	165	171	192	164	198	163	211	159	166	171	193	164	198	163	212	159	46192292000	57981227000	69423325000	59043992000	64265834000	54288560000	80833757000	45121409000	1
P14869	Rplp0	60S acidic ribosomal protein P0	34.7269	34.889	34.8709	35.1262	34.4175	34.923	34.8563	34.5259	0.733632	0.586148	-0.222612	1.4985			88	102	113	106	93	95	98	80	88	102	113	106	93	95	98	80	88	102	113	106	93	95	98	80	38664548000	64101753000	118792700000	116435730000	88001405000	50031571000	64111145000	27666161700	1
P14873	Map1b	Microtubule-associated protein 1B	29.0842	29.5265	29.0298	29.4351	29.4353	29.6431	29.3282	29.9017	0.876878	0.512817	0.308191	-1.73855			7	11	7	6	9	9	8	15	7	11	7	6	9	9	8	15	7	11	7	6	9	9	8	15	1000501500	1490866940	906356540	1074597630	1102063620	1489979900	1222691840	2139555200	1
P14901	Hmox1	Heme oxygenase 1	29.9886	30.0687	29.8264	29.7931	29.6914	29.8589	29.0952	30.0162	0.559286	0.672522	-0.253792	1.19859			20	27	24	20	16	21	11	15	20	27	24	20	16	21	11	15	20	27	24	20	16	21	11	15	4051496960	4145622530	3068169220	3131865600	2706092800	3269349630	1958947710	3819072510	1
P15089	Cpa3	Mast cell carboxypeptidase A	27.8792	29.6202	25.0846	28.2112	29.1182	29.3434	29.0031	29.4485	0.794827	0.552702	1.5295	-1.60149			2	8	1	2	4	8	4	10	2	8	1	2	4	8	4	10	2	8	1	2	4	8	4	10	207363232	1333009280	197284608	379867680	650642880	1070047490	868902910	1016166460	1
P15105	Glul	Glutamine synthetase	32.3635	32.7256	32.3834	32.3088	32.263	32.4131	32.4423	32.5188	0.123728	0.927963	-0.0360117	0.330729			28	34	32	33	32	28	31	31	27	33	31	32	31	27	30	30	28	34	32	33	32	28	31	31	9477224400	22585088000	7118722000	7891151400	7997142500	6742307300	7003656200	8684470300	1
P15116	Cdh2	Cadherin-2	27.8989	28.2763	27.7396	27.7225	28.0637	28.1391	28.1683	28.229	0.918662	0.504534	0.240685	-1.80807			8	11	8	12	12	11	12	12	8	11	8	12	12	11	12	12	8	11	8	12	12	11	12	12	610206080	966897730	618719170	537011200	816715070	1019281280	809155650	1192865920	1
P15208	Insr	Insulin receptor	27.842	28.5463	25.1701	27.7329	28.1814	28.3493	28.3445	27.9059	0.541802	0.68063	0.87249	-1.16775			3	3	2	4	4	4	4	5	2	2	2	3	3	3	3	4	3	3	2	4	4	4	4	5	289476352	374027808	228590272	246643072	288980960	417265312	422764256	373880480	1
P15261	Ifngr1	Interferon gamma receptor 1	27.4724	27.9577	27.4483	27.3731	27.3748	25.1074	27.4458	24.3108	0.95048	0.492786	-1.50315	1.86094			2	2	1	1	2	1	0	0	2	2	1	1	2	1	0	0	2	2	1	1	2	1	0	0	298985888	424630976	313894944	288412736	288490752	114230480	304304672	0	0.9996
P15306	Thbd	Thrombomodulin	28.215	28.1252	27.8748	27.8837	27.6914	28.0307	28.0002	28.2613	0.0708648	0.958872	-0.02878	0.198185			9	11	11	11	12	9	13	12	9	11	11	11	12	9	13	12	9	11	11	11	12	9	13	12	706799620	791631490	538056640	793735870	490289120	662468100	683891390	1051609280	1
P15307	Rel	Proto-oncogene c-Rel	28.2003	28.0288	28.0976	27.9956	28.0877	28.1563	28.0322	27.9699	0.117668	0.928605	-0.0190191	0.31606			29	22	25	23	21	24	23	23	29	22	25	23	21	24	23	23	30	22	26	23	22	24	24	23	2377825280	2158462980	2069852420	2161206270	2272642560	2295047170	2129652350	1718605950	1
P15327	Bpgm	Bisphosphoglycerate mutase	30.1647	29.8746	29.824	29.8511	30.0438	30.0896	29.4374	30.0394	0.0524851	0.968719	-0.0260715	0.149357			37	31	35	33	35	35	30	34	37	31	35	33	35	35	30	34	37	31	35	33	35	35	30	34	5997016100	4992638000	4244477700	4486307300	5078548000	5014286800	4267896060	4662640600	1
P15331	Prph	Peripherin	26.6391	27.6327	25.8045	26.6438	26.6109	26.9808	26.4926	27.3797	0.169789	0.904887	0.185955	-0.438443			4	12	3	6	3	5	4	9	4	12	3	6	3	5	4	9	10	20	10	11	10	13	12	18	271590368	835667520	94922080	160543536	93482368	425554688	129616928	696196800	1
P15379	Cd44	CD44 antigen	30.106	30.4156	30.4307	30.5047	30.3184	30.4929	30.4367	30.4226	0.224712	0.870469	0.0534167	-0.559524			19	17	30	28	28	18	30	18	19	17	30	28	28	18	30	18	19	17	30	28	28	18	30	18	2793990910	3353935620	3136691970	3628539650	3231357700	3362202880	3762800380	3265370370	1
P15508	Sptb	Spectrin beta chain, erythrocytic	30.769	30.4842	30.6948	30.9369	30.9477	30.5428	30.5991	30.8928	0.062342	0.961685	0.0243726	-0.17574			98	94	133	139	130	93	97	104	98	94	133	139	130	93	97	104	104	103	150	153	142	101	107	110	15289382900	12789291000	18057592800	22701185000	18844858400	13102189600	14559679500	33994182700	1
P15530	Cd79b	B-cell antigen receptor complex-associated protein beta chain	32.7859	32.8127	32.6178	32.4362	32.8047	32.8062	32.7761	32.9309	0.899208	0.504661	0.166333	-1.77572			23	23	21	22	23	22	24	24	23	23	21	22	23	22	24	24	23	23	21	22	23	22	24	24	12186670100	14022774800	10058694700	8691128300	12715163600	12478545900	11977324500	14394283000	1
P15533	Trim30a	Tripartite motif-containing protein 30A	26.9996	26.8578	26.8694	26.9221	27.1482	27.1626	27.2817	27.0506	2.30878	0.182915	0.248531	-4.33319			7	6	6	5	7	8	8	8	7	6	6	5	7	8	8	8	7	6	6	5	7	8	8	8	442875616	428692448	427133600	443819168	569547520	494166720	510558528	506345216	1
P15535	B4galt1	Beta-1,4-galactosyltransferase 1	29.3861	29.3204	28.8217	28.9929	29.1506	29.2171	29.6076	29.5085	0.666158	0.620263	0.240648	-1.38381			5	6	6	4	7	4	6	6	5	6	6	4	7	4	6	6	5	6	6	4	7	4	6	6	1145335300	1304390020	785068800	807600640	937022460	873226240	1580352260	1158395010	1
P15626	Gstm2	Glutathione S-transferase Mu 2	29.439	29.5358	29.1661	29.4148	29.3703	29.6657	28.9507	30.0204	0.183913	0.897316	0.112863	-0.470274			6	11	7	11	10	9	7	9	4	8	5	8	7	7	5	7	7	15	10	12	11	11	9	13	1119817470	1515850750	1490940160	1613268740	1382569470	1132937090	1084812420	1280547200	1
P15702	Spn	Leukosialin	29.6674	29.6723	29.7151	29.7201	29.4881	29.6808	29.6561	29.721	0.49145	0.709923	-0.0572128	1.07785			13	14	12	9	11	14	14	11	13	14	12	9	11	14	14	11	13	14	12	9	11	14	14	11	2170166530	2196010750	2256958460	2231545600	1748672260	2209026050	2084743300	2252800260	1
P15920	Atp6v0a2	V-type proton ATPase 116 kDa subunit a 2	29.0675	28.8033	28.6271	28.5158	28.4992	28.8767	29.3329	28.8809	0.28745	0.833229	0.144009	-0.69017			6	12	8	8	9	11	11	8	6	12	8	8	9	11	11	8	6	12	8	8	9	11	11	8	1162900350	977163140	685035200	707292930	741220670	1021427970	1472431100	813981180	1
P16015	Ca3	Carbonic anhydrase 3	27.1285	30.3955	26.8774	27.4947	27.0195	28.476	26.5969	30.4471	0.0471161	0.973048	0.160819	-0.134786			7	21	2	6	2	13	2	24	7	21	2	6	2	13	2	24	7	21	2	6	2	13	2	24	388750688	4710549000	245507952	482685600	242528720	1164915200	268012672	4856805900	1
P16045	Lgals1	Galectin-1	30.854	31.059	30.7593	30.5016	30.625	30.7666	30.81	30.363	0.444778	0.734851	-0.152305	0.992883			52	67	56	46	64	59	71	43	52	67	56	46	64	59	71	43	52	67	56	46	64	59	71	43	6218807800	7840609300	6246724600	5370275300	5830800900	6540407300	7274044900	4195960830	1
P16054	Prkce	Protein kinase C epsilon type	27.9873	27.8639	27.4864	28.0832	27.8639	28.0622	28.0392	28.1019	0.529561	0.686871	0.161627	-1.14604			5	5	3	2	5	4	3	6	5	5	3	2	5	4	3	6	5	5	3	2	5	4	3	6	547844290	531946656	386720832	518516480	527277888	548660670	601333760	695692860	1
P16110	Lgals3	Galectin-3	27.5578	27.7809	27.0327	27.1905	27.0459	27.0257	27.0119	26.6757	1.24271	0.393692	-0.450688	2.34837			5	5	4	3	3	3	2	2	5	5	4	3	3	3	2	2	5	5	4	3	3	3	2	2	552047740	586502910	340305344	376692000	356810432	338656000	245921872	154849168	1
P16125	Ldhb	L-lactate dehydrogenase B chain	29.5766	29.4687	29.6727	29.1636	29.1912	29.3626	29.6643	29.3659	0.198702	0.888412	-0.074379	0.503067			8	7	6	5	7	6	6	6	8	7	6	5	7	6	6	6	11	11	10	7	10	10	9	9	1204217860	1139981700	1446430460	1117123200	902060420	1169003900	1460724860	1271225220	1
P16254	Srp14	Signal recognition particle 14 kDa protein	29.3616	29.1153	29.382	29.5643	29.0878	29.3121	29.333	28.9635	0.6838	0.612359	-0.181703	1.41393			6	6	7	9	8	6	8	6	6	6	7	9	8	6	8	6	6	6	7	9	8	6	8	6	1301394430	971674880	1805679230	2178395650	1088264960	1061487870	1665502980	806494020	1
P16277	Blk	Tyrosine-protein kinase Blk	31.1785	31.2956	31.0718	31.1373	31.0683	31.0176	31.0478	31.368	0.18916	0.893371	-0.0453734	0.48197			12	13	11	8	13	15	13	15	12	13	11	8	13	15	13	15	18	19	16	13	20	20	18	20	4276077310	5471563800	3604295170	4506941400	3725955330	4285013250	3748345600	4774573100	1
P16294	F9	Coagulation factor IX	30.8257	30.9592	30.8607	31.0709	30.8611	30.7347	31.1121	30.6849	0.309286	0.818734	-0.080894	0.734071			10	12	10	10	8	8	10	8	10	12	10	10	8	8	10	8	10	12	10	10	8	8	10	8	2815465470	2384088060	2308421890	3338108420	2119887230	2002688000	2567995900	1825807360	1
P16301	Lcat	Phosphatidylcholine-sterol acyltransferase	27.4303	27.2648	27.1571	27.4997	27.6574	27.7027	27.9857	27.4995	1.57589	0.305823	0.373359	-2.92228			4	4	3	5	6	3	4	5	4	4	3	5	6	3	4	5	4	4	3	5	6	3	4	5	291811232	265447472	252182112	309864704	404772320	384959488	414622784	323690080	1
P16330	Cnp	2',3'-cyclic-nucleotide 3'-phosphodiesterase	29.8032	29.6364	29.8956	29.7292	29.8931	29.7983	29.8879	29.8364	0.72112	0.590547	0.0878439	-1.47733			16	17	22	23	23	17	17	14	16	17	22	23	23	17	17	14	16	17	22	23	23	17	17	14	3314352380	3007895550	4090828540	3845702910	4118777600	3728878590	3407156990	2719858430	1
P16332	Mmut	Methylmalonyl-CoA mutase, mitochondrial	26.7433	26.9763	26.7175	26.7503	26.8843	26.7324	26.9537	27.0013	0.527954	0.687465	0.0961022	-1.14319			15	17	20	17	17	18	15	16	15	17	20	17	17	18	15	16	15	17	20	17	17	18	15	16	763499070	1192865150	829139710	849985220	969320830	899315330	1035384960	829471360	1
P16382	Il4r	Interleukin-4 receptor subunit alpha	27.8922	28.1608	27.667	27.5936	27.938	28.0523	28.0236	27.7319	0.310199	0.818591	0.108019	-0.735891			3	2	3	0	3	3	3	3	3	2	3	0	3	3	3	3	3	2	3	0	3	3	3	3	245865632	404594464	207721200	206669264	278012800	346452864	265353184	247032144	0.9996
P16406	Enpep	Glutamyl aminopeptidase	29.4851	29.5518	29.6708	29.6303	29.7699	29.643	30.0079	30.5626	1.02284	0.466453	0.411367	-1.98113			6	6	5	6	7	6	7	9	6	6	5	6	7	6	7	9	6	6	5	6	7	6	7	9	1192696700	1093433090	1248857980	1256307710	1132003200	1237313540	1531582850	1968800510	1
P16460	Ass1	Argininosuccinate synthase	29.6315	29.3859	29.6072	29.476	29.5558	29.5379	29.4874	29.264	0.3025	0.823035	-0.0638447	0.720506			37	32	38	32	37	44	31	34	37	32	38	32	37	44	31	34	37	32	38	32	37	44	31	34	3343045890	3127979520	3806785280	3321030660	3468626690	3677353220	3549343230	2825445890	1
P16546	Sptan1	Spectrin alpha chain, non-erythrocytic 1	33.3064	33.5001	33.3438	33.3117	33.5159	33.4045	33.4597	33.4706	0.976527	0.485709	0.0971804	-1.9042			234	289	278	256	281	252	271	253	234	289	278	256	281	252	271	253	234	289	278	256	281	252	271	253	74143097000	103917634000	89939329000	80727327000	88891875000	77848502000	80982221000	76883526000	1
P16627	Hspa1l	Heat shock 70 kDa protein 1-like	27.4498	27.3355	27.1427	27.8208	27.745	27.7125	27.7537	27.8439	1.18128	0.414334	0.326578	-2.2452			14	13	11	12	13	8	10	12	14	13	11	12	13	8	10	12	80	72	63	70	67	60	71	68	359102400	437699200	391918016	182632128	171876704	346453952	617198530	754707010	1
P16675	Ctsa	Lysosomal protective protein	31.4326	31.3941	31.2183	31.0828	30.9202	31.1309	30.9479	30.8255	1.70601	0.274097	-0.325844	3.15545			32	33	26	27	24	26	28	25	32	33	26	27	24	26	28	25	32	33	26	27	24	26	28	25	6749710800	6702928900	6134767600	5920529400	4587989000	5727756300	4668174300	4797914600	1
P16858	Gapdh	Glyceraldehyde-3-phosphate dehydrogenase	36.5385	36.4004	36.3672	36.2062	36.2598	36.4498	36.3938	36.3941	0.0155712	0.993188	-0.00365067	0.0460287			344	323	334	280	314	310	296	315	320	299	313	257	292	284	278	290	344	323	334	280	314	310	296	315	210690851000	226034319000	285963354000	267070128000	298063462000	292072686000	288435372000	285008429000	1
P16879	Fes	Tyrosine-protein kinase Fes/Fps	28.9679	29.1001	28.763	28.9779	29.0947	29.0473	29.2674	29.2385	1.26132	0.39627	0.209734	-2.37974			12	19	15	14	21	15	17	16	12	19	15	14	21	15	17	16	12	19	15	14	21	15	17	16	1299328770	1878319360	1089846400	1280288640	1363770620	1514753660	2392368380	1870903040	1
P17012	Zfx	Zinc finger X-chromosomal protein	30.7706	30.4177	30.8811	30.6941	30.3685	30.5019	30.7836	30.6527	0.370541	0.786131	-0.114196	0.853674			8	7	11	7	7	6	6	7	1	0	0	0	0	0	0	0	8	7	11	7	7	6	6	7	3533387010	4277223170	2020213500	1516884350	2273967360	1405961340	1382882820	1509713790	1
P17047	Lamp2	Lysosome-associated membrane glycoprotein 2	26.7016	26.9382	27.0685	27.0323	26.785	26.9667	26.9011	26.9048	0.198932	0.88812	-0.0457463	0.503575			5	4	4	4	4	7	4	5	5	4	4	4	4	7	4	5	5	4	4	4	4	7	4	5	261597344	284964864	248556480	313098752	255063360	317828544	267592448	349495680	1
P17095	Hmga1	High mobility group protein HMG-I/HMG-Y	27.8495	27.0409	28.2656	27.4728	26.9677	27.3683	27.3107	27.0953	0.85273	0.523565	-0.471658	1.6983			2	2	8	10	6	2	10	2	2	2	8	10	6	2	10	2	2	2	8	10	6	2	10	2	218144192	128310016	975565120	1439452670	473771296	90444176	849360060	104468560	1
P17156	Hspa2	Heat shock-related 70 kDa protein 2	28.5832	28.6029	28.5495	28.7177	28.8426	28.7641	28.7735	29.0174	1.84739	0.260862	0.236037	-3.41617			37	36	41	42	51	42	41	54	34	31	38	39	46	39	37	51	130	126	119	126	132	126	134	139	3508868350	3278974720	2920101380	3570865150	4043715840	3571913470	3913579780	4824648200	1
P17182	Eno1	Alpha-enolase	37.867	37.8131	37.8219	37.6581	37.7668	37.7832	37.6991	37.6941	0.483826	0.713185	-0.0542345	1.06409			177	178	160	144	165	159	149	151	129	132	121	106	127	118	116	115	177	178	160	144	165	159	149	151	403616858000	552361070000	363068260000	388314431000	490053894000	402915099000	330396795000	344454136000	1
P17183	Eno2	Gamma-enolase	28.053	28.6568	28.1342	27.8984	28.395	28.2702	25.0967	26.0051	0.722343	0.590554	-1.24386	1.4794			4	4	5	5	5	4	3	6	4	4	5	5	5	4	3	6	33	32	28	27	23	30	16	27	336563648	651740540	344764512	281763104	477847104	407815584	345724352	493029440	1
P17225	Ptbp1	Polypyrimidine tract-binding protein 1	34.2913	34.629	34.7473	34.7973	34.4057	34.3978	34.4625	34.2212	1.0042	0.477802	-0.244385	1.95016			49	64	82	81	71	53	57	33	30	38	51	50	48	28	37	19	49	64	82	81	71	53	57	33	27639294000	40674091000	75820794000	81794859000	40771498000	35298845000	42677436000	19511332900	1
P17426	Ap2a1	AP-2 complex subunit alpha-1	28.2722	28.4101	28.317	28.1325	28.1592	28.2096	28.1854	28.4029	0.218196	0.874881	-0.0437055	0.545519			20	26	23	25	27	24	26	26	11	20	12	16	18	16	15	17	20	26	23	25	27	24	26	26	1567486720	2032216320	1880856700	1915144450	2123154050	1549842300	1878732290	2132277760	1
P17427	Ap2a2	AP-2 complex subunit alpha-2	29.4132	29.4077	29.3557	29.2949	29.1853	29.3157	29.3766	29.4621	0.202636	0.886531	-0.032959	0.511705			12	13	15	15	15	13	17	15	12	13	15	15	15	13	17	15	21	19	26	24	24	21	28	24	1986934780	2210021630	1527068800	1740952450	1294472190	1874451970	2148484100	2142605950	1
P17433	Spi1	Transcription factor PU.1	29.8738	29.6315	29.872	29.1383	29.3807	30.1315	29.5178	29.9158	0.169742	0.904854	0.107545	-0.438336			6	6	7	4	5	6	4	6	6	6	7	4	5	6	4	6	6	6	7	4	5	6	4	6	1159640320	955716860	1570340860	996435460	753385600	1272758140	821268800	1151109500	1
P17439	Gba	Lysosomal acid glucosylceramidase	27.7126	27.5663	27.6724	27.745	27.6494	27.6567	27.7424	27.6044	0.0808565	0.952674	-0.010839	0.224087			7	5	7	8	5	6	9	6	7	5	7	8	5	6	9	6	7	5	7	8	5	6	9	6	437946464	425520544	438185440	616258750	421015904	424218176	427562784	364719936	1
P17563	Selenbp1	Methanethiol oxidase	33.4886	33.6841	33.4815	33.47	33.7264	33.7537	33.8246	33.8572	2.32137	0.186796	0.259432	-4.35985			87	88	81	73	86	89	98	98	22	25	20	18	24	24	28	28	87	88	81	73	86	89	98	98	25661343700	32672063500	26250276900	26779056100	32345376800	33629663200	33959366700	38301274000	1
P17679	Gata1	Erythroid transcription factor	24.7663	25.9945	24.7823	25.9023	26.7857	25.5895	25.6248	26.6233	0.857698	0.520738	0.7945	-1.70659			1	1	1	2	0	0	0	0	1	1	1	1	0	0	0	0	1	1	1	2	0	0	0	0	51273208	15858082	51743988	112577904	0	0	10244561	0	0.9996
P17710	Hk1	Hexokinase-1	32.539	32.644	32.533	32.5536	32.5121	32.5063	32.6668	32.5863	0.00332059	0.997977	0.000454903	-0.00995071			109	107	107	102	100	98	123	102	92	90	93	85	82	84	106	85	109	107	107	102	100	98	123	102	20334194700	23313219600	22933925900	19223623700	23530381300	19987927000	22124242900	19498829800	1
P17742	Ppia	Peptidyl-prolyl cis-trans isomerase A	36.6262	36.4824	36.6721	36.4277	36.5974	36.6261	36.4115	36.4031	0.203489	0.885462	-0.0425739	0.513572			243	253	252	235	287	261	246	252	48	54	61	70	70	50	65	42	243	253	252	235	287	261	246	252	184352539000	154286211000	257948254000	273207951000	197592072000	167388987000	169330164000	132476961000	1
P17751	Tpi1	Triosephosphate isomerase	32.5313	32.6541	32.3887	32.3221	32.4428	32.3751	32.2903	32.0871	0.815802	0.541478	-0.175205	1.63662			63	62	57	51	57	58	55	49	63	62	57	51	57	58	55	49	63	62	57	51	57	58	55	49	15808171000	22054606800	14233478100	13365806100	17344002000	14145971200	12413528100	9570371600	1
P17809	Slc2a1	Solute carrier family 2, facilitated glucose transporter member 1	28.1258	28.4374	27.7949	27.8408	28.3898	28.3064	28.6155	28.5609	1.35192	0.372384	0.418396	-2.53346			9	8	6	5	7	9	8	11	9	8	6	5	7	9	8	11	9	8	6	5	7	9	8	11	568947580	629525060	395967552	422102784	581941120	593888640	779800380	643245570	1
P17879	Hspa1b	Heat shock 70 kDa protein 1B	30.3812	30.7951	30.4204	30.7584	30.5736	30.3984	30.4965	30.6498	0.19141	0.892175	-0.0592213	0.486964			37	44	31	37	40	33	37	40	0	0	1	0	0	0	0	0	98	98	83	92	91	84	97	91	6001662500	7630213600	6373192200	7072438300	6390241300	4719448100	6284924900	5054455300	1
P17918	Pcna	Proliferating cell nuclear antigen	29.6249	29.2818	29.446	29.5743	29.1201	29.2082	29.3769	29.0422	1.51135	0.32295	-0.29492	2.80875			11	12	13	13	10	12	12	12	11	12	13	13	10	12	12	12	11	12	13	13	10	12	12	12	2087675520	1690330240	1854139010	2032865920	1406702850	1504414340	1557218690	1235183740	1
P18052	Ptpra	Receptor-type tyrosine-protein phosphatase alpha	27.8257	27.8722	27.8965	27.8509	27.836	27.9634	27.9415	27.9646	0.977622	0.487595	0.0650449	-1.90602			10	8	10	8	10	10	10	11	10	8	10	8	10	10	10	11	10	8	10	8	10	10	10	11	650506300	780499460	1334422530	822402940	785588100	1167209220	828858620	904804100	1
P18155	Mthfd2	Bifunctional methylenetetrahydrofolate dehydrogenase/cyclohydrolase, mitochondrial	27.7413	27.868	25.8776	27.7755	27.6229	27.7745	27.5745	26.8399	0.0959115	0.943443	0.137333	-0.26233			3	3	3	1	3	4	3	2	3	3	3	1	3	4	3	2	3	3	3	1	3	4	3	2	383431040	548516030	83710968	306285280	454719904	496359328	339990944	246087040	1
P18181	Cd48	CD48 antigen	30.9492	30.8589	31.0225	30.8593	30.9829	31.0225	30.9255	31.23	0.749101	0.575523	0.117726	-1.52461			11	12	10	12	12	12	13	12	11	12	10	12	12	12	13	12	11	12	10	12	12	12	13	12	2425991680	2732382980	2147982080	1970637060	2259555070	2880883710	2339443200	3075977470	1
P18242	Ctsd	Cathepsin D	28.3647	28.0811	28.3074	28.0427	27.2937	27.8262	27.2272	27.6287	2.31004	0.184479	-0.705015	4.33586			5	8	6	6	2	4	4	3	5	8	6	6	2	4	4	3	5	8	6	6	2	4	4	3	515544768	628616450	407747328	477964000	239262560	2108904960	254924480	114816480	1
P18293	Npr1	Atrial natriuretic peptide receptor 1	28.2416	28.9078	28.3307	28.1708	28.4724	28.7255	28.6864	28.357	0.331567	0.810768	0.147628	-0.778148			5	6	3	2	4	3	5	6	5	5	2	2	4	2	5	5	5	6	3	2	4	3	5	6	471727264	810168640	491457984	591683330	507949312	644507260	1627198590	497851008	1
P18337	Sell	L-selectin	25.9963	29.2506	29.182	29.4447	29.1742	28.3949	28.9235	25.5512	0.148436	0.913661	-0.457445	0.389294			1	4	4	6	6	2	4	1	1	4	4	6	6	2	4	1	1	4	4	6	6	2	4	1	56099996	985909060	876735680	1930516610	856638460	408172736	167557664	63979688	1
P18419	Svs4	Seminal vesicle secretory protein 4	28.7613	30.6161	30.3914	31.6733	32.0058	31.6243	35.33	30.954	0.942932	0.495155	2.11798	-1.8484			4	28	18	43	54	42	194	33	4	28	18	43	54	42	194	33	4	28	18	43	54	42	194	33	392690240	4144828420	2241868540	9116494800	12873105400	8218112000	116796588000	5177024500	1
P18531	Ighv3-6	Ig heavy chain V region 3-6	25.317	26.0366	26.033	26.4561	26.7237	26.2806	24.8998	25.3983	0.104368	0.938791	-0.135039	0.283421			2	5	2	3	5	4	2	0	2	5	2	3	5	4	2	0	2	5	2	3	5	4	2	0	56984936	222084160	138533856	123739776	437031040	194631008	25545338	0	1
P18572	Bsg	Basigin	31.6756	31.6848	31.6822	31.7869	31.4336	31.9034	31.6459	31.7909	0.046408	0.973573	-0.0139236	0.132853			21	24	21	22	24	24	22	24	21	24	21	22	24	24	22	24	21	24	21	22	24	24	22	24	5100102100	6951959600	6752355300	7446617100	5698685400	6763727400	6289900000	5518808600	1
P18608	Hmgn1	Non-histone chromosomal protein HMG-14	29.2648	29.8488	29.6548	30.1698	29.7783	29.8518	30.5771	29.1375	0.107161	0.936897	0.10162	-0.290329			8	10	13	10	12	10	18	18	8	10	13	10	12	10	18	18	8	10	13	10	12	10	18	18	774136580	1023245500	1108424960	1355986560	1045903740	1320342020	2036885760	1021524990	1
P18653	Rps6ka1	Ribosomal protein S6 kinase alpha-1	27.9974	28.0156	27.8896	27.8333	28.1018	28.0259	28.0195	27.9644	0.919552	0.504096	0.0939445	-1.80955			12	15	13	14	16	17	19	13	11	13	11	11	14	15	17	11	21	26	26	23	23	25	28	23	743207940	966093180	619836860	584711680	931566140	869083390	899393980	1274838660	1
P18654	Rps6ka3	Ribosomal protein S6 kinase alpha-3	31.0147	31.0069	31.0246	30.8718	30.9879	31.0013	31.0907	31.0066	0.437692	0.741038	0.0421209	-0.979825			37	43	43	43	43	35	41	35	28	32	30	34	36	26	32	25	37	43	43	43	43	35	41	35	6208591900	6757396000	6348102100	6305157600	7008251400	6809125900	6563328500	6298380800	1
P18760	Cfl1	Cofilin-1	33.9064	33.7412	33.8394	33.5357	33.63	33.9409	33.386	33.9371	0.0736847	0.958127	-0.0321665	0.205539			94	85	72	65	90	88	60	88	92	83	70	63	88	86	58	86	94	85	72	65	90	88	60	88	17730371600	17400307700	14771072000	15393291300	15543064600	17605840900	12924682200	19155376100	1
P18872	Gnao1	Guanine nucleotide-binding protein G(o) subunit alpha	26.4804	27.7847	26.7459	26.4673	27.3615	27.399	27.1529	27.2202	0.620379	0.645163	0.413849	-1.30509			2	2	3	2	3	1	2	3	2	2	3	2	3	1	2	3	2	2	3	2	3	1	2	3	118104104	384750944	148161536	106299384	281592192	303842336	213687168	202078576	1
P19001	Krt19	Keratin, type I cytoskeletal 19	30.8782	32.3267	31.0583	31.2218	31.5491	32.1	31.7829	32.5661	0.792184	0.554038	0.628287	-1.59705			20	43	20	27	29	35	33	45	17	36	17	21	26	30	30	39	24	47	25	31	32	40	36	49	4091431170	13504337900	4468446700	5417221600	5792255000	9786420200	7338654700	13797452800	1
P19070	Cr2	Complement receptor type 2	28.5871	28.5046	28.4626	28.4218	28.3037	28.5422	28.5566	28.5642	0.010968	0.994681	-0.00234938	0.0325862			19	20	21	17	17	16	20	19	19	20	21	17	17	16	20	19	19	20	21	17	17	16	20	19	1891940740	1885851010	1554224130	1710758660	1416285570	1820473470	1946830080	1914769920	1
P19096	Fasn	Fatty acid synthase	32.4382	33.2509	32.3721	32.3546	32.1748	32.3751	32.3192	33.0619	0.158919	0.910658	-0.121197	0.413583			98	174	99	92	98	101	101	145	98	174	99	92	98	101	101	145	98	174	99	92	98	101	101	145	17719162900	40192487000	18675519500	17869129700	16541639700	19152072700	17453467600	33975287800	1
P19157	Gstp1	Glutathione S-transferase P 1	30.2841	30.5506	30.141	29.9669	29.8998	30.5771	29.5843	30.9777	0.0242197	0.989471	0.0240941	-0.0709298			17	18	16	14	15	21	10	24	7	9	6	5	7	12	3	11	17	18	16	14	15	21	10	24	3046938880	5908902400	3236358660	3811234300	2311116290	3871105020	2116899840	5248938500	1
P19182	Ifrd1	Interferon-related developmental regulator 1	24.5712	24.8889	25.9396	25.1114	25.3981	25.7564	24.4919	23.7995	0.198129	0.88872	-0.266298	0.501806			3	1	3	1	1	1	1	1	3	1	3	1	1	1	1	1	3	1	3	1	1	1	1	1	37274976	49562252	108348832	90229288	21029854	16330719	18405696	35744744	1
P19221	F2	Prothrombin	30.2146	30.2122	29.9962	30.0877	30.2041	30.2812	30.1781	30.433	0.960097	0.488046	0.146377	-1.87691			28	23	26	29	30	27	24	34	28	23	26	29	30	27	24	34	28	23	26	29	30	27	24	34	5024474600	6188875800	5512177700	6225821700	6794231800	6116773900	5592224800	7763414500	1
P19253	Rpl13a	60S ribosomal protein L13a	33.0758	32.748	32.9284	33.0013	32.7742	33.0136	32.9375	32.685	0.361188	0.792117	-0.0858345	0.835719			61	58	65	68	67	62	69	60	61	58	65	68	67	62	69	60	61	58	65	68	67	62	69	60	28856053800	29147072500	28394723300	29893158900	28772507600	30233724900	31423940600	30688729100	1
P19324	Serpinh1	Serpin H1	30.7864	30.8381	30.8047	30.7448	30.7615	30.8384	30.653	30.8897	0.0501765	0.971262	-0.00787354	0.14311			30	41	37	32	32	30	33	34	30	41	37	32	32	30	33	34	30	41	37	32	32	30	33	34	7961566700	9736796200	8576198100	8117329900	8124516400	8446058000	7607510500	8155063800	1
P19426	Nelfe	Negative elongation factor E	30.1867	30.4169	30.3089	30.476	30.1777	30.3086	30.3882	30.3174	0.260464	0.850348	-0.0490994	0.63485			7	8	5	4	6	6	7	8	7	8	5	4	6	6	7	8	7	8	5	4	6	6	7	8	1525958910	2176548100	1905683970	1801232770	1867149700	1778750340	1954969470	1496536320	1
P19437	Ms4a1	B-lymphocyte antigen CD20	30.731	30.666	30.7826	30.8256	30.6531	30.9489	30.9398	30.9278	0.712145	0.596634	0.11608	-1.46212			6	6	6	7	8	5	5	7	6	6	6	7	8	5	5	7	6	6	6	7	8	5	5	7	2105549570	2139355780	2265623810	2149840130	2119722110	2398940420	2516615940	2455001340	1
P19783	Cox4i1	Cytochrome c oxidase subunit 4 isoform 1, mitochondrial	33.341	33.6279	33.0067	32.8849	33.3722	33.5559	32.4698	33.1305	0.105246	0.937466	-0.0830441	0.285596			31	36	29	27	37	38	20	33	31	36	29	27	37	38	20	33	31	36	29	27	37	38	20	33	20189511700	33544214500	10890869800	10712885200	16266404900	15596999700	7478174200	13894914000	1
P19973	Lsp1	Lymphocyte-specific protein 1	31.8954	31.8253	31.7725	31.6596	31.6957	31.9426	31.6917	31.9878	0.171474	0.903156	0.0412488	-0.442268			57	61	71	67	64	64	61	72	57	61	71	67	64	64	61	72	57	61	71	67	64	64	61	72	19634985000	19003252700	18763567100	19795531800	13197720600	16664715300	12689965100	19259205600	1
P20029	Hspa5	Endoplasmic reticulum chaperone BiP	35.2979	35.1999	35.2154	35.2359	35.2373	35.4386	35.1529	35.3328	0.350501	0.800531	0.0531597	-0.815076			217	215	207	215	229	228	226	207	216	215	206	215	229	227	226	205	221	219	210	218	232	232	231	214	133015986000	198314770000	151145562000	146624774000	146460983000	115660284000	111273296000	103374701000	1
P20060	Hexb	Beta-hexosaminidase subunit beta	33.4826	33.5034	33.4562	33.5393	32.8354	32.6319	32.5255	32.6798	4.77361	0.00304762	-0.82727	12.3937	+	KO_WT	29	23	23	19	16	15	16	18	29	23	23	19	16	15	16	18	29	23	23	19	16	15	16	18	16477359100	15702199300	16776179700	17660526600	7613233200	8502552100	5878919700	8804574200	1
P20065	Tmsb4x	Thymosin beta-4	27.5686	27.7203	27.9947	27.5077	28.1334	27.9025	29.0233	27.946	1.00442	0.477815	0.55346	-1.95052			3	1	4	3	4	6	9	3	3	1	4	3	4	6	9	3	3	1	4	3	4	6	9	3	265701024	345891840	350224192	376363104	555836930	556937340	1397137280	418617728	1
P20108	Prdx3	Thioredoxin-dependent peroxide reductase, mitochondrial	29.617	29.3877	29.4263	29.2707	29.3008	29.3781	29.1097	29.1709	1.01541	0.47037	-0.18557	1.96877			17	18	18	19	16	19	14	14	17	18	18	19	16	19	14	14	17	19	19	19	16	19	14	14	1012401280	1117794820	847367360	955129340	991744190	876992450	780267520	874741180	1
P20152	Vim	Vimentin	37.2302	37.3854	37.1496	37.039	37.4089	37.4605	37.3914	37.5421	1.67962	0.280093	0.249667	-3.10765			498	605	459	438	609	561	574	636	471	579	438	418	588	532	549	591	498	606	459	438	610	561	574	636	426263708000	522999398000	371287228000	358826967000	461619692000	510306681000	429201195000	557983470000	1
P20357	Map2	Microtubule-associated protein 2	26.1599	26.2412	26.0537	25.4413	26.3315	26.0426	26.2618	26.5084	0.744687	0.579966	0.311995	-1.51717			1	1	1	1	3	1	3	4	1	1	1	1	3	1	3	4	1	1	1	1	3	1	3	4	144343712	111675392	158821040	25745258	212055216	147760464	55505080	179704736	1
P20444	Prkca	Protein kinase C alpha type	31.5152	31.5452	31.4978	31.6241	31.6432	31.549	31.6162	31.6715	0.999046	0.480806	0.0744119	-1.9416			22	22	28	22	24	25	22	22	22	22	28	22	24	25	22	22	23	25	33	26	25	29	27	23	5514426400	6914717200	11195837400	14741384200	8949423100	6358523400	7782173700	5498550800	1
P20491	Fcer1g	High affinity immunoglobulin epsilon receptor subunit gamma	24.3994	26.5278	25.1927	26.4806	26.246	26.47	26.0878	26.7481	0.658146	0.624557	0.737848	-1.37009			2	2	2	2	2	2	1	3	2	2	2	2	2	2	1	3	2	2	2	2	2	2	1	3	79908936	110926088	92210952	117712352	107777976	105447624	100292040	124908896	0.9996
P20693	Fcer2	Low affinity immunoglobulin epsilon Fc receptor	29.9779	29.9295	29.8343	29.7217	29.5591	29.8366	29.5803	29.7892	0.98775	0.482879	-0.174524	1.92284			8	7	9	7	7	9	7	8	8	7	9	7	7	9	7	8	8	7	9	7	7	9	7	8	1376379900	1353018370	1187084540	1365064450	958951360	1207012100	983435460	1318719740	1
P20918	Plg	Plasminogen	32.6957	32.6824	32.5615	32.5558	32.9024	32.6991	32.6822	32.8482	1.2724	0.39172	0.159122	-2.39845			82	77	65	71	80	80	75	85	79	74	62	68	77	77	72	82	82	77	65	71	80	80	75	85	16663960600	16582148100	14425376800	17441929200	20376891400	18799077400	15841957900	20908542000	1
P21107	Tpm3	Tropomyosin alpha-3 chain	33.5907	33.0435	33.0902	32.5866	33.0552	32.9565	33.078	33.2457	0.00954061	0.99583	0.00607204	-0.0283905			24	22	22	22	24	24	26	26	24	22	22	22	24	24	26	26	78	79	73	71	80	83	91	92	23267725300	24462913500	15259186200	14469517300	14213147600	14205167600	15307760600	19415988200	1
P21126	Ubl4a	Ubiquitin-like protein 4A	24.9711	28.1557	27.459	24.6635	27.6014	28.0928	25.0031	28.0273	0.322157	0.814801	0.868821	-0.759617			2	3	1	2	3	3	2	3	2	3	1	2	3	3	2	3	2	3	1	2	3	3	2	3	209930352	421679168	269498560	264865264	271723136	373296704	132937016	396438048	0.9995
P21180	C2	Complement C2	28.5795	29.0224	28.6938	29.2086	28.5717	28.8404	29.2678	29.4225	0.250835	0.855403	0.1495	-0.614803			5	7	3	8	7	6	5	7	5	7	3	8	7	6	5	7	8	10	6	11	10	9	8	10	517591456	844211390	649445120	969913730	520443104	761822660	1160141060	1182530180	1
P21278	Gna11	Guanine nucleotide-binding protein subunit alpha-11	27.1844	27.5462	27.2251	27.1168	27.5133	27.3307	27.2148	27.6792	0.554787	0.674287	0.166328	-1.19067			6	7	7	8	8	7	8	6	3	4	5	4	4	4	4	3	6	7	7	8	8	7	8	6	338318208	687571390	507532576	525324928	593039040	471087488	513662752	586646080	1
P21279	Gnaq	Guanine nucleotide-binding protein G(q) subunit alpha	28.4276	28.7077	28.4632	28.5496	28.819	28.6613	28.6902	28.87	1.49895	0.324085	0.223093	-2.78708			2	3	2	3	3	2	3	2	2	3	2	3	3	2	3	2	5	6	4	7	7	5	7	5	473122304	554226880	501412416	532992736	613272260	534532608	581329730	635538620	1
P21300	Akr1b7	Aldo-keto reductase family 1 member B7	28.4755	28.2007	28.4168	28.242	28.266	28.315	28.2897	28.3789	0.111733	0.935563	-0.0213614	0.301575			3	2	3	3	3	3	2	3	1	1	1	1	1	1	1	1	3	2	3	3	3	3	2	3	481103936	441016704	460712128	418967936	435061952	430891936	379935840	498202688	1
P21447	Abcb1a	ATP-dependent translocase ABCB1	29.4404	29.5182	29.3361	29.2899	29.3697	29.5782	29.5452	29.6627	0.901147	0.504751	0.14277	-1.77894			15	26	17	19	22	19	25	22	12	15	9	12	14	14	13	15	15	26	17	19	22	19	25	22	1708453250	2930377470	1982108800	2083882240	2827997180	2285031170	3160417020	2871566850	1
P21460	Cst3	Cystatin-C	26.0893	26.2564	25.8837	26.085	26.041	26.251	25.8058	26.366	0.0940427	0.942979	0.0373564	-0.257632			3	4	2	1	1	5	2	3	3	4	2	1	1	5	2	3	3	4	2	1	1	5	2	3	88574776	132512808	102835640	112864016	120351456	123504416	91150528	124931952	1
P21550	Eno3	Beta-enolase	30.984	31.1372	31.0167	30.84	31.2684	30.8942	30.7104	30.8214	0.207793	0.882477	-0.0708852	0.522972			23	23	21	19	26	21	22	22	22	21	20	17	24	20	21	21	63	62	53	53	59	55	51	50	6813673000	6938115600	3418662140	3477592060	4182217980	3764062460	3045291260	3554334460	1
P21614	Gc	Vitamin D-binding protein	31.0335	31.2746	31.0792	31.1884	31.4943	31.2142	31.3435	31.3209	1.34085	0.378715	0.199313	-2.51459			42	48	47	49	50	60	58	58	42	48	47	49	50	60	58	58	42	48	47	49	50	60	58	58	6639744500	8427974100	7855559700	8671415300	10064041000	8472279000	8922494000	8344813100	1
P21619	Lmnb2	Lamin-B2	32.6489	32.7112	32.6622	32.5828	32.5927	32.5857	32.7171	32.6203	0.222484	0.871814	-0.0223227	0.554745			95	102	91	85	103	91	99	90	95	102	91	85	103	91	99	90	114	122	112	102	125	112	121	111	24573632500	34907705000	21397088300	20226465800	22695364600	19454146600	21074079700	19081713700	1
P21812	Mcpt4	Mast cell protease 4	25.3746	26.8824	25.2669	25.4473	26.3962	27.0082	26.9262	27.3544	1.47225	0.333138	1.17844	-2.74059			2	8	3	4	3	7	7	8	2	8	3	4	3	7	7	8	2	8	3	4	3	7	7	8	122126648	411839552	59799520	124058288	284185440	414162432	371431072	628404740	1
P21836	Ache	Acetylcholinesterase	27.7941	27.9304	27.6477	27.6975	27.4213	27.6568	27.6231	27.7691	0.775248	0.560744	-0.149875	1.56862			8	8	7	8	8	8	7	6	8	8	7	8	8	8	7	6	8	8	7	8	8	8	7	6	401676736	696294780	756493500	755726910	639176450	562509060	502359392	381633408	1
P21844	Cma1	Chymase	24.413	27.8346	26.3378	26.422	28.2711	28.8774	28.5886	28.5542	1.7596	0.267308	2.32094	-3.2533			0	4	0	0	3	4	2	5	0	4	0	0	3	4	2	5	0	4	0	0	3	4	2	5	0	396149824	0	0	423093888	675147780	544532860	712129410	1
P21845	Tpsb2	Tryptase beta-2	25.3916	26.0114	25.3549	25.3449	25.7206	26.5524	25.3231	26.2638	0.662007	0.620802	0.439288	-1.3767			0	2	0	0	0	4	1	3	0	2	0	0	0	4	1	3	0	2	0	0	0	4	1	3	10186162	196576768	0	0	13713197	187083440	41924804	137433440	1
P21855	Cd72	B-cell differentiation antigen CD72	29.7024	29.9666	30.1442	29.931	30.2833	29.8642	30.3027	29.4853	0.080314	0.952124	0.0478048	-0.222692			5	5	7	5	6	5	6	5	5	5	7	5	6	5	6	5	5	5	7	5	6	5	6	5	598118020	1629834370	2067850750	1477477890	2028144130	1096592900	2154771970	551938240	1
P21956	Mfge8	Lactadherin	30.7363	30.6951	30.6734	30.4954	31.1466	31.2891	30.9389	31.3336	2.64869	0.11695	0.526973	-5.08903			18	14	18	14	20	22	19	20	18	14	18	14	20	22	19	20	18	14	18	14	20	22	19	20	2832054270	2927748350	2702607870	2283230720	4284722180	4715209200	3555545860	5080714200	1
P21958	Tap1	Antigen peptide transporter 1	31.8197	31.6783	31.5545	31.5569	31.7152	31.7594	31.6024	31.8702	0.453281	0.729555	0.0844727	-1.00849			32	30	25	25	25	29	29	31	32	30	25	25	25	29	29	31	32	30	25	25	25	29	29	31	6319576100	6107533300	4845348400	5239669200	4678018600	5540839400	4921602000	6458171400	1
P21981	Tgm2	Protein-glutamine gamma-glutamyltransferase 2	33.1219	33.1033	33.2054	33.3251	33.0124	33.0629	33.2028	32.9599	0.902916	0.50339	-0.129434	1.78188			131	125	132	136	129	119	135	108	129	123	131	134	127	118	133	107	131	125	132	136	129	119	135	108	34443244000	42410168000	42966102000	47804248000	30206601200	32837050400	33332025300	29317478400	1
P21995	Emb	Embigin	26.7384	26.2745	25.205	26.3642	26.621	26.6044	26.8174	25.2758	0.144723	0.914937	0.184159	-0.380613			2	2	1	1	3	2	2	2	2	2	1	1	3	2	2	2	2	2	1	1	3	2	2	2	191143136	141740784	101461832	154806912	174485280	174614656	200325280	133656968	0.9996
P22315	Fech	Ferrochelatase, mitochondrial	27.5617	27.6048	27.5994	28.195	27.3829	27.3843	27.4119	27.2937	1.28192	0.396962	-0.372005	2.41455			9	8	9	10	8	8	7	7	9	8	9	10	8	8	7	7	9	8	9	10	8	8	7	7	608072320	719017470	787242500	960450050	579702660	588512770	559244800	507338720	1
P22366	Myd88	Myeloid differentiation primary response protein MyD88	27.6496	27.7179	27.5059	27.5024	27.5646	27.8145	27.0912	27.8037	0.0502352	0.971236	-0.0254374	0.143269			5	6	6	5	7	8	2	7	5	6	6	5	7	8	2	7	5	6	6	5	7	8	2	7	408056192	562494850	436256928	447500736	455699040	536490592	298277760	530466816	1
P22437	Ptgs1	Prostaglandin G/H synthase 1	27.7928	27.9287	27.799	27.7253	27.8061	27.9385	27.5572	28.0047	0.0495023	0.971163	0.0152001	-0.14128			15	13	14	12	13	16	15	15	15	13	14	12	13	16	15	15	15	13	14	12	13	16	15	15	839365820	915320830	852033980	901536450	789518080	1012975230	766280580	847016700	1
P22599	Serpina1b	Alpha-1-antitrypsin 1-2	33.712	33.8927	33.581	33.9432	33.6327	33.9725	33.7263	33.9664	0.132951	0.922508	0.0422421	-0.352815			149	235	195	257	187	191	194	183	53	72	52	66	68	59	66	64	149	235	195	257	187	191	194	183	35408540000	46962053000	38511038000	49064641000	43769872000	48261771000	44567077000	48550175000	1
P22682	Cbl	E3 ubiquitin-protein ligase CBL	30.248	30.3083	30.1629	30.2138	30.0128	30.3098	30.342	30.1792	0.101508	0.940313	-0.0223317	0.276319			36	42	39	40	41	37	42	39	27	34	32	34	33	31	35	31	36	42	39	40	41	37	42	39	4981297700	6104382500	5825421800	5497822700	5131983900	5540863000	6781920800	5135557100	1
P22892	Ap1g1	AP-1 complex subunit gamma-1	30.8817	31.031	30.9421	30.7815	30.8698	30.8144	31.0243	30.9663	0.0476475	0.972505	0.00960779	-0.136235			29	31	36	27	31	27	34	25	28	30	35	27	31	27	33	24	29	31	36	27	31	27	34	25	3149160190	6097361400	6294695900	5782267900	5026365400	3719745790	4667884500	3866160380	1
P22907	Hmbs	Porphobilinogen deaminase	28.5121	28.1409	28.2384	29.8847	27.8721	28.002	28.2824	27.8621	0.827423	0.533353	-0.689372	1.65605			4	4	8	10	4	5	4	4	4	4	8	10	4	5	4	4	4	4	8	10	4	5	4	4	745620800	580019200	884710530	2341792510	509162144	539783040	582469120	447742976	1
P23116	Eif3a	Eukaryotic translation initiation factor 3 subunit A	33.6446	33.6332	33.5463	33.6028	33.5693	33.6643	33.6325	33.6952	0.430926	0.744103	0.0335979	-0.967314			149	145	148	155	158	152	152	159	149	145	148	155	158	152	152	159	149	145	148	155	158	152	152	159	48053268000	45529440000	49991164000	50690257000	43177562000	46674444000	44522856000	48203268000	1
P23198	Cbx3	Chromobox protein homolog 3	31.6955	31.3301	31.6614	31.4176	31.3336	31.5262	31.4261	31.3985	0.485159	0.711758	-0.10506	1.0665			14	12	18	15	14	15	12	13	12	11	17	13	13	12	10	11	14	12	18	15	14	15	12	13	4854896600	3926539260	5379520000	5006197800	3894702590	4347032600	4201874690	3803192320	1
P23249	Mov10	Putative helicase MOV-10	29.7948	29.8522	29.5155	29.712	29.8465	29.8785	29.9444	30.0216	1.30585	0.393994	0.204093	-2.45508			24	21	20	21	26	25	23	27	24	21	20	21	26	25	23	27	24	21	20	21	26	25	23	27	3097278210	2063849980	1370235390	1632550530	2015149310	3116218620	2178949630	6403066900	1
P23298	Prkch	Protein kinase C eta type	26.8573	26.9424	26.9897	26.6808	26.9154	27.0178	27.0395	26.962	0.781437	0.556809	0.116159	-1.57902			7	8	6	7	6	4	7	6	7	8	6	7	6	4	7	6	7	8	6	7	6	4	7	6	347834880	561353280	370482496	297338592	516146560	347959488	379427776	337984032	1
P23475	Xrcc6	X-ray repair cross-complementing protein 6	30.971	30.9472	30.9058	30.7604	30.9522	30.7528	31.1313	30.8394	0.0877479	0.946651	0.022809	-0.241706			28	30	26	23	28	27	29	28	28	30	26	23	28	27	29	28	28	30	26	23	28	27	29	28	7850367000	5348346900	5630507000	4725094400	5756830200	6052959200	4432410100	5241541600	1
P23492	Pnp	Purine nucleoside phosphorylase	30.4592	30.4704	30.3695	30.6374	30.4403	30.5113	30.3855	30.4459	0.255097	0.852732	-0.0383625	0.623696			58	61	56	60	50	58	51	59	58	61	56	60	50	58	51	59	58	61	56	60	50	58	51	59	7516313100	7432421900	7062019600	8505035300	6977817600	7080061400	6837987800	6134498800	1
P23506	Pcmt1	Protein-L-isoaspartate(D-aspartate) O-methyltransferase	28.8109	29.0077	28.669	28.4706	29.0696	28.7522	28.2004	28.568	0.166017	0.907973	-0.0919976	0.429852			7	5	8	5	7	6	6	4	7	5	8	5	7	6	6	4	7	5	8	5	7	6	6	4	760847740	1191420540	1572804610	1356894850	1150896770	750176770	597037890	255891824	1
P23591	Gfus	GDP-L-fucose synthase	28.443	28.4267	28.3009	28.0004	28.2614	28.1015	28.2633	28.2328	0.298589	0.825857	-0.0780025	0.712656			11	11	11	11	10	9	11	11	11	11	11	11	10	9	11	11	11	11	11	11	10	9	11	11	986811900	931395070	798882880	725837500	836052740	763189180	707307330	761609470	1
P23611	Irf8	Interferon regulatory factor 8	30.3121	30.2151	30.2969	30.2578	30.5178	30.5237	30.5729	30.374	2.48651	0.156978	0.226635	-4.7188			23	25	23	22	30	27	28	27	23	25	23	22	30	27	28	27	23	25	23	22	30	27	28	27	3486158850	3689593600	2381899260	3725925380	3467348480	3081553410	4280879360	3134292220	1
P23708	Nfya	Nuclear transcription factor Y subunit alpha	29.5967	29.9915	29.8179	29.967	29.8988	29.7755	29.9893	29.7747	0.0547465	0.965636	0.016264	-0.155452			12	14	13	16	13	12	13	9	12	14	13	16	13	12	13	9	12	14	13	16	13	12	13	9	804960130	1856542210	2639386370	2865114110	2103000700	1385094400	2104550140	680222720	1
P23780	Glb1	Beta-galactosidase	32.114	32.2193	32.1671	32.2256	31.2368	31.4147	31.4777	31.382	5.08763	0	-0.803728	14.0319	+	KO_WT	61	63	57	56	45	46	47	49	60	63	57	56	45	45	47	48	61	63	57	56	45	46	47	49	24323479600	29004122100	20009476100	21559128100	10540134400	12619997200	13768372200	11276068900	1
P23906	Irf2	Interferon regulatory factor 2	32.7558	32.9135	32.9645	33.081	32.8462	33.0078	33.1204	32.8696	0.130747	0.922926	0.0323153	-0.347564			12	13	13	10	10	13	11	11	12	13	13	10	10	13	11	11	12	13	13	10	10	13	11	11	9064689700	11190323200	11018681300	12906356700	6946387500	10232025100	10416179200	7400428000	1
P23950	Zfp36l1	mRNA decay activator protein ZFP36L1	29.2946	30.0651	29.903	29.6	29.6722	29.4903	29.6642	29.5584	0.28194	0.838922	-0.119378	0.678973			7	7	5	5	7	7	5	8	5	4	3	3	5	4	3	6	7	7	5	5	7	7	5	8	777270980	1358028670	1342685310	1297350400	990774210	1112529410	1084788610	987674560	1
P23953	Ces1c	Carboxylesterase 1C	30.0671	30.0208	29.9707	30.0971	30.0391	30.432	30.1964	30.3874	1.25703	0.396818	0.22482	-2.37251			15	21	14	16	18	21	18	22	14	18	12	15	16	17	16	17	15	21	14	16	18	21	18	22	2132394620	2343868930	2070558340	2350282240	2426654460	2934436860	2488738820	3019036670	1
P24063	Itgal	Integrin alpha-L	32.6737	32.6823	32.6303	32.6829	32.734	32.8704	32.7849	32.9177	1.99091	0.241938	0.15944	-3.68977			46	44	40	40	40	42	49	45	46	44	40	40	40	42	49	45	46	44	40	40	40	42	49	45	16728359900	17855170600	17560752100	15908033500	17976229900	19701770200	17880483800	19128207400	1
P24270	Cat	Catalase	31.582	31.3715	31.4795	31.4135	31.4801	31.4719	31.4352	31.4783	0.0349247	0.982734	0.00476074	-0.101144			64	68	72	71	71	62	64	61	55	55	53	53	56	55	54	51	64	68	72	71	71	62	64	61	15040486400	13616848900	13052999700	12053344300	11729975300	11506556900	10410395600	11590457300	1
P24369	Ppib	Peptidyl-prolyl cis-trans isomerase B	30.1911	30.1471	29.6871	29.7449	30.0084	30.1544	29.8165	30.1754	0.25242	0.854529	0.096137	-0.618115			31	30	29	29	27	28	23	32	31	30	29	29	27	28	23	32	31	30	29	29	27	28	23	32	2847956740	2870604540	2693750780	2456853250	2945747710	3225455620	2703866620	3145165310	1
P24452	Capg	Macrophage-capping protein	35.7712	35.6987	35.74	35.5312	35.768	35.6955	35.7557	35.704	0.346254	0.801698	0.0455637	-0.806833			66	65	68	64	73	71	69	70	66	65	68	64	73	71	69	70	66	65	68	64	73	71	69	70	79683355000	100133061000	81395827000	68903313000	109520470000	79336063000	89162932000	82496471000	1
P24472	Gsta4	Glutathione S-transferase A4	27.3548	27.3812	26.8117	25.3472	27.7283	27.6575	26.9196	27.5883	0.712507	0.596719	0.749652	-1.46274			2	4	1	1	4	3	2	3	2	4	1	1	4	3	2	3	2	4	1	1	4	3	2	3	222992928	199428432	133613864	28799326	277625248	247215936	130342408	238249264	1
P24527	Lta4h	Leukotriene A-4 hydrolase	30.4493	30.2452	30.1571	30.2959	30.1597	30.2396	30.2352	30.1098	0.714134	0.595827	-0.10084	1.4655			27	29	24	25	29	28	29	21	27	29	24	25	29	28	29	21	27	29	24	25	29	28	29	21	5061876700	4335237100	3922752260	3882947580	3636945660	4121229310	3847531520	3623613950	1
P24547	Impdh2	Inosine-5'-monophosphate dehydrogenase 2	32.3432	32.2143	32.2959	32.3213	32.224	32.2031	32.0627	31.9991	1.50334	0.323725	-0.171412	2.79475			44	43	48	56	48	41	38	42	44	43	48	56	48	41	38	41	44	43	48	56	48	41	38	42	9967589400	13238806500	9030458400	10490125300	7942619600	9171400700	6980251100	7156533200	1
P24549	Aldh1a1	Aldehyde dehydrogenase 1A1	30.4821	30.2739	30.1495	30.5656	30.2124	30.2632	29.9416	30.4285	0.518472	0.694635	-0.156347	1.1263			19	24	20	23	22	19	20	25	6	7	6	6	6	5	6	7	19	24	20	23	22	19	20	25	3443264770	3535264770	1981096580	3495691520	2580557310	2277861630	2199607550	3024758020	1
P24604	Tec	Tyrosine-protein kinase Tec	27.0337	27.1588	26.9823	26.8177	27.1105	26.9452	27.1213	26.8932	0.0766362	0.955198	0.0194592	-0.213199			2	3	4	4	6	3	5	2	2	3	4	4	6	3	5	2	2	3	4	4	6	3	5	2	347874816	446261632	443713152	428896640	495061312	362107200	492514528	204917792	1
P24638	Acp2	Lysosomal acid phosphatase	29.2874	29.2763	29.1314	29.1714	28.9103	28.8886	28.9431	28.8068	3.31143	0.038449	-0.329389	6.81855	+	KO_WT	12	9	10	9	9	9	8	8	12	9	10	9	9	9	8	8	12	9	10	9	9	9	8	8	1478231420	1475782270	1239701760	1223553790	750132350	1002414980	1252886910	1041837440	1
P24668	M6pr	Cation-dependent mannose-6-phosphate receptor	30.704	30.6924	30.5467	30.6568	30.5732	30.6545	30.6122	30.5735	0.528694	0.687505	-0.0466475	1.1445			15	16	15	13	15	17	16	16	15	16	15	13	15	17	16	16	15	16	15	13	15	17	16	16	3551682560	3581253890	3224275460	3387042050	3154199300	3674776060	3460069630	3373460990	1
P24788	Cdk11b	Cyclin-dependent kinase 11B	32.6072	32.8093	32.8015	32.7448	32.7341	32.7089	32.7076	32.675	0.29739	0.826068	-0.0343208	0.710245			37	38	44	33	37	38	38	36	36	38	43	32	36	37	38	35	37	38	44	33	37	38	38	36	10512079900	14012401700	12322628600	12963870700	11311392800	11663813600	10880724000	10931331100	1
P25206	Mcm3	DNA replication licensing factor MCM3	32.0484	31.901	31.9418	32.3084	31.8934	31.9545	31.8035	31.8917	0.851643	0.524011	-0.164114	1.69649			53	50	49	54	49	49	50	51	52	49	48	53	49	48	49	50	53	50	49	54	49	49	50	51	10784465900	10804357100	11087901700	15084184600	9463710700	11989383200	9973196800	10517309400	1
P25425	Pou2f1	POU domain, class 2, transcription factor 1	26.6537	26.6101	26.3174	26.183	26.3895	26.2866	26.364	26.3093	0.390241	0.770479	-0.103693	0.891166			4	4	5	5	4	7	6	6	4	4	5	4	4	6	6	5	4	4	5	5	4	7	6	6	137179936	155776416	157100960	134809344	155286960	246433200	156132368	229789088	1
P25444	Rps2	40S ribosomal protein S2	31.0511	30.9176	30.889	31.1844	30.8438	31.0697	30.5929	30.6479	0.877412	0.512349	-0.221968	1.73944			19	16	24	26	22	20	15	17	19	16	24	26	22	20	15	17	19	16	24	26	22	20	15	17	6542458900	6134725100	5098566700	7224588800	3490807040	5954360300	3942011390	3492817660	1
P25446	Fas	Tumor necrosis factor receptor superfamily member 6	27.9893	27.8323	28.0408	27.6918	27.7372	27.7095	28.2508	25.302	0.426573	0.744798	-0.638702	0.959244			3	3	2	3	3	2	3	2	3	3	2	3	3	2	3	2	3	3	2	3	3	2	3	2	403260160	317186560	421812384	277079104	291036320	331386400	441926368	76271504	0.9912
P25785	Timp2	Metalloproteinase inhibitor 2	25.4319	28.1382	24.5452	28.652	27.7585	27.3963	28.7581	25.7347	0.247216	0.857779	0.720089	-0.607223			1	2	2	2	3	3	2	1	1	2	2	2	3	3	2	1	1	2	2	2	3	3	2	1	105809704	389198464	383317312	666894590	295360512	238134752	724714560	125445664	0.9996
P25799	Nfkb1	Nuclear factor NF-kappa-B p105 subunit	31.5762	31.6054	31.6444	31.5035	31.6466	31.6796	31.659	31.6195	1.1123	0.430877	0.0688233	-2.12996			54	54	52	46	52	55	51	52	54	54	52	46	52	55	51	52	54	54	52	46	52	55	51	52	9325555700	11762423800	12453954600	10828634100	9979707400	7611104800	8767620100	7732353500	1
P25911	Lyn	Tyrosine-protein kinase Lyn	30.2452	30.3853	30.3175	30.2827	30.4066	30.141	30.5966	30.3258	0.24551	0.858284	0.0597849	-0.603642			25	25	28	27	35	26	28	27	19	19	23	22	28	21	23	22	25	25	28	27	35	26	28	27	4279646460	4459465200	5106507800	4413548000	6036304900	5302538200	5743547400	6191888400	1
P25918	Cd19	B-lymphocyte antigen CD19	31.2492	31.4684	31.326	31.4314	31.1214	31.3521	31.3289	31.3906	0.394826	0.766377	-0.0704784	0.899831			32	33	32	24	30	29	36	34	32	33	32	24	30	29	36	34	32	33	32	24	30	29	36	34	8870015000	11572735000	7931022800	8110387200	6982961200	7905370600	7096692200	9338806300	1
P25976	Ubtf	Nucleolar transcription factor 1	32.9414	32.8655	32.9353	33.0082	32.7148	32.8877	32.8184	32.7882	1.57982	0.306603	-0.135325	2.92923			42	49	44	51	45	43	42	44	42	49	44	51	45	43	42	44	42	49	44	51	45	43	42	44	23180490800	26624550900	17660002300	18942013400	15555957800	13951032300	13058542600	17509451800	1
P26011	Itgb7	Integrin beta-7	29.59	29.3048	29.4433	29.0028	29.1666	29.5618	29.3796	29.4842	0.159199	0.910371	0.0628371	-0.414228			15	19	12	13	15	14	16	18	15	19	12	13	15	14	16	18	15	19	12	13	15	14	16	18	2336466430	1962585600	1568102910	1444084350	1722943620	2230060540	1756330620	2150550020	1
P26039	Tln1	Talin-1	35.9551	36.0065	35.9424	35.8195	35.9264	35.9653	36.0018	36.0199	0.482361	0.713728	0.0474463	-1.06144			458	471	497	420	499	470	488	479	423	435	463	385	455	433	451	441	458	471	497	420	499	470	488	479	368176136000	474329416000	272625828000	230750421000	291064742000	242210243000	225296941000	385857094000	1
P26040	Ezr	Ezrin	33.829	33.8952	33.9101	33.8531	33.9692	33.8894	34.0241	33.6	0.00409228	0.997395	-0.00117874	0.0122525			71	71	74	65	81	65	84	62	69	69	70	63	80	64	81	59	183	186	190	171	205	177	218	170	28224907300	35977937000	37281788000	33213503500	38675288000	33510123500	39189164000	23777912800	1
P26041	Msn	Moesin	36.5643	36.431	36.5888	36.3377	36.4815	36.5103	36.6087	36.425	0.139586	0.917612	0.0259104	-0.368538			383	399	428	390	438	396	468	372	267	280	308	282	312	280	329	260	383	399	428	390	438	396	468	372	263520633000	278113321000	303597126000	266180542000	306943001000	266764026000	298738745000	269565477000	1
P26043	Rdx	Radixin	32.0579	32.179	32.1663	31.922	32.2289	32.0977	32.1706	32.0814	0.406443	0.759622	0.0633345	-0.921687			28	23	32	28	33	18	32	23	28	23	32	28	33	18	32	23	134	132	144	127	150	126	163	129	11276666900	15065412600	8560601600	7521708000	10949387300	8086883800	8268185600	11094435800	1
P26151	Fcgr1	High affinity immunoglobulin gamma Fc receptor I	26.115	26.2279	25.9029	26.3587	26.1871	26.282	26.5129	26.3522	0.757679	0.568858	0.182402	-1.53907			6	5	4	6	6	6	7	6	6	5	4	6	6	6	7	6	6	5	4	6	6	6	7	6	169089696	189548544	107226016	195139904	217255392	224919888	261423632	231748992	1
P26231	Ctnna1	Catenin alpha-1	32.7597	33.0749	32.9194	32.8411	32.9791	32.962	33.2077	32.9699	0.710649	0.598189	0.130901	-1.45959			35	46	45	32	39	40	47	41	25	35	32	25	28	29	35	29	35	46	45	32	39	40	47	41	9797406700	13906558000	12611269600	11547712500	12443480100	11139220500	13014040600	13080881200	1
P26262	Klkb1	Plasma kallikrein	29.4981	29.6255	29.4885	29.4866	29.6583	29.4975	29.4569	29.7273	0.358679	0.793434	0.0603547	-0.830885			6	7	8	8	10	6	8	8	6	7	8	8	10	6	8	8	6	7	8	8	10	6	8	8	1132194050	1508207870	683504450	1111416830	1179509890	1157167490	776729790	1439556100	1
P26323	Fli1	Friend leukemia integration 1 transcription factor	28.4591	28.1947	28.4077	27.959	27.8504	28.0903	28.0808	28.1008	0.87812	0.512088	-0.224547	1.74062			8	11	9	11	11	9	10	9	6	9	7	9	8	7	8	8	8	11	9	11	11	9	10	9	866216960	657441660	1095803900	906257920	772621440	918436290	886268800	1231651330	1
P26350	Ptma	Prothymosin alpha	30.6339	30.6082	30.2302	29.5611	30.1471	30.4925	29.8598	31.236	0.175799	0.900403	0.175515	-0.452049			60	73	21	11	52	54	43	81	60	73	21	11	52	54	43	81	60	73	21	11	52	54	43	81	4445290000	5990883800	2074696060	2698433280	2793636100	5018304500	3450232830	7397770800	1
P26369	U2af2	Splicing factor U2AF 65 kDa subunit	30.6211	30.4959	30.6939	30.5557	30.3219	30.5972	30.5885	30.2167	0.75259	0.572044	-0.160534	1.53049			26	26	30	26	26	31	31	30	26	26	30	26	26	31	31	30	26	26	30	26	26	31	31	30	4499913200	4323182600	3755281660	4472007200	3825254400	4534241300	4932030500	3641477120	1
P26443	Glud1	Glutamate dehydrogenase 1, mitochondrial	34.3787	34.511	34.3804	34.2975	34.4787	34.4301	34.5443	34.3901	0.586937	0.660343	0.0689058	-1.24702			176	185	174	170	201	166	191	184	30	32	40	33	38	34	40	31	176	185	174	170	201	166	191	184	66397073000	83268067000	75287503000	62175957000	74331324000	68424286000	74507092000	65322783000	1
P26450	Pik3r1	Phosphatidylinositol 3-kinase regulatory subunit alpha	29.9456	30.1504	30.0558	29.9768	30.123	30.1057	30.1132	30.2137	1.06125	0.450121	0.106775	-2.04495			31	31	25	29	31	29	29	28	26	26	21	24	25	24	23	24	31	31	25	29	31	29	29	28	4064845060	4908901900	3970149630	3731775230	4368932900	4652965900	4370478100	4664280600	1
P26516	Psmd7	26S proteasome non-ATPase regulatory subunit 7	31.1976	31.2461	31.1278	31.2021	30.9518	31.1759	31.1068	31.3082	0.311754	0.819462	-0.0577188	0.738988			31	30	30	27	31	39	30	31	31	30	30	27	31	39	30	31	31	30	30	27	31	39	30	31	4252572670	6303559700	5535876600	5726943200	4582250000	4247860740	4895620100	3665308670	1
P26618	Pdgfra	Platelet-derived growth factor receptor alpha	26.9248	27.7282	27.1532	27.1314	27.5474	27.3419	27.6419	27.7026	0.858826	0.520338	0.324039	-1.70847			4	5	4	3	5	5	8	5	4	5	4	3	5	5	8	5	5	6	4	4	6	6	8	6	224862272	406722464	247789696	251118928	294913600	300316640	459575200	315139392	1
P26638	Sars1	Serine--tRNA ligase, cytoplasmic	31.8669	31.743	31.7197	31.7484	31.8308	31.8178	31.8593	31.7888	0.742097	0.581416	0.0546899	-1.5128			56	52	57	42	58	53	58	49	56	52	57	42	58	53	58	49	56	52	57	42	58	53	58	49	13779127300	12115295200	10817959900	9139311600	13370121200	12303587300	11648720900	14375590900	1
P26883	Fkbp1a	Peptidyl-prolyl cis-trans isomerase FKBP1A	30.1535	30.0445	30.1719	30.0126	30.1446	30.1205	29.8513	30.017	0.3444	0.803331	-0.0622535	0.803226			19	13	27	26	20	13	21	13	19	13	27	26	20	13	21	13	19	13	27	26	20	13	21	13	2660954370	3045127680	4100391420	3854430210	3817633280	2525049600	2543523070	2213060350	1
P26928	Mst1	Hepatocyte growth factor-like protein	27.308	27.1952	26.9025	27.0893	27.0342	27.1183	27.3366	27.2694	0.241965	0.859939	0.065846	-0.596183			3	2	1	2	3	2	3	3	3	2	1	2	3	2	3	3	3	2	1	2	3	2	3	3	260016928	265386128	200921072	212287472	205879008	217939904	273775424	244665184	0.9995
P27046	Man2a1	Alpha-mannosidase 2	31.5187	31.5903	31.4481	31.5113	31.47	31.4408	31.5748	31.3816	0.453954	0.729973	-0.0502696	1.00973			44	48	44	47	52	45	51	43	44	48	44	47	51	45	51	43	44	48	44	47	52	45	51	43	8096776700	9463298000	8778512400	9255855100	8890508300	7894304300	10227253200	7580198900	1
P27048	Snrpb	Small nuclear ribonucleoprotein-associated protein B	29.4923	29.5774	29.3345	29.2665	29.5305	29.6872	29.1928	29.9655	0.448948	0.731985	0.176298	-1.00055			12	12	10	14	14	11	8	15	3	2	3	2	2	2	2	3	12	12	10	14	14	11	8	15	1507745150	1597333380	1636549120	1305860220	1536517890	1651496320	1186501380	2375656960	1
P27512	Cd40	Tumor necrosis factor receptor superfamily member 5	24.5832	25.9468	25.9954	25.8768	25.9377	24.9811	26.2735	25.1794	0.00558834	0.997943	-0.00764608	0.0167034			1	2	1	2	1	1	3	2	1	2	1	2	1	1	3	2	1	2	1	2	1	1	3	2	71430528	94975328	87964592	76958000	79769888	77535952	103595184	18895162	0.9995
P27546	Map4	Microtubule-associated protein 4	29.6987	29.5382	29.5763	29.403	29.3268	29.715	29.765	29.7294	0.277058	0.84094	0.0800138	-0.669012			23	26	30	26	27	30	32	31	23	26	30	26	27	30	32	31	23	26	30	26	27	30	32	31	3261972990	3291968510	3014930940	2753091580	3043359740	3814417660	5447797800	3789667840	1
P27577	Ets1	Protein C-ets-1	27.7152	27.4713	27.7188	27.4069	27.65	27.7066	27.6076	27.422	0.0644868	0.960094	0.0185065	-0.181419			7	8	11	7	8	8	8	7	7	8	11	7	8	8	8	7	7	8	11	7	8	8	8	7	539798590	476599104	598894780	443324608	499926080	520655712	536182432	360043328	1
P27600	Gna12	Guanine nucleotide-binding protein subunit alpha-12	30.5434	30.9381	29.6652	30.0315	30.4576	30.1908	30.7494	30.7421	0.330021	0.810864	0.240427	-0.77511			5	4	3	4	4	5	5	7	5	4	3	4	4	5	5	7	5	4	3	4	5	7	5	7	1999609470	2755504640	968814400	982915900	1405951870	1087691140	2318483970	1722916610	1
P27601	Gna13	Guanine nucleotide-binding protein subunit alpha-13	31.9546	32.1731	31.77	31.772	32.1988	31.9529	31.9034	32.082	0.450335	0.7309	0.116821	-1.00309			18	22	21	19	24	23	24	22	18	22	21	19	23	21	24	22	18	22	21	19	24	23	24	22	5337971200	6704513500	5764809700	5126150700	5925111800	6290302000	5668506100	7289177600	1
P27612	Plaa	Phospholipase A-2-activating protein	29.3958	29.3111	29.2763	29.1555	29.301	29.3371	29.3077	29.2613	0.12225	0.928924	0.0170841	-0.327162			18	16	15	17	17	15	17	14	18	16	15	17	17	15	17	14	18	16	15	17	17	15	17	14	2106572420	2126127100	1680167810	2428554240	1821848960	2069570430	1821167740	2956743170	1
P27641	Xrcc5	X-ray repair cross-complementing protein 5	28.0917	27.7981	28.223	27.74	27.8174	27.759	27.785	28.1104	0.278459	0.840869	-0.0952425	0.671874			13	11	9	5	8	7	8	5	13	11	9	5	8	7	8	5	13	11	9	5	8	7	8	5	842615490	990927230	955864580	654606210	839881340	574765630	783183420	430724128	1
P27659	Rpl3	60S ribosomal protein L3	33.2329	33.0873	33.1612	33.3665	32.9876	33.1602	33.183	32.7599	0.825704	0.534231	-0.189283	1.65317			104	88	124	125	98	100	106	87	104	88	124	125	98	100	106	87	104	88	124	125	98	100	106	87	36239647000	34853216000	65239794000	63872557000	32225005600	35096506000	36674675000	25453318100	1
P27661	H2ax	Histone H2AX	26.7523	26.933	26.8747	26.9499	27.7242	27.1735	27.7226	27.6546	2.58211	0.13281	0.691238	-4.93482			2	1	3	2	8	6	8	7	1	0	2	1	6	5	7	6	574	552	591	581	622	608	689	642	272105952	212336960	249486992	297636192	484503424	394696992	599204100	592852350	1
P27773	Pdia3	Protein disulfide-isomerase A3	35.5201	35.4248	35.4144	35.4926	35.5225	35.5438	35.613	35.4508	0.822689	0.537247	0.0695	-1.64813			229	218	237	237	263	255	258	221	228	217	237	237	261	253	258	221	229	218	237	237	263	255	258	221	136966767000	170699489000	225336017000	222047666000	185031393000	174678524000	188380266000	110791639000	1
P27784	Ccl6	C-C motif chemokine 6	24.866	28.2381	25.6431	26.3292	27.3408	24.1026	26.8566	27.3224	0.0449509	0.97407	0.136501	-0.128868			1	1	0	0	2	1	0	1	1	1	0	0	2	1	0	1	1	1	0	0	2	1	0	1	212764000	282668608	101060136	118442728	170607152	211389456	154160912	253291024	0.9996
P27808	Mgat1	Alpha-1,3-mannosyl-glycoprotein 2-beta-N-acetylglucosaminyltransferase	30.1151	30.1	30.168	30.3116	30.3497	30.4227	30.1893	30.2648	0.974113	0.485564	0.132956	-1.90019			11	11	10	11	14	12	12	15	11	11	10	11	14	12	12	15	11	11	10	11	14	12	12	15	1819638910	3497541630	2446234620	2883312640	4686789100	2674314750	2446055170	3291882750	1
P27812	Klrb1b	Killer cell lectin-like receptor subfamily B member 1B allele A	26.0731	26.5794	26.0671	26.4539	26.0975	26.4789	26.9201	26.2041	0.236092	0.863053	0.131762	-0.583772			2	2	1	3	3	2	3	3	0	0	0	0	0	0	0	0	2	2	1	3	3	2	3	3	85579392	140522480	94817712	120754000	109233608	116380544	182014304	97141360	0.9872
P27870	Vav1	Proto-oncogene vav	31.2426	31.3066	31.3413	31.3049	31.1984	31.1295	31.4708	30.9241	0.464672	0.72114	-0.118104	1.02931			54	61	60	57	53	55	62	50	54	61	60	57	53	55	62	50	54	61	60	57	53	55	62	50	13763878900	15314884600	13870036000	13565787100	12966883300	13227038700	17195317200	11221152800	1
P28028	Braf	Serine/threonine-protein kinase B-raf	27.8498	27.6898	27.764	27.6884	27.8206	27.7332	27.7788	27.8815	0.515289	0.695381	0.0555253	-1.12062			7	5	8	7	5	7	8	6	7	4	8	6	5	7	8	5	8	6	9	8	5	7	8	7	508424704	454594944	648335620	652905540	483915456	494404320	470392576	523024000	1
P28063	Psmb8	Proteasome subunit beta type-8	32.4928	32.2134	32.2946	32.2988	32.2664	32.2783	32.4252	31.9201	0.361661	0.793213	-0.102395	0.836629			57	55	52	54	54	58	56	46	57	55	52	54	54	58	56	46	57	55	52	54	54	58	56	46	12097284100	10652902400	12713112600	13432842200	10339736600	11826085900	12271643600	7428433400	1
P28076	Psmb9	Proteasome subunit beta type-9	31.8608	31.9613	32.0418	32.0992	31.834	32.0873	32.1431	31.9332	0.0340053	0.98335	0.00864172	-0.0985745			19	12	19	15	16	23	17	18	19	12	19	15	16	23	17	18	19	12	19	15	16	23	17	18	4460967400	4470831100	7090779100	6622081500	3866359300	4641826300	7135574000	6310598100	1
P28078	H2-DMa	Class II histocompatibility antigen, M alpha chain	34.1808	34.3278	33.7389	34.061	33.6867	34.048	33.9986	34.1618	0.263259	0.848958	-0.103322	0.640637			10	10	7	8	10	7	9	8	10	10	7	8	10	7	9	8	10	10	7	8	10	7	9	8	20772302800	23839692800	18431678500	23273670700	15996312600	18900635600	14759382000	20547498000	1
P28271	Aco1	Cytoplasmic aconitate hydratase	32.0796	32.1465	31.9782	31.917	32.0067	31.9907	32.098	32.0481	0.034119	0.983207	0.00559378	-0.0988926			83	74	75	76	74	77	74	78	81	72	73	74	72	75	72	76	83	74	75	76	74	77	74	78	20799572000	26272888800	17321052200	17366951900	18842542100	18489761800	17831168000	20785473500	1
P28293	Ctsg	Cathepsin G	29.2766	29.9218	29.4584	29.6635	29.155	28.7072	29.072	28.8392	1.98742	0.24102	-0.636695	3.683			14	13	11	13	12	9	9	11	13	12	10	12	12	8	9	11	14	13	11	13	12	9	9	11	1311505150	2203991550	1374586500	1803156480	958264450	850284930	759955070	791057410	1
P28352	Apex1	DNA-(apurinic or apyrimidinic site) endonuclease	31.1664	30.9695	31.0475	30.9686	30.9993	30.8875	31.2027	30.5154	0.39618	0.765659	-0.136767	0.902386			63	54	53	56	62	58	68	52	63	54	53	56	62	58	68	52	63	54	53	56	62	58	68	52	11140156400	10214852600	10455024600	10114037800	12021814300	10013572100	13398686700	7105239600	1
P28474	Adh5	Alcohol dehydrogenase class-3	29.8716	29.7006	29.8251	29.7683	29.7017	29.7766	29.8543	29.7153	0.234435	0.863911	-0.0294414	0.580257			19	20	22	24	17	20	20	19	19	20	22	24	17	20	20	19	19	20	22	24	17	20	20	19	2323416580	2163777020	2753290240	2655680000	1916856830	2467517180	2466991360	2007957500	1
P28574	Max	Protein max	28.2088	28.2465	27.9576	27.8778	27.9466	28.222	28.2568	27.8456	0.0121695	0.994171	-0.00492811	0.036108			4	5	6	5	5	4	4	6	4	5	6	5	5	4	4	6	4	5	6	5	5	4	4	6	871945020	881684480	815744830	831264770	544234050	892271740	967030020	691794430	1
P28650	Adss1	Adenylosuccinate synthetase isozyme 1	30.1519	30.4926	30.0454	30.3334	30.4265	30.3398	30.3873	30.0297	0.11058	0.935513	0.0400219	-0.298746			11	15	15	13	17	10	11	11	10	13	13	11	15	9	9	9	11	15	15	13	17	10	11	11	2783649280	3435096320	3019000060	3476668670	3131072770	3421495810	3315552260	2990746370	1
P28653	Bgn	Biglycan	32.5151	32.8563	32.569	32.4144	33.0001	32.7987	32.7672	32.7903	1.21067	0.400436	0.250377	-2.29448			45	57	66	69	56	62	60	51	45	57	66	69	56	62	60	51	45	57	66	69	56	62	60	51	12411611100	18667411500	14695526400	11057243100	17385773100	16074923000	13983255600	13209880600	1
P28654	Dcn	Decorin	31.9408	33.1602	31.8499	31.9173	32.2439	32.9551	32.5562	33.258	0.670216	0.620221	0.536259	-1.39075			14	25	13	13	15	22	21	29	14	25	13	13	15	22	21	29	14	25	13	13	15	22	21	29	6302892500	20148316200	6266919400	6542320600	9278761000	15979685900	11663111200	18372483100	1
P28656	Nap1l1	Nucleosome assembly protein 1-like 1	31.8433	31.9537	31.8527	31.8976	31.6821	31.9315	31.8194	31.7731	0.721371	0.590177	-0.0852571	1.47776			40	52	44	47	44	44	37	37	38	47	41	45	42	42	35	36	40	52	44	47	44	44	37	37	7401565200	8177309700	12138720300	12733425700	8337054700	7820385800	8587021300	6226523100	1
P28658	Atxn10	Ataxin-10	26.9216	26.8019	25.4506	25.1591	26.9277	26.9963	24.6899	27.0825	0.180762	0.900027	0.3408	-0.463215			2	3	3	1	3	3	1	1	2	3	3	1	3	3	1	1	2	3	3	1	3	3	1	1	298115072	277496288	68749048	45594732	161590640	314782720	28563640	185723152	1
P28659	Celf1	CUGBP Elav-like family member 1	27.0527	26.6695	26.8984	26.9448	26.5499	27.0404	26.4663	26.8194	0.514986	0.695554	-0.172306	1.12008			5	6	7	6	8	4	5	7	5	6	7	6	8	4	5	7	12	15	14	14	17	14	14	16	287641728	294093152	373659488	308840064	397910976	306708480	191941216	372941024	1
P28660	Nckap1	Nck-associated protein 1	27.1745	27.3971	27.0115	27.0585	27.2743	27.2057	27.1689	27.4003	0.459225	0.726446	0.101893	-1.01937			11	12	5	13	11	13	12	15	11	12	5	13	11	13	12	15	11	12	5	13	11	13	12	15	989496320	1256809470	681785470	854099390	1113618430	953275260	767669120	1219613570	1
P28661	Septin4	Septin-4	31.0816	31.2032	31.2605	31.3148	31.3816	31.1799	31.5733	30.956	0.156016	0.912822	0.0576706	-0.406888			32	34	30	31	37	31	41	32	29	31	27	28	34	29	39	30	32	34	30	31	37	31	42	33	4890908700	8168785900	4747731500	4602134500	5572447200	4056468220	5170236400	3797446910	1
P28665	Mug1	Murinoglobulin-1	32.6892	32.9705	32.8096	32.7626	32.7309	32.7251	32.827	32.7864	0.259159	0.851388	-0.0406494	0.632143			87	119	103	105	102	100	113	106	59	85	69	75	73	64	78	82	87	119	103	105	102	100	113	106	21713076200	31420037100	23364050900	25150654500	22556512300	21469425700	23693815800	19791482900	1
P28667	Marcksl1	MARCKS-related protein	29.8237	30.2246	30.0109	30.3906	29.7138	30.733	30.1993	29.4742	0.0990684	0.941019	-0.0823884	0.270235			8	7	6	6	7	9	6	10	8	7	6	6	7	9	6	10	8	7	6	6	7	9	6	10	914060290	1487250180	1391622530	1497493120	1011743550	2329361150	1646987780	902108800	1
P28704	Rxrb	Retinoic acid receptor RXR-beta	26.1109	25.9953	26.0161	25.361	26.1576	26.0129	26.2879	26.0048	0.633584	0.639951	0.244959	-1.32789			7	5	4	5	4	5	6	6	4	3	2	3	2	3	3	3	7	5	4	5	4	5	6	6	216133904	247423232	156472208	108883344	223833296	296128128	349312512	213760512	1
P28740	Kif2a	Kinesin-like protein KIF2A	27.8155	27.5704	27.7546	27.9489	27.7197	27.6831	27.8336	27.6627	0.217759	0.874538	-0.0475769	0.544578			20	16	22	18	17	17	23	14	18	14	20	16	15	15	21	13	20	16	22	18	17	17	23	14	1208145410	922770880	1254584700	1231969540	1205278210	1087692930	1410378500	1159569920	1
P28741	Kif3a	Kinesin-like protein KIF3A	27.6448	27.8337	27.7827	28.0041	27.5747	27.8759	27.696	27.9497	0.141887	0.916637	-0.0422506	0.373958			4	6	6	7	5	8	2	3	3	5	5	6	4	7	2	2	4	6	6	7	5	8	2	3	521266464	687118340	638797890	650833920	474653632	670843010	571725630	517362464	1
P28798	Grn	Progranulin	27.5194	27.6232	27.5625	27.5711	27.6315	27.7229	27.9431	27.62	1.06994	0.447149	0.160319	-2.05941			8	10	9	8	9	9	11	9	8	10	9	8	9	9	11	9	8	10	9	8	9	9	11	9	527173632	812004800	790339970	619179520	492823168	519219360	609554820	380908416	1
P28828	Ptprm	Receptor-type tyrosine-protein phosphatase mu	29.2848	29.7117	29.5533	29.8984	29.639	29.6197	29.907	29.6033	0.215677	0.875319	0.0801897	-0.540081			3	4	5	6	5	3	4	6	2	3	4	5	4	2	3	5	3	4	5	6	5	3	4	6	499948480	1325661310	980522690	1376655100	877249090	912615740	1000753730	789191230	1
P28843	Dpp4	Dipeptidyl peptidase 4	29.3131	29.4217	29.2672	29.1745	29.3063	29.5077	29.5686	29.5738	1.27593	0.394924	0.194993	-2.40442			17	19	18	17	16	14	23	18	17	19	18	17	16	14	23	18	17	19	18	17	16	14	23	18	1800703100	2442377980	2628594180	2483227390	2244992000	2289091330	3462427140	1699848830	1
P28867	Prkcd	Protein kinase C delta type	31.4457	31.2618	31.2514	31.3504	31.2542	31.3516	31.432	31.1538	0.148847	0.913807	-0.0294008	0.390253			44	60	68	66	54	49	62	44	43	60	68	66	54	48	61	43	44	60	68	66	54	49	62	44	8538799100	11090286600	14989557800	14779380700	9888198700	9629585400	11223240700	7047807500	1
P29341	Pabpc1	Polyadenylate-binding protein 1	31.0126	31.0221	30.9375	31.0139	31.0205	31.0796	30.8284	31.0386	0.027393	0.987909	-0.0047369	0.0799548			93	78	95	87	75	81	70	90	93	78	95	87	75	81	70	90	93	78	95	87	75	81	70	90	12443910100	12412777500	15035905000	14201959400	12294292500	12599125000	11107458000	11712164900	1
P29351	Ptpn6	Tyrosine-protein phosphatase non-receptor type 6	34.9848	34.8041	34.9569	34.8524	34.8791	34.9528	34.9366	34.6552	0.215281	0.874989	-0.043642	0.539224			153	153	166	144	165	160	166	152	141	143	158	134	155	149	155	139	153	153	166	144	165	160	166	152	109199639000	117250580000	114970460000	109322101000	121476555000	121540338000	119673741000	92249096000	1
P29352	Ptpn22	Tyrosine-protein phosphatase non-receptor type 22	26.5185	26.6233	26.7073	26.536	26.7203	26.7116	26.8338	26.7517	1.65284	0.284787	0.15807	-3.05942			3	6	5	2	5	4	6	4	3	6	5	2	5	4	6	4	3	6	5	2	5	4	6	4	123050920	354836000	237077504	188269248	313155072	210590832	325753088	169755488	1
P29387	Gnb4	Guanine nucleotide-binding protein subunit beta-4	26.4039	26.1194	26.3513	26.2732	26.1481	26.1947	26.4851	25.779	0.372926	0.784662	-0.135248	0.858236			4	6	6	5	5	6	6	5	4	6	6	5	5	6	6	5	12	14	13	13	12	15	14	12	322205024	265180960	303166464	287129472	253326000	272327840	335370432	191570720	1
P29391	Ftl1	Ferritin light chain 1	31.2107	30.9711	31.0039	30.8343	30.6284	31.0621	30.3183	30.9742	0.665824	0.619857	-0.259216	1.38324			44	25	29	18	23	37	13	25	29	12	15	6	11	23	6	12	44	25	29	18	23	37	13	25	7234184200	6547133400	5983202300	6343634900	5187555800	6317122600	3537482500	5543139800	1
P29416	Hexa	Beta-hexosaminidase subunit alpha	30.8293	30.7843	30.8013	30.8003	29.746	29.8193	29.8307	29.8755	7.41651	0	-0.985932	34.6755	+	KO_WT	18	21	18	19	12	13	11	13	18	21	18	19	12	13	11	13	18	21	18	19	12	13	11	13	5759082000	5494788100	6137582100	6322736600	2833082110	2258924540	2468278780	2299354110	1
P29452	Casp1	Caspase-1	30.715	30.819	30.5659	30.698	30.8553	30.6893	30.5255	30.7305	0.00255667	0.998634	0.000656605	-0.00766819			17	20	19	14	20	15	15	20	17	20	19	14	20	15	15	20	17	20	19	14	20	15	15	20	3482855680	3581203200	2567510780	2889833730	3357221630	2987075580	2555757060	3118147330	1
P29533	Vcam1	Vascular cell adhesion protein 1	31.2057	31.4711	31.3519	31.5537	31.0437	31.1705	31.3859	31.3056	0.784307	0.557522	-0.169144	1.58384			45	56	54	59	49	46	51	48	45	56	54	59	49	46	51	48	45	56	54	59	49	46	51	48	8795707400	11018516500	12633738200	13575701500	8304920100	8672435200	10557627400	9923670000	1
P29594	Casp2	Caspase-2	28.1493	27.7307	27.2071	27.5287	27.5418	27.5379	27.3252	27.7279	0.227322	0.868997	-0.120752	0.565109			5	3	6	5	6	3	3	6	5	3	6	5	6	3	3	6	5	3	6	5	6	3	3	6	726909380	586286780	350466784	120721872	445907424	582428860	333631584	556753280	1
P29699	Ahsg	Alpha-2-HS-glycoprotein	30.983	31.1826	31.0359	31.2824	30.9785	31.0353	31.1675	31.0858	0.284388	0.836227	-0.0542183	0.683955			22	24	24	30	21	21	28	20	22	24	24	30	21	21	28	20	22	24	24	30	21	21	28	20	4547708400	5939000800	7348487700	9873478700	4978356200	4448822300	5546759200	3529000960	1
P29758	Oat	Ornithine aminotransferase, mitochondrial	33.0492	33.0455	32.9106	32.8596	33.0527	33.0094	32.5506	32.9342	0.262674	0.848933	-0.0794907	0.639428			55	50	49	44	52	48	33	46	55	50	49	44	52	48	33	46	55	50	49	44	52	48	33	46	29463758800	38692934000	20487405600	20888760300	26692272100	22772496400	15345670100	24595046400	1
P29788	Vtn	Vitronectin	29.8857	29.9319	29.7153	29.8824	29.845	30.0229	29.5814	29.9529	0.0102139	0.99542	-0.0032773	0.0303714			20	21	14	19	21	21	18	19	20	21	14	19	21	21	18	19	20	21	14	19	21	21	18	19	3002661120	3037353220	2211975420	2952850690	2436635900	2925489410	1725445380	3687440130	1
P30115	Gsta3	Glutathione S-transferase A3	28.2645	29.0454	28.4889	28.5932	28.8287	28.614	28.1551	29.0637	0.0973273	0.94171	0.0674229	-0.26588			4	7	4	4	3	5	4	5	4	7	4	4	3	5	4	5	4	7	4	4	3	5	4	5	670083070	1297416190	557436220	711624900	532185728	908614270	550718080	1160315390	1
P30285	Cdk4	Cyclin-dependent kinase 4	27.1779	27.0389	27.2406	27.249	27.4053	27.0812	27.2809	27.2887	0.478092	0.715265	0.0874052	-1.05371			13	16	17	15	19	14	14	14	13	16	17	15	19	14	14	14	17	20	21	19	22	16	19	18	572805060	705832060	813933500	820613820	747592640	576559230	780156740	621211140	1
P30355	Alox5ap	Arachidonate 5-lipoxygenase-activating protein	26.7731	26.7836	25.1406	24.1711	25.5469	26.8375	26.6662	26.8472	0.480775	0.714678	0.757384	-1.05857			2	3	2	2	2	2	1	3	2	3	2	2	2	2	1	3	2	3	2	2	2	2	1	3	199371200	200333936	78087912	69771152	87719048	206861440	191235584	208503088	0.9989
P30412	Ppic	Peptidyl-prolyl cis-trans isomerase C	29.9582	30.4032	30.116	29.8052	30.3537	30.1318	29.9718	30.4542	0.414717	0.754443	0.157197	-0.937172			7	6	2	4	5	6	5	7	7	6	2	4	5	6	5	7	7	6	2	4	5	6	5	7	1097921410	1607930880	1185681020	981223100	1401907070	1249320960	1365379840	1417660030	1
P30415	Nktr	NK-tumor recognition protein	27.9065	27.81	27.8397	27.8596	27.9195	27.8386	27.7236	28.0272	0.130053	0.923696	0.0232639	-0.345907			6	8	6	5	5	6	7	4	6	8	6	5	5	6	7	4	6	8	6	5	5	6	7	4	368010240	358272960	341281792	187508544	416444544	1223563140	914197760	1216065540	1
P30416	Fkbp4	Peptidyl-prolyl cis-trans isomerase FKBP4	31.8493	31.9273	31.9946	32.1459	31.8739	31.8943	32.0003	31.3684	0.594673	0.65759	-0.195049	1.2605			54	57	61	69	57	61	59	49	54	57	61	69	57	61	59	49	54	57	61	69	57	61	59	49	12136772600	14647103500	16796305400	20068100100	16884203500	12714772500	15157308400	7889131500	1
P30561	Ahr	Aryl hydrocarbon receptor	27.3831	27.5884	27.1808	26.7386	27.012	26.9631	27.5065	27.0472	0.157262	0.911874	-0.0905461	0.409765			2	3	2	1	5	4	5	2	2	3	2	1	5	4	5	2	2	3	2	1	5	4	5	2	292065728	364937120	237445264	189843488	229236192	146427216	345484672	152502512	1
P30681	Hmgb2	High mobility group protein B2	33.0003	32.728	33.3438	33.2205	32.8383	33.0415	32.8086	32.3668	0.780243	0.55606	-0.309319	1.57701			29	20	45	44	36	27	29	18	7	5	12	15	11	10	10	5	29	20	45	44	36	27	29	18	14534367200	13711249400	67330490000	48570675000	16881161200	17708920800	16985475100	10414834700	1
P30933	Svs5	Seminal vesicle secretory protein 5	27.2991	29.1766	29.0235	29.8416	30.6518	29.7673	33.2899	29.5955	1.01591	0.470199	1.99089	-1.96961			2	9	9	21	37	16	139	15	2	9	9	21	37	16	139	15	2	9	9	21	37	16	139	15	123514496	1185648640	801457600	2777620480	4427686400	2234744320	53119750000	1465763330	1
P30987	Tbxa2r	Thromboxane A2 receptor	24.774	24.6975	25.3781	24.6645	24.4673	24.7542	24.9433	25.2004	0.0575723	0.963578	-0.0372338	0.163032			1	2	1	2	2	3	2	2	1	2	1	2	2	3	2	2	1	2	1	2	2	3	2	2	49132444	82978224	83808480	79558288	41056352	64383648	69908240	56598280	1
P30999	Ctnnd1	Catenin delta-1	30.5767	30.7931	30.6365	30.6815	30.6066	30.5876	30.8822	30.6999	0.0998016	0.940575	0.0221457	-0.272066			44	55	50	46	50	50	59	57	44	55	50	46	50	50	59	57	44	55	50	46	50	50	59	57	7976297000	11544761300	6292177900	6033678800	6291234300	6648124900	10051792900	9804025900	1
P31001	Des	Desmin	33.5391	33.7568	33.5255	33.5239	33.7489	33.8175	33.6203	34.0073	1.12342	0.429941	0.212204	-2.14849			164	206	165	176	200	186	182	220	164	205	165	176	199	186	182	220	191	231	185	196	220	214	206	264	65511891000	85162148000	62488379000	67633914000	76895920000	87866204000	72091410000	92238586000	1
P31230	Aimp1	Aminoacyl tRNA synthase complex-interacting multifunctional protein 1	30.6635	30.7035	30.931	31.0031	30.6975	30.7641	30.7844	30.951	0.0957035	0.943842	-0.0260296	0.261808			12	13	16	16	12	14	19	11	12	13	16	16	12	14	19	11	12	13	16	16	12	14	19	11	2525309180	2755978750	2497132030	4517682700	2590692100	2576635650	2723832830	2026930430	1
P31266	Rbpj	Recombining binding protein suppressor of hairless	26.7708	26.6068	26.702	26.6588	26.6893	26.6499	26.7901	26.7188	0.244416	0.858834	0.0274291	-0.601343			6	6	6	6	7	5	8	5	5	5	5	5	6	4	5	4	6	6	6	6	7	5	8	5	250666608	238894464	223874400	247999152	226261328	305985632	410224576	204099136	1
P31324	Prkar2b	cAMP-dependent protein kinase type II-beta regulatory subunit	28.6831	28.949	28.7151	29.0522	28.5059	28.8148	28.9649	28.8255	0.218209	0.875057	-0.0720563	0.545547			17	26	20	22	18	21	23	20	16	23	18	19	15	19	22	18	17	26	20	22	18	21	23	20	1791996290	2243712260	1856957060	2872149760	1562956800	2126213380	2221132030	1161967620	1
P31428	Dpep1	Dipeptidase 1	26.2717	27.0635	25.9923	26.241	27.1479	27.2471	27.0873	27.5764	1.83838	0.25946	0.872537	-3.39929			6	10	4	4	8	8	9	13	6	10	4	4	8	8	9	13	6	10	4	4	8	8	9	13	432643904	539783870	286106784	143155344	380253248	453017088	349411904	815398590	1
P31725	S100a9	Protein S100-A9	33.411	34.0293	33.6779	34.1863	33.7808	33.381	33.2965	33.1548	0.986654	0.481879	-0.422857	1.92102			14	19	16	20	27	12	10	11	14	19	16	20	27	12	10	11	14	19	16	20	27	12	10	11	17097579500	23366420500	15215859700	23363379200	18293440500	14224988200	11326606300	15281781800	1
P31750	Akt1	RAC-alpha serine/threonine-protein kinase	29.5249	29.6697	29.7422	29.5252	29.5944	29.4835	29.7482	29.4764	0.186896	0.894898	-0.0398617	0.47693			21	27	27	26	27	26	28	21	20	24	24	22	23	23	24	20	21	27	27	26	27	26	28	21	2822949630	3307730180	4139049730	3507603970	3107414270	2758874110	3691882750	2522617860	1
P31809	Ceacam1	Carcinoembryonic antigen-related cell adhesion molecule 1	28.3852	28.7138	28.5145	28.5439	28.2761	28.8064	28.9381	28.709	0.396334	0.765842	0.143039	-0.902675			4	5	4	4	2	5	3	2	2	3	2	2	2	3	3	1	4	5	4	4	2	5	3	2	587250820	892603390	669103100	641959360	562682620	793176450	929706690	700553790	1
P31938	Map2k1	Dual specificity mitogen-activated protein kinase kinase 1	29.8104	29.8004	29.9236	29.8645	29.9869	29.7374	29.9077	29.8018	0.0489818	0.971467	0.00870132	-0.139866			17	19	24	28	29	21	27	20	17	19	24	28	29	21	27	20	25	29	32	37	38	29	36	29	1962025220	2280737540	2851286270	3250363390	3323211010	2206915070	3004156160	2073742980	1
P31996	Cd68	Macrosialin	31.521	31.5123	31.3235	31.4679	30.7875	30.8622	30.8985	30.8026	4.64339	0.00278261	-0.618479	11.7685	+	KO_WT	16	14	13	14	12	13	10	12	16	14	13	14	12	13	10	12	16	14	13	14	12	13	10	12	5257580000	5368926700	4703394800	5118971900	2989414400	3278795010	3054398460	3069796610	1
P32020	Scp2	Sterol carrier protein 2	26.4569	26.7514	25.2799	26.285	26.4527	26.4891	26.3849	26.4435	0.331853	0.810556	0.249238	-0.778708			2	2	1	2	3	3	2	2	2	2	1	2	3	3	2	2	2	2	1	2	3	3	2	2	107746416	135999632	22764932	110898512	120065952	103539712	108878776	97215680	0.9996
P32037	Slc2a3	Solute carrier family 2, facilitated glucose transporter member 3	32.2826	32.5375	32.3192	32.3409	32.1367	32.4231	32.2672	32.4683	0.191644	0.891883	-0.0462685	0.487483			21	19	17	18	17	26	21	24	21	19	17	18	17	26	21	24	21	19	17	18	17	26	21	24	5129541100	7671408600	7198565400	8729012200	5641717200	7370046000	6468734000	5293140000	1
P32067	Ssb	Lupus La protein homolog	31.289	31.1561	31.2704	31.3843	31.1005	31.3178	31.2346	31.1887	0.443502	0.734652	-0.0645556	0.990535			51	49	58	66	58	56	56	46	51	49	58	66	58	56	56	46	51	49	58	66	58	56	56	46	8591490000	10105451500	12519559200	16335340500	10463591400	9905267700	10873102300	7899046400	1
P32233	Drg1	Developmentally-regulated GTP-binding protein 1	30.9792	31.1014	30.9553	31.0322	31.1103	30.9105	30.7913	31.1496	0.108571	0.936546	-0.0265956	0.293806			12	13	15	11	15	11	12	16	12	13	15	11	15	11	12	16	12	13	15	11	15	11	12	16	1798277250	5582086700	3359407100	3498973700	3127692540	2339328770	3801860100	13543665700	1
P32261	Serpinc1	Antithrombin-III	30.4416	30.7804	30.3478	30.6672	30.6124	30.655	30.723	30.935	0.677195	0.615422	0.172093	-1.40267			30	43	30	38	34	28	37	33	27	39	27	34	28	24	32	28	30	43	30	38	34	28	37	33	5763035100	9065521200	6974405600	9249311700	4331260900	5309514200	5976479200	5709634000	1
P32507	Nectin2	Nectin-2	29.3601	29.5547	29.0354	29.222	29.2289	29.4404	29.6581	29.6363	0.636078	0.637573	0.19787	-1.33218			7	8	7	8	12	8	12	15	7	8	7	8	12	8	12	15	7	8	7	8	12	8	12	15	1124374270	1502589310	1234732540	1055759100	906264190	1278273790	1739348990	1689186820	1
P32883	Kras	GTPase KRas	27.9051	27.8648	27.877	28.1417	27.93	27.9406	27.8215	27.8659	0.347943	0.80165	-0.0576458	0.810113			4	3	4	3	3	4	4	4	4	3	4	3	3	4	4	4	8	7	8	6	6	8	8	9	372965344	345565344	370289088	406890080	348507904	376464576	338335104	384810720	1
P32921	Wars1	Tryptophan--tRNA ligase, cytoplasmic	32.7985	32.7971	32.7141	32.8109	32.8438	32.7282	32.816	32.7701	0.101672	0.940311	0.00935555	-0.276727			45	46	42	43	50	43	53	49	45	46	42	43	50	43	53	49	45	46	42	43	50	43	53	49	11120376800	12964491300	12453602300	11043330000	15188996100	12084153300	14300739600	12664823800	1
P33174	Kif4	Chromosome-associated kinesin KIF4	27.0018	26.8061	27.1167	27.8207	26.8024	26.8581	26.7889	27.4558	0.326901	0.810701	-0.21003	0.768974			3	4	6	14	4	2	4	2	3	4	6	14	4	2	4	2	4	4	6	14	4	2	5	3	475960576	252985280	468764224	1271821440	276550848	217354464	451442272	138582896	1
P33215	Nedd1	Protein NEDD1	27.0073	26.7767	26.904	26.8958	26.6586	26.8398	26.8834	26.7405	0.835941	0.531704	-0.11539	1.67028			5	5	5	6	3	4	4	3	5	5	5	6	3	4	4	3	5	5	5	6	3	4	4	3	423193920	224527424	235005856	245855408	177057440	221456480	238513168	202335344	1
P33587	Proc	Vitamin K-dependent protein C	28.2677	28.5821	27.9095	28.1345	28.3255	28.2429	28.2752	28.8502	0.446853	0.732666	0.200018	-0.996699			7	9	8	4	8	10	10	8	7	9	8	4	8	10	10	8	7	9	8	4	8	10	10	8	495141376	966719740	588247810	530847520	764475840	721869630	1030741120	721111940	1
P33609	Pola1	DNA polymerase alpha catalytic subunit	26.5074	26.3325	26.5432	27.0206	26.4095	26.3695	26.411	26.4448	0.616171	0.647337	-0.192165	1.29782			7	8	12	14	10	8	9	10	7	8	12	14	10	8	9	10	7	8	12	14	10	8	9	10	306103872	270864352	588665340	571482940	352476928	263461168	331591040	378246016	1
P33610	Prim2	DNA primase large subunit	25.8991	24.9994	25.7069	25.9964	25.8301	25.3317	25.777	25.4852	0.0618859	0.961497	-0.0444336	0.174529			2	1	3	5	3	2	3	4	2	1	3	5	3	2	3	4	2	1	3	5	3	2	3	4	64847364	41818760	152506928	174727680	155054784	69392320	65515780	75053136	1
P33611	Pola2	DNA polymerase alpha subunit B	28.8258	28.5613	28.737	28.9664	28.5285	28.6825	28.7371	28.6857	0.553695	0.673936	-0.114181	1.18875			12	8	8	14	13	9	7	9	12	8	8	14	13	9	7	9	12	8	8	14	13	9	7	9	1149239040	812787460	653571390	999694020	775276030	886422780	1046788670	945392900	1
P34022	Ranbp1	Ran-specific GTPase-activating protein	33.9934	33.9845	33.9243	33.982	33.9117	34.0357	34.0436	34.0304	0.436778	0.740594	0.034297	-0.978137			54	52	55	57	51	52	54	46	54	52	55	57	51	52	54	46	54	52	55	57	51	52	54	46	22403848200	25406363600	29285718000	29917577200	27028111400	26036371500	26472042500	25441046500	1
P34152	Ptk2	Focal adhesion kinase 1	28.9207	28.9623	28.8833	28.8705	28.926	28.8942	28.9458	28.9137	0.178777	0.899963	0.0106969	-0.458758			17	19	24	19	24	17	23	15	17	19	24	19	24	17	23	15	19	22	26	22	26	19	26	18	1863422720	2246396160	2726064130	1426788350	1551188740	1600635010	2424580100	1777452290	1
P34884	Mif	Macrophage migration inhibitory factor	31.8539	32.7431	31.6246	31.8052	31.979	31.9949	31.2161	32.2872	0.155248	0.912827	-0.137444	0.405113			6	10	7	7	10	10	5	10	6	10	7	7	10	10	5	10	6	10	7	7	10	10	5	10	7375449600	14209070100	2871628290	2768753150	4445405200	4559663100	1744528260	11776896000	1
P34902	Il2rg	Cytokine receptor common subunit gamma	24.7015	26.8781	26.3684	26.8753	26.9127	26.6605	26.8791	26.9656	0.5873	0.660319	0.648655	-1.24766			2	4	4	4	3	4	2	2	2	4	4	4	3	4	2	2	2	4	4	4	3	4	2	2	74057072	248153216	144426592	253263952	212511712	176730496	214358016	226252064	1
P34914	Ephx2	Bifunctional epoxide hydrolase 2	28.3679	28.6245	28.1424	28.1995	28.5607	28.5235	28.4919	28.9189	1.0195	0.468603	0.290163	-1.97556			12	18	12	12	16	15	14	22	12	18	12	12	16	15	14	22	12	18	12	12	16	15	14	22	858681470	1143541500	664019070	575771710	1266050820	1012550020	1204344450	2218944000	1
P35123	Usp4	Ubiquitin carboxyl-terminal hydrolase 4	29.6743	29.5698	29.5495	29.5597	29.3512	29.5199	29.6682	29.4993	0.508101	0.701328	-0.0786595	1.10777			21	25	25	26	24	23	21	23	21	25	25	26	24	23	21	23	21	25	25	26	24	23	21	23	3187865090	3273585410	2492312580	2906737410	1972981630	2566234620	3314144000	3817448700	1
P35235	Ptpn11	Tyrosine-protein phosphatase non-receptor type 11	31.9265	31.8442	31.9012	31.848	31.8836	31.8488	31.9661	31.808	0.0290582	0.986188	-0.00332022	0.0846672			44	41	43	39	37	41	40	43	44	41	43	39	37	41	40	43	44	41	43	39	37	41	40	43	11295082500	14425877500	10670391300	10024144900	9171630100	10677097500	11790879700	8432687600	1
P35278	Rab5c	Ras-related protein Rab-5C	33.1997	33.3928	32.7947	32.7297	33.0125	33.0704	32.4805	33.0586	0.233654	0.864341	-0.123724	0.578598			30	32	26	27	29	30	23	30	17	16	14	13	14	16	11	16	30	32	26	27	29	30	23	30	17649061900	31991722000	14191019000	14874424300	14736361500	15003738100	8448664100	9470560300	1
P35279	Rab6a	Ras-related protein Rab-6A	28.7651	28.4773	28.5847	28.3664	28.2112	28.5978	27.9194	28.4174	0.766443	0.568411	-0.261924	1.55382			8	8	6	3	7	10	3	4	5	3	3	1	4	5	2	2	8	8	6	3	7	10	3	4	753869760	751427900	927756670	619974020	575978430	798966020	387137408	575538940	1
P35282	Rab21	Ras-related protein Rab-21	29.7825	29.6822	29.831	29.4411	29.4685	29.4966	29.6929	29.6935	0.399096	0.765025	-0.0963173	0.90788			15	19	17	14	14	16	14	14	13	18	15	13	13	14	14	12	15	19	17	14	14	16	14	14	3020629250	2596006400	2894526210	2167002620	2147518720	2264811520	2942238980	2690012160	1
P35283	Rab12	Ras-related protein Rab-12	26.2132	25.0045	24.6657	24.8825	26.1615	26.3303	26.1892	26.3296	1.63451	0.29297	1.06117	-3.02658			3	4	3	2	2	3	2	6	3	4	3	2	2	3	2	6	3	4	3	2	2	3	2	6	53832632	46405964	32863380	35943976	259087024	58604872	54143124	308601824	1
P35285	Rab22a	Ras-related protein Rab-22A	27.3928	27.4664	27.0948	26.6376	27.1366	26.9386	27.1594	27.2821	0.0320768	0.984417	-0.0187354	0.0931694			3	3	1	3	1	1	1	3	3	3	1	3	1	1	1	3	3	3	1	3	1	1	1	3	374403552	370949888	201707040	218064640	272550720	259399968	286591040	354434080	1
P35293	Rab18	Ras-related protein Rab-18	31.835	32.2002	31.7015	31.7884	32.0623	31.9118	31.6204	31.9361	0.00318512	0.998022	0.00137663	-0.00954622			14	13	11	13	12	12	12	15	14	13	11	13	12	12	12	15	16	14	13	14	13	14	12	17	5543755800	7438195200	5772062200	5778357800	6791645700	6544750600	5079768600	6057581600	1
P35329	Cd22	B-cell receptor CD22	33.2372	33.16	33.2389	33.0881	33.138	33.2169	33.2076	33.1161	0.0947947	0.943408	-0.0113945	0.259524			57	62	67	62	68	58	60	60	57	62	67	62	68	58	60	60	57	62	67	62	68	58	60	60	26860546000	31762612200	18877800400	18339340300	23605723100	18964887600	16440236000	25593593900	1
P35330	Icam2	Intercellular adhesion molecule 2	27.9711	27.8141	27.9345	27.8741	28.1329	27.9489	27.9275	28.0838	1.06179	0.449564	0.124816	-2.04586			9	9	9	9	8	7	10	9	9	9	9	9	8	7	10	9	9	9	9	9	8	7	10	9	549554820	510793280	543995390	449519904	629114940	552767360	575816830	620351100	1
P35441	Thbs1	Thrombospondin-1	32.7174	32.7651	32.627	32.709	32.3119	32.6392	32.5261	32.7807	0.652203	0.628035	-0.140136	1.3599			228	238	217	221	201	218	218	229	227	237	216	219	200	217	217	228	228	238	217	221	201	218	218	229	54186815000	58860048000	47368561000	49932816000	39785439000	53559333000	48929673000	61709382000	1
P35456	Plaur	Urokinase plasminogen activator surface receptor	26.2977	26.4458	25.9651	24.303	26.2482	26.5495	26.13	26.4975	0.558909	0.672301	0.603365	-1.19793			2	2	1	1	2	2	1	2	2	2	1	1	2	2	1	2	2	2	1	1	2	2	1	2	109958720	126949336	29315928	31102552	106116680	129711120	94681200	132059672	0.9996
P35459	Ly6d	Lymphocyte antigen 6D	28.6402	28.7182	28.7204	28.9864	28.4574	28.6963	28.7399	28.5313	0.784666	0.557571	-0.160079	1.58444			10	10	12	13	12	11	12	10	10	10	12	13	12	11	12	10	10	10	12	13	12	11	12	10	972614400	1021571140	936672190	1044634690	903929150	985657220	878021310	763618240	1
P35486	Pdha1	Pyruvate dehydrogenase E1 component subunit alpha, somatic form, mitochondrial	32.6848	32.7843	32.6572	32.6656	32.7167	32.6752	32.8446	32.5959	0.0602119	0.963279	0.0101461	-0.170078			74	67	68	70	69	73	71	65	74	67	68	70	69	73	71	65	74	67	68	70	69	73	71	65	18446467100	24289556500	25211660300	23417069600	22430787600	19146043400	22237675500	15800310800	1
P35505	Fah	Fumarylacetoacetase	28.4964	28.7828	28.537	28.4333	28.6387	28.7448	28.369	28.7843	0.241108	0.859722	0.0718436	-0.594376			7	9	8	9	11	11	9	9	7	9	8	9	11	11	9	9	7	9	8	9	11	11	9	9	423326272	641080900	1069031040	971048830	1157220100	751170560	878679490	486700928	1
P35527	KRT9	Keratin, type I cytoskeletal 9	29.6335	29.7756	29.7395	30.896	29.4972	29.8792	29.6618	30.038	0.321273	0.815565	-0.242122	0.75787			42	44	45	70	38	49	43	48	42	44	45	70	38	49	43	48	42	44	45	70	38	49	43	48	4148790020	4909413900	4618799600	17300484100	3715845630	5418211800	5129065500	5474925100	1
P35550	Fbl	rRNA 2'-O-methyltransferase fibrillarin	36.0905	36.0196	36.1365	36.0634	35.8991	35.9784	36.0486	35.8048	1.33259	0.381881	-0.144773	2.50052			118	115	102	100	96	102	100	98	108	104	91	91	87	94	89	87	118	115	102	100	96	102	100	98	97160405000	108877259000	119718707000	127012921000	99721708000	95018828000	100168761000	57916084000	1
P35564	Canx	Calnexin	31.0515	30.8889	30.9126	30.9026	30.8546	30.9615	30.752	30.9032	0.570923	0.667938	-0.0710855	1.21902			33	28	32	31	25	30	31	30	33	28	32	31	25	30	31	30	35	30	32	31	26	32	33	32	7623173100	6342519300	6085386200	6004986400	4958748700	6989401600	6160024100	5618010100	1
P35585	Ap1m1	AP-1 complex subunit mu-1	32.5025	32.4701	32.218	32.2631	32.2975	32.4602	32.4313	32.5387	0.333312	0.809891	0.0685101	-0.781571			28	27	27	20	30	24	26	26	24	25	25	18	28	21	24	23	28	27	27	20	30	24	26	26	8399891500	10443585500	7307638800	6767462900	9651297300	8773255200	9840666600	9543137300	1
P35601	Rfc1	Replication factor C subunit 1	27.8392	27.6466	27.8127	27.9169	27.6288	27.796	27.6623	27.7797	0.580085	0.666702	-0.087163	1.23506			21	20	19	20	17	17	19	17	21	20	19	20	17	17	19	17	21	20	19	20	17	17	19	17	1380120190	1111072900	1176973060	1394920960	978238530	1134124930	1356627970	1064383100	1
P35700	Prdx1	Peroxiredoxin-1	34.3507	33.9943	34.0575	33.8173	34.0059	34.255	33.9166	34.0197	0.0144586	0.993665	-0.00566483	0.0427919			60	58	49	44	61	50	47	50	17	11	14	14	13	15	9	16	60	58	49	44	61	50	47	50	38485103000	38149419000	36072149000	33203154900	38124446000	36914975000	31447918600	34419405000	1
P35737	H2-DMb1	Class II histocompatibility antigen, M beta 1 chain	27.8271	27.9785	28.026	27.5933	28.0072	27.9562	27.8599	28.1008	0.525591	0.688866	0.124797	-1.13898			4	9	11	6	5	8	6	8	4	9	11	6	5	8	6	8	4	9	11	6	5	8	6	8	460874784	510083648	527015040	409690144	391811328	420997472	428537568	534322752	1
P35762	Cd81	CD81 antigen	27.377	27.6506	27.954	25.6224	25.5832	27.3944	25.2065	25.1256	0.898534	0.50446	-1.32357	1.77459			2	1	2	0	2	0	0	2	2	1	2	0	2	0	0	2	2	1	2	0	2	0	0	2	224570000	232878784	268974816	141865920	120255392	190629440	0	0	0.9996
P35821	Ptpn1	Tyrosine-protein phosphatase non-receptor type 1	30.6137	30.4537	30.6915	30.5755	30.4797	30.5012	30.6648	30.3257	0.484046	0.713045	-0.0907679	1.06449			46	46	55	50	46	46	48	37	46	46	55	50	46	46	48	37	46	46	55	50	46	46	48	37	8264805900	7293925400	12940296200	10179555300	6718454300	7748963800	9375156200	5814536200	1
P35822	Ptprk	Receptor-type tyrosine-protein phosphatase kappa	26.9935	27.6336	24.9456	25.3938	25.6188	26.73	27.3142	26.6419	0.178674	0.899852	0.334614	-0.458527			2	3	2	1	1	2	2	2	2	3	2	1	1	2	2	2	3	4	3	2	2	3	3	3	231428128	373921376	73405904	64883240	104118200	251325248	284415744	177455616	1
P35831	Ptpn12	Tyrosine-protein phosphatase non-receptor type 12	31.156	31.2518	31.0199	31.1863	31.0607	31.1856	31.2331	31.0673	0.094539	0.943089	-0.0168576	0.258881			17	20	16	18	19	20	17	20	17	20	16	18	19	20	17	20	19	21	18	19	21	21	19	22	4103721220	4002578690	4440839700	4525706800	3607015170	3958787840	3914497020	3341182720	1
P35908	KRT2	Keratin, type II cytoskeletal 2 epidermal	32.0926	32.2624	32.3332	31.9477	32.0454	32.2981	32.1336	32.3478	0.163107	0.910055	0.0472698	-0.423199			26	34	36	28	33	33	28	39	15	20	23	15	19	21	16	27	28	37	40	30	34	37	29	44	4837476400	6812909100	10984486900	14558545900	9107845100	6532393500	7780181000	4696917500	1
P35917	Flt4	Vascular endothelial growth factor receptor 3	27.7635	27.6377	27.5963	27.5392	27.7113	27.5748	27.4716	27.6837	0.122573	0.928559	-0.0238128	0.327942			4	3	3	4	1	3	3	3	4	3	3	3	1	3	3	2	5	4	3	5	2	4	3	4	595104190	401999776	359085184	411057664	405125632	365968640	258663968	409860512	1
P35918	Kdr	Vascular endothelial growth factor receptor 2	28.3531	28.3968	28.0504	29.1367	28.6892	28.3435	28.3932	28.3193	0.0696132	0.9598	-0.0479727	0.194909			5	5	3	2	3	4	3	5	4	4	3	1	2	3	3	3	5	5	3	3	3	4	3	6	505883040	593910210	427919392	814997950	525939552	483640576	747612350	484823744	1
P35922	Fmr1	Synaptic functional regulator FMR1	28.8368	28.8216	28.7067	28.9545	28.8053	28.8984	28.9158	28.7883	0.138956	0.91815	0.0220437	-0.36705			23	20	22	28	23	22	24	23	23	20	22	28	23	22	24	23	24	21	22	30	25	24	25	23	2093031810	2226812420	2263640060	2275227390	2565007100	2299137020	3286104060	2225518850	1
P35979	Rpl12	60S ribosomal protein L12	30.5691	30.4765	30.5104	30.6088	30.3819	30.4953	30.3605	30.3709	1.7453	0.269377	-0.139062	3.22708			37	30	31	34	30	33	29	30	37	30	31	34	30	33	29	30	37	30	31	34	30	33	29	30	4637434400	4478449200	5366176300	5326609900	3970103040	5018757100	4703770100	4098825470	1
P35980	Rpl18	60S ribosomal protein L18	33.5002	33.4332	33.5939	33.6858	33.6148	33.55	33.5652	33.1577	0.283681	0.83704	-0.0813398	0.682516			78	86	70	87	87	83	76	62	78	86	70	87	87	83	76	62	78	86	70	87	87	83	76	62	23897389100	25843746800	30923520000	32720676900	28629817300	29032620000	30434205700	14457941000	1
P35991	Btk	Tyrosine-protein kinase BTK	30.9763	30.9528	30.9783	31.0523	31.0481	30.9127	31.1715	30.6616	0.141072	0.916542	-0.0414348	0.372039			35	31	35	41	28	32	39	30	35	31	35	41	28	32	39	30	35	31	35	41	28	32	39	30	5837998600	8230503400	9975276500	7058107900	5839333400	5311356900	6256529400	3799863810	1
P36371	Tap2	Antigen peptide transporter 2	32.8234	32.8576	32.7478	32.6764	32.7559	32.8173	32.7881	32.8603	0.258778	0.851328	0.0291195	-0.631352			50	50	71	61	57	52	55	54	50	50	71	61	57	52	55	54	50	50	71	61	57	52	55	54	11826497500	13596612600	30776238100	28692217900	19086432300	12405490700	13951789100	12459320300	1
P36423	Tbxas1	Thromboxane-A synthase	29.6449	29.8162	29.6379	29.4996	29.6437	29.5954	29.384	29.8811	0.0697878	0.959694	-0.0236139	0.195367			15	19	15	14	15	16	15	18	15	19	15	14	15	16	15	18	15	19	15	14	15	16	15	18	1707973250	2526379520	1717645310	1698375680	1959689220	1794626050	1691235580	1813131010	1
P36536	Sar1a	GTP-binding protein SAR1a	26.3829	26.328	26.6492	25.4206	26.5968	26.4775	26.3915	26.8742	0.649909	0.628851	0.389801	-1.35596			3	3	3	4	3	3	3	3	1	1	1	2	1	1	1	1	3	3	3	4	3	3	3	3	136606176	137349664	164635376	78296376	160796032	148505616	146262576	208799328	1
P36552	Cpox	Oxygen-dependent coproporphyrinogen-III oxidase, mitochondrial	32.6731	32.2755	32.7495	33.5012	32.0059	32.212	32.3915	32.1174	1.21496	0.399252	-0.618125	2.30169			45	33	44	63	29	32	37	27	45	33	44	63	29	32	37	27	45	33	44	63	29	32	37	27	8432213500	6941716000	10173753300	19955828700	5097733600	6150324700	6257398300	5972643300	1
P36916	Gnl1	Guanine nucleotide-binding protein-like 1	29.6775	29.7704	29.691	29.6175	29.5242	29.6638	29.6179	29.6179	0.99419	0.481389	-0.0831175	1.93353			17	15	15	15	15	16	16	16	17	15	15	15	15	16	16	16	17	15	15	15	15	16	16	16	1951694080	2216548350	2149470720	2453125890	1581515260	1937013630	2156355070	1646016510	1
P36993	Ppm1b	Protein phosphatase 1B	29.9498	30.0152	29.9204	29.8412	29.8539	30.0233	29.9831	30.1526	0.450495	0.730713	0.0715661	-1.00339			41	44	39	37	48	46	47	46	30	33	29	26	37	33	35	34	41	44	39	37	48	46	47	46	4284187650	4146077700	4154852350	3878587650	3594820860	4131319300	4361724900	4176116480	1
P37040	Por	NADPH--cytochrome P450 reductase	31.7458	31.9239	31.7624	31.8275	31.5025	31.5494	31.6526	31.4026	2.33053	0.187055	-0.28809	4.37931			35	32	31	36	33	30	34	32	35	32	31	36	33	30	34	32	35	32	31	36	33	30	34	32	8046713900	12303117300	8721611800	8086430200	6590796800	5822313500	7087638500	4937873400	1
P37804	Tagln	Transgelin	30.0476	30.1715	29.9112	30.0248	29.819	30.0253	29.0764	29.824	0.815202	0.5413	-0.352586	1.63561			16	18	17	19	15	20	10	16	16	18	17	19	15	20	10	16	16	18	17	19	15	20	10	16	1816788610	2213095680	1911339780	2638567680	2320439810	3923105790	1613656320	3537565700	1
P37913	Lig1	DNA ligase 1	30.9856	30.6516	30.8839	31.4916	30.4355	30.6738	30.6479	30.5019	1.24607	0.395028	-0.438394	2.35403			24	28	30	38	24	23	26	19	24	28	30	38	24	23	26	19	24	28	30	38	24	23	26	19	5434926100	5740855300	4977870800	8352869400	3329681410	3712993540	5390282800	3256629500	1
P38060	Hmgcl	Hydroxymethylglutaryl-CoA lyase, mitochondrial	29.0907	29.5503	28.7804	28.8628	29.0332	29.2126	28.3148	29.634	0.0235483	0.98926	-0.022418	0.069013			9	10	6	8	9	9	5	9	9	10	6	8	9	8	5	9	9	10	6	8	9	9	5	9	1751176060	2792411650	1338033920	1468230660	1406333440	1982079740	965983420	2832385540	1
P38532	Hsf1	Heat shock factor protein 1	26.6729	26.6992	26.718	26.6956	26.3816	26.6973	26.6066	26.2995	1.1153	0.43223	-0.20015	2.13496			4	4	6	6	4	4	5	4	4	4	6	6	4	4	5	4	4	4	6	6	4	4	5	4	208173504	194002768	341640192	479106912	199248064	218259744	282732224	139992976	1
P38647	Hspa9	Stress-70 protein, mitochondrial	32.1881	32.1619	32.2143	32.2236	32.1335	32.0846	32.2018	32.1608	0.934096	0.497399	-0.0518169	1.83372			122	110	113	113	108	121	110	107	121	109	112	112	108	121	109	106	122	110	113	113	108	121	110	107	28080263200	42625139000	28144820200	29905743900	24005650400	22132082700	25432033300	25816244200	1
P39038	Cdh4	Cadherin-4	28.0979	28.0997	28.2272	27.9664	28.2045	28.3385	28.3486	27.5257	0.0108115	0.994377	0.00651407	-0.032127			4	2	4	1	2	3	5	3	4	2	4	1	2	3	5	3	4	2	4	1	2	3	5	3	229265376	523301184	353817280	305108384	357179936	635308220	605519680	143722144	1
P39039	Mbl1	Mannose-binding protein A	26.7568	26.685	26.6517	26.8739	26.9006	26.8279	26.8349	26.7939	0.916914	0.504378	0.0974908	-1.80516			4	4	4	6	5	4	5	4	4	4	4	6	5	4	5	4	4	4	4	6	5	4	5	4	203324384	244396288	242628544	350592576	320268288	216119232	266515136	208663920	1
P39053	Dnm1	Dynamin-1	27.5114	27.6822	27.5835	27.4346	27.7593	27.723	27.6554	27.7387	1.56252	0.306919	0.166169	-2.89865			8	10	14	9	12	10	12	9	6	8	12	7	10	8	9	7	21	23	27	21	26	25	24	25	477066048	718452420	993285250	586303100	662477310	574196860	514605984	354536000	1
P39054	Dnm2	Dynamin-2	30.9048	30.9412	30.869	30.8007	30.9686	30.8939	30.8573	30.9461	0.427015	0.745039	0.0375648	-0.960064			79	76	79	81	84	78	78	74	60	60	61	65	66	58	62	56	79	76	79	81	84	78	78	74	10390491100	11511981100	20735109100	16872931300	14868040700	11216404500	13475619800	10744510500	1
P39061	Col18a1	Collagen alpha-1(XVIII) chain	29.0715	29.2777	29.0981	29.4534	29.2621	29.224	29.2118	29.3075	0.105595	0.937295	0.026176	-0.286459			21	24	21	24	22	25	25	29	21	23	21	24	22	25	25	29	21	24	21	24	22	25	25	29	3477702400	3428675330	2902453250	3921337090	3267551490	3617548540	3251523330	2637774850	1
P39098	Man1a2	Mannosyl-oligosaccharide 1,2-alpha-mannosidase IB	27.9726	28.0232	28.0201	27.9671	27.7637	27.9156	27.8801	27.7172	1.93407	0.246654	-0.176581	3.58027			8	8	9	8	9	10	7	10	8	8	9	8	9	10	7	10	8	8	9	8	9	10	7	10	667763460	755194560	891821890	1103377020	595996930	685579650	634851200	663587260	1
P39428	Traf1	TNF receptor-associated factor 1	26.323	26.7806	26.8479	26.3272	26.5304	26.3394	26.5424	24.8367	0.541258	0.68082	-0.507475	1.16678			1	5	2	2	4	1	3	1	1	5	2	2	4	1	3	1	1	5	2	2	4	1	3	1	149428176	278911808	175889888	232496800	172078528	154400720	162706368	83907672	1
P39429	Traf2	TNF receptor-associated factor 2	26.7164	26.606	26.6531	26.7956	26.6222	26.6286	26.6753	26.541	0.752516	0.571752	-0.075983	1.53037			4	5	6	6	5	6	7	3	4	5	6	6	5	6	7	3	4	5	6	6	5	6	7	3	261519792	214597136	253860976	307180096	268745440	272585344	270053152	156636064	1
P39447	Tjp1	Tight junction protein ZO-1	30.8312	30.9999	30.7435	31.0313	30.9169	31.0229	31.0942	31.196	0.869695	0.515658	0.155979	-1.72658			37	38	42	43	43	39	47	43	37	38	42	43	43	39	47	43	37	38	42	43	43	39	47	43	4176903420	6071271400	4920890900	6152634900	4957989400	5232599600	6105200600	5867660800	1
P39654	Alox15	Polyunsaturated fatty acid lipoxygenase ALOX15	26.8586	28.1626	26.8181	26.4778	27.2694	26.6597	26.7337	26.9564	0.170983	0.903115	-0.174482	0.441153			8	19	10	8	9	7	5	8	8	19	10	8	9	7	5	8	8	19	10	8	9	7	5	8	344883872	1151127170	487640896	388353632	564263420	324717696	382206368	356037248	1
P39655	Alox12	Polyunsaturated fatty acid lipoxygenase ALOX12	31.5323	31.6402	31.5648	31.5235	31.3322	31.5539	31.418	31.734	0.247474	0.857896	-0.055644	0.607764			39	39	38	44	38	36	36	43	39	39	38	44	38	36	36	43	39	39	38	44	38	36	36	43	10096654300	10515172400	11928013800	13289094100	8211233300	10139927600	9697589200	11224627200	1
P39688	Fyn	Tyrosine-protein kinase Fyn	27.9846	27.7619	27.6103	27.635	27.7231	27.8056	27.6958	27.9207	0.147004	0.913715	0.0383549	-0.385952			7	7	7	8	8	8	10	8	3	3	5	6	4	4	6	4	19	20	15	18	21	18	23	20	719628290	698514240	649418110	575790270	585727740	637208450	656929920	821197180	1
P39749	Fen1	Flap endonuclease 1	29.413	29.506	29.3425	29.3077	29.5261	29.4207	29.5322	29.2537	0.20689	0.882902	0.0408587	-0.521003			18	16	23	23	21	17	21	18	18	16	23	23	21	17	21	18	18	16	23	23	21	17	21	18	2677301500	3017798140	3346069250	3348119550	2954095870	2876318210	3382354430	2407305730	1
P39876	Timp3	Metalloproteinase inhibitor 3	30.5469	30.7232	30.4306	30.3945	30.1642	30.4761	30.5121	30.3822	0.619022	0.645121	-0.140155	1.30275			17	16	13	14	14	16	13	12	17	16	13	14	14	16	13	12	17	16	13	14	14	16	13	12	4276502780	5163684400	3186064900	3517221890	3225291010	3132796670	4980127200	2541502460	1
P40124	Cap1	Adenylyl cyclase-associated protein 1	30.8863	30.4846	30.7698	30.4828	30.4332	30.6704	30.4757	30.5386	0.505941	0.702253	-0.126439	1.1039			25	25	37	26	23	29	25	26	25	25	37	26	23	29	25	26	25	25	37	26	23	29	25	26	4674524700	3750663940	3735772930	5326172200	4315009500	3439108350	5341738500	3528845570	1
P40142	Tkt	Transketolase	36.1539	36.0761	36.1053	35.9284	35.9525	35.9789	35.9584	35.8799	1.22852	0.396844	-0.123539	2.32448			241	258	265	253	245	234	242	221	224	241	247	233	228	216	226	208	241	258	265	253	245	234	242	221	224587891000	236323308000	216659263000	208414736000	210096587000	212819624000	194571583000	220854125000	1
P40201	Chd1	Chromodomain-helicase-DNA-binding protein 1	29.7897	29.8496	29.7248	29.8242	29.8877	29.8433	29.7055	29.7901	0.0718077	0.958121	0.00954914	-0.200648			15	14	13	19	12	11	12	13	15	14	13	19	12	11	12	13	16	16	16	21	15	12	13	14	1571328260	1780594430	1596903810	1650818560	1724473340	1436790780	1640115330	1340510210	1
P40336	Vps26a	Vacuolar protein sorting-associated protein 26A	29.2082	29.3566	29.3903	29.2695	29.1814	29.1978	29.0726	29.244	1.27401	0.392	-0.132203	2.40118			9	7	7	7	7	7	8	8	9	7	7	7	7	7	8	8	9	7	7	7	7	7	8	8	920009150	1021975620	1033906240	950926590	919000830	901204930	860605120	1009729860	1
P40338	Vhl	von Hippel-Lindau disease tumor suppressor	24.2255	24.792	25.8219	25.3289	26.4721	25.8929	26.0128	26.2934	1.65126	0.284187	1.12571	-3.05659			0	0	0	0	1	0	2	2	0	0	0	0	1	0	2	2	0	0	0	0	1	0	2	2	0	62707248	51698784	0	124569576	80567848	93195512	130002024	0.9976
P40630	Tfam	Transcription factor A, mitochondrial	30.6897	31.0998	31.0813	31.1097	31.1847	30.9049	31.3361	30.9957	0.335114	0.808429	0.110227	-0.785101			20	24	25	24	35	20	29	23	20	24	25	24	35	20	29	23	20	24	25	24	35	20	29	23	4079248900	5758990300	6938388500	6265429500	6359423500	4681698300	6783416800	4910393900	1
P40694	Ighmbp2	DNA-binding protein SMUBP-2	27.9328	27.9513	27.957	28.0937	27.8752	27.9272	27.9162	27.9278	0.941501	0.495023	-0.0721006	1.84602			11	13	11	9	11	10	14	12	11	13	11	9	11	10	14	12	11	13	11	9	11	10	14	12	1046947010	1113811070	1103485950	1054521730	1011391680	994519940	1024101630	1006334400	1
P41105	Rpl28	60S ribosomal protein L28	31.8725	31.6525	31.9568	32.0139	31.7853	31.7815	31.8683	31.4395	0.590658	0.659248	-0.155292	1.25351			62	62	63	66	70	59	56	45	62	62	63	66	70	59	56	45	62	62	63	66	70	59	56	45	14928431100	14644630500	16510821400	19378513900	14633113600	15070351400	16355158000	12674952200	1
P41183	Bcl6	B-cell lymphoma 6 protein homolog	24.2999	24.1686	24.4403	24.5656	24.2947	24.4609	24.3192	24.5109	0.101282	0.940268	0.0278287	-0.275756			2	2	2	2	1	1	1	2	1	1	1	1	0	0	0	1	2	2	2	2	1	1	1	2	26835796	24713468	30303840	64700224	26905212	30076848	73047200	31055850	1
P41216	Acsl1	Long-chain-fatty-acid--CoA ligase 1	29.4723	30.4253	29.3901	29.7546	29.3528	29.5814	29.2712	30.5313	0.0734219	0.957939	-0.0764384	0.204855			14	21	12	15	11	14	10	21	14	21	12	15	11	14	10	21	14	21	12	15	11	14	10	21	1477067010	2818858500	1344429820	1719695490	1335016830	1450473860	1232733310	2956377860	1
P41230	Kdm5c	Lysine-specific demethylase 5C	28.7477	28.8769	28.569	28.6582	28.3152	28.6886	29.0459	28.4403	0.206357	0.882821	-0.0904226	0.51984			2	2	5	6	4	4	3	3	2	2	5	6	4	4	3	3	3	3	5	6	6	5	4	3	707036800	764290690	576564930	652607040	428698784	642443200	875162110	559495940	1
P41233	Abca1	Phospholipid-transporting ATPase ABCA1	27.9897	28.4459	28.441	28.7884	28.7304	28.3773	28.9818	28.1594	0.241297	0.859902	0.145965	-0.594775			3	6	4	5	4	5	6	3	3	6	4	5	4	5	6	3	3	6	4	5	4	5	6	3	276415200	1216094460	951318720	917277700	930060670	851523460	1514515710	659054270	1
P41241	Csk	Tyrosine-protein kinase CSK	32.7666	32.7062	32.7463	32.5503	32.6716	32.6874	32.5235	32.7532	0.190633	0.892896	-0.0334349	0.485242			54	46	50	51	48	48	40	45	54	46	50	51	48	48	40	45	54	46	50	51	48	48	40	45	17548920800	17555583000	21453865000	22853666800	16796068900	16376393700	15552972800	15455650800	1
P41242	Matk	Megakaryocyte-associated tyrosine-protein kinase	26.6054	26.6143	26.8622	26.1813	27.0037	26.5846	25.139	27.1444	0.0730449	0.957995	-0.097847	0.203873			2	3	4	2	3	2	1	3	2	3	4	2	3	2	1	3	2	3	4	2	3	2	1	3	114662592	238787104	315671264	216992656	247479440	99090528	157990944	195328128	1
P41245	Mmp9	Matrix metalloproteinase-9	33.009	33.302	32.7189	33.1879	32.8749	32.7133	32.279	33.1422	0.656212	0.625324	-0.30212	1.36678			37	49	30	44	41	28	29	41	37	49	30	44	41	28	29	41	37	49	30	44	41	28	29	41	23702319100	28842471400	7468719600	10518346800	22649677800	18922373100	4842547200	21218207700	1
P41272	Cd27	CD27 antigen	26.13	26.4279	26.2107	25.3809	25.7484	26.0792	26.1236	26.5934	0.12958	0.924097	0.0987711	-0.344775			3	3	4	5	3	3	4	5	3	3	4	5	3	3	4	5	3	3	4	5	3	3	4	5	130689952	192590112	131598552	71234192	51087436	125558000	141294944	163823136	1
P41317	Mbl2	Mannose-binding protein C	27.2427	27.4885	27.2877	27.7114	27.6259	27.7632	27.6714	27.6838	1.20488	0.404041	0.253473	-2.28477			5	6	5	7	7	9	7	8	5	6	5	7	7	9	7	8	5	6	5	7	7	9	7	8	332197536	417380224	186836208	505286272	470470304	487403264	487051264	469847456	1
P41778	Pbx1	Pre-B-cell leukemia transcription factor 1	26.3366	29.4682	29.1918	29.66	28.7915	29.1745	29.3991	29.0094	0.216616	0.875055	0.429497	-0.542111			2	1	2	4	3	3	3	4	0	0	1	1	0	0	1	2	3	2	3	4	4	4	5	6	306806816	1144326910	736410690	1057106370	652192130	848528960	992134910	481125088	1
P41971	Elk3	ETS domain-containing protein Elk-3	25.9075	28.6258	28.3311	25.6355	28.0069	27.1328	27.9922	26.4855	0.120085	0.929151	0.279331	-0.321926			0	1	2	1	3	1	1	1	0	1	2	1	3	1	1	1	0	1	2	1	3	1	1	1	20923346	669780610	417214816	173056320	95294656	259947968	348361056	247513600	1
P42125	Eci1	Enoyl-CoA delta isomerase 1, mitochondrial	29.0929	29.3542	28.5721	28.7419	29.04	29.1132	28.7087	29.4264	0.232109	0.865795	0.131799	-0.575314			8	10	8	8	11	10	7	14	8	10	8	8	11	10	7	14	8	10	8	8	11	10	7	14	1195322110	1409223040	658866560	838820930	1071052160	1312415100	853660480	1297332740	1
P42128	Foxk1	Forkhead box protein K1	30.6201	30.6551	30.6268	30.6106	30.3781	30.676	30.6302	30.5823	0.408588	0.758001	-0.0614743	0.925708			38	40	36	34	34	39	35	37	27	26	24	24	24	27	24	26	38	40	36	34	34	39	35	37	6350437400	6758588900	5651431900	6066361900	4558002700	6813047300	5782581800	6426532900	1
P42208	Septin2	Septin-2	31.0303	31.1014	31.0087	31.0289	31.002	31.0904	31.2016	30.9445	0.106966	0.93658	0.017272	-0.289848			42	45	51	52	56	48	52	44	42	45	51	52	56	48	52	44	42	45	51	52	56	48	52	44	9988672500	11854199800	10324977700	10550888400	10788796400	10692345900	13166130200	9113933800	1
P42209	Septin1	Septin-1	31.3542	31.2871	31.3844	31.2434	31.1796	31.4021	31.3974	31.1177	0.214342	0.875502	-0.0430951	0.537193			65	70	62	64	63	68	75	61	65	70	62	64	63	68	74	60	65	70	62	64	63	68	75	61	15418562600	16992236500	17604272100	14985369600	14499118100	17051952100	18950144000	12661743600	1
P42225	Stat1	Signal transducer and activator of transcription 1	32.6935	32.684	32.6658	32.4609	32.5143	32.5473	32.5919	32.6545	0.331154	0.810652	-0.0490608	0.777336			99	91	93	88	87	87	95	90	98	89	91	87	86	87	94	89	99	91	93	88	87	87	95	90	27668322300	29010774000	21602281500	19201556500	19626563600	21157335000	21223024600	24619941900	1
P42227	Stat3	Signal transducer and activator of transcription 3	29.5613	29.5609	29.5986	29.3723	29.3138	29.37	29.2796	29.3158	2.01628	0.237527	-0.203479	3.73916			24	28	32	24	23	25	24	29	24	28	32	24	23	25	24	29	25	30	34	25	24	25	25	30	2604030980	2893747970	2779073020	2091359490	2322244350	2377031420	2027874180	2306492670	1
P42228	Stat4	Signal transducer and activator of transcription 4	26.7412	26.5614	26.824	26.6018	26.8833	26.4615	26.6719	26.1773	0.353936	0.797994	-0.133614	0.821726			1	4	2	2	3	2	3	1	1	4	2	2	3	2	3	1	1	5	3	3	4	2	4	1	89067704	316645344	234703760	157302080	226130544	126701152	230882944	60407956	1
P42230	Stat5a	Signal transducer and activator of transcription 5A	29.9649	29.8586	29.9935	29.756	29.6744	29.8467	29.9896	29.866	0.234721	0.864201	-0.0490789	0.580863			28	33	29	30	28	27	30	27	11	14	11	11	11	11	12	15	28	33	29	30	28	27	30	27	4962945500	3826817790	4535055900	3640618240	5135773700	3102846210	4257613060	2605319680	1
P42232	Stat5b	Signal transducer and activator of transcription 5B	28.0682	27.9164	27.879	28.0121	27.8897	27.8185	28.0948	27.7734	0.394238	0.767047	-0.0748048	0.89872			7	10	7	8	9	9	9	9	7	10	7	8	9	9	9	9	24	29	25	27	26	25	27	21	607676860	601295230	430385696	637424640	643548740	620032000	881511230	519146976	1
P42337	Pik3ca	Phosphatidylinositol 4,5-bisphosphate 3-kinase catalytic subunit alpha isoform	28.579	28.6638	28.1581	28.174	28.4302	28.5951	28.5688	28.6611	0.562252	0.670437	0.170043	-1.2038			14	14	9	10	10	12	11	13	14	14	9	10	10	12	11	13	14	14	9	10	10	12	11	13	1443586690	1548814720	834316290	981966660	1290080000	1478524540	1750767360	1597044350	1
P42567	Eps15	Epidermal growth factor receptor substrate 15	29.3567	29.3819	29.3493	29.5352	29.2113	29.4015	29.4638	29.3733	0.255663	0.852642	-0.0433221	0.624876			9	10	8	9	8	7	13	8	9	10	8	9	8	7	13	8	9	10	8	9	8	7	13	8	1941025540	1751986690	1612214530	2002575490	2290188540	1889399940	2000057090	1251442560	1
P42669	Pura	Transcriptional activator protein Pur-alpha	33.4697	33.6833	33.5634	33.6	33.5029	33.6336	33.697	33.5925	0.177624	0.899542	0.02742	-0.456164			42	53	55	52	49	48	54	49	34	42	43	41	39	36	43	39	42	53	55	52	49	48	54	49	21196884000	29047633900	25107036200	25656336400	24942833700	25824352300	26579476500	23499190300	1
P42703	Lifr	Leukemia inhibitory factor receptor	28.8994	28.8869	28.8458	29.0849	28.7254	28.814	28.8031	28.8357	1.21946	0.399313	-0.134678	2.30925			11	13	13	17	13	15	16	12	11	13	13	17	13	15	16	12	11	13	13	17	13	15	16	12	1492061060	1610366980	1631422590	1910539520	1285816700	1536948100	1631078140	1445481220	1
P42859	Htt	Huntingtin	30.1818	30.2822	30.0759	29.8166	30.0913	30.1285	30.1329	30.2132	0.200371	0.88721	0.052381	-0.506737			19	24	25	18	19	20	30	24	17	22	23	18	18	19	28	22	19	24	25	18	19	20	30	24	2797983490	4484496900	2516474370	2176272900	2915693820	2470528000	3837602050	3096195580	1
P42932	Cct8	T-complex protein 1 subunit theta	31.702	31.7022	31.6839	31.7943	31.4657	31.7057	31.7234	31.7043	0.485736	0.711237	-0.070857	1.06754			56	64	66	66	60	56	65	69	56	64	66	66	60	56	65	69	56	64	66	66	60	56	65	69	12006389800	12976400400	13592664100	13586057200	9438619600	11784111100	12125093900	12466832400	1
P43024	Cox6a1	Cytochrome c oxidase subunit 6A1, mitochondrial	27.9211	28.2425	29.0184	28.7953	28.6519	27.6584	28.5598	26.0796	0.542929	0.680694	-0.756901	1.16974			3	5	5	7	6	3	5	1	3	5	5	7	6	3	5	1	3	5	5	7	6	3	5	1	174084784	306632288	757139260	838287740	707607810	137611248	572589950	21247606	1
P43120	Hhex	Hematopoietically-expressed homeobox protein Hhex	25.8353	23.6568	26.9173	26.4962	26.641	26.6099	26.5953	26.8556	0.62011	0.644931	0.949057	-1.30463			2	3	4	4	5	5	4	5	1	2	3	3	4	4	3	4	2	3	4	4	5	5	4	5	141831360	165644896	261288032	100048368	114276280	235939648	183505696	304474304	1
P43142	Gpr182	G-protein coupled receptor 182	26.1641	25.7465	26.6349	25.008	25.13	26.0997	26.4622	26.1495	0.0564933	0.964281	0.0719895	-0.160142			2	3	0	1	0	3	2	4	2	3	0	1	0	3	2	4	2	3	0	1	0	3	2	4	116599152	85257976	37499752	89017280	0	110231200	157992640	113029224	0.9996
P43247	Msh2	DNA mismatch repair protein Msh2	30.58	30.4642	30.5019	30.6151	30.5176	30.5004	30.4087	30.5013	0.65622	0.625616	-0.0582409	1.36679			25	23	29	29	26	28	25	27	22	20	27	26	23	25	23	24	25	23	29	29	26	28	25	27	6132671500	5984556000	5525927400	6175362600	6226096100	6016579600	5195869700	6274263000	1
P43252	Ptgir	Prostacyclin receptor	26.3472	26.7002	26.6024	26.4266	26.5071	26.4009	26.6497	26.8873	0.290203	0.831233	0.0921721	-0.695746			2	4	2	2	3	3	3	3	2	4	2	2	3	3	3	3	2	4	2	2	3	3	3	3	122845488	151581952	151168272	131143600	139796368	150044672	172672576	178645248	0.999
P43274	H1-4	Histone H1.4	36.7565	36.152	36.3875	36.0408	35.9621	36.3814	36.1671	35.9798	0.524371	0.689245	-0.211558	1.13681			52	72	69	78	64	61	70	43	52	72	69	78	64	61	70	43	415	488	500	521	491	456	483	323	203009130000	57209754000	59218842000	90820313000	58028802000	200383037000	56766177000	103709368000	1
P43275	H1-1	Histone H1.1	34.694	34.8073	35.0302	35.1534	34.7663	34.7115	34.7619	34.1049	0.882323	0.511212	-0.335057	1.74762			67	82	90	104	91	65	74	49	67	82	90	104	91	65	74	49	86	102	104	117	105	84	88	67	33540462600	50733851000	15217034200	107573682000	60351386000	40083972000	69085676000	16650074100	1
P43276	H1-5	Histone H1.5	35.7373	35.773	35.8296	35.7389	35.7091	35.8324	35.6783	35.0349	0.526479	0.688914	-0.206058	1.14057			146	165	167	184	173	156	154	113	144	163	167	182	172	154	154	113	146	165	167	184	173	156	154	113	158583341000	142662255000	70564389000	113732575000	114003304000	133474886000	53264093000	56108622000	1
P43277	H1-3	Histone H1.3	36.479	36.4554	36.6689	36.5833	36.3996	36.4858	36.3841	36.2332	1.25747	0.397328	-0.170961	2.37325			484	573	583	614	565	544	560	371	1	1	4	0	1	1	1	1	486	575	583	616	566	546	560	371	277021164000	178374771000	197211734000	227530588000	170046341000	246032335000	156018442000	159804768000	1
P43404	Zap70	Tyrosine-protein kinase ZAP-70	28.2802	28.0626	28.1656	27.8505	28.1376	28.0005	27.8129	27.5502	0.65796	0.624559	-0.214426	1.36977			13	13	13	9	11	11	13	5	13	13	13	9	11	11	13	5	13	13	13	9	11	11	13	5	1033758400	1377288830	1197635580	798862400	1123917950	788478460	918451900	591532350	1
P43406	Itgav	Integrin alpha-V	29.6716	29.746	29.6583	29.6958	29.7227	29.8107	29.8736	29.7427	1.27173	0.392023	0.0944858	-2.39733			22	27	27	26	25	26	27	24	22	27	27	26	25	26	27	24	24	29	29	28	27	28	29	26	2613719810	2707291650	2934026500	2882813440	2361357060	2622767620	3471368700	2181637890	1
P43430	Mcpt8	Mast cell protease 8	30.6781	30.4392	30.1697	30.1787	30.0911	30.0621	30.1261	30.1127	1.15413	0.421876	-0.26844	2.19976			11	12	11	6	11	10	10	8	11	12	11	6	11	10	10	8	11	12	11	6	11	10	10	8	3931885310	3318299650	1695021060	1675819390	2104769280	2103316860	1680768770	1463806980	1
P45376	Akr1b1	Aldo-keto reductase family 1 member B1	30.4428	30.2491	30.048	30.1692	30.1438	30.5724	29.6902	30.4237	0.0323237	0.98472	-0.0198002	0.0938625			9	11	18	12	10	13	6	11	9	11	18	12	10	13	6	11	9	11	18	12	10	13	6	11	2411233790	2588538110	3115826940	2829597440	2295993340	2776089600	1328424830	2655703300	1
P45481	Crebbp	Histone lysine acetyltransferase CREBBP	29.9798	29.936	29.9114	29.9367	29.995	29.9325	29.9817	29.9637	0.669705	0.620173	0.0272698	-1.38987			20	18	25	17	18	20	22	14	15	12	19	11	12	15	18	8	20	18	25	17	18	20	22	14	2920518910	3096024830	3163105790	2984408580	3297931520	3260731650	3249990400	3135051780	1
P45591	Cfl2	Cofilin-2	28.1066	28.3604	25.1016	25.2195	28.4383	28.1989	26.5696	28.4014	0.566325	0.668244	1.20501	-1.21096			1	2	2	1	1	2	1	2	1	2	2	1	1	2	1	2	3	4	4	3	3	4	3	4	343176832	396191104	281176608	303223712	371222784	342609312	274060960	371052896	0.9999
P45700	Man1a1	Mannosyl-oligosaccharide 1,2-alpha-mannosidase IA	31.4299	31.4395	31.1941	31.0985	31.6185	31.6235	31.3651	31.5867	1.30084	0.394357	0.257949	-2.44659			17	17	20	18	23	17	19	17	17	17	20	18	23	17	19	17	17	17	20	18	23	17	19	17	6620125700	13436436500	5392581100	5305339900	8639464400	7126392800	5800273400	8457743400	1
P45878	Fkbp2	Peptidyl-prolyl cis-trans isomerase FKBP2	27.9791	28.2639	27.9575	28.5057	28.7095	28.2658	28.2067	28.0759	0.30653	0.820483	0.137903	-0.72857			6	5	6	6	7	7	5	6	6	5	6	6	7	7	5	6	6	5	6	6	7	7	5	6	467207232	544863940	457232320	653050880	776131390	552002560	522688064	487960192	1
P45952	Acadm	Medium-chain specific acyl-CoA dehydrogenase, mitochondrial	29.436	29.719	29.4168	29.3782	29.4855	29.4894	29.4183	29.6721	0.112107	0.935336	0.0288	-0.30249			19	20	19	17	19	19	21	21	19	20	19	17	19	19	21	21	19	20	19	17	19	19	21	21	3135043070	4164820990	3240603900	3062463490	3501588480	3576517120	3324241660	4040872700	1
P46061	Rangap1	Ran GTPase-activating protein 1	32.9111	33.059	32.8304	33.0253	32.6719	32.9093	32.819	32.7484	1.22592	0.39695	-0.169316	2.32011			31	33	33	30	26	30	33	32	31	33	33	30	26	30	33	32	31	33	33	30	26	30	33	32	12712033300	20236781600	11941338100	15364345900	10467521500	10614113300	9090385900	9542752300	1
P46062	Sipa1	Signal-induced proliferation-associated protein 1	31.8355	31.7731	31.7533	31.7589	31.7255	31.7046	31.9051	31.8138	0.0497783	0.971179	0.00704718	-0.142029			56	62	60	51	62	51	64	57	56	62	60	51	62	51	64	57	56	62	60	51	62	51	64	57	9673353200	9831354400	9787434000	10046925800	8537378800	9320039400	10733999100	11484912600	1
P46412	Gpx3	Glutathione peroxidase 3	31.1227	31.3512	31.0343	30.8485	31.8028	31.524	31.5199	31.8017	2.31138	0.185276	0.57292	-4.33869			10	13	6	6	14	12	11	11	3	5	2	2	4	6	2	4	10	13	6	6	14	12	11	11	2652631810	3559005950	2816342270	2208184580	4431481900	3444632320	4314994200	4331621400	1
P46414	Cdkn1b	Cyclin-dependent kinase inhibitor 1B	28.0523	28.1505	28.0019	27.8159	28.0687	28.022	28.4313	28.2387	0.787182	0.555968	0.184999	-1.58866			13	12	17	12	12	11	11	11	13	12	17	12	12	11	11	11	13	12	17	12	12	11	11	11	1013951100	1073194050	1240014980	905589440	972545790	942355580	1412534660	1066163070	1
P46460	Nsf	Vesicle-fusing ATPase	31.399	31.4786	31.3515	31.3107	31.5315	31.2837	31.2685	31.3233	0.183453	0.897338	-0.0332541	0.469245			48	60	53	53	54	52	52	54	48	60	53	53	54	52	52	54	48	60	53	53	54	52	52	54	6904596500	7706808300	6409256400	6283634700	7381690900	6721503700	6336994300	6647683600	1
P46467	Vps4b	Vacuolar protein sorting-associated protein 4B	28.6358	28.8309	28.8454	28.7225	28.9863	28.694	28.9475	28.7936	0.532605	0.684745	0.0967002	-1.15145			17	16	15	12	14	16	18	14	17	16	15	12	14	16	18	14	17	16	15	12	14	16	18	14	1065204740	1206827010	1262706560	1148942460	1280909180	1134375420	1368866690	1149208190	1
P46471	Psmc2	26S proteasome regulatory subunit 7	30.6444	30.6023	30.412	30.4366	30.5744	30.6944	30.3248	30.7412	0.217831	0.874825	0.0598779	-0.544732			36	30	34	24	33	34	30	30	36	30	34	24	33	34	30	30	39	33	37	27	36	37	33	34	5198203400	5594079200	5415251500	4776447500	6478335500	5545267200	4580979200	4887947300	1
P46638	Rab11b	Ras-related protein Rab-11B	32.4144	32.9083	32.4941	32.1378	32.4141	32.4407	32.1517	32.3499	0.378246	0.779645	-0.149568	0.86839			35	38	30	31	24	30	24	28	3	5	4	4	3	2	3	3	35	38	30	31	24	30	24	28	9275698200	13906558000	9090833400	6366160900	7467907100	9268118500	7217215000	7776144900	1
P46656	Fdx1	Adrenodoxin, mitochondrial	29.091	29.1741	28.8612	28.5467	28.9322	28.8285	28.9037	28.78	0.150823	0.913229	-0.0571218	0.394854			6	6	2	4	4	5	4	6	6	6	2	4	4	5	4	6	6	6	2	4	4	5	4	6	1045510140	1342516220	369757408	509516352	714916100	938525570	1301386370	1395533700	1
P46662	Nf2	Merlin	24.276	28.8151	28.0537	28.0248	28.2539	25.5216	25.4341	25.5741	0.389918	0.770731	-1.09646	0.890553			3	4	6	4	4	3	5	3	3	4	6	4	4	3	5	3	3	4	6	4	4	3	5	4	336737152	602452740	419692000	359504512	327468384	464817856	609183490	483950048	1
P46664	Adss2	Adenylosuccinate synthetase isozyme 2	29.3545	28.0384	29.2897	28.6812	29.1892	29.2827	29.1907	29.1151	0.527447	0.687772	0.353443	-1.14229			18	9	17	15	18	18	19	14	18	9	17	15	18	18	19	14	18	9	17	15	18	18	19	14	2700503040	1051454400	2178873340	1356380160	2095802500	2289688830	2524689920	2342856450	1
P46718	Pdcd2	Programmed cell death protein 2	28.2706	28.3624	28.0463	28.3944	28.1584	28.1228	28.747	28.1436	0.05043	0.97099	0.0245423	-0.143797			5	3	4	4	4	4	4	4	5	3	4	4	4	4	4	4	5	3	4	4	4	4	4	4	428590816	420777824	356224064	435744000	353385824	405323584	666897410	372917824	1
P46735	Myo1b	Unconventional myosin-Ib	29.3622	29.2191	29.3765	29.2983	29.229	29.0545	29.5062	29.2654	0.199154	0.887864	-0.0502477	0.504061			7	15	13	8	10	6	10	6	7	15	13	8	10	6	10	6	7	16	14	8	11	6	11	7	1212918780	1579438080	1684523260	1401036670	1019138300	800677700	1230172290	501969728	1
P46737	Brcc3	Lys-63-specific deubiquitinase BRCC36	27.9801	27.7326	27.6787	27.3811	27.5607	27.7927	27.4237	27.621	0.265866	0.848874	-0.0935569	0.646024			8	10	6	5	7	9	7	7	8	9	6	5	7	8	7	6	8	10	6	5	7	9	7	7	553454140	558925380	492847456	364001472	449277632	534506208	368571104	311633216	1
P46935	Nedd4	E3 ubiquitin-protein ligase NEDD4	31.1822	31.3261	31.2763	31.465	31.1406	31.2358	31.3325	31.423	0.130533	0.922953	-0.0294271	0.347053			39	51	50	47	44	36	45	41	37	48	48	44	42	34	42	39	39	51	50	47	44	36	45	41	5266778100	6074150400	7193615400	6608843300	5674167800	5419962900	5504640000	6285714400	1
P46938	Yap1	Transcriptional coactivator YAP1	29.1472	29.5372	29.1649	29.2883	29.0755	29.1719	29.272	29.2898	0.34252	0.804803	-0.0821071	0.799566			12	16	15	15	12	14	12	13	12	16	15	15	12	14	12	13	12	16	15	15	12	14	12	13	1862997500	2336844290	1726375550	1739897980	1678815620	1717266940	2155452670	1862873340	1
P46978	Stt3a	Dolichyl-diphosphooligosaccharide--protein glycosyltransferase subunit STT3A	31.4149	31.8353	31.4939	31.4643	31.7379	31.5365	31.5709	31.265	0.0636002	0.960453	-0.024538	0.179074			23	28	28	33	33	25	27	20	23	28	28	33	33	25	27	20	23	28	28	33	33	25	27	20	7717350400	9284164600	12113666000	11267787800	10933011500	8371337200	7503342600	7252411900	1
P47199	Cryz	Quinone oxidoreductase	26.0549	25.7913	26.0595	25.9249	25.7798	26.2329	25.9093	26.0914	0.147235	0.913272	0.045711	-0.386491			5	5	5	6	5	6	8	6	3	3	3	4	3	4	6	4	5	5	5	6	5	6	8	6	170039584	134509152	219657760	153847968	189572320	250750528	228175632	171573648	1
P47226	Tes	Testin	29.0423	29.1011	28.8188	28.6454	28.8373	28.9473	29.1477	28.9938	0.266207	0.849136	0.0796132	-0.646726			19	22	16	14	18	18	17	20	19	22	16	14	18	18	17	20	19	22	16	14	18	18	17	20	2023325310	1950596220	1688395650	1386349570	1642901630	1858242560	2257006080	1981578750	1
P47713	Pla2g4a	Cytosolic phospholipase A2	31.1339	31.2934	31.1999	31.519	31.2096	31.2866	31.3773	30.9776	0.250851	0.855563	-0.0737567	0.614837			16	18	22	24	20	23	18	21	16	18	22	24	20	23	18	21	16	18	22	24	20	23	18	21	5129982000	5971110400	5093355000	6858018300	4141390080	5559820800	5154396200	3948465410	1
P47738	Aldh2	Aldehyde dehydrogenase, mitochondrial	33.0103	32.9876	33.0481	32.8073	32.7418	32.9236	32.788	32.8371	1.11088	0.430727	-0.140671	2.12759			68	75	98	85	85	71	69	60	68	75	98	85	85	71	69	60	68	75	98	85	85	71	69	60	20784564200	24890435600	41742643000	34369954000	28059842600	20630554600	22838155300	18448455700	1
P47739	Aldh3a1	Aldehyde dehydrogenase, dimeric NADP-preferring	26.6717	26.8293	26.6601	26.5269	26.8977	27.0926	26.6883	26.8084	0.972175	0.485707	0.199749	-1.89697			1	3	2	2	3	2	3	2	1	3	2	2	3	2	3	2	1	3	2	2	3	2	3	2	130593936	265498192	219357984	214609760	437963584	388242240	235947488	266396592	1
P47740	Aldh3a2	Aldehyde dehydrogenase family 3 member A2	31.8599	32.2831	31.6558	31.8258	32.0516	31.9711	31.8523	32.2515	0.340804	0.805029	0.125466	-0.796221			11	16	13	12	15	16	13	14	11	16	13	12	15	16	13	14	11	16	13	12	15	16	13	14	6015530500	7795431900	5731918300	6437698000	8011634200	6923107800	5640496100	8395712500	1
P47753	Capza1	F-actin-capping protein subunit alpha-1	32.7854	32.6883	32.7174	32.6321	32.6731	32.7366	32.7559	32.5507	0.186101	0.895275	-0.0267191	0.475159			87	85	91	82	88	87	86	72	66	64	64	59	62	62	63	51	87	85	91	82	88	87	86	72	31282870300	34917741000	28048625700	26372300800	26309728300	26070071300	24844136400	22576805900	1
P47754	Capza2	F-actin-capping protein subunit alpha-2	34.5679	34.7403	34.5271	34.5679	34.5461	34.6492	34.4658	34.5492	0.340913	0.805266	-0.0482101	0.796432			49	52	40	43	53	51	46	46	49	52	40	43	53	51	46	46	70	73	67	66	79	76	69	67	33117689900	34812457000	35730510000	39785193000	33844693000	37450531000	29271992300	23659300900	1
P47757	Capzb	F-actin-capping protein subunit beta	36.2435	36.2659	36.0964	35.9955	36.2565	36.2416	36.0949	36.2047	0.276206	0.841235	0.0490713	-0.66727			132	138	123	131	147	141	126	156	132	138	123	131	147	141	126	156	132	138	123	131	147	141	126	156	168716435000	192554041000	125963624000	141801587000	151429595000	148530053000	110366900000	151923589000	1
P47758	Srprb	Signal recognition particle receptor subunit beta	27.4575	27.5083	24.165	27.1666	27.4074	27.5439	24.756	27.6271	0.0885199	0.945901	0.259289	-0.243668			3	4	4	1	2	3	0	2	3	4	4	1	2	3	0	2	3	4	4	1	2	3	0	2	477391424	194074592	227326128	146802752	168289392	342204128	14556224	212299984	1
P47791	Gsr	Glutathione reductase, mitochondrial	31.0014	30.7838	30.8737	30.6492	30.6447	30.9681	30.9913	30.6397	0.0458678	0.973754	-0.0161018	0.131377			8	13	12	8	9	12	10	11	8	13	12	8	9	12	10	11	8	13	12	8	9	12	10	11	2349081600	2819185410	2545315070	1697935230	2277064960	2492047360	2451723260	2132210180	1
P47802	Mtx1	Metaxin-1	28.5019	28.7465	28.6443	28.7761	28.3844	28.4866	28.6642	28.7098	0.492315	0.709782	-0.105911	1.07941			9	12	11	12	14	10	11	11	9	12	11	12	14	10	11	11	9	12	11	12	14	10	11	11	1114132220	1608337920	1518607740	1680871810	1523294720	1156290940	1800030590	887157700	1
P47809	Map2k4	Dual specificity mitogen-activated protein kinase kinase 4	29.4053	29.5256	29.3581	29.5246	29.7203	29.4046	29.4144	29.453	0.205987	0.882665	0.0446548	-0.519033			8	10	8	7	9	10	9	13	8	10	8	7	9	10	9	13	8	10	8	7	9	10	9	13	1213701890	1114747900	1295017340	992876220	1352815360	1125258110	1107269630	1221545860	1
P47811	Mapk14	Mitogen-activated protein kinase 14	32.5149	32.5734	32.5324	32.5954	32.3304	32.7306	32.673	32.5824	0.102205	0.940203	0.025095	-0.278052			58	61	59	63	58	62	57	56	51	54	53	56	50	54	49	48	58	61	59	63	58	62	57	56	14085056500	14458380300	15208868900	16155184100	11973825500	16744394800	15359092700	15184880600	1
P47856	Gfpt1	Glutamine--fructose-6-phosphate aminotransferase [isomerizing] 1	29.2985	29.2403	29.1897	29.0874	29.0709	29.2048	29.3778	29.2089	0.0528733	0.968674	0.0116072	-0.150405			14	14	21	17	16	13	14	15	10	11	18	14	13	9	11	11	14	14	21	17	16	13	14	15	2855162880	2835360000	3167575300	2628816380	2417320450	2454940930	3295440640	2513840380	1
P47857	Pfkm	ATP-dependent 6-phosphofructokinase, muscle type	29.4976	29.4338	29.5448	29.555	29.351	29.4965	29.5717	29.4494	0.319783	0.81669	-0.0406356	0.754923			21	22	25	24	19	19	28	16	21	22	25	24	19	19	28	16	29	28	31	30	24	26	35	22	2001780350	2138319740	2563499520	2705350400	1907367420	2024605700	2178131200	1502651650	1
P47878	Igfbp3	Insulin-like growth factor-binding protein 3	27.9182	28.7155	27.8231	27.543	28.0324	28.4722	28.7686	28.5991	0.780847	0.556421	0.468123	-1.57803			3	4	2	3	3	4	5	4	3	4	2	3	3	4	5	4	3	4	2	3	3	4	5	4	290010528	586241540	264912032	245076096	312541440	472743584	721942590	663477060	1
P47879	Igfbp4	Insulin-like growth factor-binding protein 4	26.5264	26.6332	26.2624	26.8797	26.2389	26.2468	26.3059	26.8786	0.336317	0.807625	-0.157886	0.787455			2	3	4	5	1	3	4	1	2	3	4	5	1	3	4	1	2	3	4	5	1	3	4	1	232800976	285621568	86710272	354940992	94042064	246567104	236868896	220443680	1
P47911	Rpl6	60S ribosomal protein L6	32.446	32.2808	32.3878	32.5739	32.2283	32.3537	32.3306	32.3248	0.842259	0.527323	-0.112751	1.68083			74	70	87	90	80	71	68	67	74	70	87	90	80	71	68	67	74	70	87	90	80	71	68	67	12776320000	13486423000	32656658400	30306854900	16234666000	13114357800	16061553700	10367445000	1
P47915	Rpl29	60S ribosomal protein L29	36.7025	36.5499	36.8412	36.8697	36.7438	36.5376	36.6764	36.0734	0.668479	0.61987	-0.233011	1.38778			25	26	23	30	27	30	29	19	25	26	23	30	27	30	29	19	25	26	23	30	27	30	29	19	124125905000	97508770000	156414673000	186912440000	124250907000	48360309000	113418887000	77468729000	1
P47934	Crat	Carnitine O-acetyltransferase	27.462	27.6705	27.5106	27.47	27.3157	27.359	27.4358	27.4949	1.04602	0.457275	-0.126926	2.01964			6	6	6	6	6	4	5	5	6	6	6	6	6	4	5	5	6	6	6	6	6	4	5	5	386517248	445558528	423543808	455800608	365344544	163432288	383869920	260689056	1
P47941	Crkl	Crk-like protein	30.8143	30.7503	30.8409	30.7377	30.8076	30.6807	30.884	30.7377	0.0578849	0.963784	-0.00827932	0.163868			34	38	33	32	36	31	38	36	34	38	33	32	36	31	38	36	34	38	33	32	36	31	38	36	4314151900	5079211500	5000018900	4360992300	4723600400	4648704000	5583624700	4832991200	1
P47962	Rpl5	60S ribosomal protein L5	33.1493	33.264	33.4816	33.6602	33.4047	33.2931	33.4093	32.8691	0.366474	0.788988	-0.144746	0.845879			67	79	111	112	90	74	87	58	67	79	111	112	90	74	87	58	67	79	111	112	90	74	87	58	23581513700	27769532400	57991451000	64300597000	37051437000	28652220400	33507989500	18032506900	1
P47963	Rpl13	60S ribosomal protein L13	35.4304	35.09	35.3682	35.3241	35.2115	35.2137	35.3316	35.2204	0.311022	0.818986	-0.0588875	0.73753			59	58	65	68	80	57	69	55	59	58	65	68	80	57	69	55	59	58	65	68	80	57	69	55	49893401000	55932543000	57178657000	57914761000	60082254000	57650782000	60170502000	51516809000	1
P47964	Rpl36	60S ribosomal protein L36	26.8605	25.9436	26.8507	26.8362	27.1282	26.624	26.7209	26.6752	0.266124	0.84876	0.164319	-0.646556			4	7	6	8	9	7	7	3	4	7	6	8	9	7	7	3	4	7	6	8	9	7	7	3	211486720	180432576	357835104	367182752	471108800	230188544	248768048	185859760	1
P47968	Rpia	Ribose-5-phosphate isomerase	29.2152	29.1539	29.0312	28.9469	28.9803	29.1103	28.7199	28.9857	0.647838	0.630566	-0.137762	1.35241			21	16	15	14	13	16	12	14	21	16	15	14	13	16	12	14	21	16	15	14	13	16	12	14	2578151680	2360715780	1089944320	1969199870	1814574980	2248974590	935294530	1276260480	1
P48024	Eif1	Eukaryotic translation initiation factor 1	25.0081	27.4351	26.6668	26.977	26.9794	27.0408	24.6835	27.5713	0.0191836	0.991861	0.046989	-0.056485			2	4	2	2	3	2	1	4	2	4	2	2	3	2	1	4	2	4	2	2	3	2	1	4	70468816	148650944	170112320	219237344	218253008	259025984	0	421466848	1
P48025	Syk	Tyrosine-protein kinase SYK	32.2704	32.1503	32.1936	32.2066	32.1019	32.1431	32.047	32.0228	1.86055	0.259104	-0.126502	3.44087			87	86	94	84	97	85	85	77	87	86	94	84	97	85	85	77	87	86	94	84	97	85	85	77	20565665800	22173620200	29687506900	27876966400	20772329500	20197312500	21658535900	13669336100	1
P48036	Anxa5	Annexin A5	36.1564	36.1867	36.3519	36.0854	36.1497	36.1645	36.5482	36.2787	0.360222	0.793258	0.0901709	-0.833859			173	227	216	191	246	176	262	200	139	187	180	161	212	142	223	164	173	227	216	191	246	176	262	200	141520634000	194116026000	213760262000	166332727000	225645806000	162296660000	226891891000	196407984000	1
P48193	Epb41	Protein 4.1	30.7858	30.6345	30.7411	30.8409	30.6912	30.6651	30.6203	30.4485	1.07171	0.446753	-0.144286	2.06237			28	27	29	29	29	27	26	28	28	27	27	28	28	27	26	28	28	27	29	29	29	27	26	28	5009367000	4356107300	5528180700	5490235400	4164091390	5104955400	4944713700	4360576000	1
P48377	Rfx1	MHC class II regulatory factor RFX1	29.9032	29.8569	29.5704	29.7557	29.7387	29.7832	29.7134	29.8725	0.0226179	0.990263	0.00541687	-0.0663521			9	11	11	9	8	8	7	7	7	9	8	7	7	7	6	6	9	11	11	9	8	8	7	7	1666355330	1368055300	1112179200	1335596420	1272528770	1352732540	1135152000	1426930820	1
P48410	Abcd1	ATP-binding cassette sub-family D member 1	28.6522	28.8094	28.5148	28.5132	28.8083	28.7692	28.8577	29.0448	1.42521	0.351103	0.247605	-2.65917			18	18	16	15	19	16	22	18	17	17	15	15	18	15	21	17	18	19	16	16	19	16	23	18	1523398660	1912658940	1155221250	1187715070	1407023360	1717752190	2265580800	2136988540	1
P48428	Tbca	Tubulin-specific chaperone A	25.405	26.3408	25.8803	25.618	25.6795	26.3316	25.4345	26.6736	0.255715	0.852758	0.218761	-0.624984			4	5	1	3	4	4	2	6	4	5	1	3	4	4	2	6	4	5	1	3	4	4	2	6	62931964	244974368	68517984	103016848	152375744	232639696	77655920	290282656	1
P48441	Idua	Alpha-L-iduronidase	30.3261	30.1441	30.3061	30.113	30.0158	29.8605	29.976	30.3279	0.768321	0.567436	-0.177255	1.55698			12	11	8	8	7	8	7	9	12	11	8	8	7	8	7	9	12	11	8	8	7	8	7	9	1819621890	2297553660	1944116610	1708459650	1393076220	1392074240	1471138560	1749163650	1
P48453	Ppp3cb	Serine/threonine-protein phosphatase 2B catalytic subunit beta isoform	27.9153	27.934	28.0261	27.8784	28.1136	28.0126	27.9682	28.1123	1.24397	0.393904	0.113239	-2.35048			15	16	17	15	17	16	20	19	15	16	17	15	17	16	20	19	20	21	22	18	22	20	24	23	916374780	1228405120	1265668480	1057871620	1295570560	1180433150	1386617600	997622850	1
P48455	Ppp3cc	Serine/threonine-protein phosphatase 2B catalytic subunit gamma isoform	25.2794	25.8447	25.0508	24.8278	25.2718	26.1126	25.8856	25.7482	0.90779	0.503456	0.503873	-1.78999			2	2	2	3	1	2	1	2	2	2	2	3	1	2	1	2	6	6	6	5	5	5	4	5	69609760	81418368	21673962	32686796	16836742	15956213	15619743	91259288	1
P48678	Lmna	Prelamin-A/C	33.9935	34.2439	33.8879	33.8844	33.9872	34.126	34.136	34.188	0.519872	0.692917	0.106865	-1.1288			144	178	144	145	165	155	175	170	142	176	143	143	162	153	172	168	147	182	147	147	168	160	180	175	50776420000	71692796000	55838310000	57154396000	57255113000	66410332000	66427777000	63104684000	1
P48722	Hspa4l	Heat shock 70 kDa protein 4L	29.5569	29.4832	29.6309	29.8495	29.6585	29.5914	29.7077	29.6327	0.075717	0.956278	0.0174446	-0.210818			37	41	39	37	41	38	38	35	37	41	39	37	41	38	38	35	51	54	51	51	54	50	52	50	3586772990	2996080380	4885935600	3740362500	2947289090	3321637120	4432703500	5581926400	1
P48725	Pcnt	Pericentrin	28.9934	28.9456	28.897	28.877	29.0571	28.959	28.9925	29.0354	1.29034	0.395189	0.0827589	-2.42879			42	49	49	33	48	35	45	43	42	49	49	33	48	35	45	43	42	49	49	33	48	35	45	43	4179256060	4302863400	4073998080	4761088500	4795233300	4181521660	4922921500	4352635400	1
P48754	Brca1	Breast cancer type 1 susceptibility protein homolog	25.2686	26.2108	26.6969	27.4188	26.0466	26.4704	26.8171	24.8079	0.233085	0.865104	-0.363238	0.577389			0	1	1	6	0	1	0	0	0	1	1	6	0	1	0	0	0	1	1	6	0	1	0	0	33316786	81304552	276376192	605180860	90483192	159691936	164717248	0	1
P48758	Cbr1	Carbonyl reductase [NADPH] 1	31.2487	31.3443	31.0583	31.0344	31.2841	31.2666	30.8056	31.1764	0.104843	0.938246	-0.0382905	0.284597			29	26	23	22	27	28	19	30	27	24	21	20	25	26	18	28	29	26	23	22	27	28	19	30	7181154800	6813591600	5114217500	5269883900	6709272600	7545680400	4471840300	7151119400	1
P48774	Gstm5	Glutathione S-transferase Mu 5	27.3062	27.3247	27.1528	27.2702	26.7395	27.0807	26.2681	26.9367	1.50551	0.323164	-0.507253	2.79855			6	6	4	6	6	5	3	7	6	6	4	6	6	5	3	7	8	8	6	8	8	7	5	9	520376288	529610016	325055488	483603264	326444160	436525728	241961408	361994464	1
P48962	Slc25a4	ADP/ATP translocase 1	33.5127	33.8607	33.2293	33.4398	33.5187	33.4986	33.2614	33.4132	0.248512	0.85732	-0.0876379	0.609941			56	55	42	35	52	46	43	44	56	55	42	35	52	46	43	44	74	72	57	50	69	66	59	64	28001005600	46306701000	16498972700	17962737700	21410193400	17834403800	14467608600	22369323000	1
P48986	Neurod6	Neurogenic differentiation factor 6	27.6377	24.438	25.9931	25.2469	27.1303	27.8082	24.606	27.9455	0.454282	0.72957	1.04355	-1.01033			1	1	1	1	1	1	1	2	0	0	0	0	0	0	0	0	1	1	1	1	1	1	1	2	316064896	247972016	0	76179976	173254880	322081984	84318880	372249280	0.9557
P48999	Alox5	Polyunsaturated fatty acid 5-lipoxygenase	27.8458	28.3629	27.8614	27.7529	26.9699	27.5038	24.7661	28.2104	0.702388	0.603189	-1.09318	1.44556			4	5	4	5	3	4	2	5	4	5	4	5	3	4	2	5	4	5	4	5	3	4	2	5	300553600	443313664	331584512	348565024	180360496	255218784	139420704	363739136	0.9997
P49025	Cit	Citron Rho-interacting kinase	26.5978	29.5867	25.8769	31.4409	26.4126	25.1055	24.4331	25.7341	1.13099	0.424231	-2.95421	2.16112			2	1	2	5	2	0	0	0	2	1	2	5	2	0	0	0	2	1	2	5	2	0	0	0	279004736	596044670	1825538180	2086292860	708843710	0	1106612740	0	1
P49117	Nr2c2	Nuclear receptor subfamily 2 group C member 2	26.8672	26.6122	26.6691	26.7795	26.8921	26.5587	26.8217	26.8872	0.242026	0.860024	0.0579166	-0.596311			6	6	9	6	5	4	5	8	6	6	9	6	5	4	5	8	6	6	9	6	5	4	5	8	408307904	259878224	459938144	259056928	319692992	274251072	146948240	456119168	1
P49135	Ercc3	General transcription and DNA repair factor IIH helicase subunit XPB	28.8656	28.5197	28.8662	28.5314	28.7992	28.3822	28.7913	27.9803	0.421089	0.748504	-0.207498	0.949051			7	6	7	7	7	5	7	5	7	6	7	7	7	5	7	5	7	6	7	7	7	5	7	5	1286453250	623032320	824070080	724833280	459295488	520598144	942172860	372703392	1
P49138	Mapkapk2	MAP kinase-activated protein kinase 2	28.1261	28.3054	28.3631	28.2507	28.3939	28.2169	28.1804	28.207	0.0592899	0.963103	-0.0117722	0.167621			20	20	24	20	20	19	20	20	20	20	24	20	20	19	20	20	20	20	24	20	20	19	20	20	1389849470	1507238910	1629591940	1683480060	1508402560	1299093250	1713184900	1012448640	1
P49182	Serpind1	Heparin cofactor 2	29.7122	29.5676	29.2581	29.6249	29.5594	29.6193	29.624	29.8392	0.465199	0.721488	0.119798	-1.03027			7	8	4	7	8	6	7	9	7	8	4	7	8	6	7	9	7	8	4	7	8	6	7	9	1315636990	1142441860	595687170	1216644740	1032800320	1243933700	1220895740	1851045120	1
P49222	Epb42	Protein 4.2	28.9427	28.5787	28.6182	28.8109	28.9518	28.7427	28.8763	28.8678	0.604579	0.649778	0.122022	-1.27772			26	15	17	22	20	21	20	21	26	15	17	22	20	21	20	21	27	16	17	23	21	22	21	22	2423877120	1629424130	1309160830	2166138110	1909191680	2044430460	2415789820	2443113470	1
P49290	Epx	Eosinophil peroxidase	35.3713	35.6968	35.1165	35.0872	32.0521	31.7306	31.5175	31.9005	5.90287	0	-3.51777	19.3046	+	KO_WT	314	342	262	261	83	69	71	70	275	300	231	231	73	59	61	61	314	342	262	261	83	69	71	70	137677881000	174958838000	124445352000	112239182000	13515671600	10312286200	8752398300	10499422200	1
P49300	Clec10a	C-type lectin domain family 10 member A	25.6843	25.8139	25.2067	24.3292	26.2109	25.7981	26.1059	26.1485	1.22384	0.397305	0.807305	-2.31661			1	2	2	3	3	3	3	2	1	2	2	3	3	3	3	2	1	2	2	3	3	3	3	2	24095336	90995088	125742240	36902608	172617648	65379960	143184736	148870016	1
P49312	Hnrnpa1	Heterogeneous nuclear ribonucleoprotein A1	34.36	34.2496	34.3985	34.3755	34.0774	34.3705	34.2482	34.2228	0.849476	0.524759	-0.116188	1.69287			73	56	55	67	61	74	55	52	73	56	55	67	61	74	55	52	84	67	66	81	70	83	66	61	49833984000	46354760000	26166317100	30825330700	36872049000	43841638000	39805207000	74681680000	1
P49442	Inpp1	Inositol polyphosphate 1-phosphatase	28.2699	28.1592	27.9748	27.7442	28.147	28.0098	28.2008	27.5757	0.10871	0.936435	-0.0536861	0.294148			6	8	6	6	11	3	8	7	6	8	6	6	11	3	8	7	6	8	6	6	11	3	8	7	1068280960	618346940	725581630	596872380	977652740	892960190	856634620	713503940	1
P49443	Ppm1a	Protein phosphatase 1A	28.6488	28.5979	28.5095	28.5907	28.5678	28.7718	28.7383	28.9437	1.06482	0.449355	0.168648	-2.0509			13	19	16	15	14	19	19	13	13	19	16	15	14	19	19	13	24	30	26	26	25	32	31	25	1454707580	1614517630	1693522820	1638860420	1059817150	1656982780	1806349950	1298278400	1
P49446	Ptpre	Receptor-type tyrosine-protein phosphatase epsilon	29.1723	29.3665	29.2651	29.063	29.0961	28.9766	29.4671	28.7183	0.396469	0.766239	-0.152203	0.90293			14	14	15	14	15	10	11	12	14	14	15	14	15	10	11	12	14	14	15	14	15	10	11	12	1324392700	1595765500	1536191490	1330324610	1196242560	940921600	1448976260	695626620	1
P49452	Cenpc	Centromere protein C	26.4625	26.693	26.5236	26.7562	26.7485	26.5263	26.5521	26.4712	0.141711	0.916717	-0.0343175	0.373543			13	10	7	13	3	8	8	6	13	10	7	13	3	8	8	6	13	10	7	13	3	8	8	6	484343104	452892544	294349408	447811008	407148352	529390272	540944830	453918880	1
P49586	Pcyt1a	Choline-phosphate cytidylyltransferase A	30.0026	30.1606	29.9931	30.3138	29.8739	30.0285	29.9375	29.9032	1.149	0.421864	-0.181757	2.1912			16	17	17	19	14	15	14	17	12	14	13	15	11	11	11	13	16	17	17	19	14	15	14	17	2388374780	4072314620	2451855100	2820964610	2174877700	3017919490	2949364220	2300579840	1
P49615	Cdk5	Cyclin-dependent kinase 5	27.7951	27.9704	27.7566	27.6562	27.7563	27.7567	27.7887	28.0013	0.133179	0.923021	0.0311542	-0.353358			9	10	9	8	8	10	9	11	9	10	9	8	8	10	9	11	14	14	13	12	11	13	14	16	752790910	866110460	643074370	631257340	647602050	706137340	739878460	921771390	1
P49710	Hcls1	Hematopoietic lineage cell-specific protein	33.7885	33.8233	33.7583	33.8131	33.7223	33.9149	33.8655	33.776	0.207526	0.882941	0.0238819	-0.522389			183	203	210	209	207	203	215	194	183	203	210	209	207	203	215	194	183	203	210	209	207	203	215	194	54275396000	65013428000	87042892000	80605938000	67328815000	66616787000	68932477000	53538476000	1
P49717	Mcm4	DNA replication licensing factor MCM4	31.4626	31.3503	31.3997	31.8644	31.3536	31.3766	31.3668	31.3242	0.670262	0.620497	-0.16393	1.39083			62	58	64	80	58	63	57	59	61	55	63	77	56	61	56	57	62	58	64	80	58	63	57	59	13385058300	13063041000	17563885600	22223826900	13581678600	12550838300	11953018900	11047716900	1
P49718	Mcm5	DNA replication licensing factor MCM5	31.9202	31.7076	31.8465	32.1871	31.6494	31.7459	31.6967	31.6725	1.14252	0.418694	-0.224239	2.18037			70	54	65	73	61	64	60	66	70	54	65	73	61	64	60	66	70	54	65	73	61	64	60	66	13896080400	11299641300	12185205800	16318147600	10296412200	11533394900	10533453800	11907925000	1
P49722	Psma2	Proteasome subunit alpha type-2	31.0253	30.8421	30.8298	30.6669	30.697	31.0197	30.4485	30.9145	0.191193	0.892354	-0.0711002	0.486483			17	13	16	13	10	13	13	14	17	13	16	13	10	13	13	14	17	13	16	13	10	13	13	14	3188805120	2668200190	4258929660	2282997500	2592019460	3134843390	2141794050	2553889020	1
P49769	Psen1	Presenilin-1	29.039	28.6453	27.9518	29.1893	28.5313	28.8418	28.6673	29.3922	0.176382	0.899429	0.151814	-0.453365			5	4	2	4	4	5	5	6	4	4	2	3	4	3	4	4	5	4	2	4	4	5	5	6	600964420	629075460	281787360	812950530	453051264	599671300	510826720	826253180	1
P49817	Cav1	Caveolin-1	31.773	32.5502	31.8604	32.1942	32.1804	32.5809	32.3536	32.2438	0.58344	0.664041	0.24524	-1.24092			4	10	6	6	6	9	6	13	4	10	6	6	6	9	6	13	4	10	6	6	6	9	6	13	3360970240	9074054100	2958493700	3639059710	5428377100	6914369500	4466012700	11180475400	1
P49935	Ctsh	Pro-cathepsin H	26.0563	26.9096	26.4097	26.5954	26.7018	26.3895	26.4874	25.5339	0.285862	0.834821	-0.214619	0.686947			4	4	4	4	4	4	4	2	4	4	4	4	4	4	4	2	4	4	4	4	4	4	4	2	116241872	232772000	169919264	180159952	234406336	142066080	150386624	79479592	1
P50096	Impdh1	Inosine-5'-monophosphate dehydrogenase 1	27.814	27.8445	27.7038	27.543	27.8842	27.869	27.8189	27.5132	0.155907	0.91268	0.0450044	-0.406638			10	9	9	6	9	8	9	6	10	9	9	6	9	8	9	6	10	9	9	6	9	8	9	7	554678400	641154940	571842880	370986528	608720900	549814460	608759040	346875488	1
P50136	Bckdha	2-oxoisovalerate dehydrogenase subunit alpha, mitochondrial	30.284	30.5631	30.318	30.3718	30.394	30.3661	30.4323	30.5073	0.236897	0.862486	0.0406475	-0.585476			16	25	19	19	23	21	22	21	16	25	19	19	23	21	22	21	16	25	19	19	23	21	22	21	2932210430	4680504300	3466338300	5024390100	3987913730	3886009090	4134425090	3294884610	1
P50171	Hsd17b8	(3R)-3-hydroxyacyl-CoA dehydrogenase	29.5865	30.0816	29.6772	29.5786	29.656	29.8	29.8873	29.2979	0.153646	0.912814	-0.0707107	0.401406			4	7	4	7	7	6	6	3	4	7	4	7	7	6	6	3	4	7	4	7	7	6	6	3	767425280	2794347260	1333575550	1089429760	1348176380	1376170880	1741305860	584134530	1
P50172	Hsd11b1	11-beta-hydroxysteroid dehydrogenase 1	30.5953	30.6265	30.5637	30.6259	30.9793	31.2525	30.5274	31.1028	1.21933	0.398866	0.36265	-2.30904			10	11	9	11	13	11	9	12	10	11	9	11	13	11	9	12	10	11	9	11	13	11	9	12	2791069440	3082667520	2539080190	2995623680	3888408060	4829227500	2920207870	4445428200	1
P50247	Ahcy	Adenosylhomocysteinase	35.2524	35.2809	35.0781	34.9327	35.0383	34.9679	34.8961	34.9532	1.03023	0.466653	-0.172148	1.99339			92	94	80	84	79	76	80	76	92	94	80	84	79	76	80	76	92	94	80	84	79	76	80	76	71393427000	94494114000	57667117000	59291623000	62522679000	55749825000	47771763000	60412137000	1
P50285	Fmo1	Dimethylaniline monooxygenase [N-oxide-forming] 1	27.9284	28.7524	26.9347	27.5367	27.0811	27.8937	27.2049	28.7472	0.0360768	0.980899	-0.0563536	0.104357			7	12	4	4	4	4	3	11	7	12	4	4	4	4	3	11	7	12	4	4	4	4	3	11	994210560	1130423420	302492032	375947488	275382272	511519168	325926720	1145403900	1
P50295	Nat2	Arylamine N-acetyltransferase 2	31.8075	31.9979	31.8351	31.8089	31.9056	31.8388	31.842	31.8395	0.0422995	0.975064	-0.00589514	0.121589			16	16	13	13	15	15	15	17	13	13	10	10	14	12	11	14	16	16	13	13	15	15	15	17	4842553900	5423991800	6332731400	5667250700	5194778600	4896952300	4791353900	2634530300	1
P50396	Gdi1	Rab GDP dissociation inhibitor alpha	30.3459	30.3729	30.3041	30.3299	30.3718	30.4085	30.5734	30.3962	1.07135	0.446779	0.0992675	-2.06176			47	49	46	44	42	46	44	42	47	49	46	44	42	46	44	42	97	90	89	87	84	91	88	85	8717820900	6209482800	5064183300	5155029000	6723701800	6047401500	7351994400	6079148000	1
P50427	Sts	Steryl-sulfatase	29.7254	29.921	29.5543	29.7257	29.7817	29.8195	29.7559	29.8681	0.420612	0.749355	0.0747147	-0.948164			26	30	24	25	32	24	23	29	26	30	24	25	32	24	23	29	26	30	24	25	32	24	23	29	3771036930	4013559040	2739104770	3186413060	3289958400	3876410110	3223006460	3788872190	1
P50428	Arsa	Arylsulfatase A	27.3963	27.4404	27.3106	27.0013	27.136	27.2404	27.0847	27.3035	0.377635	0.780098	-0.0960245	0.867225			10	9	9	8	7	7	6	7	10	9	9	8	7	7	6	7	10	9	9	8	7	7	6	7	646041340	692688510	676929220	477621152	426137056	636394110	444287488	584498820	1
P50429	Arsb	Arylsulfatase B	30.1477	30.3285	30.0478	30.1181	30.5917	30.386	30.6117	30.577	2.52032	0.147727	0.381073	-4.79448			6	11	8	9	12	10	10	10	6	10	8	9	12	10	10	9	6	11	8	9	12	10	10	10	1669419390	2383053060	1608697340	1702015360	2688403200	2314099460	2741494530	2789309950	1
P50431	Shmt1	Serine hydroxymethyltransferase, cytosolic	27.4328	27.3386	27.6023	27.4054	27.5615	27.4622	27.6185	27.487	0.627372	0.642045	0.0875549	-1.31717			10	9	11	9	13	10	10	12	10	9	11	9	13	10	10	12	10	9	11	9	13	10	10	12	584814850	662936960	772078980	665031870	815680960	605307650	760165250	658822660	1
[truncated: 5,060 more rows]
[truncated: 11 more columns]

## Sheet: Table S16
Table S16	FAIMS-fractionated peptide data from Lgmn-/- and Wildtype naïve mouse spleens filtered for valid values in 3/4 biological replicates and with statistics (Perseus output)
[truncated: 64,653 more rows]

## Sheet: Table S17
Table S17	FAIMS-fractionated N-terminomics peptides (dimethylated N-terminus) from Lgmn-/- and Wildtype naïve mouse spleens filtered using R
[truncated: 2,530 more rows]

[truncated: 9 more sheets: Table S18, Table S19, Table S20, Table S21, Table S22, Table S23, Table S24, Table S25, Table S26]
