# Supplementary material for: Ion Mobility–Based Enrichment-Free N-Terminomics Analysis Reveals Novel Legumain Substrates in Murine Spleen
Source: Mol Cell Proteomics. 2024 Jan 8;23(2):100714. doi: 10.1016/j.mcpro.2024.100714 (PMC10862022; doi:10.1016/j.mcpro.2024.100714)
Supplement: Supplemental Tables S27–S29 [file mmc7.xlsx]

## Sheet: Index
Supplementary tables for unfractionated RAW264.7 cell lysates
Table S1	Unfractionated protein data from SD134 and DMSO treated RAW264.7 cells without filtering for valid values in 3/4 biological replicates (MSFragger output)
Table S2	Unfractionated peptide data from SD134 and DMSO treated RAW264.7 cells without filtering for valid values in 3/4 biological replicates (MSFragger output)
Table S3	Unfractionated protein data from SD134 and DMSO treated RAW264.7 cells filtered for valid values in 3/4 biological replicates and with statistics (Perseus output)
Table S4	Unfractionated peptide data from SD134 and DMSO treated RAW264.7 cells filtered for valid values in 3/4 biological replicates and with statistics (Perseus output)
Table S5	Unfractionated N-terminomics peptides (dimethylated N-terminus) from SD134 and DMSO treated RAW264.7 cells filtered using R
Supplementary tables for FAIMS-fractionated RAW264.7 cell lysates
Table S6	FAIMS-fractionated protein data from SD134 and DMSO treated RAW264.7 cells without filtering for valid values in 3/4 biological replicates (MSFragger output)
Table S7	FAIMS-fractionated peptide data from SD134 and DMSO treated RAW264.7 cells without filtering for valid values in 3/4 biological replicates (MSFragger output)
Table S8	FAIMS-fractionated protein data from SD134 and DMSO treated RAW264.7 cells filtered for valid values in 3/4 biological replicates and with statistics (Perseus output)
Table S9	FAIMS-fractionated peptide data from SD134 and DMSO treated RAW264.7 cells filtered for valid values in 3/4 biological replicates and with statistics (Perseus output)
Table S10	FAIMS-fractionated N-terminomics peptides (dimethylated N-terminus) from SD134 and DMSO treated RAW264.7 cells filtered using R
Table S11	Putative legumain substrates identified in FAIMS-fractionated SD134 and DMSO treated RAW264.7 cells
Table S12	Peptides from legumain-treated and untreated recombinant CTSS
Supplementary tables for naïve mouse spleen lysates
Table S13	FAIMS-fractionated protein data from Lgmn-/- and Wildtype naïve mouse spleens without filtering for valid values in 3/4 biological replicates (MSFragger output)
Table S14	FAIMS-fractionated peptide data from Lgmn-/- and Wildtype naïve mouse spleens without filtering for valid values in 3/4 biological replicates (MSFragger output)
Table S15	FAIMS-fractionated protein data from Lgmn-/- and Wildtype naïve mouse spleens filtered for valid values in 3/4 biological replicates and with statistics (Perseus output)
Table S16	FAIMS-fractionated peptide data from Lgmn-/- and Wildtype naïve mouse spleens filtered for valid values in 3/4 biological replicates and with statistics (Perseus output)
Table S17	FAIMS-fractionated N-terminomics peptides (dimethylated N-terminus) from Lgmn-/- and Wildtype naïve mouse spleens filtered using R
Table S18	STRING-db (v.11.5) analysis of 40 Lgmn-/- enriched proteins
Table S19	Enrichment analysis of FAIMS-fractionated peptides from Lgmn-/- and Wildtype naïve mouse spleens (Perseus output)
Table S20	FAIMS-fractionated N-terminomics peptides significantly elevated in wildtype naïve mouse spleens and corresponding consensus motifs as analysed by TopFINDer
Table S21	FAIMS-fractionated N-terminomics peptides significantly elevated in Lgmn-/- naïve mouse spleens and corresponding consensus motifs as analysed by TopFINDer
Table S22	FAIMS-fractionated N-terminomics putative legumain substrates in naïve mouse spleens and corresponding consensus motifs as analysed by TopFINDer
Table S23	FAIMS-fractionated N-terminomics peptides significantly elevated in wildtype naïve mouse spleens with non-Asn cleavages and corresponding consensus motifs as analysed by TopFINDer
Table S24	Native and neo-C-termini identified in Lgmn-/- and Wildtype naïve murine spleen
Table S25	Putative legumain substrates identified in FAIMS-fractionated Lgmn-/- and Wildtype naïve mouse spleens
Table S26	STRING-db (v.11.5) analysis of 110 putative legumain substrate proteins
Table S27	Peptides from legumain-treated and untreated recombinant MAN2B1
Table S28	Peptides from legumain-treated and untreated recombinant TMPO
Table S29	Peptides from legumain-treated and untreated recombinant YARS1
Supplementary tables for N-termini peptide-spectrum matches (PSM) of each experiment
Table S30	Unfractionated SD134 and DMSO treated RAW264.7 cells N-termini PSMs per experiment (MSFragger output)
Table S31	FAIMS-fractionated SD134 and DMSO treated RAW264.7 cells N-termini PSMs per experiment (MSFragger output)
Table S32	FAIMS-fractionated Lgmn-/- and Wildtype naïve mouse spleens N-termini PSMs per experiment (MSFragger output)

## Sheet: Table S27
Table S27	Peptides from legumain-treated and untreated recombinant MAN2B1
Peptide sequences were matched to a human protein database containing sequences of Ctss, Man2b1, Tmpo, Yars1, and Lgmn with reverse sequences and common contaminants using MSFragger (Fragpipe v.18.0). Label free quantification was undertaken with a fixed modification of cysteine carbamidomethylation and variable modifications of lysine dimethylation (+28.0313 Da), methionine oxidation (+15.9949 D…
Peptide Sequence	Modified Sequence	Prev AA	Next AA	Start	End	Peptide Length	Charges	Assigned Modifications	Protein	Protein ID	Entry Name	Gene	Protein Description	Mapped Genes	Mapped Proteins	Man2b1_1 Spectral Count	Man2b1_2 Spectral Count	Man2b1_3 Spectral Count	Man2b1_4 Spectral Count	Man2b1_Lgmn_1 Spectral Count	Man2b1_Lgmn_2 Spectral Count	Man2b1_Lgmn_3 Spectral Count	Man2b1_Lgmn_4 Spectral Count	Man2b1_1 Intensity	Man2b1_2 Intensity	Man2b1_3 Intensity	Man2b1_4 Intensity	Man2b1_Lgmn_1 Intensity	Man2b1_Lgmn_2 Intensity	Man2b1_Lgmn_3 Intensity	Man2b1_Lgmn_4 Intensity	Man2b1_1 MaxLFQ Intensity	Man2b1_2 MaxLFQ Intensity	Man2b1_3 MaxLFQ Intensity	Man2b1_4 MaxLFQ Intensity	Man2b1_Lgmn_1 MaxLFQ Intensity	Man2b1_Lgmn_2 MaxLFQ Intensity	Man2b1_Lgmn_3 MaxLFQ Intensity	Man2b1_Lgmn_4 MaxLFQ Intensity	-Log Student's T-test p-value MAN2B1_L_MAN2B1	Student's T-test q-value MAN2B1_L_MAN2B1	Student's T-test Difference MAN2B1_L_MAN2B1	Student's T-test Test statistic MAN2B1_L_MAN2B1
FLEDTFGNDGRPR	FLEDTFGNDGRPR	R	V	178	190	13	2,3		sp|O00754|MA2B1_HUMAN	O00754	MA2B1_HUMAN	MAN2B1	Lysosomal alpha-mannosidase			0	18	1	0	5	2	3	1	0	3218450940	51088860	0	3943230720	56179540	147161696	21241040	18.4925	31.1228	25.1296	18.072	31.4255	25.7435	26.6504	24.3404	0.509323	0.53929	3.83571	1.10995
ASTSLKPPTADLFTGVLPNGYNPPR	ASTSLK[28.0313]PPTADLFTGVLPNGYNPPR	R	N	241	265	25	2,3	6K(28.0313)	sp|O00754|MA2B1_HUMAN	O00754	MA2B1_HUMAN	MAN2B1	Lysosomal alpha-mannosidase			0	1	0	0	6	1	1	1	0	25112772	0	0	1807174530	0	5853700	8490791	17.8282	24.5819	20.2236	19.5689	30.7386	22.3092	22.4809	23.0175	0.816721	0.404235	4.08592	1.63815
SPEYNAKELVDYFLNVATAQGR	SPEYNAK[28.0313]ELVDYFLNVATAQGR	R	Y	284	305	22	3	7K(28.0313)	sp|O00754|MA2B1_HUMAN	O00754	MA2B1_HUMAN	MAN2B1	Lysosomal alpha-mannosidase			0	0	0	0	0	2	1	1	0	0	0	0	0	34518840	8906365	5399963	19.7111	23.3703	20.4264	18.0754	23.4276	25.0409	23.0864	22.3645	1.32121	0.272667	3.08407	2.48116
QHVANDYAR	Q[-17.0265]HVANDYAR	R	Q	455	463	9	2	1Q(-17.0265)	sp|O00754|MA2B1_HUMAN	O00754	MA2B1_HUMAN	MAN2B1	Lysosomal alpha-mannosidase			2	1	2	0	0	2	4	4	109684184	473918496	172192096	0	0	226781232	489350496	174264080	26.7088	28.8201	27.3594	18.3848	22.8789	27.7567	28.8663	27.3767	0.206227	0.652846	1.40138	0.519556
FQVIVYNPLGR	FQVIVYNPLGR	R	K	510	520	11	2		sp|O00754|MA2B1_HUMAN	O00754	MA2B1_HUMAN	MAN2B1	Lysosomal alpha-mannosidase			1	2	1	0	3	1	1	1	4.531e+06	179331104	1.26175e+06	0	703811900	13572373	3977441	7905522	22.1114	27.4181	20.267	19.3624	29.3906	23.6942	21.9234	22.9144	0.389661	0.515908	2.19095	0.890068
KVNWMVR	K[28.0313]VNWMVR	R	L	521	527	7	2	1K(28.0313)	sp|O00754|MA2B1_HUMAN	O00754	MA2B1_HUMAN	MAN2B1	Lysosomal alpha-mannosidase			0	2	0	0	2	0	2	0	0	883416900	2.62499e+06	1.62622e+06	1008523710	0	88916752	0	18.3651	29.7185	21.3239	20.6331	29.9096	22.0305	26.406	20.5683	0.281667	0.576929	2.21844	0.678418
LPVSEGVFVVKDPNGR	LPVSEGVFVVK[28.0313]DPNGR	R	T	528	543	16	2,3	11K(28.0313)	sp|O00754|MA2B1_HUMAN	O00754	MA2B1_HUMAN	MAN2B1	Lysosomal alpha-mannosidase			1	8	1	1	4	2	3	2	16374577	3852517380	2481981	7433540	4465715200	64715888	49493028	33006888	23.9386	31.422	23.3779	22.7993	31.739	25.9213	25.2322	24.9499	0.248391	0.612549	1.57613	0.609686
APQPIPR	APQPIPR	R	R	592	598	7	2		sp|O00754|MA2B1_HUMAN	O00754	MA2B1_HUMAN	MAN2B1	Lysosomal alpha-mannosidase			0	1	1	0	1	0	1	3	0	939726270	1038011140	0	619052740	0	2467046140	1484751230	19.947	29.8077	29.9512	19.4425	29.2055	22.0998	31.2001	30.4676	0.42584	0.502024	3.45617	0.957882
SWSPALTIENEHIR	SWSPALTIENEHIR	R	A	600	613	14	2,3		sp|O00754|MA2B1_HUMAN	O00754	MA2B1_HUMAN	MAN2B1	Lysosomal alpha-mannosidase			0	2	0	0	3	1	1	0	1.06024e+06	225421264	0	0	2395643650	14550285	3.50824e+06	0	20.016	27.1819	18.9929	19.2079	30.6725	23.7945	21.7423	20.4768	0.416821	0.506857	2.82189	0.941099
FDTPLETKGR	FDTPLETK[28.0313]GR	R	F	733	742	10	2,3	8K(28.0313)	sp|O00754|MA2B1_HUMAN	O00754	MA2B1_HUMAN	MAN2B1	Lysosomal alpha-mannosidase			2	5	1	2	4	1	7	2	59147812	2967390210	57229392	22440614	2966778880	52548436	2045347330	62262748	24.8376	30.4742	24.7922	23.4688	30.4766	25.6936	29.9471	25.9383	0.47763	0.537529	2.12068	1.05287
FYTDSNGR	FYTDSNGR	R	E	743	750	8	2		sp|O00754|MA2B1_HUMAN	O00754	MA2B1_HUMAN	MAN2B1	Lysosomal alpha-mannosidase			0	0	0	0	0	2	2	4	0	0	0	0	0	789602820	337765056	528810592	19.5635	23.8701	18.7479	17.0678	23.9179	29.5566	28.3315	28.9782	2.18312	0	7.8837	4.07219
IYITDGNMQLTVLTDR	IYITDGNMQLTVLTDR	R	S	782	797	16	2		sp|O00754|MA2B1_HUMAN	O00754	MA2B1_HUMAN	MAN2B1	Lysosomal alpha-mannosidase			0	1	0	0	2	2	1	1	0	0	0	0	194209712	30622992	3.18014e+06	8.14641e+06	16.7797	24.0748	19.2456	18.6188	27.533	24.8681	21.6007	22.9577	1.18966	0.3708	4.56016	2.25923
IYITDGNMQLTVLTDR	IYITDGNM[15.9949]QLTVLTDR	R	S	782	797	16	2	8M(15.9949)	sp|O00754|MA2B1_HUMAN	O00754	MA2B1_HUMAN	MAN2B1	Lysosomal alpha-mannosidase			1	1	0	0	3	2	1	1	1.82807e+06	41948608	0	0	224394000	19299222	1.60801e+06	7.18632e+06	20.8019	25.3221	20.068	18.5963	27.7415	24.202	20.6168	22.7768	0.597761	0.559915	2.63723	1.26588
DGSLELMVHR	DGSLELMVHR	R	R	806	815	10	2		sp|O00754|MA2B1_HUMAN	O00754	MA2B1_HUMAN	MAN2B1	Lysosomal alpha-mannosidase			2	7	1	1	5	2	5	2	6.27891e+06	2455136770	10070523	3.54941e+06	2614126590	45189584	225557792	18690384	22.5821	31.1932	23.2636	21.7592	31.2837	25.4295	27.7489	24.1558	0.401907	0.515812	2.45496	0.91317
DGSLELMVHR	DGSLELM[15.9949]VHR	R	R	806	815	10	2	7M(15.9949)	sp|O00754|MA2B1_HUMAN	O00754	MA2B1_HUMAN	MAN2B1	Lysosomal alpha-mannosidase			0	8	0	0	2	0	4	1	0	484030304	0	0	401570848	0	97695640	9462344	18.4787	28.8505	18.151	18.284	28.5811	21.1479	26.5418	23.1738	0.592482	0.53496	3.92007	1.25669
GVSEPLMENGSGAWVR	GVSEPLMENGSGAWVR	R	G	824	839	16	2		sp|O00754|MA2B1_HUMAN	O00754	MA2B1_HUMAN	MAN2B1	Lysosomal alpha-mannosidase			2	6	0	0	4	3	3	3	37044852	2211629820	0	0	2206713860	186404656	133717848	70827240	25.1428	31.0425	17.3276	18.8284	31.0392	27.4739	26.9946	26.0778	0.702138	0.516103	4.81108	1.44514
GVSEPLMENGSGAWVR	GVSEPLM[15.9949]ENGSGAWVR	R	G	824	839	16	2	7M(15.9949)	sp|O00754|MA2B1_HUMAN	O00754	MA2B1_HUMAN	MAN2B1	Lysosomal alpha-mannosidase			2	11	2	0	5	3	4	6	40674612	638985410	5.40888e+06	0	433831328	284082240	137147920	127157056	25.2776	29.2512	22.3669	19.0617	28.6926	28.0817	27.0312	26.922	0.837687	0.389875	3.69251	1.67319
HLVLLDTAQAAAAGHR	HLVLLDTAQAAAAGHR	R	L	842	857	16	2,3,4		sp|O00754|MA2B1_HUMAN	O00754	MA2B1_HUMAN	MAN2B1	Lysosomal alpha-mannosidase			0	5	1	0	7	1	1	1	0	642290430	13300932	0	5563286500	54399284	14790659	20764724	17.7599	29.0658	23.665	17.3723	32.2066	25.6971	23.8182	24.3076	0.642179	0.577268	4.54162	1.34268
TQFSGLR	TQFSGLR	R	R	887	893	7	2		sp|O00754|MA2B1_HUMAN	O00754	MA2B1_HUMAN	MAN2B1	Lysosomal alpha-mannosidase			0	1	0	0	1	0	1	0	590668800	2087931390	491589984	387184800	1167016320	0	1948190340	0	29.1378	30.9594	28.8729	28.5284	30.1202	22.2878	30.8595	20.9228	0.594355	0.554583	-3.32706	-1.25995
NLSAPVTLNLR	NLSAPVTLNLR	R	D	930	940	11	2		sp|O00754|MA2B1_HUMAN	O00754	MA2B1_HUMAN	MAN2B1	Lysosomal alpha-mannosidase			1	2	0	0	1	2	1	2	7613624	189018656	0	0	99806184	30428968	13898077	19365112	22.8602	27.494	20.5616	18.6457	26.5726	24.8589	23.7284	24.207	0.572747	0.549569	2.45138	1.22222
DLFSTFTITR	DLFSTFTITR	R	L	941	950	10	2		sp|O00754|MA2B1_HUMAN	O00754	MA2B1_HUMAN	MAN2B1	Lysosomal alpha-mannosidase			1	2	0	0	2	1	0	1	0	224831168	0	0	681399620	9079934	0	3.76998e+06	20.7633	27.7443	20.2057	19.1038	29.3439	23.1142	21.7951	21.8461	0.331566	0.540667	2.07058	0.778146
LQETTLVANQLR	LQETTLVANQLR	R	E	951	962	12	2		sp|O00754|MA2B1_HUMAN	O00754	MA2B1_HUMAN	MAN2B1	Lysosomal alpha-mannosidase			5	10	1	0	2	6	4	7	705731330	2136738430	20897658	0	2141494910	3019474690	688486080	1531697150	29.3945	30.9928	24.3168	18.7394	30.996	31.4916	29.3589	30.5125	0.845246	0.386323	4.72886	1.68581

## Sheet: Table S28
Table S28	Peptides from legumain-treated and untreated recombinant TMPO
Peptide sequences were matched to a human protein database containing sequences of Ctss, Man2b1, Tmpo, Yars1, and Lgmn with reverse sequences and common contaminants using MSFragger (Fragpipe v.18.0). Label free quantification was undertaken with a fixed modification of cysteine carbamidomethylation and variable modifications of lysine dimethylation (+28.0313 Da), methionine oxidation (+15.9949 D…
Peptide Sequence	Modified Sequence	Prev AA	Next AA	Start	End	Peptide Length	Charges	Assigned Modifications	Protein	Protein ID	Entry Name	Gene	Protein Description	Mapped Genes	Mapped Proteins	Tmpo_1 Spectral Count	Tmpo_2 Spectral Count	Tmpo_3 Spectral Count	Tmpo_4 Spectral Count	Tmpo_Lgmn_1 Spectral Count	Tmpo_Lgmn_2 Spectral Count	Tmpo_Lgmn_3 Spectral Count	Tmpo_Lgmn_4 Spectral Count	Tmpo_1 Intensity	Tmpo_2 Intensity	Tmpo_3 Intensity	Tmpo_4 Intensity	Tmpo_Lgmn_1 Intensity	Tmpo_Lgmn_2 Intensity	Tmpo_Lgmn_3 Intensity	Tmpo_Lgmn_4 Intensity	Tmpo_1 MaxLFQ Intensity	Tmpo_2 MaxLFQ Intensity	Tmpo_3 MaxLFQ Intensity	Tmpo_4 MaxLFQ Intensity	Tmpo_Lgmn_1 MaxLFQ Intensity	Tmpo_Lgmn_2 MaxLFQ Intensity	Tmpo_Lgmn_3 MaxLFQ Intensity	Tmpo_Lgmn_4 MaxLFQ Intensity	-Log Student's T-test p-value TMPO_L_TMPO	Student's T-test q-value TMPO_L_TMPO	Student's T-test Difference TMPO_L_TMPO	Student's T-test Test statistic TMPO_L_TMPO
PEFLEDPSVLTKDKLKSELVANNVTLPAGEQR	PEFLEDPSVLTK[28.0313]DK[28.0313]LK[28.0313]SELVANNVTLPAGEQR	M	K	2	33	32	4,5	12K(28.0313), 14K(28.0313), 16K(28.0313)	sp|P42167|LAP2B_HUMAN	P42167	LAP2B_HUMAN	TMPO	Lamina-associated polypeptide 2, isoforms beta/gamma			2	3	3	3	1	0	3	0	69140624	177652832	216039968	131740296	44962340	0	291828960	0	25.8944	27.1785	27.5916	27.0143	25.1653	20.9097	27.9012	20.2215	0.925574	0.218836	-3.37031	-1.81956
PEFLEDPSVLTKDKLKSELVANNVTLPAGEQR	n[42.0106]PEFLEDPSVLTKDK[28.0313]LK[28.0313]SELVANNVTLPAGEQR	M	K	2	33	32	4	14K(28.0313), 16K(28.0313), N-term(42.0106)	sp|P42167|LAP2B_HUMAN	P42167	LAP2B_HUMAN	TMPO	Lamina-associated polypeptide 2, isoforms beta/gamma			1	1	0	1	0	0	0	0	76160760	170156192	270593312	191111104	71659520	0	0	0	26.1825	27.3423	28.0115	27.5098	26.0947	20.6743	18.1383	17.0207	1.78214	0.044	-6.77957	-3.29481
PEFLEDPSVLTKDKLKSELVANNVTLPAGEQR	n[42.0106]PEFLEDPSVLTK[28.0313]DK[28.0313]LKSELVANNVTLPAGEQR	M	K	2	33	32	4,5	12K(28.0313), 14K(28.0313), N-term(42.0106)	sp|P42167|LAP2B_HUMAN	P42167	LAP2B_HUMAN	TMPO	Lamina-associated polypeptide 2, isoforms beta/gamma			2	5	6	2	3	0	6	0	10944680	2314371	2805223	201277152	77606944	0	0	0	27.2671	20.8435	21.121	27.2085	25.911	19.3009	18.8055	20.3999	0.578907	0.418253	-3.0057	-1.233
LEDPSVLTKDKLKSELVANNVTLPAGEQR	LEDPSVLTK[28.0313]DK[28.0313]LK[28.0313]SELVANNVTLPAGEQR	F	K	5	33	29	5	11K(28.0313), 13K(28.0313), 9K(28.0313)	sp|P42167|LAP2B_HUMAN	P42167	LAP2B_HUMAN	TMPO	Lamina-associated polypeptide 2, isoforms beta/gamma			0	1	0	0	0	0	0	0	1.21884e+06	9661941	0	867439	0	0	0	0	20.2171	23.2039	17.7829	19.7264	18.6028	20.0045	18.9864	19.8852	0.310275	0.688215	-0.862825	-0.736043
PSVLTKDKLKSELVANNVTLPAGEQR	PSVLTK[28.0313]DK[28.0313]LK[28.0313]SELVANNVTLPAGEQR	D	K	8	33	26	5	10K(28.0313), 6K(28.0313), 8K(28.0313)	sp|P42167|LAP2B_HUMAN	P42167	LAP2B_HUMAN	TMPO	Lamina-associated polypeptide 2, isoforms beta/gamma			1	1	1	1	0	0	0	0	8518775	5504748	9198663	9959683	3.45755e+06	0	8926215	5.68647e+06	23.0222	22.3922	23.133	23.2477	21.7213	19.4283	23.0896	22.4391	0.769866	0.294637	-1.27921	-1.55958
DKLKSELVANNVTLPAGEQR	DK[28.0313]LK[28.0313]SELVANNVTLPAGEQR	K	K	14	33	20	3,4	2K(28.0313), 4K(28.0313)	sp|P42167|LAP2B_HUMAN	P42167	LAP2B_HUMAN	TMPO	Lamina-associated polypeptide 2, isoforms beta/gamma			2	1	2	2	0	0	1	0	28555394	14972465	18459376	27110398	7015494	0	15880719	12422142	24.2414	23.3965	23.6301	24.1192	22.3219	20.7717	23.593	23.1475	1.11137	0.150742	-1.38827	-2.12839
LKSELVANNVTLPAGEQR	LK[28.0313]SELVANNVTLPAGEQR	K	K	16	33	18	3	2K(28.0313)	sp|P42167|LAP2B_HUMAN	P42167	LAP2B_HUMAN	TMPO	Lamina-associated polypeptide 2, isoforms beta/gamma			1	1	1	1	1	2	1	1	44239044	18030856	26427634	36904564	10747730	31332478	20371042	10911816	25.3988	24.104	24.6555	25.1373	23.3575	24.9012	24.28	23.3794	0.909437	0.225838	-0.844383	-1.79273
KSELVANNVTLPAGEQR	K[28.0313]SELVANNVTLPAGEQR	L	K	17	33	17	3	1K(28.0313)	sp|P42167|LAP2B_HUMAN	P42167	LAP2B_HUMAN	TMPO	Lamina-associated polypeptide 2, isoforms beta/gamma			0	0	0	1	0	0	0	0	1.9393e+06	718870	1.46391e+06	1.91465e+06	0	0	0	938458	20.8871	19.4554	20.4814	20.8686	17.6736	20.3292	19.733	19.8399	0.746326	0.29893	-1.02918	-1.51993
SELVANNVTLPAGEQR	SELVANNVTLPAGEQR	K	K	18	33	16	2		sp|P42167|LAP2B_HUMAN	P42167	LAP2B_HUMAN	TMPO	Lamina-associated polypeptide 2, isoforms beta/gamma			1	1	1	1	1	1	1	0	45324356	16126715	35515656	38922296	17231832	58260868	25658476	28400256	25.4338	23.9429	25.0819	25.2141	24.0386	25.796	24.6129	24.7594	0.0852322	0.880651	-0.116462	-0.235297
SELVANNVTLPAGEQR	S[28.0313]ELVANNVTLPAGEQR	K	K	18	33	16	2	1S(28.0313)	sp|P42167|LAP2B_HUMAN	P42167	LAP2B_HUMAN	TMPO	Lamina-associated polypeptide 2, isoforms beta/gamma			0	0	0	0	0	1	0	0	748916	513764	911582	652495	0	880809	907081	0	19.5144	18.9707	19.798	19.3156	18.5433	19.7485	19.7909	19.3816	0.0344018	0.949255	-0.0336418	-0.0996831
LVANNVTLPAGEQR	LVANNVTLPAGEQR	E	K	20	33	14	2		sp|P42167|LAP2B_HUMAN	P42167	LAP2B_HUMAN	TMPO	Lamina-associated polypeptide 2, isoforms beta/gamma			0	0	0	0	0	0	0	1	995363	674681	427309	0	0	0	0	1.50036e+06	19.9249	19.3638	18.7049	18.4542	17.8007	19.8674	18.6551	20.5169	0.049602	0.931863	0.0980425	0.141551
VANNVTLPAGEQR	VANNVTLPAGEQR	L	K	21	33	13	2		sp|P42167|LAP2B_HUMAN	P42167	LAP2B_HUMAN	TMPO	Lamina-associated polypeptide 2, isoforms beta/gamma			1	1	1	1	0	1	0	0	6603069	4752332	5.74854e+06	5350645	1.2839e+06	1.53209e+06	1.9324e+06	0	22.6547	22.1802	22.4548	22.3513	20.2921	20.5471	20.882	19.1532	2.87923	0.0106667	-2.19164	-5.64864
ANNVTLPAGEQR	ANNVTLPAGEQR	V	K	22	33	12	2		sp|P42167|LAP2B_HUMAN	P42167	LAP2B_HUMAN	TMPO	Lamina-associated polypeptide 2, isoforms beta/gamma			1	0	0	0	0	0	0	0	3.44522e+06	1.24199e+06	1.35504e+06	2.03677e+06	0	0	5.13041e+06	0	21.7162	20.2442	20.3699	20.9579	16.8985	19.8071	22.2906	19.2856	0.494209	0.49488	-1.2516	-1.08282
NNVTLPAGEQR	NNVTLPAGEQR	A	K	23	33	11	2		sp|P42167|LAP2B_HUMAN	P42167	LAP2B_HUMAN	TMPO	Lamina-associated polypeptide 2, isoforms beta/gamma			0	1	1	0	0	0	0	0	2.48233e+06	1126634	1.27473e+06	1.65973e+06	393257	0	0	1.89379e+06	21.2433	20.1036	20.2818	20.6625	18.5851	19.7361	19.6867	20.8528	0.809889	0.276598	-0.857573	-1.62672
NVTLPAGEQR	NVTLPAGEQR	N	K	24	33	10	2		sp|P42167|LAP2B_HUMAN	P42167	LAP2B_HUMAN	TMPO	Lamina-associated polypeptide 2, isoforms beta/gamma			1	1	0	1	1	1	1	0	45857636	95784144	37159008	48554548	21656668	23886520	9914910	10522418	25.4507	26.5133	25.1472	25.5331	24.3683	24.5097	23.2412	23.327	2.15999	0.0295172	-1.79953	-4.02512
NVTLPAGEQR	N[28.0313]VTLPAGEQR	N	K	24	33	10	2	1N(28.0313)	sp|P42167|LAP2B_HUMAN	P42167	LAP2B_HUMAN	TMPO	Lamina-associated polypeptide 2, isoforms beta/gamma			0	1	1	1	1	1	1	1	4.55101e+06	2.9209e+06	3.12373e+06	3.51727e+06	35158168	27727204	30825490	35095536	22.1178	21.478	21.5748	21.746	25.0674	24.7248	24.8776	25.0648	5.94486	0	3.20449	19.6225
KDVYVQLYLQHLTAR	K[28.0313]DVYVQLYLQHLTAR	R	N	34	48	15	3,4	1K(28.0313)	sp|P42167|LAP2B_HUMAN	P42167	LAP2B_HUMAN	TMPO	Lamina-associated polypeptide 2, isoforms beta/gamma			8	8	8	8	7	0	8	5	2376076540	1496739840	1840535550	2095687940	1137974660	0	2438363650	2298081020	30.9938	30.3563	30.6175	30.9722	30.0639	19.7761	31.2228	31.0139	0.439275	0.583716	-2.71578	-0.982746
VQLYLQHLTAR	VQLYLQHLTAR	Y	N	38	48	11	3		sp|P42167|LAP2B_HUMAN	P42167	LAP2B_HUMAN	TMPO	Lamina-associated polypeptide 2, isoforms beta/gamma			1	1	1	1	1	0	0	0	8007117	5.27968e+06	5.94466e+06	8785339	3.31779e+06	0	4.21593e+06	3.65224e+06	22.9328	22.332	22.5032	23.0667	21.6618	20.814	22.0074	21.8004	1.95364	0.0335758	-1.13779	-3.61779
LYLQHLTAR	LYLQHLTAR	Q	N	40	48	9	2,3		sp|P42167|LAP2B_HUMAN	P42167	LAP2B_HUMAN	TMPO	Lamina-associated polypeptide 2, isoforms beta/gamma			2	2	1	2	2	1	2	1	62297504	113807488	48596784	62704068	42387484	0	26731918	51173360	25.4141	26.3172	25.2286	25.5499	25.1307	20.5791	24.5598	25.4033	0.724932	0.309415	-1.7092	-1.48379
YLQHLTAR	YLQHLTAR	L	N	41	48	8	2,3		sp|P42167|LAP2B_HUMAN	P42167	LAP2B_HUMAN	TMPO	Lamina-associated polypeptide 2, isoforms beta/gamma			2	2	2	0	2	0	1	1	16872678	11607114	12913146	18097344	6986848	0	9413732	5626952	23.0697	22.5307	22.684	23.1724	21.7994	19.3326	22.2244	21.4859	1.33117	0.111045	-1.65364	-2.49811
LQHLTAR	LQHLTAR	Y	N	42	48	7	3		sp|P42167|LAP2B_HUMAN	P42167	LAP2B_HUMAN	TMPO	Lamina-associated polypeptide 2, isoforms beta/gamma			0	1	1	0	1	0	1	0	30247320	12953377	17117652	27186556	9304932	0	8515467	0	24.8503	23.6268	24.029	24.6964	23.1496	20.9462	23.0217	18.6647	1.39678	0.0926667	-2.8551	-2.61025
LQHLTAR	L[28.0313]QHLTAR	Y	N	42	48	7	3	1L(28.0313)	sp|P42167|LAP2B_HUMAN	P42167	LAP2B_HUMAN	TMPO	Lamina-associated polypeptide 2, isoforms beta/gamma			1	1	0	1	1	0	1	0	11153850	7.64382e+06	10346887	10600342	3359328	0	5.5638e+06	0	23.411	22.8659	23.3027	23.3376	21.6797	18.8635	22.4076	19.0756	1.61658	0.0581961	-2.72268	-2.99455
NRPPLPAGTNSKGPPDFSSDEER	NRPPLPAGTNSK[28.0313]GPPDFSSDEER	R	E	49	71	23	3,4	12K(28.0313)	sp|P42167|LAP2B_HUMAN	P42167	LAP2B_HUMAN	TMPO	Lamina-associated polypeptide 2, isoforms beta/gamma			2	2	3	2	2	5	2	1	278343168	211896320	211021984	336371872	83685128	48590076	177509248	166347488	27.0851	26.7031	26.7071	27.3817	25.3768	25.5957	26.4677	26.3766	1.71633	0.0510638	-1.01507	-3.1742
NRPPLPAGTNSKGPPDFSSDEEREPTPVLGSGAAAAGR	NRPPLPAGTNSK[28.0313]GPPDFSSDEEREPTPVLGSGAAAAGR	R	S	49	86	38	3,4,5	12K(28.0313)	sp|P42167|LAP2B_HUMAN	P42167	LAP2B_HUMAN	TMPO	Lamina-associated polypeptide 2, isoforms beta/gamma			8	8	10	9	6	10	7	2	3930086400	3895474940	4102653700	3935852800	1716026750	785265340	3125296130	2965786880	31.131	31.1823	31.3084	31.2897	29.9841	28.8991	30.977	30.9881	1.05626	0.164625	-1.01577	-2.03666
NRPPLPAGTNSKGPPDFSSDEEREPTPVLGSGAAAAGRSR	NRPPLPAGTNSK[28.0313]GPPDFSSDEEREPTPVLGSGAAAAGRSR	R	A	49	88	40	5	12K(28.0313)	sp|P42167|LAP2B_HUMAN	P42167	LAP2B_HUMAN	TMPO	Lamina-associated polypeptide 2, isoforms beta/gamma			0	0	1	1	0	0	0	0	6.14367e+06	5765651	7.43945e+06	9214013	1.88786e+06	0	0	0	22.5507	22.4591	22.8268	23.1354	20.8483	20.02	19.1342	19.1904	3.31003	0.0096	-2.94474	-6.81447
NRPPLPAGTNSKGPPDFSSDEEREPTPVLGSGAAAAGR	N[28.0313]RPPLPAGTNSK[28.0313]GPPDFSSDEEREPTPVLGSGAAAAGR	R	S	49	86	38	5	12K(28.0313), 1N(28.0313)	sp|P42167|LAP2B_HUMAN	P42167	LAP2B_HUMAN	TMPO	Lamina-associated polypeptide 2, isoforms beta/gamma			0	0	1	1	0	0	0	0	6830372	5110293	6014903	9160622	0	0	0	0	22.7035	22.285	22.5201	23.127	17.6451	19.5905	20.651	19.1734	2.7114	0.0174737	-3.39391	-5.23724
RPPLPAGTNSKGPPDFSSDEEREPTPVLGSGAAAAGR	RPPLPAGTNSK[28.0313]GPPDFSSDEEREPTPVLGSGAAAAGR	N	S	50	86	37	5	11K(28.0313)	sp|P42167|LAP2B_HUMAN	P42167	LAP2B_HUMAN	TMPO	Lamina-associated polypeptide 2, isoforms beta/gamma			1	1	1	1	0	0	0	0	6.83979e+06	5508767	8609507	9497228	3.34032e+06	0	0	0	22.7055	22.3933	23.0375	23.1791	21.6716	20.1001	18.9918	19.5247	2.41184	0.0321818	-2.75681	-4.55435
RPPLPAGTNSKGPPDFSSDEEREPTPVLGSGAAAAGR	R[28.0313]PPLPAGTNSK[28.0313]GPPDFSSDEEREPTPVLGSGAAAAGR	N	S	50	86	37	4,5	11K(28.0313), 1R(28.0313)	sp|P42167|LAP2B_HUMAN	P42167	LAP2B_HUMAN	TMPO	Lamina-associated polypeptide 2, isoforms beta/gamma			0	1	1	0	4	0	2	2	3.30055e+06	4.03142e+06	4489812	3980675	100829256	0	102564392	105277136	21.6543	21.9429	22.0982	21.9246	26.3585	20.1096	26.4026	26.4535	0.947433	0.211276	2.92604	1.85588
GTNSKGPPDFSSDEEREPTPVLGSGAAAAGR	GTNSK[28.0313]GPPDFSSDEEREPTPVLGSGAAAAGR	A	S	56	86	31	4	5K(28.0313)	sp|P42167|LAP2B_HUMAN	P42167	LAP2B_HUMAN	TMPO	Lamina-associated polypeptide 2, isoforms beta/gamma			0	1	1	0	0	0	0	0	5.0677e+06	4.81265e+06	4199001	3.20294e+06	0	0	3.05874e+06	2487353	22.2729	22.1984	22.0016	21.611	18.8702	20.3993	21.5445	21.2462	1.29606	0.117829	-1.50592	-2.43849
GTNSKGPPDFSSDEEREPTPVLGSGAAAAGR	G[28.0313]TNSK[28.0313]GPPDFSSDEEREPTPVLGSGAAAAGR	A	S	56	86	31	4	1G(28.0313), 5K(28.0313)	sp|P42167|LAP2B_HUMAN	P42167	LAP2B_HUMAN	TMPO	Lamina-associated polypeptide 2, isoforms beta/gamma			1	1	1	1	1	0	1	0	11914726	10866116	14479272	17939128	10338656	0	13800076	9307704	23.5062	23.3733	23.7875	24.0966	23.3015	19.6861	23.7182	23.15	0.614602	0.392268	-1.22695	-1.2951
TNSKGPPDFSSDEEREPTPVLGSGAAAAGR	T[28.0313]NSK[28.0313]GPPDFSSDEEREPTPVLGSGAAAAGR	G	S	57	86	30	4	1T(28.0313), 4K(28.0313)	sp|P42167|LAP2B_HUMAN	P42167	LAP2B_HUMAN	TMPO	Lamina-associated polypeptide 2, isoforms beta/gamma			0	0	0	1	0	0	1	0	8.38658e+06	6.92199e+06	8920480	8905711	6157980	0	8.16418e+06	8154388	22.9996	22.7228	23.0887	23.0863	22.554	19.327	22.9609	22.9591	0.536657	0.446232	-1.0241	-1.15863
SKGPPDFSSDEEREPTPVLGSGAAAAGR	SKGPPDFSSDEEREPTPVLGSGAAAAGR	N	S	59	86	28	3,4		sp|P42167|LAP2B_HUMAN	P42167	LAP2B_HUMAN	TMPO	Lamina-associated polypeptide 2, isoforms beta/gamma			0	0	0	0	2	1	1	0	0	0	0	0	95031288	5095986	12917827	19844750	19.5097	18.7702	18.8554	19.5504	26.2729	22.2809	23.429	24.0786	2.86072	0.00941176	4.84394	5.60217
SKGPPDFSSDEER	SK[28.0313]GPPDFSSDEER	N	E	59	71	13	3	2K(28.0313)	sp|P42167|LAP2B_HUMAN	P42167	LAP2B_HUMAN	TMPO	Lamina-associated polypeptide 2, isoforms beta/gamma			1	1	1	0	0	0	0	0	3.11628e+06	2.41072e+06	3.14684e+06	4.69522e+06	0	0	0	0	21.5714	21.201	21.5855	22.1628	18.9324	19.1206	18.9642	19.1567	4.80301	0	-2.58671	-12.5391
SKGPPDFSSDEEREPTPVLGSGAAAAGR	SK[28.0313]GPPDFSSDEEREPTPVLGSGAAAAGR	N	S	59	86	28	3,4	2K(28.0313)	sp|P42167|LAP2B_HUMAN	P42167	LAP2B_HUMAN	TMPO	Lamina-associated polypeptide 2, isoforms beta/gamma			1	1	1	1	3	2	2	0	47347116	31022462	41706416	44496988	85319696	35434504	60859528	32828178	25.1326	24.685	25.3138	25.2651	26.2316	25.0786	25.7631	24.9684	0.58562	0.417012	0.411329	1.24473
SKGPPDFSSDEEREPTPVLGSGAAAAGR	S[28.0313]KGPPDFSSDEEREPTPVLGSGAAAAGR	N	S	59	86	28	3	1S(28.0313)	sp|P42167|LAP2B_HUMAN	P42167	LAP2B_HUMAN	TMPO	Lamina-associated polypeptide 2, isoforms beta/gamma			0	0	0	0	0	0	1	0	0	0	4268290	0	12045088	0	9188773	7.07577e+06	17.1333	18.1887	22.0252	17.5999	23.5219	21.094	23.1314	22.7545	1.69773	0.0497959	3.88864	3.14041
SKGPPDFSSDEER	S[28.0313]K[28.0313]GPPDFSSDEER	N	E	59	71	13	2,3	1S(28.0313), 2K(28.0313)	sp|P42167|LAP2B_HUMAN	P42167	LAP2B_HUMAN	TMPO	Lamina-associated polypeptide 2, isoforms beta/gamma			1	1	1	1	2	1	1	1	2.75164e+06	2.36388e+06	3.89478e+06	5005922	51264896	4879205	9345881	5165064	21.0973	20.8395	21.6385	22.0944	25.4727	22.2182	23.1559	22.3004	1.22032	0.132779	1.86937	2.31069
SKGPPDFSSDEEREPTPVLGSGAAAAGR	S[28.0313]K[28.0313]GPPDFSSDEEREPTPVLGSGAAAAGR	N	S	59	86	28	3,4	1S(28.0313), 2K(28.0313)	sp|P42167|LAP2B_HUMAN	P42167	LAP2B_HUMAN	TMPO	Lamina-associated polypeptide 2, isoforms beta/gamma			2	2	2	2	5	9	3	2	145383936	132961280	147688064	167377968	3141081600	1747117310	2204088830	2634628100	26.4573	26.3267	26.7676	27.0139	31.6845	30.69	31.2788	31.6004	5.58921	0	4.67206	17.0825
KGPPDFSSDEEREPTPVLGSGAAAAGR	K[56.0626]GPPDFSSDEEREPTPVLGSGAAAAGR	S	S	60	86	27	4	1K(56.0626)	sp|P42167|LAP2B_HUMAN	P42167	LAP2B_HUMAN	TMPO	Lamina-associated polypeptide 2, isoforms beta/gamma			0	0	0	1	0	0	0	0	2.18082e+06	3.92048e+06	3.65413e+06	3413274	2497406	0	2.28523e+06	0	21.0564	21.9026	21.8011	21.7027	21.252	20.8196	21.1239	19.6602	1.15431	0.140048	-0.901775	-2.20007
GPPDFSSDEEREPTPVLGSGAAAAGR	GPPDFSSDEEREPTPVLGSGAAAAGR	K	S	61	86	26	3		sp|P42167|LAP2B_HUMAN	P42167	LAP2B_HUMAN	TMPO	Lamina-associated polypeptide 2, isoforms beta/gamma			1	1	1	1	1	1	1	0	31588636	16557178	32627008	29571220	32627018	30290774	17926094	21629508	24.9129	23.9809	24.9596	24.8177	24.9596	24.8524	24.0956	24.3665	0.120309	0.83972	-0.0992789	-0.322468
GPPDFSSDEEREPTPVLGSGAAAAGR	G[28.0313]PPDFSSDEEREPTPVLGSGAAAAGR	K	S	61	86	26	3	1G(28.0313)	sp|P42167|LAP2B_HUMAN	P42167	LAP2B_HUMAN	TMPO	Lamina-associated polypeptide 2, isoforms beta/gamma			1	1	1	1	1	0	1	0	8296773	7242794	10061560	10076301	19926648	0	14350589	17858186	22.9841	22.7881	23.2624	23.2645	24.2482	19.4448	23.7746	24.0901	0.0564494	0.923089	-0.185349	-0.160024
FSSDEEREPTPVLGSGAAAAGR	F[28.0313]SSDEEREPTPVLGSGAAAAGR	D	S	65	86	22	3	1F(28.0313)	sp|P42167|LAP2B_HUMAN	P42167	LAP2B_HUMAN	TMPO	Lamina-associated polypeptide 2, isoforms beta/gamma			1	1	1	1	1	0	1	1	7.34328e+06	6.13389e+06	9046155	8625024	19909900	0	13125545	9431366	22.808	22.5484	23.1089	23.0401	24.247	19.855	23.6459	23.169	0.05213	0.931322	-0.147102	-0.148398
DEEREPTPVLGSGAAAAGR	D[28.0313]EEREPTPVLGSGAAAAGR	S	S	68	86	19	3	1D(28.0313)	sp|P42167|LAP2B_HUMAN	P42167	LAP2B_HUMAN	TMPO	Lamina-associated polypeptide 2, isoforms beta/gamma			1	0	1	1	0	0	0	0	3.82013e+06	3.58231e+06	3.81428e+06	3482494	3.90641e+06	0	2.86471e+06	0	21.8652	21.7725	21.863	21.7317	21.8974	19.2221	21.45	20.6387	0.859447	0.252833	-1.00604	-1.7095
EEREPTPVLGSGAAAAGR	E[28.0313]EREPTPVLGSGAAAAGR	D	S	69	86	18	2,3	1E(28.0313)	sp|P42167|LAP2B_HUMAN	P42167	LAP2B_HUMAN	TMPO	Lamina-associated polypeptide 2, isoforms beta/gamma			1	1	1	1	2	1	1	0	9353760	8.17663e+06	11464598	10331270	72688904	28666752	36217212	23547794	23.1571	22.7855	23.4007	23.2278	26.0248	24.7729	25.1102	24.4891	2.80595	0.0104444	1.95645	5.46628
REPTPVLGSGAAAAGR	R[28.0313]EPTPVLGSGAAAAGR	E	S	71	86	16	3	1R(28.0313)	sp|P42167|LAP2B_HUMAN	P42167	LAP2B_HUMAN	TMPO	Lamina-associated polypeptide 2, isoforms beta/gamma			1	1	1	1	1	1	1	0	10202414	8217040	10058289	9808531	9330294	5812012	9527698	8728823	23.2824	22.9702	23.2619	23.2256	23.1535	22.4706	23.1837	23.0574	0.559407	0.432244	-0.218733	-1.1988
EPTPVLGSGAAAAGR	EPTPVLGSGAAAAGR	R	S	72	86	15	2		sp|P42167|LAP2B_HUMAN	P42167	LAP2B_HUMAN	TMPO	Lamina-associated polypeptide 2, isoforms beta/gamma			2	2	2	2	1	2	1	0	721883330	435535968	425471104	574749570	341566720	723930940	455810464	596791810	29.4272	28.6982	28.6645	29.0984	28.3476	29.4313	28.7639	29.1527	0.0572698	0.923295	-0.0482183	-0.162222
QEDKDDLDVTELTNEDLLDQLVKYGVNPGPIVGTTR	QEDK[28.0313]DDLDVTELTNEDLLDQLVK[28.0313]YGVNPGPIVGTTR	R	K	104	139	36	3,4	23K(28.0313), 4K(28.0313)	sp|P42167|LAP2B_HUMAN	P42167	LAP2B_HUMAN	TMPO	Lamina-associated polypeptide 2, isoforms beta/gamma			1	1	1	2	2	1	1	0	7.55115e+06	11888649	18653466	98772984	118681816	1.45688e+06	20277066	0	23.2593	23.2658	23.5792	26.6948	26.8762	20.4745	24.2734	19.8703	0.300458	0.687254	-1.32622	-0.71641
QEDKDDLDVTELTNEDLLDQLVKYGVNPGPIVGTTR	Q[-17.0265]EDK[28.0313]DDLDVTELTNEDLLDQLVK[28.0313]YGVNPGPIVGTTR	R	K	104	139	36	3	1Q(-17.0265), 23K(28.0313), 4K(28.0313)	sp|P42167|LAP2B_HUMAN	P42167	LAP2B_HUMAN	TMPO	Lamina-associated polypeptide 2, isoforms beta/gamma			1	1	1	1	1	2	1	0	929463	2842156	2.59591e+06	3.82623e+06	3.02478e+06	1.57059e+06	6551047	0	19.826	21.4385	21.3078	21.8675	21.5284	20.5829	22.6433	19.8256	0.0157419	0.974176	0.035069	0.0465245
NEDLLDQLVKYGVNPGPIVGTTR	NEDLLDQLVK[28.0313]YGVNPGPIVGTTR	T	K	117	139	23	3	10K(28.0313)	sp|P42167|LAP2B_HUMAN	P42167	LAP2B_HUMAN	TMPO	Lamina-associated polypeptide 2, isoforms beta/gamma			1	0	1	0	1	0	0	0	3.53907e+06	5.07947e+06	1.70378e+06	4.02303e+06	1.56471e+06	0	2.14039e+06	0	21.7549	22.2763	20.7003	21.9398	20.5775	19.4112	21.0294	17.3284	1.23126	0.132632	-2.08121	-2.32909
LLDQLVKYGVNPGPIVGTTR	L[28.0313]LDQLVK[28.0313]YGVNPGPIVGTTR	D	K	120	139	20	3	1L(28.0313), 7K(28.0313)	sp|P42167|LAP2B_HUMAN	P42167	LAP2B_HUMAN	TMPO	Lamina-associated polypeptide 2, isoforms beta/gamma			0	0	1	1	0	0	0	0	0	4.88303e+06	5526678	3.61569e+06	444694	0	6.35951e+06	0	17.8586	22.2193	22.398	21.7858	18.7625	19.4553	22.6005	20.3632	0.227328	0.733505	-0.770093	-0.56512
VKYGVNPGPIVGTTR	VK[28.0313]YGVNPGPIVGTTR	L	K	125	139	15	3	2K(28.0313)	sp|P42167|LAP2B_HUMAN	P42167	LAP2B_HUMAN	TMPO	Lamina-associated polypeptide 2, isoforms beta/gamma			1	1	0	0	0	0	0	0	2.27788e+06	2.49031e+06	1.29648e+06	1.58279e+06	861577	0	0	0	21.1193	21.2479	20.3062	20.594	19.7166	20.3044	19.1193	19.2518	1.89536	0.0367368	-1.21882	-3.50655
YGVNPGPIVGTTR	YGVNPGPIVGTTR	K	K	127	139	13	2		sp|P42167|LAP2B_HUMAN	P42167	LAP2B_HUMAN	TMPO	Lamina-associated polypeptide 2, isoforms beta/gamma			1	1	1	1	1	2	1	1	82081200	64763012	60859256	70074456	119092776	230977200	73511752	91479840	26.2905	25.9487	25.859	26.0624	26.8275	27.7832	26.1315	26.447	1.06187	0.164758	0.757133	2.04598
GVNPGPIVGTTR	GVNPGPIVGTTR	Y	K	128	139	12	2		sp|P42167|LAP2B_HUMAN	P42167	LAP2B_HUMAN	TMPO	Lamina-associated polypeptide 2, isoforms beta/gamma			1	1	1	1	1	1	0	0	8.06317e+06	8574056	5948943	6082011	5813710	5600679	3.30734e+06	3.65935e+06	22.9429	23.0315	22.5042	22.5361	22.471	22.4172	21.6572	21.8031	1.43514	0.0841935	-0.666548	-2.6763
VNPGPIVGTTR	VNPGPIVGTTR	G	K	129	139	11	2		sp|P42167|LAP2B_HUMAN	P42167	LAP2B_HUMAN	TMPO	Lamina-associated polypeptide 2, isoforms beta/gamma			0	0	0	0	0	1	0	1	1.7599e+06	1251158	1.19838e+06	1.16402e+06	1.09599e+06	1.24555e+06	1.94221e+06	2.91518e+06	20.7471	20.2548	20.1927	20.1507	20.0638	20.2483	20.8893	21.4751	0.421754	0.608	0.332833	0.950288
NPGPIVGTTR	NPGPIVGTTR	V	K	130	139	10	2		sp|P42167|LAP2B_HUMAN	P42167	LAP2B_HUMAN	TMPO	Lamina-associated polypeptide 2, isoforms beta/gamma			0	0	0	0	0	0	1	1	847281	527762	0	587132	0	0	1.11984e+06	2.87249e+06	19.6925	19.0095	17.6726	19.1633	17.5161	20.2131	20.0949	21.4539	0.450438	0.568	0.935006	1.00328
KLYEKKLLKLR	K[56.0626]LYEKK[28.0313]LLK[28.0313]LR	R	E	140	150	11	2,3,4	1K(56.0626), 6K(28.0313), 9K(28.0313)	sp|P42167|LAP2B_HUMAN	P42167	LAP2B_HUMAN	TMPO	Lamina-associated polypeptide 2, isoforms beta/gamma			2	2	3	1	1	0	2	0	119310384	101401344	216755072	359701120	469244160	0	743363780	0	26.4795	26.5955	27.6915	28.4222	28.8058	20.1541	29.4459	19.7603	0.461678	0.542242	-2.75566	-1.02385
KLYEKKLLKLR	K[56.0626]LYEK[28.0313]KLLK[28.0313]LR	R	E	140	150	11	3,4,5	1K(56.0626), 5K(28.0313), 9K(28.0313)	sp|P42167|LAP2B_HUMAN	P42167	LAP2B_HUMAN	TMPO	Lamina-associated polypeptide 2, isoforms beta/gamma			1	0	0	2	2	0	1	0	1279917700	953962620	1139472130	982054660	922781950	0	912450300	0	30.2534	29.8294	30.0857	29.8712	29.7814	19.432	29.7652	17.6001	0.90913	0.224321	-5.86526	-1.79222
EQGTESRSSTPLPTISSSAENTR	EQGTESRSSTPLPTISSSAENTR	R	Q	151	173	23	3		sp|P42167|LAP2B_HUMAN	P42167	LAP2B_HUMAN	TMPO	Lamina-associated polypeptide 2, isoforms beta/gamma			1	1	1	1	1	1	0	0	11107018	8219610	10074605	12393493	5564163	7684276	9614526	8627146	23.405	22.9706	23.2642	23.5631	22.4077	22.8735	23.1968	23.0404	1.0262	0.176081	-0.421114	-1.9867
RSSTPLPTISSSAENTR	R[28.0313]SSTPLPTISSSAENTR	S	Q	157	173	17	3	1R(28.0313)	sp|P42167|LAP2B_HUMAN	P42167	LAP2B_HUMAN	TMPO	Lamina-associated polypeptide 2, isoforms beta/gamma			0	1	0	0	0	0	0	0	2.95412e+06	2.26963e+06	2.68342e+06	2.81744e+06	508017	0	0	0	21.4943	21.114	21.3556	21.426	18.9545	18.0336	19.0988	18.5924	4.39422	0	-2.67766	-10.6527
SSTPLPTISSSAENTR	SSTPLPTISSSAENTR	R	Q	158	173	16	2		sp|P42167|LAP2B_HUMAN	P42167	LAP2B_HUMAN	TMPO	Lamina-associated polypeptide 2, isoforms beta/gamma			7	7	6	5	4	8	6	3	6805868000	6501487100	7248207900	5646971900	3175596800	3080900860	4897458200	6039020500	32.6641	32.5981	32.755	32.3948	31.5644	31.5207	32.1894	32.4917	1.41383	0.0893538	-0.66148	-2.63957
SSTPLPTISSSAENTR	S[28.0313]STPLPTISSSAENTR	R	Q	158	173	16	2	1S(28.0313)	sp|P42167|LAP2B_HUMAN	P42167	LAP2B_HUMAN	TMPO	Lamina-associated polypeptide 2, isoforms beta/gamma			2	1	2	2	1	2	2	1	9789772	7.5509e+06	9058912	9181580	2832955	7.34669e+06	7.20033e+06	8639958	23.2228	22.8482	23.1109	23.1303	21.4339	22.8087	22.7796	23.0426	0.73524	0.303421	-0.561878	-1.50122
STPLPTISSSAENTR	STPLPTISSSAENTR	S	Q	159	173	15	2		sp|P42167|LAP2B_HUMAN	P42167	LAP2B_HUMAN	TMPO	Lamina-associated polypeptide 2, isoforms beta/gamma			1	0	0	0	0	0	0	0	2.05687e+06	1.42844e+06	2.03376e+06	0	0	0	1.99266e+06	0	20.972	20.446	20.9557	17.9927	17.4972	19.3002	20.9263	19.929	0.277688	0.705149	-0.678412	-0.6703
STPLPTISSSAENTR	S[28.0313]TPLPTISSSAENTR	S	Q	159	173	15	2	1S(28.0313)	sp|P42167|LAP2B_HUMAN	P42167	LAP2B_HUMAN	TMPO	Lamina-associated polypeptide 2, isoforms beta/gamma			1	1	1	1	0	1	1	0	7000251	6195258	6.74163e+06	6.31481e+06	2.30453e+06	4.54795e+06	5509508	4.03167e+06	22.739	22.5627	22.6847	22.5903	21.136	22.1168	22.3935	21.9429	1.46788	0.0767458	-0.746853	-2.73299
TPLPTISSSAENTR	T[28.0313]PLPTISSSAENTR	S	Q	160	173	14	2	1T(28.0313)	sp|P42167|LAP2B_HUMAN	P42167	LAP2B_HUMAN	TMPO	Lamina-associated polypeptide 2, isoforms beta/gamma			1	1	0	1	0	0	0	1	6.86949e+06	5863523	6919589	8.18962e+06	2797005	0	5998332	5904420	22.7118	22.4833	22.7223	22.9654	21.4154	19.9613	22.5161	22.4934	0.938599	0.216642	-1.12413	-1.8412
LPTISSSAENTR	LPTISSSAENTR	P	Q	162	173	12	2		sp|P42167|LAP2B_HUMAN	P42167	LAP2B_HUMAN	TMPO	Lamina-associated polypeptide 2, isoforms beta/gamma			1	1	1	1	0	1	1	0	7.20994e+06	4.40701e+06	2.73459e+06	4.60661e+06	565974	4.16606e+06	6041309	10080826	22.7816	22.0714	21.3829	22.1353	19.1104	21.9902	22.5264	23.2651	0.147843	0.810633	-0.36973	-0.387912
PTISSSAENTR	PTISSSAENTR	L	Q	163	173	11	2		sp|P42167|LAP2B_HUMAN	P42167	LAP2B_HUMAN	TMPO	Lamina-associated polypeptide 2, isoforms beta/gamma			1	0	0	0	0	0	0	0	2.52887e+06	864404	823688	1.34704e+06	0	0	0	0	21.2701	19.7214	19.6517	20.3614	18.6105	19.8226	18.1689	18.3745	1.53888	0.0662642	-1.50701	-2.85701
QNGSNDSDRYSDNEEDSKIELKLEKR	QNGSNDSDRYSDNEEDSK[28.0313]IELK[28.0313]LEK[28.0313]R	R	E	174	199	26	3,4,5	18K(28.0313), 22K(28.0313), 25K(28.0313)	sp|P42167|LAP2B_HUMAN	P42167	LAP2B_HUMAN	TMPO	Lamina-associated polypeptide 2, isoforms beta/gamma			4	5	5	5	5	0	5	1	720487740	584419390	801975230	890705410	446541632	0	608137020	426462656	28.1574	28.3322	28.806	29.0771	27.9533	19.9386	28.5843	27.9051	0.564241	0.427665	-2.49781	-1.2073
YSDNEEDSKIELKLEKR	YSDNEEDSK[28.0313]IELK[28.0313]LEK[28.0313]R	R	E	183	199	17	2,3,4,5	13K(28.0313), 16K(28.0313), 9K(28.0313)	sp|P42167|LAP2B_HUMAN	P42167	LAP2B_HUMAN	TMPO	Lamina-associated polypeptide 2, isoforms beta/gamma			5	5	6	6	5	0	4	1	1235572220	1196486140	1318945660	1291030400	1098996860	0	876008000	671943100	29.5076	29.4525	29.6842	29.8331	29.6002	19.3043	29.2751	28.6654	0.545073	0.447391	-2.90813	-1.17353
EPLKGRAKTPVTLKQR	EPLK[28.0313]GRAK[28.0313]TPVTLK[28.0313]QR	R	R	200	215	16	5	14K(28.0313), 4K(28.0313), 8K(28.0313)	sp|P42167|LAP2B_HUMAN	P42167	LAP2B_HUMAN	TMPO	Lamina-associated polypeptide 2, isoforms beta/gamma			0	0	0	0	1	0	0	0	6.39448e+06	4.11891e+06	4300845	7.96927e+06	6.56902e+06	0	7776363	0	22.6084	21.9738	22.0362	22.926	22.6472	18.8198	22.8907	20.2905	0.571682	0.422591	-1.22406	-1.22035
AKTPVTLKQR	AKTPVTLK[28.0313]QR	R	R	206	215	10	2,3	8K(28.0313)	sp|P42167|LAP2B_HUMAN	P42167	LAP2B_HUMAN	TMPO	Lamina-associated polypeptide 2, isoforms beta/gamma			2	0	2	3	2	1	3	0	11965572	4.33156e+06	7710640	11204522	5571273	0	15008133	0	23.1209	22.0465	22.4639	23.1491	22.1291	20.266	23.5953	19.1655	0.664486	0.35034	-1.40616	-1.38095
AKTPVTLKQR	AK[28.0313]TPVTLK[28.0313]QR	R	R	206	215	10	2,3,4	2K(28.0313), 8K(28.0313)	sp|P42167|LAP2B_HUMAN	P42167	LAP2B_HUMAN	TMPO	Lamina-associated polypeptide 2, isoforms beta/gamma			4	6	4	4	4	16	3	0	7082702300	5721726000	6158398500	6189186000	6083462700	6337542700	6868163600	2046804990	32.1412	31.9257	31.9688	32.0728	32.0415	31.5763	32.1921	32.4266	0.0610253	0.917698	0.0320287	0.172242
AKTPVTLKQRR	AK[28.0313]TPVTLK[28.0313]QRR	R	V	206	216	11	3	2K(28.0313), 8K(28.0313)	sp|P42167|LAP2B_HUMAN	P42167	LAP2B_HUMAN	TMPO	Lamina-associated polypeptide 2, isoforms beta/gamma			1	1	1	1	0	0	1	0	5.88409e+06	4.57561e+06	6.03518e+06	9275843	8133590	0	9422256	0	22.4884	22.1255	22.525	23.1451	22.9555	20.5524	23.1676	20.3029	0.472388	0.525268	-0.826383	-1.04336
TPVTLKQR	T[28.0313]PVTLK[28.0313]QR	K	R	208	215	8	3	1T(28.0313), 6K(28.0313)	sp|P42167|LAP2B_HUMAN	P42167	LAP2B_HUMAN	TMPO	Lamina-associated polypeptide 2, isoforms beta/gamma			1	1	1	0	1	0	0	0	7416759	5655413	6.5116e+06	0	6511602	0	0	0	22.8224	22.4312	22.6346	18.6082	22.6346	20.6795	20.1061	20.4426	0.22901	0.731728	-0.658399	-0.568712
RVEHNQSYSQAGITETEWTSGSSKGGPLQALTR	RVEHNQSYSQAGITETEWTSGSSK[28.0313]GGPLQALTR	R	E	216	248	33	4,5	24K(28.0313)	sp|P42167|LAP2B_HUMAN	P42167	LAP2B_HUMAN	TMPO	Lamina-associated polypeptide 2, isoforms beta/gamma			5	6	8	6	7	0	4	4	3237158400	2712701180	3563210750	3618363900	4137400320	0	3962987520	4002219780	31.2025	30.8016	31.3912	31.4124	31.644	19.371	31.6217	31.6839	0.370278	0.64643	-2.6218	-0.85317
RVEHNQSYSQAGITETEWTSGSSKGGPLQALTR	R[28.0313]VEHNQSYSQAGITETEWTSGSSK[28.0313]GGPLQALTR	R	E	216	248	33	4,5	1R(28.0313), 24K(28.0313)	sp|P42167|LAP2B_HUMAN	P42167	LAP2B_HUMAN	TMPO	Lamina-associated polypeptide 2, isoforms beta/gamma			3	3	4	2	4	0	5	3	75042320	83525856	81229416	98258960	87154688	0	88628000	72795984	25.9988	26.0324	26.2782	26.089	26.3386	18.597	26.3388	26.1227	0.401313	0.622304	-1.75033	-0.912052
VEHNQSYSQAGITETEWTSGSSKGGPLQALTR	VEHNQSYSQAGITETEWTSGSSK[28.0313]GGPLQALTR	R	E	217	248	32	3,4	23K(28.0313)	sp|P42167|LAP2B_HUMAN	P42167	LAP2B_HUMAN	TMPO	Lamina-associated polypeptide 2, isoforms beta/gamma			4	4	5	4	5	1	5	3	2973600260	2703284740	3105124350	3650443010	3369479680	0	2902825470	2829395200	31.2698	31.2514	31.3432	31.7653	31.7054	20.4719	31.5196	31.3998	0.421794	0.610567	-2.63323	-0.950363
VEHNQSYSQAGITETEWTSGSSKGGPLQALTR	V[28.0313]EHNQSYSQAGITETEWTSGSSK[28.0313]GGPLQALTR	R	E	217	248	32	3,4	1V(28.0313), 23K(28.0313)	sp|P42167|LAP2B_HUMAN	P42167	LAP2B_HUMAN	TMPO	Lamina-associated polypeptide 2, isoforms beta/gamma			2	0	2	1	2	0	3	0	31266382	18437176	26635734	40431740	31417518	0	39669544	37603264	24.8981	24.1361	24.6669	25.269	24.9051	20.7582	25.2415	25.1643	0.268213	0.710667	-0.725243	-0.650861
HNQSYSQAGITETEWTSGSSKGGPLQALTR	H[28.0313]NQSYSQAGITETEWTSGSSK[28.0313]GGPLQALTR	E	E	219	248	30	4	1H(28.0313), 21K(28.0313)	sp|P42167|LAP2B_HUMAN	P42167	LAP2B_HUMAN	TMPO	Lamina-associated polypeptide 2, isoforms beta/gamma			0	1	1	0	1	0	1	1	7.93154e+06	5.64739e+06	6783788	10151118	10003857	0	8.28509e+06	10206608	22.9192	22.4291	22.6937	23.2751	23.254	20.9843	22.9821	23.283	0.132135	0.826531	-0.203422	-0.350872
NQSYSQAGITETEWTSGSSKGGPLQALTR	NQSYSQAGITETEWTSGSSK[28.0313]GGPLQALTR	H	E	220	248	29	3	20K(28.0313)	sp|P42167|LAP2B_HUMAN	P42167	LAP2B_HUMAN	TMPO	Lamina-associated polypeptide 2, isoforms beta/gamma			1	1	1	1	1	0	1	0	5563561	4677624	4334597	5125948	4517483	0	4595991	2.6711e+06	22.4076	22.1573	22.0475	22.2894	22.1071	20.5998	22.1319	21.349	0.926454	0.22033	-0.678491	-1.82102
NQSYSQAGITETEWTSGSSKGGPLQALTR	N[28.0313]QSYSQAGITETEWTSGSSK[28.0313]GGPLQALTR	H	E	220	248	29	3	1N(28.0313), 20K(28.0313)	sp|P42167|LAP2B_HUMAN	P42167	LAP2B_HUMAN	TMPO	Lamina-associated polypeptide 2, isoforms beta/gamma			1	1	1	1	1	0	1	0	9413657	7460268	10059669	11788198	11788195	0	10535939	9480525	23.1663	22.8308	23.2621	23.4908	23.4908	18.4446	23.3288	23.1765	0.381725	0.637316	-1.0773	-0.875011
QSYSQAGITETEWTSGSSKGGPLQALTR	QSYSQAGITETEWTSGSSK[28.0313]GGPLQALTR	N	E	221	248	28	3	19K(28.0313)	sp|P42167|LAP2B_HUMAN	P42167	LAP2B_HUMAN	TMPO	Lamina-associated polypeptide 2, isoforms beta/gamma			1	1	1	1	2	0	1	1	5387327	5716747	4714839	5.70851e+06	8.30427e+06	0	6518334	5.27699e+06	22.3611	22.4468	22.1688	22.4447	22.9854	20.2579	22.6361	22.3313	0.193226	0.763397	-0.302683	-0.490986
QSYSQAGITETEWTSGSSKGGPLQALTR	Q[-17.0265]SYSQAGITETEWTSGSSK[28.0313]GGPLQALTR	N	E	221	248	28	2	19K(28.0313), 1Q(-17.0265)	sp|P42167|LAP2B_HUMAN	P42167	LAP2B_HUMAN	TMPO	Lamina-associated polypeptide 2, isoforms beta/gamma			0	0	0	0	1	0	1	1	326626	0	0	0	3041105	0	2.77284e+06	3260355	18.3173	18.6007	17.6337	18.5822	21.5362	18.7929	21.4029	21.6366	1.91733	0.0365556	2.55868	3.54831
QSYSQAGITETEWTSGSSKGGPLQALTR	Q[28.0313]SYSQAGITETEWTSGSSK[28.0313]GGPLQALTR	N	E	221	248	28	3	19K(28.0313), 1Q(28.0313)	sp|P42167|LAP2B_HUMAN	P42167	LAP2B_HUMAN	TMPO	Lamina-associated polypeptide 2, isoforms beta/gamma			1	1	2	1	2	0	2	0	2.45754e+06	2.69755e+06	3.52971e+06	3.33077e+06	282880320	0	146249584	219097984	21.2288	21.3632	21.7511	21.6674	28.0756	19.6536	27.1239	27.707	1.07003	0.164	4.13739	2.05957
SYSQAGITETEWTSGSSKGGPLQALTR	SYSQAGITETEWTSGSSK[28.0313]GGPLQALTR	Q	E	222	248	27	3	18K(28.0313)	sp|P42167|LAP2B_HUMAN	P42167	LAP2B_HUMAN	TMPO	Lamina-associated polypeptide 2, isoforms beta/gamma			1	1	1	1	0	0	0	0	3.41658e+06	2.58472e+06	3139614	3.1195e+06	3.63445e+06	0	3.244e+06	3.39004e+06	21.7041	21.3016	21.5822	21.5729	21.7933	20.0578	21.6293	21.6929	0.236741	0.730262	-0.246855	-0.585145
SYSQAGITETEWTSGSSKGGPLQALTR	S[28.0313]YSQAGITETEWTSGSSK[28.0313]GGPLQALTR	Q	E	222	248	27	3	18K(28.0313), 1S(28.0313)	sp|P42167|LAP2B_HUMAN	P42167	LAP2B_HUMAN	TMPO	Lamina-associated polypeptide 2, isoforms beta/gamma			1	1	1	1	1	0	1	1	61480588	78830040	65964772	94143048	94274336	0	93652840	93884280	25.8736	26.2322	25.9752	26.4884	26.4904	20.1824	26.4808	26.4844	0.332229	0.684323	-1.23285	-0.779446
YSQAGITETEWTSGSSKGGPLQALTR	Y[28.0313]SQAGITETEWTSGSSK[28.0313]GGPLQALTR	S	E	223	248	26	3	17K(28.0313), 1Y(28.0313)	sp|P42167|LAP2B_HUMAN	P42167	LAP2B_HUMAN	TMPO	Lamina-associated polypeptide 2, isoforms beta/gamma			1	1	1	1	1	0	1	0	8034872	6152381	8539999	8442943	8684518	0	8640866	8445682	22.9378	22.5527	23.0258	23.0093	23.05	20.1635	23.0427	23.0098	0.331393	0.683084	-0.56492	-0.777805
SQAGITETEWTSGSSKGGPLQALTR	SQAGITETEWTSGSSK[28.0313]GGPLQALTR	Y	E	224	248	25	3	16K(28.0313)	sp|P42167|LAP2B_HUMAN	P42167	LAP2B_HUMAN	TMPO	Lamina-associated polypeptide 2, isoforms beta/gamma			1	1	1	1	1	0	1	1	22219282	13188618	17169540	26668018	20938750	0	15214752	11138710	24.4053	23.6528	24.0333	24.6686	24.3197	20.6813	23.859	23.4091	0.632928	0.380596	-1.12277	-1.32676
SQAGITETEWTSGSSKGGPLQALTR	S[28.0313]QAGITETEWTSGSSK[28.0313]GGPLQALTR	Y	E	224	248	25	3	16K(28.0313), 1S(28.0313)	sp|P42167|LAP2B_HUMAN	P42167	LAP2B_HUMAN	TMPO	Lamina-associated polypeptide 2, isoforms beta/gamma			1	1	1	1	1	0	1	0	67920296	82479064	65742772	87786072	124704376	0	120800104	133623168	26.0173	26.2975	25.9703	26.3875	26.8939	19.2931	26.8481	26.9936	0.247866	0.722216	-1.161	-0.608587
QAGITETEWTSGSSKGGPLQALTR	Q[-17.0265]AGITETEWTSGSSK[28.0313]GGPLQALTR	S	E	225	248	24	2	15K(28.0313), 1Q(-17.0265)	sp|P42167|LAP2B_HUMAN	P42167	LAP2B_HUMAN	TMPO	Lamina-associated polypeptide 2, isoforms beta/gamma			0	1	1	0	0	0	0	0	335000	1.01558e+06	1.43797e+06	1.04793e+06	438992	0	0	0	18.3538	19.9539	20.4556	19.9991	18.7438	18.6987	19.7799	19.6553	0.377895	0.640755	-0.471169	-0.867721
QAGITETEWTSGSSKGGPLQALTR	Q[28.0313]AGITETEWTSGSSK[28.0313]GGPLQALTR	S	E	225	248	24	3	15K(28.0313), 1Q(28.0313)	sp|P42167|LAP2B_HUMAN	P42167	LAP2B_HUMAN	TMPO	Lamina-associated polypeptide 2, isoforms beta/gamma			1	1	2	1	1	0	1	1	3.98749e+06	4.82132e+06	4653549	4.6668e+06	4844843	0	0	6.92778e+06	21.9271	22.201	22.1499	22.154	22.208	19.5778	19.4653	22.724	0.615768	0.394503	-1.11421	-1.29712
AGITETEWTSGSSKGGPLQALTR	AGITETEWTSGSSK[28.0313]GGPLQALTR	Q	E	226	248	23	3	14K(28.0313)	sp|P42167|LAP2B_HUMAN	P42167	LAP2B_HUMAN	TMPO	Lamina-associated polypeptide 2, isoforms beta/gamma			1	1	1	1	1	0	1	0	5.78474e+06	15703914	6704343	10074722	11984533	0	7.02816e+06	10278589	22.4638	23.9046	22.6767	23.2642	23.5147	20.3925	22.7447	23.2931	0.318258	0.69382	-0.591071	-0.751903
AGITETEWTSGSSKGGPLQALTR	A[28.0313]GITETEWTSGSSK[28.0313]GGPLQALTR	Q	E	226	248	23	3	14K(28.0313), 1A(28.0313)	sp|P42167|LAP2B_HUMAN	P42167	LAP2B_HUMAN	TMPO	Lamina-associated polypeptide 2, isoforms beta/gamma			1	1	1	1	1	0	1	0	30454496	18175780	22060778	32221182	25436414	0	26361538	0	24.8602	24.1155	24.395	24.9415	24.6004	20.0965	24.6519	20.2216	0.838882	0.263279	-2.18542	-1.67519
GITETEWTSGSSKGGPLQALTR	GITETEWTSGSSK[28.0313]GGPLQALTR	A	E	227	248	22	3	13K(28.0313)	sp|P42167|LAP2B_HUMAN	P42167	LAP2B_HUMAN	TMPO	Lamina-associated polypeptide 2, isoforms beta/gamma			1	1	1	1	1	0	1	1	44415760	110638000	41774152	53416168	73496344	0	25456670	58159272	25.4046	26.7213	25.3161	25.6708	26.1312	19.7697	24.6015	25.7935	0.52108	0.457005	-1.7042	-1.13095
GITETEWTSGSSKGGPLQALTR	G[28.0313]ITETEWTSGSSK[28.0313]GGPLQALTR	A	E	227	248	22	3	13K(28.0313), 1G(28.0313)	sp|P42167|LAP2B_HUMAN	P42167	LAP2B_HUMAN	TMPO	Lamina-associated polypeptide 2, isoforms beta/gamma			1	1	1	1	1	0	1	0	77860128	92994064	76635904	101772192	92994088	0	103138640	129391800	26.2144	26.4706	26.1915	26.6008	26.4706	19.6541	26.62	26.9472	0.353502	0.661695	-1.44636	-0.820886
ITETEWTSGSSKGGPLQALTR	I[28.0313]TETEWTSGSSK[28.0313]GGPLQALTR	G	E	228	248	21	3	12K(28.0313), 1I(28.0313)	sp|P42167|LAP2B_HUMAN	P42167	LAP2B_HUMAN	TMPO	Lamina-associated polypeptide 2, isoforms beta/gamma			1	1	1	1	0	0	0	0	3732476	4.48865e+06	4.00113e+06	3.74625e+06	0	0	0	0	21.8317	22.0979	21.932	21.837	18.9159	20.0234	19.4029	18.9751	4.20453	0.00571429	-2.59532	-9.86898
ETEWTSGSSKGGPLQALTR	ETEWTSGSSK[28.0313]GGPLQALTR	T	E	230	248	19	3	10K(28.0313)	sp|P42167|LAP2B_HUMAN	P42167	LAP2B_HUMAN	TMPO	Lamina-associated polypeptide 2, isoforms beta/gamma			1	1	1	1	1	0	0	0	11828981	27964552	12616832	19506024	17969880	0	6485487	10788023	23.4958	24.7371	23.5889	24.2174	24.0991	19.3744	22.6288	23.3629	0.746355	0.30105	-1.64349	-1.51998
ETEWTSGSSKGGPLQALTR	E[28.0313]TEWTSGSSK[28.0313]GGPLQALTR	T	E	230	248	19	3	10K(28.0313), 1E(28.0313)	sp|P42167|LAP2B_HUMAN	P42167	LAP2B_HUMAN	TMPO	Lamina-associated polypeptide 2, isoforms beta/gamma			0	1	1	1	1	0	1	1	6.11244e+06	5880358	7630510	8642140	7.46047e+06	0	9256385	8555370	22.5433	22.4875	22.8634	23.043	22.8308	19.1278	23.142	23.0284	0.300701	0.689588	-0.70201	-0.716898
TEWTSGSSKGGPLQALTR	T[28.0313]EWTSGSSK[28.0313]GGPLQALTR	E	E	231	248	18	3	1T(28.0313), 9K(28.0313)	sp|P42167|LAP2B_HUMAN	P42167	LAP2B_HUMAN	TMPO	Lamina-associated polypeptide 2, isoforms beta/gamma			1	1	1	1	1	0	1	1	23453646	14268031	16799830	24552404	21217432	0	24518382	27310800	24.4833	23.7663	24.0019	24.5494	24.3388	20.6483	24.5474	24.703	0.266057	0.711114	-0.640884	-0.646417
WTSGSSKGGPLQALTR	W[28.0313]TSGSSK[28.0313]GGPLQALTR	E	E	233	248	16	3	1W(28.0313), 7K(28.0313)	sp|P42167|LAP2B_HUMAN	P42167	LAP2B_HUMAN	TMPO	Lamina-associated polypeptide 2, isoforms beta/gamma			1	1	1	0	1	0	0	0	4.51572e+06	5700965	5.95484e+06	5.52931e+06	6893416	0	5242404	0	22.1065	22.4428	22.5056	22.3987	22.7168	19.8327	22.3218	20.1345	0.730997	0.303918	-1.11196	-1.49405
TSGSSKGGPLQALTR	TSGSSK[28.0313]GGPLQALTR	W	E	234	248	15	3	6K(28.0313)	sp|P42167|LAP2B_HUMAN	P42167	LAP2B_HUMAN	TMPO	Lamina-associated polypeptide 2, isoforms beta/gamma			1	0	1	1	1	0	1	0	7362432	1.09731e+06	9891927	9686577	9686574	0	10496584	8508892	22.8117	20.0655	23.2378	23.2076	23.2076	19.6435	23.3234	23.0205	0.00916829	0.982426	-0.031909	-0.0272939
TSGSSKGGPLQALTR	T[28.0313]SGSSK[28.0313]GGPLQALTR	W	E	234	248	15	3	1T(28.0313), 6K(28.0313)	sp|P42167|LAP2B_HUMAN	P42167	LAP2B_HUMAN	TMPO	Lamina-associated polypeptide 2, isoforms beta/gamma			0	0	0	0	1	0	0	0	6.11402e+06	4.9157e+06	5276515	5.6902e+06	5869412	0	7140976	0	22.5437	22.229	22.3312	22.44	22.4848	19.6867	22.7677	19.0389	0.708701	0.316842	-1.39145	-1.45628
GSSKGGPLQALTR	G[28.0313]SSK[28.0313]GGPLQALTR	S	E	236	248	13	3	1G(28.0313), 4K(28.0313)	sp|P42167|LAP2B_HUMAN	P42167	LAP2B_HUMAN	TMPO	Lamina-associated polypeptide 2, isoforms beta/gamma			1	1	0	1	0	0	1	0	5614260	4.55362e+06	5.22094e+06	3.98858e+06	7.15787e+06	0	7.1673e+06	6663382	22.4207	22.1186	22.3159	21.9274	22.7711	19.652	22.773	22.6678	0.108921	0.8456	-0.229662	-0.294666
SSKGGPLQALTR	S[28.0313]SK[28.0313]GGPLQALTR	G	E	237	248	12	3	1S(28.0313), 3K(28.0313)	sp|P42167|LAP2B_HUMAN	P42167	LAP2B_HUMAN	TMPO	Lamina-associated polypeptide 2, isoforms beta/gamma			1	1	0	1	1	0	1	0	5.74017e+06	5.35872e+06	5358718	4776629	5.35871e+06	0	6923217	0	22.4527	22.3535	22.3535	22.1876	22.3534	19.1057	22.723	19.2688	0.743918	0.298406	-1.47405	-1.51587
SKGGPLQALTR	S[28.0313]K[28.0313]GGPLQALTR	S	E	238	248	11	3	1S(28.0313), 2K(28.0313)	sp|P42167|LAP2B_HUMAN	P42167	LAP2B_HUMAN	TMPO	Lamina-associated polypeptide 2, isoforms beta/gamma			0	1	1	1	1	0	0	0	4589198	3.47645e+06	3.77191e+06	3.60755e+06	3.77191e+06	0	5068033	0	22.1298	21.7292	21.8469	21.7826	21.8469	19.9468	22.273	19.6816	0.682478	0.335128	-0.935061	-1.41168
GGPLQALTR	GGPLQALTR	K	E	240	248	9	2		sp|P42167|LAP2B_HUMAN	P42167	LAP2B_HUMAN	TMPO	Lamina-associated polypeptide 2, isoforms beta/gamma			1	1	1	1	1	2	1	0	57812428	53456004	45074856	51651596	52111348	161504704	41492808	53046028	25.7849	25.6718	25.4258	25.6223	25.6351	27.267	25.3064	25.6607	0.323888	0.686909	0.341085	0.763035
KRVETSEHFR	KRVETSEHFR	R	I	260	269	10	3		sp|P42167|LAP2B_HUMAN	P42167	LAP2B_HUMAN	TMPO	Lamina-associated polypeptide 2, isoforms beta/gamma			1	0	1	0	1	0	1	0	2.23368e+06	1.14162e+06	3.16379e+06	2.4851e+06	4.60217e+06	0	0	2468795	21.091	20.1227	21.5932	21.2449	22.1339	19.8336	17.7994	21.2354	0.325368	0.688574	-0.762375	-0.765954
KRVETSEHFR	K[28.0313]RVETSEHFR	R	I	260	269	10	2,3,4	1K(28.0313)	sp|P42167|LAP2B_HUMAN	P42167	LAP2B_HUMAN	TMPO	Lamina-associated polypeptide 2, isoforms beta/gamma			5	5	5	3	6	1	4	0	3451353860	2867458560	3589174780	3284477950	3976259070	27592912	3465925380	3721571330	30.5298	30.3071	30.6639	30.5217	30.8072	24.7509	30.6493	30.7838	0.362305	0.654083	-1.25779	-0.837868
KRVETSEHFR	K[56.0626]RVETSEHFR	R	I	260	269	10	4	1K(56.0626)	sp|P42167|LAP2B_HUMAN	P42167	LAP2B_HUMAN	TMPO	Lamina-associated polypeptide 2, isoforms beta/gamma			0	1	0	0	0	0	0	0	7.63906e+06	5315458	9002097	0	5.66821e+06	0	0	0	22.865	22.3418	23.1018	18.2999	22.4345	19.1805	18.5379	19.4425	0.578515	0.416549	-1.7533	-1.23231
VETSEHFR	VETSEHFR	R	I	262	269	8	2,3		sp|P42167|LAP2B_HUMAN	P42167	LAP2B_HUMAN	TMPO	Lamina-associated polypeptide 2, isoforms beta/gamma			2	2	2	2	2	3	2	1	780674690	462073664	652435970	1226391550	611995840	437093312	255684256	139801648	28.7426	27.9836	28.4814	29.3889	28.3849	27.9008	27.115	26.2156	1.17372	0.1403	-1.24499	-2.23253
VETSEHFR	V[28.0313]ETSEHFR	R	I	262	269	8	3	1V(28.0313)	sp|P42167|LAP2B_HUMAN	P42167	LAP2B_HUMAN	TMPO	Lamina-associated polypeptide 2, isoforms beta/gamma			0	1	1	1	1	0	0	0	15431742	10299114	16508296	27066748	9004495	0	5634749	0	23.8794	23.296	23.9767	24.69	23.1022	19.0007	22.4259	20.1983	1.49811	0.0704828	-2.77877	-2.78561
IDGPVISESTPIAETIMASSNESLVVNR	IDGPVISESTPIAETIMASSNESLVVNR	R	V	270	297	28	2,3		sp|P42167|LAP2B_HUMAN	P42167	LAP2B_HUMAN	TMPO	Lamina-associated polypeptide 2, isoforms beta/gamma			3	3	4	4	4	3	3	1	63644588	113757984	82821464	140382672	134630272	65552464	99021632	23647820	25.9553	26.6512	26.2277	26.9182	26.8737	25.9812	26.4577	24.4952	0.376973	0.639983	-0.486123	-0.865962
IDGPVISESTPIAETIMASSNESLVVNR	IDGPVISESTPIAETIM[15.9949]ASSNESLVVNR	R	V	270	297	28	2,3	17M(15.9949)	sp|P42167|LAP2B_HUMAN	P42167	LAP2B_HUMAN	TMPO	Lamina-associated polypeptide 2, isoforms beta/gamma			3	4	4	3	3	3	3	1	6809586	60758996	46765896	10056386	9271600	5177553	8619842	5.39397e+06	22.6991	25.8866	25.5434	23.2616	22.7779	22.3038	23.0392	22.3629	1.0983	0.153363	-1.7267	-2.10663
GPVISESTPIAETIMASSNESLVVNR	G[28.0313]PVISESTPIAETIMASSNESLVVNR	D	V	272	297	26	2	1G(28.0313)	sp|P42167|LAP2B_HUMAN	P42167	LAP2B_HUMAN	TMPO	Lamina-associated polypeptide 2, isoforms beta/gamma			1	1	1	1	1	1	1	0	1.264e+06	1.19538e+06	1.69517e+06	1.60558e+06	1.99369e+06	1.17933e+06	1.35315e+06	0	20.2696	20.189	20.693	20.6147	20.927	20.1695	20.3679	19.9192	0.146933	0.807788	-0.0956664	-0.385785
VISESTPIAETIMASSNESLVVNR	V[28.0313]ISESTPIAETIMASSNESLVVNR	P	V	274	297	24	2	1V(28.0313)	sp|P42167|LAP2B_HUMAN	P42167	LAP2B_HUMAN	TMPO	Lamina-associated polypeptide 2, isoforms beta/gamma			1	1	1	1	1	1	1	0	1.85926e+06	10727347	14179182	3.34863e+06	3.12412e+06	3.33066e+06	3564470	2.80168e+06	20.8263	23.3548	23.7573	21.6751	21.575	21.6674	21.7653	21.4179	0.52858	0.450508	-0.796996	-1.1443
ESTPIAETIMASSNESLVVNR	E[28.0313]STPIAETIMASSNESLVVNR	S	V	277	297	21	2	1E(28.0313)	sp|P42167|LAP2B_HUMAN	P42167	LAP2B_HUMAN	TMPO	Lamina-associated polypeptide 2, isoforms beta/gamma			1	1	1	1	1	0	0	0	1.37113e+06	4956506	6.21098e+06	2.75934e+06	966684	0	0	0	20.3869	22.2409	22.5664	21.3959	19.8827	20.6396	20.3742	19.3218	1.51137	0.0715714	-1.59296	-2.80878
STPIAETIMASSNESLVVNR	S[28.0313]TPIAETIMASSNESLVVNR	E	V	278	297	20	2	1S(28.0313)	sp|P42167|LAP2B_HUMAN	P42167	LAP2B_HUMAN	TMPO	Lamina-associated polypeptide 2, isoforms beta/gamma			1	1	1	1	0	0	0	0	1.18539e+06	4795876	4.57904e+06	2.25078e+06	815680	0	0	0	20.1769	22.1934	22.1266	21.102	19.6376	21.3924	18.0256	18.9003	1.16729	0.141136	-1.91075	-2.22177
TIMASSNESLVVNR	T[28.0313]IMASSNESLVVNR	E	V	284	297	14	2	1T(28.0313)	sp|P42167|LAP2B_HUMAN	P42167	LAP2B_HUMAN	TMPO	Lamina-associated polypeptide 2, isoforms beta/gamma			0	0	0	1	0	0	0	0	1.93137e+06	1483191	2.36402e+06	3567458	1.80402e+06	0	0	0	20.8812	20.5003	21.1728	21.7665	20.7828	20.7515	19.0856	19.388	1.07861	0.15957	-1.07821	-2.07384
MASSNESLVVNR	M[28.0313]ASSNESLVVNR	I	V	286	297	12	2	1M(28.0313)	sp|P42167|LAP2B_HUMAN	P42167	LAP2B_HUMAN	TMPO	Lamina-associated polypeptide 2, isoforms beta/gamma			1	1	1	1	1	0	1	0	7983621	6.71589e+06	9407132	10366498	10916871	0	11357944	0	22.9286	22.6791	23.1653	23.3054	23.3801	21.1177	23.4372	18.4449	0.559196	0.43105	-1.42467	-1.19843
ASSNESLVVNR	ASSNESLVVNR	M	V	287	297	11	2		sp|P42167|LAP2B_HUMAN	P42167	LAP2B_HUMAN	TMPO	Lamina-associated polypeptide 2, isoforms beta/gamma			1	1	1	1	1	1	1	0	11450338	8349593	10096670	13333543	6651718	5479533	5.00879e+06	0	23.4489	22.9933	23.2674	23.6686	22.6653	22.3856	22.256	19.2381	1.08956	0.156348	-1.70825	-2.09207
ASSNESLVVNR	A[28.0313]SSNESLVVNR	M	V	287	297	11	2	1A(28.0313)	sp|P42167|LAP2B_HUMAN	P42167	LAP2B_HUMAN	TMPO	Lamina-associated polypeptide 2, isoforms beta/gamma			1	1	1	1	1	1	0	0	139105280	110607736	131967768	183778368	53910324	42456020	45857148	23046212	27.0516	26.7209	26.9756	27.4534	25.6841	25.3395	25.4506	24.458	2.97666	0.0133333	-1.81732	-5.89792
SSNESLVVNR	SSNESLVVNR	A	V	288	297	10	2		sp|P42167|LAP2B_HUMAN	P42167	LAP2B_HUMAN	TMPO	Lamina-associated polypeptide 2, isoforms beta/gamma			1	1	1	1	1	1	0	0	8773923	17313768	9459901	17590406	11724232	10546158	0	2.72456e+06	23.0648	24.0454	23.1734	24.0683	23.483	23.3302	19.6198	21.3776	0.863349	0.253176	-1.63533	-1.71601
SSNESLVVNR	S[28.0313]SNESLVVNR	A	V	288	297	10	2	1S(28.0313)	sp|P42167|LAP2B_HUMAN	P42167	LAP2B_HUMAN	TMPO	Lamina-associated polypeptide 2, isoforms beta/gamma			0	1	0	1	1	0	1	0	50562356	27793534	45475860	57413348	18978620	0	15810013	8329190	25.5916	24.7282	25.4386	25.7749	24.1779	18.3	23.9143	22.9897	1.14436	0.143576	-3.03782	-2.18345
SNESLVVNR	SNESLVVNR	S	V	289	297	9	2		sp|P42167|LAP2B_HUMAN	P42167	LAP2B_HUMAN	TMPO	Lamina-associated polypeptide 2, isoforms beta/gamma			1	1	1	1	1	1	1	0	50773076	125685800	47483860	71035192	70790120	66521988	12157672	21886930	25.5976	26.9052	25.5009	26.082	26.077	25.9873	23.5354	24.3836	0.712817	0.319919	-1.02562	-1.46326
SNESLVVNR	S[28.0313]NESLVVNR	S	V	289	297	9	2	1S(28.0313)	sp|P42167|LAP2B_HUMAN	P42167	LAP2B_HUMAN	TMPO	Lamina-associated polypeptide 2, isoforms beta/gamma			1	1	1	1	1	0	0	0	0	29272012	46109032	59672568	25615096	0	2715604990	8275056	17.6851	24.803	25.4585	25.8306	24.6105	20.1577	31.3386	22.9803	0.167712	0.787987	1.32748	0.433717
NESLVVNR	N[28.0313]ESLVVNR	S	V	290	297	8	2	1N(28.0313)	sp|P42167|LAP2B_HUMAN	P42167	LAP2B_HUMAN	TMPO	Lamina-associated polypeptide 2, isoforms beta/gamma			1	0	1	0	1	1	1	1	5.84937e+06	6474322	5344245	5.55939e+06	3774205	3.91777e+06	3.73304e+06	2791702	22.4798	22.6263	22.3496	22.4065	21.8477	21.9016	21.8319	21.4127	2.86419	0.01	-0.717055	-5.61087
ESLVVNR	E[28.0313]SLVVNR	N	V	291	297	7	2	1E(28.0313)	sp|P42167|LAP2B_HUMAN	P42167	LAP2B_HUMAN	TMPO	Lamina-associated polypeptide 2, isoforms beta/gamma			0	0	0	0	1	1	0	0	1.16122e+06	858865	947896	1.11687e+06	39516364	23241810	15151421	9564190	20.1472	19.7121	19.8544	20.091	25.2359	24.4702	23.8529	23.1892	4.0969	0.005	4.23591	9.44779
RVTGNFKHASPILPITEFSDIPR	R[28.0313]VTGNFKHASPILPITEFSDIPR	N	R	297	319	23	4	1R(28.0313)	sp|P42167|LAP2B_HUMAN	P42167	LAP2B_HUMAN	TMPO	Lamina-associated polypeptide 2, isoforms beta/gamma			0	0	1	1	0	0	0	0	2.31306e+06	1.37373e+06	3.12483e+06	3245257	3592700	0	0	0	21.1414	20.3897	21.5754	21.6299	21.7766	20.2593	18.8492	19.0229	0.818973	0.27232	-1.20705	-1.64192
RVTGNFKHASPILPITEFSDIPR	R[28.0313]VTGNFK[28.0313]HASPILPITEFSDIPR	N	R	297	319	23	4,5	1R(28.0313), 7K(28.0313)	sp|P42167|LAP2B_HUMAN	P42167	LAP2B_HUMAN	TMPO	Lamina-associated polypeptide 2, isoforms beta/gamma			2	4	4	3	2	0	5	3	149546048	182646848	177107552	216798240	351044480	0	377724480	393120768	26.3741	26.6582	26.6225	26.9114	27.6138	19.6595	27.7214	27.7552	0.185609	0.774458	-0.95407	-0.47406
VTGNFKHASPILPITEFSDIPR	VTGNFK[28.0313]HASPILPITEFSDIPR	R	R	298	319	22	3,4	6K(28.0313)	sp|P42167|LAP2B_HUMAN	P42167	LAP2B_HUMAN	TMPO	Lamina-associated polypeptide 2, isoforms beta/gamma			4	10	17	7	7	1	9	3	2655145980	6782782000	7554274300	5905174500	4356368900	22810416	8176768500	3585074180	31.0235	32.4679	32.6277	32.2853	31.8268	24.4432	32.793	31.5234	0.448551	0.569301	-1.9545	-0.999818
VTGNFKHASPILPITEFSDIPR	V[28.0313]TGNFK[28.0313]HASPILPITEFSDIPR	R	R	298	319	22	3,4	1V(28.0313), 6K(28.0313)	sp|P42167|LAP2B_HUMAN	P42167	LAP2B_HUMAN	TMPO	Lamina-associated polypeptide 2, isoforms beta/gamma			0	2	2	3	1	0	3	0	2.96017e+06	19993888	22425552	20415228	19993884	0	40006852	2.63023e+06	21.4973	24.2531	24.4186	24.2831	24.2531	20.0985	25.2537	21.3268	0.257139	0.716704	-0.879999	-0.627946
TGNFKHASPILPITEFSDIPR	T[28.0313]GNFK[28.0313]HASPILPITEFSDIPR	V	R	299	319	21	4	1T(28.0313), 5K(28.0313)	sp|P42167|LAP2B_HUMAN	P42167	LAP2B_HUMAN	TMPO	Lamina-associated polypeptide 2, isoforms beta/gamma			1	0	1	1	1	0	1	1	1.85815e+06	4.77975e+06	5.6327e+06	5775260	5.77526e+06	0	8445806	3.13429e+06	20.8254	22.1885	22.4254	22.4614	22.4614	20.0331	23.0098	21.5797	0.0988758	0.859573	-0.204176	-0.269754
GNFKHASPILPITEFSDIPR	GNFK[28.0313]HASPILPITEFSDIPR	T	R	300	319	20	4	4K(28.0313)	sp|P42167|LAP2B_HUMAN	P42167	LAP2B_HUMAN	TMPO	Lamina-associated polypeptide 2, isoforms beta/gamma			0	1	1	1	0	0	1	0	488473	2.84061e+06	2905231	3.61942e+06	766637	0	7747009	0	18.8979	21.4378	21.4702	21.7873	19.5482	19.1914	22.8852	19.7309	0.203743	0.75588	-0.559379	-0.514128
GNFKHASPILPITEFSDIPR	G[28.0313]NFK[28.0313]HASPILPITEFSDIPR	T	R	300	319	20	3,4	1G(28.0313), 4K(28.0313)	sp|P42167|LAP2B_HUMAN	P42167	LAP2B_HUMAN	TMPO	Lamina-associated polypeptide 2, isoforms beta/gamma			1	1	1	2	1	0	1	0	33705508	81896312	72941096	83928008	71509416	0	99335352	27336300	24.5424	26.1741	26.1099	26.4784	26.0698	20.1168	26.5658	24.7043	0.423711	0.608953	-1.462	-0.953927
FKHASPILPITEFSDIPR	FK[28.0313]HASPILPITEFSDIPR	N	R	302	319	18	3,4	2K(28.0313)	sp|P42167|LAP2B_HUMAN	P42167	LAP2B_HUMAN	TMPO	Lamina-associated polypeptide 2, isoforms beta/gamma			0	3	3	2	3	0	1	0	34781388	264454000	335467328	213355616	198149152	0	192538384	8898188	24.864	27.9227	28.2654	27.6076	27.5998	19.2777	27.5206	23.0851	0.618924	0.393111	-2.79412	-1.30258
FKHASPILPITEFSDIPR	F[28.0313]K[28.0313]HASPILPITEFSDIPR	N	R	302	319	18	3,4	1F(28.0313), 2K(28.0313)	sp|P42167|LAP2B_HUMAN	P42167	LAP2B_HUMAN	TMPO	Lamina-associated polypeptide 2, isoforms beta/gamma			1	2	2	1	3	0	4	1	5.88328e+06	86250384	74895080	48688720	631429180	0	710500990	57213932	21.726	26.3585	26.219	25.4422	29.2523	18.6904	29.5951	25.8782	0.12469	0.838535	0.917593	0.333045
KHASPILPITEFSDIPR	K[28.0313]HASPILPITEFSDIPR	F	R	303	319	17	4	1K(28.0313)	sp|P42167|LAP2B_HUMAN	P42167	LAP2B_HUMAN	TMPO	Lamina-associated polypeptide 2, isoforms beta/gamma			1	0	1	1	0	0	0	0	4488700	3313525	3446935	3.96787e+06	2478110	0	0	7262977	22.0979	21.6599	21.7169	21.9199	21.2408	19.0379	17.8549	22.7921	0.70958	0.318411	-1.61722	-1.45777
KHASPILPITEFSDIPR	K[56.0626]HASPILPITEFSDIPR	F	R	303	319	17	3,4	1K(56.0626)	sp|P42167|LAP2B_HUMAN	P42167	LAP2B_HUMAN	TMPO	Lamina-associated polypeptide 2, isoforms beta/gamma			2	2	2	2	2	0	0	1	37407696	24369358	34540668	47455960	47441912	0	46065648	43568480	24.7417	24.2816	24.7349	25.1337	25.1327	19.2343	25.0331	25.0677	0.31817	0.691109	-1.10608	-0.75173
HASPILPITEFSDIPR	HASPILPITEFSDIPR	K	R	304	319	16	2,3		sp|P42167|LAP2B_HUMAN	P42167	LAP2B_HUMAN	TMPO	Lamina-associated polypeptide 2, isoforms beta/gamma			3	7	9	6	3	1	4	0	30190244	133356000	154054432	83686784	33661556	0	21946530	0	24.4559	26.5704	26.8481	25.942	24.5435	19.4423	24.1518	19.7375	1.44777	0.0827333	-3.98533	-2.69815
HASPILPITEFSDIPR	H[28.0313]ASPILPITEFSDIPR	K	R	304	319	16	2,3	1H(28.0313)	sp|P42167|LAP2B_HUMAN	P42167	LAP2B_HUMAN	TMPO	Lamina-associated polypeptide 2, isoforms beta/gamma			1	2	2	2	1	0	1	0	23419652	115815072	137054112	77994424	34141484	0	36315332	0	24.2128	26.4595	26.8136	25.8403	24.7804	20.0458	24.8836	19.4964	1.17936	0.13919	-3.53	-2.24198
ASPILPITEFSDIPR	ASPILPITEFSDIPR	H	R	305	319	15	2		sp|P42167|LAP2B_HUMAN	P42167	LAP2B_HUMAN	TMPO	Lamina-associated polypeptide 2, isoforms beta/gamma			1	1	1	1	1	1	1	1	52531516	53627732	49512920	51759304	52256260	44782884	37371388	25589880	25.6467	25.6765	25.5613	25.6253	25.6391	25.4164	25.1554	24.6091	0.969478	0.201437	-0.422431	-1.89249
ASPILPITEFSDIPR	A[28.0313]SPILPITEFSDIPR	H	R	305	319	15	2	1A(28.0313)	sp|P42167|LAP2B_HUMAN	P42167	LAP2B_HUMAN	TMPO	Lamina-associated polypeptide 2, isoforms beta/gamma			1	1	1	1	1	1	1	0	16771974	12591777	16463865	23494242	23814424	29903920	22978704	0	23.9995	23.586	23.9728	24.4858	24.5053	24.8338	24.4538	19.7033	0.203493	0.753801	-0.636971	-0.513581
SPILPITEFSDIPR	SPILPITEFSDIPR	A	R	306	319	14	2		sp|P42167|LAP2B_HUMAN	P42167	LAP2B_HUMAN	TMPO	Lamina-associated polypeptide 2, isoforms beta/gamma			0	1	1	1	1	1	1	0	2.28982e+06	2.56874e+06	2.29499e+06	2.11314e+06	2300941	4289776	1.86838e+06	0	21.1268	21.2926	21.1301	21.011	21.1338	22.0325	20.8334	18.8539	0.260264	0.715206	-0.426739	-0.634434
SPILPITEFSDIPR	S[28.0313]PILPITEFSDIPR	A	R	306	319	14	2	1S(28.0313)	sp|P42167|LAP2B_HUMAN	P42167	LAP2B_HUMAN	TMPO	Lamina-associated polypeptide 2, isoforms beta/gamma			0	0	1	0	1	1	1	0	25258164	17349132	25941272	35863076	31329054	33745400	31688544	0	24.5903	24.0484	24.6288	25.096	24.901	25.0082	24.9175	18.3562	0.332478	0.687093	-1.29512	-0.779935
ILPITEFSDIPR	ILPITEFSDIPR	P	R	308	319	12	2		sp|P42167|LAP2B_HUMAN	P42167	LAP2B_HUMAN	TMPO	Lamina-associated polypeptide 2, isoforms beta/gamma			0	1	1	1	0	0	0	0	0	2.42394e+06	1.71774e+06	1.04243e+06	0	0	0	0	18.324	21.2089	20.7121	19.9915	17.3125	20.6568	18.8804	20.0232	0.378758	0.641793	-0.840894	-0.869364
ILPITEFSDIPR	I[28.0313]LPITEFSDIPR	P	R	308	319	12	2	1I(28.0313)	sp|P42167|LAP2B_HUMAN	P42167	LAP2B_HUMAN	TMPO	Lamina-associated polypeptide 2, isoforms beta/gamma			0	1	1	0	1	0	1	0	7732584	15520729	22423642	9478739	12643784	0	11297962	8629629	22.8825	23.8877	24.4185	23.1763	23.5919	18.9849	23.4296	23.0409	0.534067	0.448963	-1.32945	-1.15404
LPITEFSDIPR	LPITEFSDIPR	I	R	309	319	11	2		sp|P42167|LAP2B_HUMAN	P42167	LAP2B_HUMAN	TMPO	Lamina-associated polypeptide 2, isoforms beta/gamma			0	0	0	0	0	0	1	1	0	0	0	0	1.05866e+06	0	8265131	7974448	19.0145	17.8146	19.0622	15.6362	20.0138	20.9976	22.9786	22.927	1.91149	0.0377297	3.84738	3.53719
ITEFSDIPR	ITEFSDIPR	P	R	311	319	9	2		sp|P42167|LAP2B_HUMAN	P42167	LAP2B_HUMAN	TMPO	Lamina-associated polypeptide 2, isoforms beta/gamma			0	1	0	1	0	0	1	0	3.21285e+06	1.48727e+06	1.37861e+06	2964761	968393	0	3.04749e+06	3785609	21.6154	20.5042	20.3948	21.4995	19.8852	19.4883	21.5392	21.8521	0.181719	0.777094	-0.312278	-0.465363
ITEFSDIPR	I[28.0313]TEFSDIPR	P	R	311	319	9	2	1I(28.0313)	sp|P42167|LAP2B_HUMAN	P42167	LAP2B_HUMAN	TMPO	Lamina-associated polypeptide 2, isoforms beta/gamma			0	0	1	0	1	0	0	0	7.34991e+06	5738545	8974397	11026290	10038233	0	8595928	10075204	22.8093	22.4522	23.0974	23.3944	23.259	20.2227	23.0352	23.2643	0.263266	0.711559	-0.493032	-0.640651
TEFSDIPR	T[28.0313]EFSDIPR	I	R	312	319	8	2	1T(28.0313)	sp|P42167|LAP2B_HUMAN	P42167	LAP2B_HUMAN	TMPO	Lamina-associated polypeptide 2, isoforms beta/gamma			0	0	0	0	1	0	0	0	15242264	8372236	10298674	0	73921496	0	44347860	46202516	23.8616	22.9972	23.296	18.3761	26.1395	19.2425	25.4024	25.4615	0.416341	0.606691	1.92875	0.940203
EFSDIPR	E[28.0313]FSDIPR	T	R	313	319	7	2	1E(28.0313)	sp|P42167|LAP2B_HUMAN	P42167	LAP2B_HUMAN	TMPO	Lamina-associated polypeptide 2, isoforms beta/gamma			0	1	0	0	1	0	0	0	5432635	4780701	4.96244e+06	0	5.25879e+06	0	0	0	22.3732	22.1888	22.2426	16.8677	22.3263	21.7014	19.2867	19.4473	0.0513131	0.930613	-0.227674	-0.146189
RAPKKPLTR	RAPK[28.0313]KPLTR	R	A	320	328	9	3	4K(28.0313)	sp|P42167|LAP2B_HUMAN	P42167	LAP2B_HUMAN	TMPO	Lamina-associated polypeptide 2, isoforms beta/gamma			1	0	1	0	1	0	2	1	6.10792e+06	4312679	6.10766e+06	7.93693e+06	5.7952e+06	0	10030788	8829199	22.5422	22.0402	22.5422	22.9201	22.4664	19.224	23.2579	23.0739	0.209603	0.7488	-0.505627	-0.526912
RAPKKPLTR	RAPK[28.0313]K[28.0313]PLTR	R	A	320	328	9	2,3,4	4K(28.0313), 5K(28.0313)	sp|P42167|LAP2B_HUMAN	P42167	LAP2B_HUMAN	TMPO	Lamina-associated polypeptide 2, isoforms beta/gamma			4	5	6	5	7	0	4	1	8413717500	6288510000	7488989200	7164135900	7948485100	0	7595062300	8389978100	31.7927	31.3855	31.6529	31.6009	31.7691	20.251	31.7297	31.8511	0.41557	0.602955	-2.70779	-0.938764
RAPKKPLTRAEVGEKTEER	RAPK[28.0313]K[28.0313]PLTRAEVGEK[28.0313]TEER	R	R	320	338	19	4	15K(28.0313), 4K(28.0313), 5K(28.0313)	sp|P42167|LAP2B_HUMAN	P42167	LAP2B_HUMAN	TMPO	Lamina-associated polypeptide 2, isoforms beta/gamma			0	0	0	0	1	0	0	0	3903502	4.06846e+06	4591698	0	6491504	0	0	0	21.8963	21.9561	22.1306	18.1868	22.6301	19.3115	19.7196	19.2029	0.272584	0.70813	-0.826384	-0.659849
RAPKKPLTR	R[28.0313]APK[28.0313]K[28.0313]PLTR	R	A	320	328	9	3,4	1R(28.0313), 4K(28.0313), 5K(28.0313)	sp|P42167|LAP2B_HUMAN	P42167	LAP2B_HUMAN	TMPO	Lamina-associated polypeptide 2, isoforms beta/gamma			0	1	2	0	2	0	2	1	12715384	10137232	13126114	13354271	16212598	0	22244736	18866280	22.6817	22.3604	22.7294	22.7408	23.0381	20.1321	23.4944	23.2568	0.0662932	0.911988	-0.147721	-0.186187
APKKPLTR	APK[28.0313]K[28.0313]PLTR	R	A	321	328	8	2,3	3K(28.0313), 4K(28.0313)	sp|P42167|LAP2B_HUMAN	P42167	LAP2B_HUMAN	TMPO	Lamina-associated polypeptide 2, isoforms beta/gamma			1	2	2	2	2	0	2	1	29790508	38655664	53967032	49340116	39233112	0	419429760	497571648	24.2989	24.7411	25.1694	25.0503	24.7631	19.5599	28.2258	28.4287	0.0739614	0.89912	0.429468	0.206259
AEVGEKTEERRVER	AEVGEK[28.0313]TEERRVER	R	D	329	342	14	3	6K(28.0313)	sp|P42167|LAP2B_HUMAN	P42167	LAP2B_HUMAN	TMPO	Lamina-associated polypeptide 2, isoforms beta/gamma			0	0	0	1	0	0	0	0	1.40889e+06	746279	1.59961e+06	2932526	1.17867e+06	0	0	0	20.4261	19.5094	20.6093	21.4837	20.1687	19.0837	18.8765	19.5199	1.16035	0.140195	-1.09494	-2.21018
VERDILKEMFPYEASTPTGISASCR	VERDILK[28.0313]EMFPYEASTPTGISASC[57.0214]R	R	R	340	364	25	4	24C(57.0214), 7K(28.0313)	sp|P42167|LAP2B_HUMAN	P42167	LAP2B_HUMAN	TMPO	Lamina-associated polypeptide 2, isoforms beta/gamma			0	0	1	1	0	0	1	0	1.43201e+06	3438651	4123901	3.31863e+06	3.54766e+06	0	8335473	0	20.4496	21.7134	21.9756	21.6622	21.7584	18.237	22.9908	19.3979	0.318349	0.696551	-0.854161	-0.752084
RDILKEMFPYEASTPTGISASCR	R[28.0313]DILK[28.0313]EMFPYEASTPTGISASC[57.0214]R	E	R	342	364	23	4	1R(28.0313), 22C(57.0214), 5K(28.0313)	sp|P42167|LAP2B_HUMAN	P42167	LAP2B_HUMAN	TMPO	Lamina-associated polypeptide 2, isoforms beta/gamma			1	1	1	1	0	0	0	0	3.35265e+06	3.08665e+06	3.4595e+06	3722444	2.51908e+06	0	0	0	21.6769	21.5576	21.7221	21.8278	21.2645	21.2412	18.4922	20.0948	1.13616	0.145425	-1.42294	-2.16975
DILKEMFPYEASTPTGISASCR	DILK[28.0313]EMFPYEASTPTGISASC[57.0214]R	R	R	343	364	22	2,3	21C(57.0214), 4K(28.0313)	sp|P42167|LAP2B_HUMAN	P42167	LAP2B_HUMAN	TMPO	Lamina-associated polypeptide 2, isoforms beta/gamma			3	4	5	4	3	0	3	3	493832000	2023146500	2063615870	604835650	716666820	0	670359100	690531140	28.8054	30.9819	31.3123	29.2445	29.443	20.5065	29.3352	28.7419	0.653857	0.359075	-3.0794	-1.36274
DILKEMFPYEASTPTGISASCR	DILK[28.0313]EM[15.9949]FPYEASTPTGISASC[57.0214]R	R	R	343	364	22	2,3	21C(57.0214), 4K(28.0313), 6M(15.9949)	sp|P42167|LAP2B_HUMAN	P42167	LAP2B_HUMAN	TMPO	Lamina-associated polypeptide 2, isoforms beta/gamma			6	8	8	5	7	1	4	1	363458112	264029888	244811968	341958272	397331392	64900628	459164064	150039136	28.3113	27.9747	27.9454	28.2236	28.3988	25.9517	28.5993	27.5528	0.343433	0.672457	-0.48809	-0.801344
ILKEMFPYEASTPTGISASCR	I[28.0313]LK[28.0313]EMFPYEASTPTGISASC[57.0214]R	D	R	344	364	21	3	1I(28.0313), 20C(57.0214), 3K(28.0313)	sp|P42167|LAP2B_HUMAN	P42167	LAP2B_HUMAN	TMPO	Lamina-associated polypeptide 2, isoforms beta/gamma			0	1	1	0	0	0	0	0	2.04976e+06	2.07134e+06	2.39571e+06	3.0771e+06	2395706	0	2.14319e+06	3336690	20.967	20.9821	21.192	21.5531	21.192	19.0041	21.0313	21.67	0.313615	0.691953	-0.449212	-0.742691
KEMFPYEASTPTGISASCR	K[56.0626]EMFPYEASTPTGISASC[57.0214]R	L	R	346	364	19	3	18C(57.0214), 1K(56.0626)	sp|P42167|LAP2B_HUMAN	P42167	LAP2B_HUMAN	TMPO	Lamina-associated polypeptide 2, isoforms beta/gamma			1	1	1	1	0	0	1	1	7143330	6898865	9216667	8666349	5.8491e+06	0	7109028	8843571	22.7682	22.7179	23.1358	23.047	22.4798	19.6599	22.7612	23.0762	0.538563	0.447489	-0.922948	-1.16201
KEMFPYEASTPTGISASCR	K[56.0626]EM[15.9949]FPYEASTPTGISASC[57.0214]R	L	R	346	364	19	3	18C(57.0214), 1K(56.0626), 3M(15.9949)	sp|P42167|LAP2B_HUMAN	P42167	LAP2B_HUMAN	TMPO	Lamina-associated polypeptide 2, isoforms beta/gamma			0	0	1	0	0	0	0	0	2.46858e+06	2.37405e+06	2519168	2.9439e+06	1.71196e+06	0	2.0339e+06	3501177	21.2353	21.1789	21.2645	21.4893	20.7072	21.0149	20.9558	21.7394	0.34703	0.668443	-0.187662	-0.808339
EMFPYEASTPTGISASCR	EMFPYEASTPTGISASC[57.0214]R	K	R	347	364	18	2	17C(57.0214)	sp|P42167|LAP2B_HUMAN	P42167	LAP2B_HUMAN	TMPO	Lamina-associated polypeptide 2, isoforms beta/gamma			1	1	1	1	1	1	1	0	5760831	5044110	4.63019e+06	5.26717e+06	5032999	6437099	4.94703e+06	0	22.4579	22.2662	22.1426	22.3286	22.263	22.618	22.2381	19.5711	0.386173	0.64315	-0.626251	-0.883458
MFPYEASTPTGISASCR	M[28.0313]FPYEASTPTGISASC[57.0214]R	E	R	348	364	17	2	16C(57.0214), 1M(28.0313)	sp|P42167|LAP2B_HUMAN	P42167	LAP2B_HUMAN	TMPO	Lamina-associated polypeptide 2, isoforms beta/gamma			1	1	1	1	0	1	1	0	6362908	5386846	6.5291e+06	7.81324e+06	0	5297401	4967015	5.95851e+06	22.6013	22.361	22.6384	22.8975	18.1037	22.3368	22.244	22.5065	0.581777	0.417674	-1.3268	-1.23802
YEASTPTGISASCR	Y[28.0313]EASTPTGISASC[57.0214]R	P	R	351	364	14	2	13C(57.0214), 1Y(28.0313)	sp|P42167|LAP2B_HUMAN	P42167	LAP2B_HUMAN	TMPO	Lamina-associated polypeptide 2, isoforms beta/gamma			1	0	0	0	0	0	0	0	1.26686e+06	944528	902964	1.13393e+06	1.25626e+06	0	891542	0	20.2728	19.8492	19.7843	20.1129	20.2607	21.0968	19.7659	19.0877	0.0379274	0.946738	0.0479755	0.109504
EASTPTGISASCR	EASTPTGISASC[57.0214]R	Y	R	352	364	13	2	12C(57.0214)	sp|P42167|LAP2B_HUMAN	P42167	LAP2B_HUMAN	TMPO	Lamina-associated polypeptide 2, isoforms beta/gamma			1	1	1	1	1	1	1	0	14151034	8930849	12282557	13189767	10508116	4259266	3.54847e+06	0	23.7544	23.0904	23.5501	23.6529	23.325	22.0222	21.7588	19.6667	1.24837	0.130904	-1.8188	-2.3579
EASTPTGISASCR	E[28.0313]ASTPTGISASC[57.0214]R	Y	R	352	364	13	2	12C(57.0214), 1E(28.0313)	sp|P42167|LAP2B_HUMAN	P42167	LAP2B_HUMAN	TMPO	Lamina-associated polypeptide 2, isoforms beta/gamma			1	1	1	1	1	1	1	0	6831459	5.88955e+06	7334740	8227594	4.40087e+06	5841625	4397586	2987258	22.7038	22.4897	22.8063	22.972	22.0694	22.4779	22.0683	21.5104	1.72664	0.0530909	-0.711469	-3.19298
ASTPTGISASCR	A[28.0313]STPTGISASC[57.0214]R	E	R	353	364	12	2	11C(57.0214), 1A(28.0313)	sp|P42167|LAP2B_HUMAN	P42167	LAP2B_HUMAN	TMPO	Lamina-associated polypeptide 2, isoforms beta/gamma			1	1	0	1	0	0	0	0	2920134	2.53859e+06	3.18141e+06	3.28553e+06	0	0	1.60151e+06	0	21.4776	21.2756	21.6012	21.6477	17.179	19.5206	20.611	19.4475	1.72167	0.0521739	-2.31101	-3.18392
STPTGISASCR	S[28.0313]TPTGISASC[57.0214]R	A	R	354	364	11	2	10C(57.0214), 1S(28.0313)	sp|P42167|LAP2B_HUMAN	P42167	LAP2B_HUMAN	TMPO	Lamina-associated polypeptide 2, isoforms beta/gamma			1	1	1	1	1	1	1	1	47694460	26063796	37435508	45724532	37575364	47871308	37726024	42383636	25.5073	24.6355	25.1579	25.4465	25.1633	25.5127	25.1691	25.337	0.199308	0.755487	0.108693	0.5044
RPIKGAAGRPLELSDFR	RPIK[28.0313]GAAGRPLELSDFR	R	M	365	381	17	2,3,4	4K(28.0313)	sp|P42167|LAP2B_HUMAN	P42167	LAP2B_HUMAN	TMPO	Lamina-associated polypeptide 2, isoforms beta/gamma			6	5	4	6	4	0	7	4	4116135420	3979681540	5380862000	4141780990	5386247200	0	5327641600	5904821800	31.0091	31.2366	31.8253	31.6582	32.5011	19.2297	32.9858	33.2698	0.226876	0.731635	-1.93569	-0.564155
PIKGAAGRPLELSDFR	PIK[28.0313]GAAGRPLELSDFR	R	M	366	381	16	4	3K(28.0313)	sp|P42167|LAP2B_HUMAN	P42167	LAP2B_HUMAN	TMPO	Lamina-associated polypeptide 2, isoforms beta/gamma			1	1	1	0	1	0	1	0	6.40877e+06	4471446	5.67639e+06	5921651	6.99807e+06	0	6.98885e+06	4.99426e+06	22.6116	22.0923	22.4365	22.4976	22.7385	19.1735	22.7366	22.2518	0.338015	0.680244	-0.68438	-0.790776
KGAAGRPLELSDFR	K[28.0313]GAAGRPLELSDFR	I	M	368	381	14	3	1K(28.0313)	sp|P42167|LAP2B_HUMAN	P42167	LAP2B_HUMAN	TMPO	Lamina-associated polypeptide 2, isoforms beta/gamma			1	1	1	1	1	0	0	0	7304673	5381887	4.577e+06	7.77466e+06	4.31769e+06	0	0	0	22.8004	22.3597	22.126	22.8904	22.0418	19.2418	19.6026	19.9175	1.93377	0.0352941	-2.34315	-3.57969
KGAAGRPLELSDFR	K[56.0626]GAAGRPLELSDFR	I	M	368	381	14	3	1K(56.0626)	sp|P42167|LAP2B_HUMAN	P42167	LAP2B_HUMAN	TMPO	Lamina-associated polypeptide 2, isoforms beta/gamma			0	0	0	0	0	0	0	1	1.35239e+06	997834	1.78392e+06	0	0	0	5.17628e+06	6.8798e+06	20.3671	19.9284	20.7666	19.5913	19.6473	19.6034	22.3035	22.7139	0.466597	0.533495	0.903682	1.03282
GAAGRPLELSDFR	GAAGRPLELSDFR	K	M	369	381	13	2,3		sp|P42167|LAP2B_HUMAN	P42167	LAP2B_HUMAN	TMPO	Lamina-associated polypeptide 2, isoforms beta/gamma			2	2	2	2	2	0	2	0	54700308	23586204	49508648	45932276	55763728	0	46982664	52735612	25.3454	24.4339	25.3249	25.1442	25.4735	20.0023	25.2825	25.4551	0.310974	0.689692	-1.00875	-0.737436
GAAGRPLELSDFR	G[28.0313]AAGRPLELSDFR	K	M	369	381	13	3	1G(28.0313)	sp|P42167|LAP2B_HUMAN	P42167	LAP2B_HUMAN	TMPO	Lamina-associated polypeptide 2, isoforms beta/gamma			1	1	0	1	1	0	0	1	52374932	26616736	47662064	50239896	47042132	0	48894456	51419640	25.6424	24.6658	25.5063	25.5823	25.4874	19.2039	25.5432	25.6158	0.376493	0.63823	-1.38662	-0.865047
AGRPLELSDFR	AGRPLELSDFR	A	M	371	381	11	3		sp|P42167|LAP2B_HUMAN	P42167	LAP2B_HUMAN	TMPO	Lamina-associated polypeptide 2, isoforms beta/gamma			1	1	1	0	0	0	0	0	4219627	5180241	3.11219e+06	3.62334e+06	3.62334e+06	0	3609456	5.07927e+06	22.0087	22.3046	21.5695	21.7889	21.7889	19.8582	21.7833	22.2762	0.38458	0.643542	-0.491267	-0.880436
AGRPLELSDFR	A[28.0313]GRPLELSDFR	A	M	371	381	11	3	1A(28.0313)	sp|P42167|LAP2B_HUMAN	P42167	LAP2B_HUMAN	TMPO	Lamina-associated polypeptide 2, isoforms beta/gamma			1	1	1	0	1	0	0	0	4.08216e+06	3.27591e+06	4.14812e+06	4.17695e+06	3.74743e+06	0	0	0	21.9609	21.6435	21.984	21.994	21.8375	19.0303	18.8744	19.6489	1.60361	0.0570769	-2.04784	-2.97145
GRPLELSDFR	GRPLELSDFR	A	M	372	381	10	2,3		sp|P42167|LAP2B_HUMAN	P42167	LAP2B_HUMAN	TMPO	Lamina-associated polypeptide 2, isoforms beta/gamma			2	2	2	1	1	0	2	0	16994798	11695315	17532386	19962212	19425862	0	15518990	16119238	23.2762	22.7391	23.3194	23.5099	23.459	18.3373	23.1467	23.1854	0.420182	0.607226	-1.17908	-0.947362
GRPLELSDFR	G[28.0313]RPLELSDFR	A	M	372	381	10	2,3	1G(28.0313)	sp|P42167|LAP2B_HUMAN	P42167	LAP2B_HUMAN	TMPO	Lamina-associated polypeptide 2, isoforms beta/gamma			2	2	1	2	2	0	2	2	51989552	2.46291e+06	53608940	52058688	47333496	0	3.58246e+06	3.76992e+06	23.7455	23.476	23.9693	23.9291	23.6931	19.5534	24.0165	24.0901	0.370141	0.644067	-0.941692	-0.852907
PLELSDFR	PLELSDFR	R	M	374	381	8	2		sp|P42167|LAP2B_HUMAN	P42167	LAP2B_HUMAN	TMPO	Lamina-associated polypeptide 2, isoforms beta/gamma			7	7	6	8	9	3	5	1	2188825600	2050382720	2611008770	2635603710	2804963330	1266987900	2818130940	2407227390	31.0275	30.9333	31.282	31.2955	31.3853	30.2388	31.3921	31.1647	0.114927	0.840349	-0.089324	-0.309385
SNFLHVDPR	SNFLHVDPR	F	K	443	451	9	2		sp|P42167|LAP2B_HUMAN	P42167	LAP2B_HUMAN	TMPO	Lamina-associated polypeptide 2, isoforms beta/gamma			1	0	1	1	1	0	1	0	8325486	8825678	8877905	10324660	12415855	0	7362046	0	22.9891	23.0733	23.0818	23.2996	23.5657	21.2767	22.8117	19.6015	0.718755	0.316	-1.29706	-1.47333

## Sheet: Table S29
Table S29	Peptides from legumain-treated and untreated recombinant YARS1
Peptide sequences were matched to a human protein database containing sequences of Ctss, Man2b1, Tmpo, Yars1, and Lgmn with reverse sequences and common contaminants using MSFragger (Fragpipe v.18.0). Label free quantification was undertaken with a fixed modification of cysteine carbamidomethylation and variable modifications of lysine dimethylation (+28.0313 Da), methionine oxidation (+15.9949 D…
Peptide Sequence	Modified Sequence	Prev AA	Next AA	Start	End	Peptide Length	Charges	Assigned Modifications	Protein	Protein ID	Entry Name	Gene	Protein Description	Mapped Genes	Mapped Proteins	Yars1_1 Spectral Count	Yars1_2 Spectral Count	Yars1_3 Spectral Count	Yars1_4 Spectral Count	Yars1_Lgmn_1 Spectral Count	Yars1_Lgmn_2 Spectral Count	Yars1_Lgmn_3 Spectral Count	Yars1_Lgmn_4 Spectral Count	Yars1_1 Intensity	Yars1_2 Intensity	Yars1_3 Intensity	Yars1_4 Intensity	Yars1_Lgmn_1 Intensity	Yars1_Lgmn_2 Intensity	Yars1_Lgmn_3 Intensity	Yars1_Lgmn_4 Intensity	Yars1_1 MaxLFQ Intensity	Yars1_2 MaxLFQ Intensity	Yars1_3 MaxLFQ Intensity	Yars1_4 MaxLFQ Intensity	Yars1_Lgmn_1 MaxLFQ Intensity	Yars1_Lgmn_2 MaxLFQ Intensity	Yars1_Lgmn_3 MaxLFQ Intensity	Yars1_Lgmn_4 MaxLFQ Intensity	-Log Student's T-test p-value YARS1_L_YARS1	Student's T-test q-value YARS1_L_YARS1	Student's T-test Difference YARS1_L_YARS1	Student's T-test Test statistic YARS1_L_YARS1
SEPEEVIPSR	S[28.0313]EPEEVIPSR	N	L	358	367	10	2	1S(28.0313)	sp|P54577|SYYC_HUMAN	P54577	SYYC_HUMAN	YARS1	Tyrosine--tRNA ligase, cytoplasmic			1	0	0	3	27	15	11	9	2316560	0	0	4279809	752315070	279291392	120719352	85469680	21.1436	19.1414	18.2563	22.0291	29.4868	28.0572	26.8471	26.3489	3.28693	0.12	7.5424	6.74757
ASIEGINR	ASIEGINR	C	Q	443	450	8	2		sp|P54577|SYYC_HUMAN	P54577	SYYC_HUMAN	YARS1	Tyrosine--tRNA ligase, cytoplasmic			1	0	0	0	1	0	0	0	11159870	0	16780686	0	19686238	9902321	0	9826928	23.4118	19.1238	24.0003	19.9734	24.2307	23.2393	18.7508	23.2283	0.163927	1	0.734941	0.425077
