# Supplementary material for: Ion Mobility–Based Enrichment-Free N-Terminomics Analysis Reveals Novel Legumain Substrates in Murine Spleen
Source: Mol Cell Proteomics. 2024 Jan 8;23(2):100714. doi: 10.1016/j.mcpro.2024.100714 (PMC10862022; doi:10.1016/j.mcpro.2024.100714)
Supplement: Supplemental Tables S30–S32 [file mmc8.xlsx]

## Sheet: Index
Supplementary tables for unfractionated RAW264.7 cell lysates
Table S1	Unfractionated protein data from SD134 and DMSO treated RAW264.7 cells without filtering for valid values in 3/4 biological replicates (MSFragger output)
Table S2	Unfractionated peptide data from SD134 and DMSO treated RAW264.7 cells without filtering for valid values in 3/4 biological replicates (MSFragger output)
Table S3	Unfractionated protein data from SD134 and DMSO treated RAW264.7 cells filtered for valid values in 3/4 biological replicates and with statistics (Perseus output)
Table S4	Unfractionated peptide data from SD134 and DMSO treated RAW264.7 cells filtered for valid values in 3/4 biological replicates and with statistics (Perseus output)
Table S5	Unfractionated N-terminomics peptides (dimethylated N-terminus) from SD134 and DMSO treated RAW264.7 cells filtered using R
Supplementary tables for FAIMS-fractionated RAW264.7 cell lysates
Table S6	FAIMS-fractionated protein data from SD134 and DMSO treated RAW264.7 cells without filtering for valid values in 3/4 biological replicates (MSFragger output)
Table S7	FAIMS-fractionated peptide data from SD134 and DMSO treated RAW264.7 cells without filtering for valid values in 3/4 biological replicates (MSFragger output)
Table S8	FAIMS-fractionated protein data from SD134 and DMSO treated RAW264.7 cells filtered for valid values in 3/4 biological replicates and with statistics (Perseus output)
Table S9	FAIMS-fractionated peptide data from SD134 and DMSO treated RAW264.7 cells filtered for valid values in 3/4 biological replicates and with statistics (Perseus output)
Table S10	FAIMS-fractionated N-terminomics peptides (dimethylated N-terminus) from SD134 and DMSO treated RAW264.7 cells filtered using R
Table S11	Putative legumain substrates identified in FAIMS-fractionated SD134 and DMSO treated RAW264.7 cells
Table S12	Peptides from legumain-treated and untreated recombinant CTSS
Supplementary tables for naïve mouse spleen lysates
Table S13	FAIMS-fractionated protein data from Lgmn-/- and Wildtype naïve mouse spleens without filtering for valid values in 3/4 biological replicates (MSFragger output)
Table S14	FAIMS-fractionated peptide data from Lgmn-/- and Wildtype naïve mouse spleens without filtering for valid values in 3/4 biological replicates (MSFragger output)
Table S15	FAIMS-fractionated protein data from Lgmn-/- and Wildtype naïve mouse spleens filtered for valid values in 3/4 biological replicates and with statistics (Perseus output)
Table S16	FAIMS-fractionated peptide data from Lgmn-/- and Wildtype naïve mouse spleens filtered for valid values in 3/4 biological replicates and with statistics (Perseus output)
Table S17	FAIMS-fractionated N-terminomics peptides (dimethylated N-terminus) from Lgmn-/- and Wildtype naïve mouse spleens filtered using R
Table S18	STRING-db (v.11.5) analysis of 40 Lgmn-/- enriched proteins
Table S19	Enrichment analysis of FAIMS-fractionated peptides from Lgmn-/- and Wildtype naïve mouse spleens (Perseus output)
Table S20	FAIMS-fractionated N-terminomics peptides significantly elevated in wildtype naïve mouse spleens and corresponding consensus motifs as analysed by TopFINDer
Table S21	FAIMS-fractionated N-terminomics peptides significantly elevated in Lgmn-/- naïve mouse spleens and corresponding consensus motifs as analysed by TopFINDer
Table S22	FAIMS-fractionated N-terminomics putative legumain substrates in naïve mouse spleens and corresponding consensus motifs as analysed by TopFINDer
Table S23	FAIMS-fractionated N-terminomics peptides significantly elevated in wildtype naïve mouse spleens with non-Asn cleavages and corresponding consensus motifs as analysed by TopFINDer
Table S24	Putative legumain substrates identified in FAIMS-fractionated Lgmn-/- and Wildtype naïve mouse spleens
Table S25	STRING-db (v.11.5) analysis of 110 putative legumain substrate proteins
Table S26	Native and neo-C-termini identified in Lgmn-/- and Wildtype naïve murine spleen
Table S27	Peptides from legumain-treated and untreated recombinant MAN2B1
Table S28	Peptides from legumain-treated and untreated recombinant TMPO
Table S29	Peptides from legumain-treated and untreated recombinant YARS1
Supplementary tables for N-termini peptide-spectrum matches (PSM) of each experiment
Table S30	Unfractionated SD134 and DMSO treated RAW264.7 cells N-termini PSMs per experiment (MSFragger output)
Table S31	FAIMS-fractionated SD134 and DMSO treated RAW264.7 cells N-termini PSMs per experiment (MSFragger output)
Table S32	FAIMS-fractionated Lgmn-/- and Wildtype naïve mouse spleens N-termini PSMs per experiment (MSFragger output)

## Sheet: Table S30
Table S30	Unfractionated SD134 and DMSO treated RAW264.7 cells N-termini PSMs per experiment (MSFragger output)
Peptide sequences were matched to an unreviewed mouse protein database containing isoforms and reverse sequences using MSFragger (Fragpipe v.18.0). Label free quantification was undertaken with a fixed modification of cysteine carbamidomethylation and variable modifications of lysine dimethylation (+28.0313 Da), methionine oxidation (+15.9949 Da), N-terminal acetylation (+42.0106 Da), N-terminal …
Experiment	Spectrum	Spectrum.File	Peptide	Modified.Peptide	Prev.AA	Next.AA	Peptide.Length	Charge	Retention	Observed.Mass	Calibrated.Observed.Mass	Observed.M.Z	Calibrated.Observed.M.Z	Calculated.Peptide.Mass	Calculated.M.Z	Delta.Mass	SpectralSim	RTScore	Expectation	Hyperscore	Nextscore	PeptideProphet.Probability	Number.of.Enzymatic.Termini	Number.of.Missed.Cleavages	Protein.Start	Protein.End	Intensity	Assigned.Modifications	Observed.Modifications	Is.Unique	Protein	Protein.ID	Entry.Name	Gene	Protein.Description	Mapped.Genes	Mapped.Proteins	Termini_check	First_AA	Kcheck
DMSO1	221202_AZ-5495_DMSO_noFAIMS_B1_t1.02737.02737.5	D:\AlexZ\2022_Dec_AZ_noFAIMS\MSFragger2\DMSO1\interact-221202_AZ-5495_DMSO_noFAIMS_B1_t1.pep.xml	VGSGDMLMLPPSPKTEKKDPGR	V[127]GSGDMLMLPPSPK[156]TEKKDPGR	R	K	22	5	874.342	2395.27	2395.27	480.06	480.062	2395.26	480.059	0.0112	0.5	1.1401	0.671507	10.97	10.97	0.7032	2	0	1973	1994	7.7406e+06	14K(28.0313), 1V(28.0313)		true	sp|Q3UGY8|BIG3_MOUSE	Q3UGY8	BIG3_MOUSE	Arfgef3	Brefeldin A-inhibited guanine nucleotide-exchange protein 3			Dimethylation	V	V[127]GS
DMSO1	221202_AZ-5495_DMSO_noFAIMS_B1_t1.02893.02893.5	D:\AlexZ\2022_Dec_AZ_noFAIMS\MSFragger2\DMSO1\interact-221202_AZ-5495_DMSO_noFAIMS_B1_t1.pep.xml	KAKNNTVTPGGKPNKTR	K[184]AKNNTVTPGGK[156]PNK[156]TR	Y	V	17	5	886.239	1922.14	1922.14	385.434	385.436	1922.14	385.436	-0.0007	0.5544	-0.4148	7.31383e-05	17.919	8.645	0.9938	1	0	52	68	12341059	12K(28.0313), 15K(28.0313), 1K(56.0626)		true	sp|O55142|RL35A_MOUSE	O55142	RL35A_MOUSE	Rpl35a	60S ribosomal protein L35a			Dimethylation	K	K[184]AK
DMSO1	221202_AZ-5495_DMSO_noFAIMS_B1_t1.02982.02982.4	D:\AlexZ\2022_Dec_AZ_noFAIMS\MSFragger2\DMSO1\interact-221202_AZ-5495_DMSO_noFAIMS_B1_t1.pep.xml	KSAPATGGVKKPHR	K[184]SAPATGGVK[156]K[156]PHR	R	Y	14	4	892.938	1546.93	1546.93	387.739	387.74	1544.95	387.245	1.9793	0.8704	-0.4479	1.68002e-05	26.707	14.69	1	2	0	28	41	161700080	10K(28.0313), 11K(28.0313), 1K(56.0626)		false	sp|P84228|H32_MOUSE	P84228	H32_MOUSE	H3c2	Histone H3.2	H3c1	sp|P68433|H31_MOUSE	Dimethylation	K	K[184]SA
DMSO1	221202_AZ-5495_DMSO_noFAIMS_B1_t1.03031.03031.4	D:\AlexZ\2022_Dec_AZ_noFAIMS\MSFragger2\DMSO1\interact-221202_AZ-5495_DMSO_noFAIMS_B1_t1.pep.xml	KSAPATGGVKKPHR	K[184]SAPATGGVK[156]K[156]PHR	R	Y	14	4	896.599	1544.95	1544.95	387.244	387.245	1544.95	387.245	-0.0017	0.8214	-0.441	3.27978e-08	32.846	12.375	1	2	0	28	41	156059728	10K(28.0313), 11K(28.0313), 1K(56.0626)		false	sp|P84228|H32_MOUSE	P84228	H32_MOUSE	H3c2	Histone H3.2	H3c1	sp|P68433|H31_MOUSE	Dimethylation	K	K[184]SA
DMSO1	221202_AZ-5495_DMSO_noFAIMS_B1_t1.03061.03061.5	D:\AlexZ\2022_Dec_AZ_noFAIMS\MSFragger2\DMSO1\interact-221202_AZ-5495_DMSO_noFAIMS_B1_t1.pep.xml	KSAPATGGVKKPHR	K[184]SAPATGGVK[156]K[156]PHR	R	Y	14	5	898.95	1544.95	1544.95	309.997	309.997	1544.95	309.998	-0.0022	0.6051	-0.4366	1.31321e-07	28.658	14.282	1	2	0	28	41	97191584	10K(28.0313), 11K(28.0313), 1K(56.0626)		false	sp|P84228|H32_MOUSE	P84228	H32_MOUSE	H3c2	Histone H3.2	H3c1	sp|P68433|H31_MOUSE	Dimethylation	K	K[184]SA
DMSO1	221202_AZ-5495_DMSO_noFAIMS_B1_t1.03087.03087.4	D:\AlexZ\2022_Dec_AZ_noFAIMS\MSFragger2\DMSO1\interact-221202_AZ-5495_DMSO_noFAIMS_B1_t1.pep.xml	KSAPSTGGVKKPHR	K[184]SAPSTGGVK[156]K[156]PHR	R	Y	14	4	900.797	1560.94	1560.96	391.242	391.246	1560.95	391.244	0.0087	0.8662	-0.4381	1.83533e-05	21.889	12.579	1	2	0	28	41	15762486	10K(28.0313), 11K(28.0313), 1K(56.0626)		false	sp|P84244|H33_MOUSE	P84244	H33_MOUSE	H3-3a	Histone H3.3	H3-5	sp|P02301|H3C_MOUSE	Dimethylation	K	K[184]SA
DMSO1	221202_AZ-5495_DMSO_noFAIMS_B1_t1.03109.03109.4	D:\AlexZ\2022_Dec_AZ_noFAIMS\MSFragger2\DMSO1\interact-221202_AZ-5495_DMSO_noFAIMS_B1_t1.pep.xml	KSAPATGGVKKPHR	K[184]SAPATGGVK[156]K[156]PHR	R	Y	14	4	902.54	1544.95	1544.95	387.244	387.245	1544.95	387.245	-0.0017	0.8336	-0.4298	2.68594e-07	29.821	12.541	1	2	0	28	41	160405248	10K(28.0313), 11K(28.0313), 1K(56.0626)		false	sp|P84228|H32_MOUSE	P84228	H32_MOUSE	H3c2	Histone H3.2	H3c1	sp|P68433|H31_MOUSE	Dimethylation	K	K[184]SA
DMSO1	221202_AZ-5495_DMSO_noFAIMS_B1_t1.03153.03153.5	D:\AlexZ\2022_Dec_AZ_noFAIMS\MSFragger2\DMSO1\interact-221202_AZ-5495_DMSO_noFAIMS_B1_t1.pep.xml	KSAPATGGVKKPHR	K[184]SAPATGGVK[156]K[156]PHR	R	Y	14	5	905.854	1544.95	1544.95	309.997	309.997	1544.95	309.998	-0.0017	0.6059	-0.4235	4.89161e-06	21.99	10.411	1	2	0	28	41	97191584	10K(28.0313), 11K(28.0313), 1K(56.0626)		false	sp|P84228|H32_MOUSE	P84228	H32_MOUSE	H3c2	Histone H3.2	H3c1	sp|P68433|H31_MOUSE	Dimethylation	K	K[184]SA
DMSO1	221202_AZ-5495_DMSO_noFAIMS_B1_t1.03188.03188.4	D:\AlexZ\2022_Dec_AZ_noFAIMS\MSFragger2\DMSO1\interact-221202_AZ-5495_DMSO_noFAIMS_B1_t1.pep.xml	KSAPSTGGVKKPHR	K[184]SAPSTGGVK[156]K[156]PHR	R	Y	14	4	908.551	1560.97	1560.96	391.249	391.248	1560.95	391.244	0.0155	0.6974	-0.4235	4.1568	11.346	10.732	0.9491	2	0	28	41	15139661	10K(28.0313), 11K(28.0313), 1K(56.0626)		false	sp|P84244|H33_MOUSE	P84244	H33_MOUSE	H3-3a	Histone H3.3	H3-5	sp|P02301|H3C_MOUSE	Dimethylation	K	K[184]SA
DMSO1	221202_AZ-5495_DMSO_noFAIMS_B1_t1.03529.03529.3	D:\AlexZ\2022_Dec_AZ_noFAIMS\MSFragger2\DMSO1\interact-221202_AZ-5495_DMSO_noFAIMS_B1_t1.pep.xml	QKWDQKSQKPR	Q[156]KWDQK[156]SQK[156]PR	R	D	11	3	934.69	1511.85	1511.87	504.958	504.965	1511.86	504.96	0.0152	0.6473	-0.6067	9.95138e-08	28.735	26.397	1	2	0	148	158	34047072	1Q(28.0313), 6K(28.0313), 9K(28.0313)		true	sp|O70194|EIF3D_MOUSE	O70194	EIF3D_MOUSE	Eif3d	Eukaryotic translation initiation factor 3 subunit D			Dimethylation	Q	Q[156]KW
DMSO1	221202_AZ-5495_DMSO_noFAIMS_B1_t1.03968.03968.3	D:\AlexZ\2022_Dec_AZ_noFAIMS\MSFragger2\DMSO1\interact-221202_AZ-5495_DMSO_noFAIMS_B1_t1.pep.xml	NRPAIARGAAGGGR	N[142]RPAIARGAAGGGR	R	N	14	3	968.032	1350.76	1350.76	451.259	451.26	1350.76	451.26	-0.0002	0.5513	-0.7149	0.000745218	18.247	11.853	0.9798	2	1	57	70	962176190	1N(28.0313)		true	sp|O08583|THOC4_MOUSE	O08583	THOC4_MOUSE	Alyref	THO complex subunit 4			Dimethylation	N	N[142]RP
DMSO1	221202_AZ-5495_DMSO_noFAIMS_B1_t1.03975.03975.2	D:\AlexZ\2022_Dec_AZ_noFAIMS\MSFragger2\DMSO1\interact-221202_AZ-5495_DMSO_noFAIMS_B1_t1.pep.xml	NRPAIARGAAGGGR	N[142]RPAIARGAAGGGR	R	N	14	2	968.513	1350.76	1350.76	676.385	676.387	1350.76	676.387	-0.0003	0.672	-0.714	1.97686	10.867	9.227	0.8349	2	1	57	70	283418112	1N(28.0313)		true	sp|O08583|THOC4_MOUSE	O08583	THOC4_MOUSE	Alyref	THO complex subunit 4			Dimethylation	N	N[142]RP
DMSO1	221202_AZ-5495_DMSO_noFAIMS_B1_t1.04016.04016.3	D:\AlexZ\2022_Dec_AZ_noFAIMS\MSFragger2\DMSO1\interact-221202_AZ-5495_DMSO_noFAIMS_B1_t1.pep.xml	AVEAKKTYVR	A[99]VEAK[156]K[156]TYVR	L	D	10	3	971.577	1247.76	1247.76	416.926	416.927	1247.76	416.927	0	0.5672	-0.7129	0.000249951	17.666	10.109	0.9942	1	0	44	53	270097792	1A(28.0313), 5K(28.0313), 6K(28.0313)		true	sp|Q8BFR5|EFTU_MOUSE	Q8BFR5	EFTU_MOUSE	Tufm	Elongation factor Tu, mitochondrial			Dimethylation	A	A[99]VEA
DMSO1	221202_AZ-5495_DMSO_noFAIMS_B1_t1.04031.04031.4	D:\AlexZ\2022_Dec_AZ_noFAIMS\MSFragger2\DMSO1\interact-221202_AZ-5495_DMSO_noFAIMS_B1_t1.pep.xml	AVEAKKTYVR	A[99]VEAK[156]K[156]TYVR	L	D	10	4	972.608	1247.76	1247.76	312.946	312.947	1247.76	312.947	0.0002	0.5533	-0.7149	8.49958e-06	16.623	7.498	0.9992	1	0	44	53	99069344	1A(28.0313), 5K(28.0313), 6K(28.0313)		true	sp|Q8BFR5|EFTU_MOUSE	Q8BFR5	EFTU_MOUSE	Tufm	Elongation factor Tu, mitochondrial			Dimethylation	A	A[99]VEA
DMSO1	221202_AZ-5495_DMSO_noFAIMS_B1_t1.04041.04041.2	D:\AlexZ\2022_Dec_AZ_noFAIMS\MSFragger2\DMSO1\interact-221202_AZ-5495_DMSO_noFAIMS_B1_t1.pep.xml	AVEAKKTYVR	A[99]VEAK[156]K[156]TYVR	L	D	10	2	973.359	1247.76	1247.76	624.886	624.887	1247.76	624.887	-0.0006	0.8674	-0.7163	0.0175721	15.787	11.463	0.992	1	0	44	53	76834968	1A(28.0313), 5K(28.0313), 6K(28.0313)		true	sp|Q8BFR5|EFTU_MOUSE	Q8BFR5	EFTU_MOUSE	Tufm	Elongation factor Tu, mitochondrial			Dimethylation	A	A[99]VEA
DMSO1	221202_AZ-5495_DMSO_noFAIMS_B1_t1.04566.04566.3	D:\AlexZ\2022_Dec_AZ_noFAIMS\MSFragger2\DMSO1\interact-221202_AZ-5495_DMSO_noFAIMS_B1_t1.pep.xml	RGGHQNNYKPY	R[184]GGHQNNYKPY	R	-	11	3	1013.82	1360.66	1360.66	454.561	454.562	1360.66	454.562	-0.0003	0.7808	-0.7252	0.291743	11.64	8.878	0.9434	2	1	275	285	0	1R(28.0313)		true	sp|Q99020|ROAA_MOUSE	Q99020	ROAA_MOUSE	Hnrnpab	Heterogeneous nuclear ribonucleoprotein A/B			Dimethylation	R	R[184]GG
DMSO1	221202_AZ-5495_DMSO_noFAIMS_B1_t1.04719.04719.3	D:\AlexZ\2022_Dec_AZ_noFAIMS\MSFragger2\DMSO1\interact-221202_AZ-5495_DMSO_noFAIMS_B1_t1.pep.xml	GGMKKKTTHFVEGGDAGNR	G[85]GMKK[156]K[156]TTHFVEGGDAGNR	R	E	19	3	1025.75	2073.07	2073.08	692.031	692.033	2073.08	692.034	-0.0017	0.9332	-0.7691	1.10888e-07	26.256	24.287	1	2	0	240	258	538751680	1G(28.0313), 5K(28.0313), 6K(28.0313)		true	sp|P14148|RL7_MOUSE	P14148	RL7_MOUSE	Rpl7	60S ribosomal protein L7			Dimethylation	G	G[85]GMK
DMSO1	221202_AZ-5495_DMSO_noFAIMS_B1_t1.04753.04753.3	D:\AlexZ\2022_Dec_AZ_noFAIMS\MSFragger2\DMSO1\interact-221202_AZ-5495_DMSO_noFAIMS_B1_t1.pep.xml	NRPAIARGAAGGGR	N[142]RPAIARGAAGGGR	R	N	14	3	1028.38	1350.76	1350.76	451.259	451.26	1350.76	451.26	-0.0007	0.533	-0.6038	0.649571	12.777	10.952	0.6597	2	1	57	70	23033270	1N(28.0313)		true	sp|O08583|THOC4_MOUSE	O08583	THOC4_MOUSE	Alyref	THO complex subunit 4			Dimethylation	N	N[142]RP
DMSO1	221202_AZ-5495_DMSO_noFAIMS_B1_t1.04855.04855.3	D:\AlexZ\2022_Dec_AZ_noFAIMS\MSFragger2\DMSO1\interact-221202_AZ-5495_DMSO_noFAIMS_B1_t1.pep.xml	KLYQVKGKKNIR	K[184]LYQVKGK[156]K[156]NIR	R	A	12	3	1036.04	1586.03	1586.04	529.685	529.687	1586.04	529.687	-0.0015	0.3402	-0.6499	0.0091196	18.615	11.153	0.9567	2	0	140	151	333740064	1K(56.0626), 8K(28.0313), 9K(28.0313)		true	sp|P24452|CAPG_MOUSE	P24452	CAPG_MOUSE	Capg	Macrophage-capping protein			Dimethylation	K	K[184]LY
DMSO1	221202_AZ-5495_DMSO_noFAIMS_B1_t1.04874.04874.3	D:\AlexZ\2022_Dec_AZ_noFAIMS\MSFragger2\DMSO1\interact-221202_AZ-5495_DMSO_noFAIMS_B1_t1.pep.xml	RGGHQNNYKPY	R[184]GGHQNNYKPY	R	-	11	3	1037.58	1360.66	1360.66	454.561	454.562	1360.66	454.562	-0.0003	0.9782	-0.7687	0.00233312	20.325	10.668	0.9998	2	1	275	285	0	1R(28.0313)		true	sp|Q99020|ROAA_MOUSE	Q99020	ROAA_MOUSE	Hnrnpab	Heterogeneous nuclear ribonucleoprotein A/B			Dimethylation	R	R[184]GG
DMSO1	221202_AZ-5495_DMSO_noFAIMS_B1_t1.04909.04909.2	D:\AlexZ\2022_Dec_AZ_noFAIMS\MSFragger2\DMSO1\interact-221202_AZ-5495_DMSO_noFAIMS_B1_t1.pep.xml	KLYQVKGKKNIR	K[184]LYQVKGK[156]K[156]NIR	R	A	12	2	1040.05	1586.04	1586.04	794.025	794.027	1586.04	794.027	-0.0009	0.2246	-0.6426	0.0108899	16.779	11.557	0.7595	2	0	140	151	33525622	1K(56.0626), 8K(28.0313), 9K(28.0313)		true	sp|P24452|CAPG_MOUSE	P24452	CAPG_MOUSE	Capg	Macrophage-capping protein			Dimethylation	K	K[184]LY
DMSO1	221202_AZ-5495_DMSO_noFAIMS_B1_t1.04920.04920.2	D:\AlexZ\2022_Dec_AZ_noFAIMS\MSFragger2\DMSO1\interact-221202_AZ-5495_DMSO_noFAIMS_B1_t1.pep.xml	RGGHQNNYKPY	R[184]GGHQNNYKPY	R	-	11	2	1041.04	1360.66	1360.66	681.337	681.338	1360.66	681.339	-0.0012	0.9069	-0.7751	0.00856195	16.944	10.143	0.9972	2	1	275	285	0	1R(28.0313)		true	sp|Q99020|ROAA_MOUSE	Q99020	ROAA_MOUSE	Hnrnpab	Heterogeneous nuclear ribonucleoprotein A/B			Dimethylation	R	R[184]GG
DMSO1	221202_AZ-5495_DMSO_noFAIMS_B1_t1.04957.04957.3	D:\AlexZ\2022_Dec_AZ_noFAIMS\MSFragger2\DMSO1\interact-221202_AZ-5495_DMSO_noFAIMS_B1_t1.pep.xml	NKYNTPKYR	N[142]KYNTPK[156]YR	K	M	9	3	1043.88	1238.67	1238.68	413.898	413.899	1238.68	413.9	-0.0012	0.6959	-0.7633	1.18626	13.378	11.641	0.9773	1	0	42	50	15304381	1N(28.0313), 7K(28.0313)		true	sp|P47962|RL5_MOUSE	P47962	RL5_MOUSE	Rpl5	60S ribosomal protein L5			Dimethylation	N	N[142]KY
DMSO1	221202_AZ-5495_DMSO_noFAIMS_B1_t1.05061.05061.4	D:\AlexZ\2022_Dec_AZ_noFAIMS\MSFragger2\DMSO1\interact-221202_AZ-5495_DMSO_noFAIMS_B1_t1.pep.xml	LTHEELKSPR	L[141]THEELK[156]SPR	G	E	10	4	1051.74	1267.7	1267.71	317.932	317.936	1264.71	317.186	2.9995	0.6701	-0.7315	0.000557559	18.202	10.722	0.99	1	0	688	697	0	1L(28.0313), 7K(28.0313)		true	sp|Q569Z6|TR150_MOUSE	Q569Z6	TR150_MOUSE	Thrap3	Thyroid hormone receptor-associated protein 3			Dimethylation	L	L[141]TH
DMSO1	221202_AZ-5495_DMSO_noFAIMS_B1_t1.05078.05078.3	D:\AlexZ\2022_Dec_AZ_noFAIMS\MSFragger2\DMSO1\interact-221202_AZ-5495_DMSO_noFAIMS_B1_t1.pep.xml	RGGHQNSYKPY	R[184]GGHQNSYKPY	R	-	11	3	1053.13	1333.65	1333.65	445.557	445.558	1333.65	445.558	0.0006	0.9747	-0.7526	8.635e-05	23.049	11.538	0.9999	2	1	345	355	84196368	1R(28.0313)		true	sp|Q60668|HNRPD_MOUSE	Q60668	HNRPD_MOUSE	Hnrnpd	Heterogeneous nuclear ribonucleoprotein D0			Dimethylation	R	R[184]GG
DMSO1	221202_AZ-5495_DMSO_noFAIMS_B1_t1.05087.05087.2	D:\AlexZ\2022_Dec_AZ_noFAIMS\MSFragger2\DMSO1\interact-221202_AZ-5495_DMSO_noFAIMS_B1_t1.pep.xml	RGGHQNSYKPY	R[184]GGHQNSYKPY	R	-	11	2	1053.75	1333.65	1333.65	667.832	667.834	1333.65	667.834	0.0007	0.8938	-0.7537	0.0447035	18.964	9.917	0.9974	2	1	345	355	16345976	1R(28.0313)		true	sp|Q60668|HNRPD_MOUSE	Q60668	HNRPD_MOUSE	Hnrnpd	Heterogeneous nuclear ribonucleoprotein D0			Dimethylation	R	R[184]GG
DMSO1	221202_AZ-5495_DMSO_noFAIMS_B1_t1.05152.05152.3	D:\AlexZ\2022_Dec_AZ_noFAIMS\MSFragger2\DMSO1\interact-221202_AZ-5495_DMSO_noFAIMS_B1_t1.pep.xml	RGGHQNNYKPY	R[184]GGHQNNYK[156]PY	R	-	11	3	1058.8	1388.69	1388.69	463.904	463.905	1388.69	463.906	-0.0028	0.8079	-0.7784	1.13568e-05	21.02	8.62	0.9999	2	1	275	285	2043544450	1R(28.0313), 9K(28.0313)		true	sp|Q99020|ROAA_MOUSE	Q99020	ROAA_MOUSE	Hnrnpab	Heterogeneous nuclear ribonucleoprotein A/B			Dimethylation	R	R[184]GG
DMSO1	221202_AZ-5495_DMSO_noFAIMS_B1_t1.05155.05155.2	D:\AlexZ\2022_Dec_AZ_noFAIMS\MSFragger2\DMSO1\interact-221202_AZ-5495_DMSO_noFAIMS_B1_t1.pep.xml	RGGHQNNYKPY	R[184]GGHQNNYK[156]PY	R	-	11	2	1059.01	1388.69	1388.69	695.353	695.354	1388.69	695.355	-0.0023	0.7798	-0.778	1.8398e-08	30.432	7.531	1	2	1	275	285	622477500	1R(28.0313), 9K(28.0313)		true	sp|Q99020|ROAA_MOUSE	Q99020	ROAA_MOUSE	Hnrnpab	Heterogeneous nuclear ribonucleoprotein A/B			Dimethylation	R	R[184]GG
DMSO1	221202_AZ-5495_DMSO_noFAIMS_B1_t1.05313.05313.3	D:\AlexZ\2022_Dec_AZ_noFAIMS\MSFragger2\DMSO1\interact-221202_AZ-5495_DMSO_noFAIMS_B1_t1.pep.xml	RGGHQNSYKPY	R[184]GGHQNSYK[156]PY	R	-	11	3	1071.04	1361.68	1361.68	454.901	454.901	1361.68	454.902	-0.0025	0.8664	-0.7853	0.000164044	21.113	12.471	0.9997	2	1	345	355	1222051840	1R(28.0313), 9K(28.0313)		true	sp|Q60668|HNRPD_MOUSE	Q60668	HNRPD_MOUSE	Hnrnpd	Heterogeneous nuclear ribonucleoprotein D0			Dimethylation	R	R[184]GG
DMSO1	221202_AZ-5495_DMSO_noFAIMS_B1_t1.05316.05316.2	D:\AlexZ\2022_Dec_AZ_noFAIMS\MSFragger2\DMSO1\interact-221202_AZ-5495_DMSO_noFAIMS_B1_t1.pep.xml	RGGHQNSYKPY	R[184]GGHQNSYK[156]PY	R	-	11	2	1071.24	1361.68	1361.68	681.847	681.848	1361.68	681.849	-0.0017	0.715	-0.7856	1.5831e-10	27.998	9.501	1	2	1	345	355	434857312	1R(28.0313), 9K(28.0313)		true	sp|Q60668|HNRPD_MOUSE	Q60668	HNRPD_MOUSE	Hnrnpd	Heterogeneous nuclear ribonucleoprotein D0			Dimethylation	R	R[184]GG
DMSO1	221202_AZ-5495_DMSO_noFAIMS_B1_t1.05325.05325.4	D:\AlexZ\2022_Dec_AZ_noFAIMS\MSFragger2\DMSO1\interact-221202_AZ-5495_DMSO_noFAIMS_B1_t1.pep.xml	KWKKAEEKLER	K[184]WKK[156]AEEK[156]LER	R	E	11	4	1071.86	1555.94	1555.95	389.993	389.994	1555.94	389.993	0.0012	0.5289	-0.6393	2.79431	13.268	12.504	0.8202	2	0	462	472	55282016	1K(56.0626), 4K(28.0313), 8K(28.0313)		true	sp|Q8VI84|NOC3L_MOUSE	Q8VI84	NOC3L_MOUSE	Noc3l	Nucleolar complex protein 3 homolog			Dimethylation	K	K[184]WK
DMSO1	221202_AZ-5495_DMSO_noFAIMS_B1_t1.05333.05333.3	D:\AlexZ\2022_Dec_AZ_noFAIMS\MSFragger2\DMSO1\interact-221202_AZ-5495_DMSO_noFAIMS_B1_t1.pep.xml	MKASGTLR	M[159]K[156]ASGTLR	-	E	8	3	1072.41	918.529	918.532	307.184	307.185	918.532	307.185	-0.0002	0.6716	-0.7002	5.047	12.366	11.777	0.9731	2	0	1	8	30701180	1M(28.0313), 2K(28.0313)		true	sp|P62717|RL18A_MOUSE	P62717	RL18A_MOUSE	Rpl18a	60S ribosomal protein L18a			Dimethylation	M	M[159]K[
DMSO1	221202_AZ-5495_DMSO_noFAIMS_B1_t1.05360.05360.4	D:\AlexZ\2022_Dec_AZ_noFAIMS\MSFragger2\DMSO1\interact-221202_AZ-5495_DMSO_noFAIMS_B1_t1.pep.xml	FGIRRNEKIAVHCTVR	F[175]GIRRNEK[156]IAVHCTVR	S	G	16	4	1074.55	2011.08	2011.09	503.778	503.779	2011.13	503.789	-0.039	0.6732	-0.0884	1.68422e-07	24.761	9.503	0.9992	1	2	60	75	0	13C(57.0214), 1F(28.0313), 8K(28.0313)		true	sp|Q9CXW4|RL11_MOUSE	Q9CXW4	RL11_MOUSE	Rpl11	60S ribosomal protein L11			Dimethylation	F	F[175]GI
DMSO1	221202_AZ-5495_DMSO_noFAIMS_B1_t1.05521.05521.4	D:\AlexZ\2022_Dec_AZ_noFAIMS\MSFragger2\DMSO1\interact-221202_AZ-5495_DMSO_noFAIMS_B1_t1.pep.xml	KAGVKLKPQEEEQSKPPAR	K[184]AGVKLK[156]PQEEEQSK[156]PPAR	C	G	19	4	1086.74	2231.29	2231.3	558.831	558.832	2231.3	558.832	0	0.9517	-0.7593	2.5e-13	41.09	33.772	1	1	0	204	222	60583628	15K(28.0313), 1K(56.0626), 7K(28.0313)		true	sp|P37913|DNLI1_MOUSE	P37913	DNLI1_MOUSE	Lig1	DNA ligase 1			Dimethylation	K	K[184]AG
DMSO1	221202_AZ-5495_DMSO_noFAIMS_B1_t1.05531.05531.3	D:\AlexZ\2022_Dec_AZ_noFAIMS\MSFragger2\DMSO1\interact-221202_AZ-5495_DMSO_noFAIMS_B1_t1.pep.xml	QKNQTSKSATGPFDR	Q[156]KNQTSK[156]SATGPFDR	R	E	15	3	1087.42	1719.89	1719.89	574.302	574.303	1719.89	574.304	-0.0015	0.9771	-0.5699	0	46.578	43.99	1	2	0	52	66	74282064	1Q(28.0313), 7K(28.0313)		true	sp|Q9JHJ0|TMOD3_MOUSE	Q9JHJ0	TMOD3_MOUSE	Tmod3	Tropomodulin-3			Dimethylation	Q	Q[156]KN
DMSO1	221202_AZ-5495_DMSO_noFAIMS_B1_t1.05537.05537.5	D:\AlexZ\2022_Dec_AZ_noFAIMS\MSFragger2\DMSO1\interact-221202_AZ-5495_DMSO_noFAIMS_B1_t1.pep.xml	KAGVKLKPQEEEQSKPPAR	K[184]AGVKLK[156]PQEEEQSK[156]PPAR	C	G	19	5	1087.9	2231.29	2231.3	447.266	447.267	2231.3	447.267	-0.0024	0.879	-0.7614	0.117849	13.16	11.49	0.9109	1	0	204	222	46589764	15K(28.0313), 1K(56.0626), 7K(28.0313)		true	sp|P37913|DNLI1_MOUSE	P37913	DNLI1_MOUSE	Lig1	DNA ligase 1			Dimethylation	K	K[184]AG
DMSO1	221202_AZ-5495_DMSO_noFAIMS_B1_t1.05539.05539.3	D:\AlexZ\2022_Dec_AZ_noFAIMS\MSFragger2\DMSO1\interact-221202_AZ-5495_DMSO_noFAIMS_B1_t1.pep.xml	KAGVKLKPQEEEQSKPPAR	K[184]AGVKLK[156]PQEEEQSK[156]PPAR	C	G	19	3	1088.04	2231.29	2231.3	744.772	744.774	2231.3	744.774	-0.0007	0.8343	-0.7617	1.7356e-10	28.645	22.389	1	1	0	204	222	39544524	15K(28.0313), 1K(56.0626), 7K(28.0313)		true	sp|P37913|DNLI1_MOUSE	P37913	DNLI1_MOUSE	Lig1	DNA ligase 1			Dimethylation	K	K[184]AG
DMSO1	221202_AZ-5495_DMSO_noFAIMS_B1_t1.05549.05549.3	D:\AlexZ\2022_Dec_AZ_noFAIMS\MSFragger2\DMSO1\interact-221202_AZ-5495_DMSO_noFAIMS_B1_t1.pep.xml	TGKPISQGGIHGR	T[129]GKPISQGGIHGR	V	I	13	3	1088.72	1334.74	1334.73	445.921	445.918	1334.74	445.921	-0.009	0.7708	-0.7079	3.39101e-08	27.985	25.982	0.9997	1	0	256	268	29793724	1T(28.0313)		false	sp|P26443|DHE3_MOUSE	P26443	DHE3_MOUSE	Glud1	Glutamate dehydrogenase 1, mitochondrial	GLUD1	contam_sp|P00366|DHE3_BOVIN	Dimethylation	T	T[129]GK
DMSO1	221202_AZ-5495_DMSO_noFAIMS_B1_t1.05637.05637.3	D:\AlexZ\2022_Dec_AZ_noFAIMS\MSFragger2\DMSO1\interact-221202_AZ-5495_DMSO_noFAIMS_B1_t1.pep.xml	KLKVKELR	K[184]LKVK[156]ELR	R	I	8	3	1095.58	1096.77	1096.77	366.596	366.597	1096.77	366.597	-0.0006	0.7958	-0.7925	2.05012	10.875	10.847	0.9835	2	0	574	581	95980232	1K(56.0626), 5K(28.0313)		true	sp|Q8CGC6|RBM28_MOUSE	Q8CGC6	RBM28_MOUSE	Rbm28	RNA-binding protein 28			Dimethylation	K	K[184]LK
DMSO1	221202_AZ-5495_DMSO_noFAIMS_B1_t1.05643.05643.3	D:\AlexZ\2022_Dec_AZ_noFAIMS\MSFragger2\DMSO1\interact-221202_AZ-5495_DMSO_noFAIMS_B1_t1.pep.xml	DSSRGGKWPSSR	D[143]SSRGGK[156]WPSSR	R	-	12	3	1095.99	1374.7	1374.69	459.239	459.236	1374.7	459.241	-0.0131	0.7304	-0.7682	0.000363375	19.134	11.65	0.9983	2	1	253	264	0	1D(28.0313), 7K(28.0313)		true	sp|Q9CQT2|RBM7_MOUSE	Q9CQT2	RBM7_MOUSE	Rbm7	RNA-binding protein 7			Dimethylation	D	D[143]SS
DMSO1	221202_AZ-5495_DMSO_noFAIMS_B1_t1.05657.05657.3	D:\AlexZ\2022_Dec_AZ_noFAIMS\MSFragger2\DMSO1\interact-221202_AZ-5495_DMSO_noFAIMS_B1_t1.pep.xml	YWCNDGKTPR	Y[191]WCNDGK[156]TPR	R	A	10	3	1097.02	1351.6	1351.61	451.542	451.544	1351.63	451.552	-0.0251	0.4369	-0.3569	0.800931	11.652	9.392	0.5637	2	0	81	90	0	1Y(28.0313), 3C(57.0214), 7K(28.0313)		false	sp|P08905|LYZ2_MOUSE	P08905	LYZ2_MOUSE	Lyz2	Lysozyme C-2	Lyz1	sp|P17897|LYZ1_MOUSE	Dimethylation	Y	Y[191]WC
DMSO1	221202_AZ-5495_DMSO_noFAIMS_B1_t1.05687.05687.3	D:\AlexZ\2022_Dec_AZ_noFAIMS\MSFragger2\DMSO1\interact-221202_AZ-5495_DMSO_noFAIMS_B1_t1.pep.xml	KQPVPKQIER	K[184]QPVPK[156]QIER	L	Y	10	3	1099.31	1305.81	1305.81	436.277	436.278	1305.81	436.278	-0.0006	0.8782	-0.7329	2.49417e-06	23.271	10.166	0.9999	1	0	9	18	52451952	1K(56.0626), 6K(28.0313)		true	sp|Q922H2|PDK3_MOUSE	Q922H2	PDK3_MOUSE	Pdk3	[Pyruvate dehydrogenase (acetyl-transferring)] kinase isozyme 3, mitochondrial			Dimethylation	K	K[184]QP
DMSO1	221202_AZ-5495_DMSO_noFAIMS_B1_t1.05754.05754.3	D:\AlexZ\2022_Dec_AZ_noFAIMS\MSFragger2\DMSO1\interact-221202_AZ-5495_DMSO_noFAIMS_B1_t1.pep.xml	RGGHQNNYKPY	R[184]GGHQNNYK[156]PY	R	-	11	3	1104.5	1389.67	1389.69	464.232	464.238	1388.69	463.906	0.9974	0.7104	-0.6948	0.000267696	17.458	9.362	0.9996	2	1	275	285	0	1R(28.0313), 9K(28.0313)		true	sp|Q99020|ROAA_MOUSE	Q99020	ROAA_MOUSE	Hnrnpab	Heterogeneous nuclear ribonucleoprotein A/B			Dimethylation	R	R[184]GG
DMSO1	221202_AZ-5495_DMSO_noFAIMS_B1_t1.05767.05767.4	D:\AlexZ\2022_Dec_AZ_noFAIMS\MSFragger2\DMSO1\interact-221202_AZ-5495_DMSO_noFAIMS_B1_t1.pep.xml	KQSSTADTQKKAAPVLKQADR	K[184]QSSTADTQKK[156]AAPVLK[156]QADR	R	R	21	4	1105.39	2382.35	2382.36	596.596	596.597	2382.36	596.597	-0.0014	0.9032	-0.6763	8.872e-11	35.279	30.496	1	2	0	2006	2026	80091680	11K(28.0313), 17K(28.0313), 1K(56.0626)		true	sp|E9Q7G0|NUMA1_MOUSE	E9Q7G0	NUMA1_MOUSE	Numa1	Nuclear mitotic apparatus protein 1			Dimethylation	K	K[184]QS
DMSO1	221202_AZ-5495_DMSO_noFAIMS_B1_t1.05769.05769.3	D:\AlexZ\2022_Dec_AZ_noFAIMS\MSFragger2\DMSO1\interact-221202_AZ-5495_DMSO_noFAIMS_B1_t1.pep.xml	KQSSTADTQKKAAPVLKQADR	K[184]QSSTADTQKK[156]AAPVLK[156]QADR	R	R	21	3	1105.53	2382.35	2382.36	795.125	795.127	2382.36	795.127	-0.0004	0.4966	-0.6761	6.59442e-06	26.949	22.803	0.9995	2	0	2006	2026	69390160	11K(28.0313), 17K(28.0313), 1K(56.0626)		true	sp|E9Q7G0|NUMA1_MOUSE	E9Q7G0	NUMA1_MOUSE	Numa1	Nuclear mitotic apparatus protein 1			Dimethylation	K	K[184]QS
DMSO1	221202_AZ-5495_DMSO_noFAIMS_B1_t1.05793.05793.3	D:\AlexZ\2022_Dec_AZ_noFAIMS\MSFragger2\DMSO1\interact-221202_AZ-5495_DMSO_noFAIMS_B1_t1.pep.xml	MLMPKKNR	M[159]LMPK[156]K[156]NR	-	I	8	3	1107.47	1100.65	1100.66	367.892	367.892	1100.66	367.893	-0.0007	0.6516	-0.6371	0.0846794	13.588	10.793	0.9956	2	0	1	8	1147929220	1M(28.0313), 5K(28.0313), 6K(28.0313)		true	sp|P63325|RS10_MOUSE	P63325	RS10_MOUSE	Rps10	40S ribosomal protein S10			Dimethylation	M	M[159]LM
DMSO1	221202_AZ-5495_DMSO_noFAIMS_B1_t1.05796.05796.2	D:\AlexZ\2022_Dec_AZ_noFAIMS\MSFragger2\DMSO1\interact-221202_AZ-5495_DMSO_noFAIMS_B1_t1.pep.xml	MLMPKKNR	M[159]LMPK[156]K[156]NR	-	I	8	2	1107.67	1100.65	1100.65	551.334	551.335	1100.66	551.335	-0.0013	0.6257	-0.6375	0.000615175	17.57	10.198	0.9993	2	0	1	8	240377520	1M(28.0313), 5K(28.0313), 6K(28.0313)		true	sp|P63325|RS10_MOUSE	P63325	RS10_MOUSE	Rps10	40S ribosomal protein S10			Dimethylation	M	M[159]LM
DMSO1	221202_AZ-5495_DMSO_noFAIMS_B1_t1.05800.05800.3	D:\AlexZ\2022_Dec_AZ_noFAIMS\MSFragger2\DMSO1\interact-221202_AZ-5495_DMSO_noFAIMS_B1_t1.pep.xml	FGGRGGYGGGGGGSR	F[175]GGRGGYGGGGGGSR	N	G	15	3	1107.95	1325.62	1325.62	442.88	442.881	1325.62	442.881	-0.0011	0.6946	-0.7406	2.4094e-10	34.059	10.995	1	1	1	243	257	78705200	1F(28.0313)		true	sp|Q8BG05|ROA3_MOUSE	Q8BG05	ROA3_MOUSE	Hnrnpa3	Heterogeneous nuclear ribonucleoprotein A3			Dimethylation	F	F[175]GG
DMSO1	221202_AZ-5495_DMSO_noFAIMS_B1_t1.05812.05812.2	D:\AlexZ\2022_Dec_AZ_noFAIMS\MSFragger2\DMSO1\interact-221202_AZ-5495_DMSO_noFAIMS_B1_t1.pep.xml	RGGHQNNYKPY	R[184]GGHQNNYK[156]PY	R	-	11	2	1108.77	1389.67	1389.69	695.845	695.854	1388.69	695.355	0.9984	0.5815	-0.687	0.00578294	12.493	10.838	0.9816	2	1	275	285	0	1R(28.0313), 9K(28.0313)		true	sp|Q99020|ROAA_MOUSE	Q99020	ROAA_MOUSE	Hnrnpab	Heterogeneous nuclear ribonucleoprotein A/B			Dimethylation	R	R[184]GG
DMSO1	221202_AZ-5495_DMSO_noFAIMS_B1_t1.05817.05817.2	D:\AlexZ\2022_Dec_AZ_noFAIMS\MSFragger2\DMSO1\interact-221202_AZ-5495_DMSO_noFAIMS_B1_t1.pep.xml	FGGRGGYGGGGGGSR	F[175]GGRGGYGGGGGGSR	N	G	15	2	1109.18	1325.62	1325.62	663.817	663.818	1325.62	663.818	0	0.9219	-0.7383	6.87e-11	32.685	13.472	1	1	1	243	257	43654960	1F(28.0313)		true	sp|Q8BG05|ROA3_MOUSE	Q8BG05	ROA3_MOUSE	Hnrnpa3	Heterogeneous nuclear ribonucleoprotein A3			Dimethylation	F	F[175]GG
DMSO1	221202_AZ-5495_DMSO_noFAIMS_B1_t1.05893.05893.3	D:\AlexZ\2022_Dec_AZ_noFAIMS\MSFragger2\DMSO1\interact-221202_AZ-5495_DMSO_noFAIMS_B1_t1.pep.xml	AKDVKFGADAR	A[99]KDVK[156]FGADAR	Y	A	11	3	1114.95	1232.68	1232.69	411.902	411.903	1232.69	411.903	-0.0007	0.6279	-0.6527	0.00362729	22.781	20.527	0.966	1	0	27	37	37864116	1A(28.0313), 5K(28.0313)		true	sp|P63038|CH60_MOUSE	P63038	CH60_MOUSE	Hspd1	60 kDa heat shock protein, mitochondrial			Dimethylation	A	A[99]KDV
DMSO1	221202_AZ-5495_DMSO_noFAIMS_B1_t1.05895.05895.3	D:\AlexZ\2022_Dec_AZ_noFAIMS\MSFragger2\DMSO1\interact-221202_AZ-5495_DMSO_noFAIMS_B1_t1.pep.xml	FHTQVDKPENGR	F[175]HTQVDK[156]PENGR	C	L	12	3	1115.15	1482.75	1482.76	495.258	495.26	1482.76	495.26	-0.0009	0.729	-0.6976	0.591697	14.946	12.12	0.9444	1	0	78	89	33377454	1F(28.0313), 7K(28.0313)		true	sp|Q921N7|TMM70_MOUSE	Q921N7	TMM70_MOUSE	Tmem70	Transmembrane protein 70, mitochondrial			Dimethylation	F	F[175]HT
DMSO1	221202_AZ-5495_DMSO_noFAIMS_B1_t1.05956.05956.3	D:\AlexZ\2022_Dec_AZ_noFAIMS\MSFragger2\DMSO1\interact-221202_AZ-5495_DMSO_noFAIMS_B1_t1.pep.xml	RGGHQNSYKPY	R[184]GGHQNSYK[156]PY	R	-	11	3	1119.86	1362.66	1362.67	455.229	455.23	1361.68	454.902	0.9831	0.751	-0.7114	0.00292427	17.488	12.72	0.9968	2	1	345	355	0	1R(28.0313), 9K(28.0313)		true	sp|Q60668|HNRPD_MOUSE	Q60668	HNRPD_MOUSE	Hnrnpd	Heterogeneous nuclear ribonucleoprotein D0			Dimethylation	R	R[184]GG
DMSO1	221202_AZ-5495_DMSO_noFAIMS_B1_t1.05961.05961.3	D:\AlexZ\2022_Dec_AZ_noFAIMS\MSFragger2\DMSO1\interact-221202_AZ-5495_DMSO_noFAIMS_B1_t1.pep.xml	YRAPPPPR	Y[191]RAPPPPR	S	R	8	3	1120.21	980.553	980.555	327.858	327.859	980.556	327.859	-0.0001	0.8893	-0.6623	5.80761e-05	17.571	8.953	0.9921	1	1	25	32	74298720	1Y(28.0313)		true	sp|Q9CR59|G45IP_MOUSE	Q9CR59	G45IP_MOUSE	Gadd45gip1	Growth arrest and DNA damage-inducible proteins-interacting protein 1			Dimethylation	Y	Y[191]RA
DMSO1	221202_AZ-5495_DMSO_noFAIMS_B1_t1.06052.06052.3	D:\AlexZ\2022_Dec_AZ_noFAIMS\MSFragger2\DMSO1\interact-221202_AZ-5495_DMSO_noFAIMS_B1_t1.pep.xml	SGSTAKKEDIKSSVYR	S[115]GSTAKK[156]EDIK[156]SSVYR	R	L	16	3	1126.99	1839.01	1839.01	614.009	614.01	1839.01	614.011	-0.0009	0.6911	-0.7715	0.0322245	16.67	15.011	0.9977	2	0	29	44	34105980	11K(28.0313), 1S(28.0313), 7K(28.0313)		true	sp|Q3UA06|PCH2_MOUSE	Q3UA06	PCH2_MOUSE	Trip13	Pachytene checkpoint protein 2 homolog			Dimethylation	S	S[115]GS
DMSO1	221202_AZ-5495_DMSO_noFAIMS_B1_t1.06124.06124.4	D:\AlexZ\2022_Dec_AZ_noFAIMS\MSFragger2\DMSO1\interact-221202_AZ-5495_DMSO_noFAIMS_B1_t1.pep.xml	AKDVKFGADAR	A[99]K[156]DVK[156]FGADAR	Y	A	11	4	1132.52	1260.72	1260.72	316.186	316.187	1260.72	316.187	-0.0003	0.6644	-0.6849	1.93533e-08	31.612	15.222	1	1	0	27	37	928617540	1A(28.0313), 2K(28.0313), 5K(28.0313)		true	sp|P63038|CH60_MOUSE	P63038	CH60_MOUSE	Hspd1	60 kDa heat shock protein, mitochondrial			Dimethylation	A	A[99]K[1
DMSO1	221202_AZ-5495_DMSO_noFAIMS_B1_t1.06170.06170.3	D:\AlexZ\2022_Dec_AZ_noFAIMS\MSFragger2\DMSO1\interact-221202_AZ-5495_DMSO_noFAIMS_B1_t1.pep.xml	VSKQEEASGGPLAPKAENSR	V[127]SK[156]QEEASGGPLAPK[156]AENSR	K	S	20	3	1135.93	2138.16	2138.17	713.729	713.73	2138.13	713.718	0.0349	0.8075	-0.5449	3.33897e-06	25.469	12.241	1	1	0	234	253	0	15K(28.0313), 1V(28.0313), 3K(28.0313)		true	sp|P70460|VASP_MOUSE	P70460	VASP_MOUSE	Vasp	Vasodilator-stimulated phosphoprotein			Dimethylation	V	V[127]SK
DMSO1	221202_AZ-5495_DMSO_noFAIMS_B1_t1.06172.06172.4	D:\AlexZ\2022_Dec_AZ_noFAIMS\MSFragger2\DMSO1\interact-221202_AZ-5495_DMSO_noFAIMS_B1_t1.pep.xml	VSKQEEASGGPLAPKAENSR	V[127]SK[156]QEEASGGPLAPK[156]AENSR	K	S	20	4	1136.07	2138.16	2138.17	535.548	535.549	2138.13	535.54	0.0341	0.9113	-0.5452	8.2617e-08	26.049	11.535	1	1	0	234	253	0	15K(28.0313), 1V(28.0313), 3K(28.0313)		true	sp|P70460|VASP_MOUSE	P70460	VASP_MOUSE	Vasp	Vasodilator-stimulated phosphoprotein			Dimethylation	V	V[127]SK
DMSO1	221202_AZ-5495_DMSO_noFAIMS_B1_t1.06251.06251.2	D:\AlexZ\2022_Dec_AZ_noFAIMS\MSFragger2\DMSO1\interact-221202_AZ-5495_DMSO_noFAIMS_B1_t1.pep.xml	VNVPKTR	V[127]NVPK[156]TR	M	R	7	2	1142.04	868.547	868.55	435.281	435.282	868.549	435.282	0.0006	0.4871	-0.7859	0.116541	13.759	13.759	0.6598	1	0	2	8	502074016	1V(28.0313), 5K(28.0313)		true	sp|P83882|RL36A_MOUSE	P83882	RL36A_MOUSE	Rpl36a	60S ribosomal protein L36a			Dimethylation	V	V[127]NV
DMSO1	221202_AZ-5495_DMSO_noFAIMS_B1_t1.06306.06306.4	D:\AlexZ\2022_Dec_AZ_noFAIMS\MSFragger2\DMSO1\interact-221202_AZ-5495_DMSO_noFAIMS_B1_t1.pep.xml	SKAEELHYPQGEHR	S[115]K[156]AEELHYPQGEHR	A	A	14	4	1146.17	1735.86	1735.86	434.972	434.973	1735.86	434.973	-0.0023	0.8801	-0.7197	1.4677e-10	26.804	8.876	1	1	0	26	39	206844464	1S(28.0313), 2K(28.0313)		true	sp|Q8BP92|RCN2_MOUSE	Q8BP92	RCN2_MOUSE	Rcn2	Reticulocalbin-2			Dimethylation	S	S[115]K[
DMSO1	221202_AZ-5495_DMSO_noFAIMS_B1_t1.06321.06321.3	D:\AlexZ\2022_Dec_AZ_noFAIMS\MSFragger2\DMSO1\interact-221202_AZ-5495_DMSO_noFAIMS_B1_t1.pep.xml	SKAEELHYPQGEHR	S[115]K[156]AEELHYPQGEHR	A	A	14	3	1147.43	1735.86	1735.86	579.627	579.628	1735.86	579.629	-0.002	0.7596	-0.722	0	42.85	12.866	1	1	0	26	39	193876048	1S(28.0313), 2K(28.0313)		true	sp|Q8BP92|RCN2_MOUSE	Q8BP92	RCN2_MOUSE	Rcn2	Reticulocalbin-2			Dimethylation	S	S[115]K[
DMSO1	221202_AZ-5495_DMSO_noFAIMS_B1_t1.06332.06332.5	D:\AlexZ\2022_Dec_AZ_noFAIMS\MSFragger2\DMSO1\interact-221202_AZ-5495_DMSO_noFAIMS_B1_t1.pep.xml	SKAEELHYPQGEHR	S[115]K[156]AEELHYPQGEHR	A	A	14	5	1148.18	1735.86	1735.86	348.179	348.18	1735.86	348.18	-0.0004	0.7583	-0.7234	2.17262e-08	21.252	8.16	1	1	0	26	39	87860696	1S(28.0313), 2K(28.0313)		true	sp|Q8BP92|RCN2_MOUSE	Q8BP92	RCN2_MOUSE	Rcn2	Reticulocalbin-2			Dimethylation	S	S[115]K[
DMSO1	221202_AZ-5495_DMSO_noFAIMS_B1_t1.06378.06378.3	D:\AlexZ\2022_Dec_AZ_noFAIMS\MSFragger2\DMSO1\interact-221202_AZ-5495_DMSO_noFAIMS_B1_t1.pep.xml	KYSEEMKKIQEKQR	K[184]YSEEMKK[156]IQEK[156]QR	C	E	14	3	1151.7	1936.08	1936.08	646.366	646.367	1936.08	646.368	-0.0022	0.3835	-0.6081	3.03521e-06	21.311	17.106	0.9756	1	0	272	285	68054488	12K(28.0313), 1K(56.0626), 8K(28.0313)		true	sp|P42669|PURA_MOUSE	P42669	PURA_MOUSE	Pura	Transcriptional activator protein Pur-alpha			Dimethylation	K	K[184]YS
DMSO1	221202_AZ-5495_DMSO_noFAIMS_B1_t1.06477.06477.4	D:\AlexZ\2022_Dec_AZ_noFAIMS\MSFragger2\DMSO1\interact-221202_AZ-5495_DMSO_noFAIMS_B1_t1.pep.xml	KDIKKGEKNTIVTSYNR	K[184]DIKK[156]GEK[156]NTIVTSYNR	R	N	17	4	1159.31	2105.22	2105.22	527.311	527.312	2105.22	527.312	-0.0026	0.9509	-0.7821	1.19572e-08	30.39	27.966	1	2	0	458	474	472156416	1K(56.0626), 5K(28.0313), 8K(28.0313)		true	sp|Q99KI0|ACON_MOUSE	Q99KI0	ACON_MOUSE	Aco2	Aconitate hydratase, mitochondrial			Dimethylation	K	K[184]DI
DMSO1	221202_AZ-5495_DMSO_noFAIMS_B1_t1.06481.06481.3	D:\AlexZ\2022_Dec_AZ_noFAIMS\MSFragger2\DMSO1\interact-221202_AZ-5495_DMSO_noFAIMS_B1_t1.pep.xml	KDIKKGEKNTIVTSYNR	K[184]DIKK[156]GEK[156]NTIVTSYNR	R	N	17	3	1159.58	2105.22	2105.22	702.746	702.747	2105.22	702.747	-0.0022	0.8636	-0.7826	0	51.728	46.591	1	2	0	458	474	320496736	1K(56.0626), 5K(28.0313), 8K(28.0313)		true	sp|Q99KI0|ACON_MOUSE	Q99KI0	ACON_MOUSE	Aco2	Aconitate hydratase, mitochondrial			Dimethylation	K	K[184]DI
DMSO1	221202_AZ-5495_DMSO_noFAIMS_B1_t1.06526.06526.4	D:\AlexZ\2022_Dec_AZ_noFAIMS\MSFragger2\DMSO1\interact-221202_AZ-5495_DMSO_noFAIMS_B1_t1.pep.xml	KYYEVKNKKDELQSER	K[184]YYEVKNK[156]K[156]DELQSER	R	N	16	4	1162.96	2168.18	2168.18	543.051	543.053	2168.18	543.053	-0.0022	0.7726	-0.7574	3.73077e-06	23.173	19.141	0.9999	2	0	454	469	91516440	1K(56.0626), 8K(28.0313), 9K(28.0313)		true	sp|Q9CW03|SMC3_MOUSE	Q9CW03	SMC3_MOUSE	Smc3	Structural maintenance of chromosomes protein 3			Dimethylation	K	K[184]YY
DMSO1	221202_AZ-5495_DMSO_noFAIMS_B1_t1.06532.06532.3	D:\AlexZ\2022_Dec_AZ_noFAIMS\MSFragger2\DMSO1\interact-221202_AZ-5495_DMSO_noFAIMS_B1_t1.pep.xml	KYYEVKNKKDELQSER	K[184]YYEVKNK[156]K[156]DELQSER	R	N	16	3	1163.37	2168.18	2168.18	723.733	723.735	2168.18	723.735	-0.0019	0.4981	-0.7566	2.57e-12	34.751	27.978	1	2	0	454	469	79902176	1K(56.0626), 8K(28.0313), 9K(28.0313)		true	sp|Q9CW03|SMC3_MOUSE	Q9CW03	SMC3_MOUSE	Smc3	Structural maintenance of chromosomes protein 3			Dimethylation	K	K[184]YY
DMSO1	221202_AZ-5495_DMSO_noFAIMS_B1_t1.06571.06571.5	D:\AlexZ\2022_Dec_AZ_noFAIMS\MSFragger2\DMSO1\interact-221202_AZ-5495_DMSO_noFAIMS_B1_t1.pep.xml	KDIKKGEKNTIVTSYNR	K[184]DIK[156]K[156]GEKNTIVTSYNR	R	N	17	5	1166.34	2105.21	2105.22	422.05	422.051	2105.22	422.051	-0.0012	0.8744	-0.7909	1.52591	13.111	13.111	0.9987	2	0	458	474	90474856	1K(56.0626), 4K(28.0313), 5K(28.0313)		true	sp|Q99KI0|ACON_MOUSE	Q99KI0	ACON_MOUSE	Aco2	Aconitate hydratase, mitochondrial			Dimethylation	K	K[184]DI
DMSO1	221202_AZ-5495_DMSO_noFAIMS_B1_t1.06602.06602.3	D:\AlexZ\2022_Dec_AZ_noFAIMS\MSFragger2\DMSO1\interact-221202_AZ-5495_DMSO_noFAIMS_B1_t1.pep.xml	GGNFGGRGGYGGGGGGSR	G[85]GNFGGRGGYGGGGGGSR	R	G	18	3	1168.77	1553.7	1553.71	518.909	518.91	1553.71	518.91	-0.0007	0.3711	-0.7904	4.35087e-06	26.638	13.15	0.9992	2	1	240	257	80592464	1G(28.0313)		true	sp|Q8BG05|ROA3_MOUSE	Q8BG05	ROA3_MOUSE	Hnrnpa3	Heterogeneous nuclear ribonucleoprotein A3			Dimethylation	G	G[85]GNF
DMSO1	221202_AZ-5495_DMSO_noFAIMS_B1_t1.06647.06647.3	D:\AlexZ\2022_Dec_AZ_noFAIMS\MSFragger2\DMSO1\interact-221202_AZ-5495_DMSO_noFAIMS_B1_t1.pep.xml	KSKDPLLSQR	K[184]SKDPLLSQR	R	I	10	3	1172.21	1226.73	1226.73	409.918	409.918	1226.73	409.919	-0.0018	0.7669	-0.6399	6.94888e-06	26.595	26.521	0.9996	2	0	153	162	60996148	1K(56.0626)		true	sp|Q8BG17|NOL12_MOUSE	Q8BG17	NOL12_MOUSE	Nol12	Nucleolar protein 12			Dimethylation	K	K[184]SK
DMSO1	221202_AZ-5495_DMSO_noFAIMS_B1_t1.06676.06676.3	D:\AlexZ\2022_Dec_AZ_noFAIMS\MSFragger2\DMSO1\interact-221202_AZ-5495_DMSO_noFAIMS_B1_t1.pep.xml	KAKDIINAAR	K[184]AKDIINAAR	R	A	10	3	1174.49	1154.71	1154.72	385.911	385.913	1154.71	385.912	0.0037	0.8517	-0.6294	0.000422604	24.242	20.347	0.9992	2	0	58	67	298861184	1K(56.0626)		true	sp|Q9JLI6|SCLY_MOUSE	Q9JLI6	SCLY_MOUSE	Scly	Selenocysteine lyase			Dimethylation	K	K[184]AK
DMSO1	221202_AZ-5495_DMSO_noFAIMS_B1_t1.06692.06692.2	D:\AlexZ\2022_Dec_AZ_noFAIMS\MSFragger2\DMSO1\interact-221202_AZ-5495_DMSO_noFAIMS_B1_t1.pep.xml	TKALTSMSR	T[129]KALTSMSR	R	T	9	2	1175.59	1021.56	1021.56	511.786	511.786	1021.56	511.787	-0.0009	0.9464	-0.5514	0.0125114	17.39	15.376	0.9955	2	0	247	255	84135592	1T(28.0313)		true	sp|Q8BG81|PDIP3_MOUSE	Q8BG81	PDIP3_MOUSE	Poldip3	Polymerase delta-interacting protein 3			Dimethylation	T	T[129]KA
DMSO1	221202_AZ-5495_DMSO_noFAIMS_B1_t1.06701.06701.3	D:\AlexZ\2022_Dec_AZ_noFAIMS\MSFragger2\DMSO1\interact-221202_AZ-5495_DMSO_noFAIMS_B1_t1.pep.xml	KLAKEKKLLEDR	K[184]LAKEK[156]K[156]LLEDR	C	V	12	3	1176.27	1582.01	1582.02	528.345	528.346	1582.02	528.347	-0.0019	0.5053	-0.7186	5.65827e-05	25.084	17.396	0.9897	1	0	989	1000	95320280	1K(56.0626), 6K(28.0313), 7K(28.0313)		true	sp|Q8VDD5|MYH9_MOUSE	Q8VDD5	MYH9_MOUSE	Myh9	Myosin-9			Dimethylation	K	K[184]LA
DMSO1	221202_AZ-5495_DMSO_noFAIMS_B1_t1.06726.06726.4	D:\AlexZ\2022_Dec_AZ_noFAIMS\MSFragger2\DMSO1\interact-221202_AZ-5495_DMSO_noFAIMS_B1_t1.pep.xml	KLAKEKKLLEDR	K[184]LAKEK[156]K[156]LLEDR	C	V	12	4	1178.22	1582.01	1582.02	396.511	396.512	1582.02	396.512	-0.0002	0.6735	-0.715	0.0144376	15.31	11.456	0.9352	1	0	989	1000	77536592	1K(56.0626), 6K(28.0313), 7K(28.0313)		true	sp|Q8VDD5|MYH9_MOUSE	Q8VDD5	MYH9_MOUSE	Myh9	Myosin-9			Dimethylation	K	K[184]LA
DMSO1	221202_AZ-5495_DMSO_noFAIMS_B1_t1.06835.06835.3	D:\AlexZ\2022_Dec_AZ_noFAIMS\MSFragger2\DMSO1\interact-221202_AZ-5495_DMSO_noFAIMS_B1_t1.pep.xml	SYRGGGGGGGGWR	S[115]YRGGGGGGGGWR	R	A	13	3	1186.52	1250.59	1250.59	417.87	417.87	1250.59	417.871	-0.0007	0.9296	-0.6066	1.29918e-05	27.546	14.431	0.9999	2	1	239	251	495246304	1S(28.0313)		true	sp|P62996|TRA2B_MOUSE	P62996	TRA2B_MOUSE	Tra2b	Transformer-2 protein homolog beta			Dimethylation	S	S[115]YR
DMSO1	221202_AZ-5495_DMSO_noFAIMS_B1_t1.06836.06836.2	D:\AlexZ\2022_Dec_AZ_noFAIMS\MSFragger2\DMSO1\interact-221202_AZ-5495_DMSO_noFAIMS_B1_t1.pep.xml	SYRGGGGGGGGWR	S[115]YRGGGGGGGGWR	R	A	13	2	1186.59	1250.59	1250.59	626.301	626.302	1250.59	626.302	-0.0012	0.9007	-0.6067	2.46315	10.664	10.32	0.972	2	1	239	251	248101296	1S(28.0313)		true	sp|P62996|TRA2B_MOUSE	P62996	TRA2B_MOUSE	Tra2b	Transformer-2 protein homolog beta			Dimethylation	S	S[115]YR
DMSO1	221202_AZ-5495_DMSO_noFAIMS_B1_t1.06930.06930.2	D:\AlexZ\2022_Dec_AZ_noFAIMS\MSFragger2\DMSO1\interact-221202_AZ-5495_DMSO_noFAIMS_B1_t1.pep.xml	AKIPGKV	A[99]KIPGK[156]V	R	-	7	2	1193.61	767.525	767.527	384.77	384.771	767.527	384.771	0	0.448	-0.7409	0.0227641	10.071	10.045	0.9909	2	0	942	948	127350016	1A(28.0313), 6K(28.0313)		true	sp|Q0P678|ZCH18_MOUSE	Q0P678	ZCH18_MOUSE	Zc3h18	Zinc finger CCCH domain-containing protein 18			Dimethylation	A	A[99]KIP
DMSO1	221202_AZ-5495_DMSO_noFAIMS_B1_t1.07182.07182.3	D:\AlexZ\2022_Dec_AZ_noFAIMS\MSFragger2\DMSO1\interact-221202_AZ-5495_DMSO_noFAIMS_B1_t1.pep.xml	QKAMQGLTGR	Q[156]KAMQGLTGR	C	K	10	3	1212.66	1116.6	1116.61	373.209	373.21	1116.61	373.21	-0.0002	0.89	-0.5613	1.69696	13.145	11.942	0.7054	1	0	443	452	98369144	1Q(28.0313)		true	sp|P26369|U2AF2_MOUSE	P26369	U2AF2_MOUSE	U2af2	Splicing factor U2AF 65 kDa subunit			Dimethylation	Q	Q[156]KA
DMSO1	221202_AZ-5495_DMSO_noFAIMS_B1_t1.07295.07295.3	D:\AlexZ\2022_Dec_AZ_noFAIMS\MSFragger2\DMSO1\interact-221202_AZ-5495_DMSO_noFAIMS_B1_t1.pep.xml	NKQTYSTEPNNLKAR	N[142]KQTYSTEPNNLK[156]AR	R	N	15	3	1221.19	1819.94	1819.94	607.653	607.655	1818.96	607.327	0.9853	0.6955	-0.7288	2.10513e-08	26.895	24.918	1	2	0	21	35	0	13K(28.0313), 1N(28.0313)		true	sp|P41105|RL28_MOUSE	P41105	RL28_MOUSE	Rpl28	60S ribosomal protein L28			Dimethylation	N	N[142]KQ
DMSO1	221202_AZ-5495_DMSO_noFAIMS_B1_t1.07302.07302.3	D:\AlexZ\2022_Dec_AZ_noFAIMS\MSFragger2\DMSO1\interact-221202_AZ-5495_DMSO_noFAIMS_B1_t1.pep.xml	SKNIKLGIHEDSQNR	S[115]KNIK[156]LGIHEDSQNR	F	K	15	3	1221.74	1793.97	1793.97	598.997	598.999	1793.97	598.999	-0.0001	0.8188	-0.6658	0	41.635	39.139	1	1	0	443	457	41318748	1S(28.0313), 5K(28.0313)		true	sp|P07901|HS90A_MOUSE	P07901	HS90A_MOUSE	Hsp90aa1	Heat shock protein HSP 90-alpha			Dimethylation	S	S[115]KN
DMSO1	221202_AZ-5495_DMSO_noFAIMS_B1_t1.07504.07504.5	D:\AlexZ\2022_Dec_AZ_noFAIMS\MSFragger2\DMSO1\interact-221202_AZ-5495_DMSO_noFAIMS_B1_t1.pep.xml	DVKPHNVMIDHQQKKLR	D[143]VKPHNVMIDHQQK[156]K[156]LR	R	L	17	5	1237.1	2169.22	2169.22	434.85	434.851	2169.22	434.851	-0.0012	0.7313	-0.7058	0.00186104	20.695	18.707	1	2	0	157	173	62797588	14K(28.0313), 15K(28.0313), 1D(28.0313)		true	sp|O54833|CSK22_MOUSE	O54833	CSK22_MOUSE	Csnk2a2	Casein kinase II subunit alpha'			Dimethylation	D	D[143]VK
DMSO1	221202_AZ-5495_DMSO_noFAIMS_B1_t1.07549.07549.2	D:\AlexZ\2022_Dec_AZ_noFAIMS\MSFragger2\DMSO1\interact-221202_AZ-5495_DMSO_noFAIMS_B1_t1.pep.xml	LKDYYSR	L[141]KDYYSR	N	K	7	2	1240.49	971.506	971.505	486.76	486.76	971.508	486.761	-0.003	0.8355	-0.6747	0.16611	16.175	16.104	0.603	1	0	147	153	42552320	1L(28.0313)		true	sp|O70133|DHX9_MOUSE	O70133	DHX9_MOUSE	Dhx9	ATP-dependent RNA helicase A			Dimethylation	L	L[141]KD
DMSO1	221202_AZ-5495_DMSO_noFAIMS_B1_t1.07687.07687.3	D:\AlexZ\2022_Dec_AZ_noFAIMS\MSFragger2\DMSO1\interact-221202_AZ-5495_DMSO_noFAIMS_B1_t1.pep.xml	AGKMSLKGTTVTPDKR	A[99]GKMSLK[156]GTTVTPDK[156]R	R	K	16	3	1251.07	1773.02	1773.02	592.013	592.013	1773.02	592.013	-0.0017	0.6763	-0.7462	1.1277e-07	38.497	38.06	1	2	0	28	43	135473920	15K(28.0313), 1A(28.0313), 7K(28.0313)		true	sp|Q9JKV1|ADRM1_MOUSE	Q9JKV1	ADRM1_MOUSE	Adrm1	Proteasomal ubiquitin receptor ADRM1			Dimethylation	A	A[99]GKM
DMSO1	221202_AZ-5495_DMSO_noFAIMS_B1_t1.07735.07735.4	D:\AlexZ\2022_Dec_AZ_noFAIMS\MSFragger2\DMSO1\interact-221202_AZ-5495_DMSO_noFAIMS_B1_t1.pep.xml	KLKEDKAPQVDVDR	K[184]LKEDK[156]APQVDVDR	R	A	14	4	1254.65	1723.98	1723.99	432.002	432.004	1723.98	432.003	0.0024	0.9424	-0.7093	0.000233192	20.93	20.898	1	2	0	70	83	134944160	1K(56.0626), 6K(28.0313)		true	sp|Q9CZD3|GARS_MOUSE	Q9CZD3	GARS_MOUSE	Gars1	Glycine--tRNA ligase			Dimethylation	K	K[184]LK
DMSO1	221202_AZ-5495_DMSO_noFAIMS_B1_t1.07773.07773.3	D:\AlexZ\2022_Dec_AZ_noFAIMS\MSFragger2\DMSO1\interact-221202_AZ-5495_DMSO_noFAIMS_B1_t1.pep.xml	SANLGGVPSKR	S[115]ANLGGVPSK[156]R	A	L	11	3	1257.55	1140.66	1140.66	381.227	381.228	1140.66	381.228	-0.0004	0.9414	-0.7706	0.0115553	19.475	14.468	0.9971	1	0	20	30	46143372	10K(28.0313), 1S(28.0313)		true	sp|P62342|SELT_MOUSE	P62342	SELT_MOUSE	Selenot	Thioredoxin reductase-like selenoprotein T			Dimethylation	S	S[115]AN
DMSO1	221202_AZ-5495_DMSO_noFAIMS_B1_t1.07827.07827.3	D:\AlexZ\2022_Dec_AZ_noFAIMS\MSFragger2\DMSO1\interact-221202_AZ-5495_DMSO_noFAIMS_B1_t1.pep.xml	DITDGNSEHLKR	D[143]ITDGNSEHLK[156]R	A	E	12	3	1261.6	1439.73	1439.74	480.919	480.92	1439.74	480.92	0.0013	0.966	-0.6851	4.93702e-07	17.947	7.914	1	1	0	47	58	106718440	11K(28.0313), 1D(28.0313)		true	sp|Q9DBH5|LMAN2_MOUSE	Q9DBH5	LMAN2_MOUSE	Lman2	Vesicular integral-membrane protein VIP36			Dimethylation	D	D[143]IT
DMSO1	221202_AZ-5495_DMSO_noFAIMS_B1_t1.08005.08005.2	D:\AlexZ\2022_Dec_AZ_noFAIMS\MSFragger2\DMSO1\interact-221202_AZ-5495_DMSO_noFAIMS_B1_t1.pep.xml	NKYTLDAR	N[142]KYTLDAR	R	F	8	2	1275.19	1007.54	1007.54	504.776	504.777	1007.54	504.777	-0.0007	0.6081	-0.675	0.00502676	24.389	24.351	0.9606	2	0	230	237	0	1N(28.0313)		true	sp|Q03963|E2AK2_MOUSE	Q03963	E2AK2_MOUSE	Eif2ak2	Interferon-induced, double-stranded RNA-activated protein kinase			Dimethylation	N	N[142]KY
DMSO1	221202_AZ-5495_DMSO_noFAIMS_B1_t1.08050.08050.3	D:\AlexZ\2022_Dec_AZ_noFAIMS\MSFragger2\DMSO1\interact-221202_AZ-5495_DMSO_noFAIMS_B1_t1.pep.xml	GGGDRGGFGPGKMDSR	G[85]GGDRGGFGPGK[156]MDSR	R	G	16	3	1278.56	1605.76	1605.77	536.262	536.262	1605.77	536.263	-0.0026	0.8503	-0.7274	1.459e-10	32.547	11.659	1	2	1	491	506	76404592	12K(28.0313), 1G(28.0313)		true	sp|P56959|FUS_MOUSE	P56959	FUS_MOUSE	Fus	RNA-binding protein FUS			Dimethylation	G	G[85]GGD
DMSO1	221202_AZ-5495_DMSO_noFAIMS_B1_t1.08142.08142.3	D:\AlexZ\2022_Dec_AZ_noFAIMS\MSFragger2\DMSO1\interact-221202_AZ-5495_DMSO_noFAIMS_B1_t1.pep.xml	TAKLTPVSAR	T[129]AKLTPVSAR	R	L	10	3	1285.52	1070.64	1070.64	357.888	357.889	1070.64	357.889	-0.0007	0.9037	-0.7359	0.0032141	20.431	15.309	0.9997	2	0	336	345	48305940	1T(28.0313)		true	sp|Q8BKE6|CP20A_MOUSE	Q8BKE6	CP20A_MOUSE	Cyp20a1	Cytochrome P450 20A1			Dimethylation	T	T[129]AK
DMSO1	221202_AZ-5495_DMSO_noFAIMS_B1_t1.08179.08179.3	D:\AlexZ\2022_Dec_AZ_noFAIMS\MSFragger2\DMSO1\interact-221202_AZ-5495_DMSO_noFAIMS_B1_t1.pep.xml	KNAEEFTKKYGEKRPVD	K[184]NAEEFTKK[156]YGEK[156]RPVD	C	-	17	3	1288.36	2150.17	2150.17	717.73	717.731	2150.17	717.732	-0.0017	0.4527	-0.7839	5.78785e-05	17.869	14.076	0.9455	1	0	138	154	103846880	13K(28.0313), 1K(56.0626), 9K(28.0313)		true	sp|P68037|UB2L3_MOUSE	P68037	UB2L3_MOUSE	Ube2l3	Ubiquitin-conjugating enzyme E2 L3			Dimethylation	K	K[184]NA
DMSO1	221202_AZ-5495_DMSO_noFAIMS_B1_t1.08199.08199.3	D:\AlexZ\2022_Dec_AZ_noFAIMS\MSFragger2\DMSO1\interact-221202_AZ-5495_DMSO_noFAIMS_B1_t1.pep.xml	MVNVPKTR	M[159]VNVPK[156]TR	-	R	8	3	1289.96	999.587	999.588	334.203	334.203	999.59	334.204	-0.0015	0.7257	-0.7258	0.768343	12.74	10.138	0.9969	2	0	1	8	111040848	1M(28.0313), 6K(28.0313)		true	sp|P83882|RL36A_MOUSE	P83882	RL36A_MOUSE	Rpl36a	60S ribosomal protein L36a			Dimethylation	M	M[159]VN
DMSO1	221202_AZ-5495_DMSO_noFAIMS_B1_t1.08465.08465.3	D:\AlexZ\2022_Dec_AZ_noFAIMS\MSFragger2\DMSO1\interact-221202_AZ-5495_DMSO_noFAIMS_B1_t1.pep.xml	TKQTIHGILEKSR	T[129]KQTIHGILEK[156]SR	R	F	13	3	1310.1	1565.92	1565.92	522.982	522.982	1565.93	522.982	-0.0011	0.7756	-0.6691	1.18217e-07	34.017	32.039	1	2	0	62	74	52243184	11K(28.0313), 1T(28.0313)		true	sp|Q8BZA9|TIGAR_MOUSE	Q8BZA9	TIGAR_MOUSE	Tigar	Fructose-2,6-bisphosphatase TIGAR			Dimethylation	T	T[129]KQ
DMSO1	221202_AZ-5495_DMSO_noFAIMS_B1_t1.08521.08521.3	D:\AlexZ\2022_Dec_AZ_noFAIMS\MSFragger2\DMSO1\interact-221202_AZ-5495_DMSO_noFAIMS_B1_t1.pep.xml	ADKVPKTAENFR	A[99]DK[156]VPK[156]TAENFR	F	A	12	3	1314.43	1458.82	1458.82	487.279	487.28	1458.82	487.28	-0.0008	0.8444	-0.7379	1.67029e-09	35.226	14.541	1	1	0	26	37	164601408	1A(28.0313), 3K(28.0313), 6K(28.0313)		false	sp|P17742|PPIA_MOUSE	P17742	PPIA_MOUSE	Ppia	Peptidyl-prolyl cis-trans isomerase A	PPIA	sp|P62937|PPIA_HUMAN	Dimethylation	A	A[99]DK[
DMSO1	221202_AZ-5495_DMSO_noFAIMS_B1_t1.08523.08523.4	D:\AlexZ\2022_Dec_AZ_noFAIMS\MSFragger2\DMSO1\interact-221202_AZ-5495_DMSO_noFAIMS_B1_t1.pep.xml	ADKVPKTAENFR	A[99]DK[156]VPK[156]TAENFR	F	A	12	4	1314.57	1458.82	1458.82	365.711	365.712	1458.82	365.712	0.0008	0.8729	-0.7381	1.09465e-08	28.796	11.614	1	1	0	26	37	101181184	1A(28.0313), 3K(28.0313), 6K(28.0313)		false	sp|P17742|PPIA_MOUSE	P17742	PPIA_MOUSE	Ppia	Peptidyl-prolyl cis-trans isomerase A	PPIA	sp|P62937|PPIA_HUMAN	Dimethylation	A	A[99]DK[
DMSO1	221202_AZ-5495_DMSO_noFAIMS_B1_t1.08526.08526.4	D:\AlexZ\2022_Dec_AZ_noFAIMS\MSFragger2\DMSO1\interact-221202_AZ-5495_DMSO_noFAIMS_B1_t1.pep.xml	GHRPVLVLSQNTKR	G[85]HRPVLVLSQNTK[156]R	M	E	14	4	1314.77	1659.99	1659.99	416.004	416.005	1659.99	416.005	-0.0002	0.9306	-0.6532	1.8165e-10	30.863	12.1	1	1	0	3	16	146899376	13K(28.0313), 1G(28.0313)		true	sp|P80318|TCPG_MOUSE	P80318	TCPG_MOUSE	Cct3	T-complex protein 1 subunit gamma			Dimethylation	G	G[85]HRP
DMSO1	221202_AZ-5495_DMSO_noFAIMS_B1_t1.08528.08528.3	D:\AlexZ\2022_Dec_AZ_noFAIMS\MSFragger2\DMSO1\interact-221202_AZ-5495_DMSO_noFAIMS_B1_t1.pep.xml	GHRPVLVLSQNTKR	G[85]HRPVLVLSQNTK[156]R	M	E	14	3	1314.91	1659.99	1659.99	554.336	554.337	1659.99	554.337	-0.0008	0.9874	-0.6534	3.8e-13	43.827	13.759	1	1	0	3	16	113590784	13K(28.0313), 1G(28.0313)		true	sp|P80318|TCPG_MOUSE	P80318	TCPG_MOUSE	Cct3	T-complex protein 1 subunit gamma			Dimethylation	G	G[85]HRP
DMSO1	221202_AZ-5495_DMSO_noFAIMS_B1_t1.08530.08530.4	D:\AlexZ\2022_Dec_AZ_noFAIMS\MSFragger2\DMSO1\interact-221202_AZ-5495_DMSO_noFAIMS_B1_t1.pep.xml	STGEKGFGYKGSSFHR	S[115]TGEK[156]GFGYK[156]GSSFHR	L	I	16	4	1315.05	1827.92	1827.93	457.988	457.989	1827.93	457.989	-0.0001	0.9568	-0.6938	8.574e-11	30.373	12.22	1	1	0	40	55	79196920	10K(28.0313), 1S(28.0313), 5K(28.0313)		true	sp|P17742|PPIA_MOUSE	P17742	PPIA_MOUSE	Ppia	Peptidyl-prolyl cis-trans isomerase A			Dimethylation	S	S[115]TG
DMSO1	221202_AZ-5495_DMSO_noFAIMS_B1_t1.08538.08538.5	D:\AlexZ\2022_Dec_AZ_noFAIMS\MSFragger2\DMSO1\interact-221202_AZ-5495_DMSO_noFAIMS_B1_t1.pep.xml	STGEKGFGYKGSSFHR	S[115]TGEK[156]GFGYK[156]GSSFHR	L	I	16	5	1315.6	1827.92	1827.93	366.592	366.592	1827.93	366.593	-0.0007	0.6473	-0.6946	1.22135e-05	20.36	10.841	0.9997	1	0	40	55	65988660	10K(28.0313), 1S(28.0313), 5K(28.0313)		true	sp|P17742|PPIA_MOUSE	P17742	PPIA_MOUSE	Ppia	Peptidyl-prolyl cis-trans isomerase A			Dimethylation	S	S[115]TG
DMSO1	221202_AZ-5495_DMSO_noFAIMS_B1_t1.08541.08541.3	D:\AlexZ\2022_Dec_AZ_noFAIMS\MSFragger2\DMSO1\interact-221202_AZ-5495_DMSO_noFAIMS_B1_t1.pep.xml	STGEKGFGYKGSSFHR	S[115]TGEK[156]GFGYK[156]GSSFHR	L	I	16	3	1315.86	1827.92	1827.92	610.315	610.316	1827.93	610.316	-0.0019	0.9249	-0.695	0	44.643	14.683	1	1	0	40	55	60816364	10K(28.0313), 1S(28.0313), 5K(28.0313)		true	sp|P17742|PPIA_MOUSE	P17742	PPIA_MOUSE	Ppia	Peptidyl-prolyl cis-trans isomerase A			Dimethylation	S	S[115]TG
DMSO1	221202_AZ-5495_DMSO_noFAIMS_B1_t1.08553.08553.4	D:\AlexZ\2022_Dec_AZ_noFAIMS\MSFragger2\DMSO1\interact-221202_AZ-5495_DMSO_noFAIMS_B1_t1.pep.xml	GGNKMIIEEAKR	G[85]GNKM[147]IIEEAK[156]R	R	S	12	4	1316.69	1416.77	1416.77	355.201	355.201	1416.78	355.201	-0.0012	0.7368	-0.738	5.49335	14.219	13.798	0.9932	2	0	389	400	59018772	11K(28.0313), 1G(28.0313), 5M(15.9949)		true	sp|P80316|TCPE_MOUSE	P80316	TCPE_MOUSE	Cct5	T-complex protein 1 subunit epsilon			Dimethylation	G	G[85]GNK
DMSO1	221202_AZ-5495_DMSO_noFAIMS_B1_t1.08591.08591.5	D:\AlexZ\2022_Dec_AZ_noFAIMS\MSFragger2\DMSO1\interact-221202_AZ-5495_DMSO_noFAIMS_B1_t1.pep.xml	KYGKKVQTEVLQKR	K[184]YGK[156]KVQTEVLQK[156]R	R	Q	14	5	1319.59	1816.13	1816.13	364.233	364.233	1816.13	364.233	0.0004	0.5277	-0.4724	2.74785	9.684	9.684	0.8871	2	0	175	188	0	13K(28.0313), 1K(56.0626), 4K(28.0313)		true	sp|Q9D903|EBP2_MOUSE	Q9D903	EBP2_MOUSE	Ebna1bp2	Probable rRNA-processing protein EBP2			Dimethylation	K	K[184]YG
DMSO1	221202_AZ-5495_DMSO_noFAIMS_B1_t1.08642.08642.4	D:\AlexZ\2022_Dec_AZ_noFAIMS\MSFragger2\DMSO1\interact-221202_AZ-5495_DMSO_noFAIMS_B1_t1.pep.xml	KVKSWVIDQKKPVR	K[184]VKSWVIDQK[156]K[156]PVR	C	F	14	4	1323.61	1822.15	1822.15	456.545	456.546	1822.16	456.546	-0.0008	0.6558	-0.5854	1.08302e-07	32.125	12.914	1	1	0	188	201	87332432	10K(28.0313), 11K(28.0313), 1K(56.0626)		true	sp|Q9CZ30|OLA1_MOUSE	Q9CZ30	OLA1_MOUSE	Ola1	Obg-like ATPase 1			Dimethylation	K	K[184]VK
DMSO1	221202_AZ-5495_DMSO_noFAIMS_B1_t1.08703.08703.3	D:\AlexZ\2022_Dec_AZ_noFAIMS\MSFragger2\DMSO1\interact-221202_AZ-5495_DMSO_noFAIMS_B1_t1.pep.xml	SGKLPSGVSAKLKR	S[115]GKLPSGVSAK[156]LK[156]R	R	W	14	3	1328.15	1510.95	1510.95	504.658	504.659	1510.96	504.659	-0.0007	0.6458	-0.7544	9.45492e-05	22.238	20.333	1	2	0	4	17	59671224	11K(28.0313), 13K(28.0313), 1S(28.0313)		true	sp|Q6P5B0|RRP12_MOUSE	Q6P5B0	RRP12_MOUSE	Rrp12	RRP12-like protein			Dimethylation	S	S[115]GK
DMSO1	221202_AZ-5495_DMSO_noFAIMS_B1_t1.08768.08768.3	D:\AlexZ\2022_Dec_AZ_noFAIMS\MSFragger2\DMSO1\interact-221202_AZ-5495_DMSO_noFAIMS_B1_t1.pep.xml	AGTKAAEGVSAADMAKR	A[99]GTKAAEGVSAADMAK[156]R	R	E	17	3	1333.13	1688.88	1688.89	563.968	563.969	1688.89	563.97	-0.0024	0.9761	-0.7447	1.2e-13	48.64	48.615	1	2	0	440	456	92399072	16K(28.0313), 1A(28.0313)		true	sp|Q8CGC6|RBM28_MOUSE	Q8CGC6	RBM28_MOUSE	Rbm28	RNA-binding protein 28			Dimethylation	A	A[99]GTK
DMSO1	221202_AZ-5495_DMSO_noFAIMS_B1_t1.08803.08803.4	D:\AlexZ\2022_Dec_AZ_noFAIMS\MSFragger2\DMSO1\interact-221202_AZ-5495_DMSO_noFAIMS_B1_t1.pep.xml	NTKKEGDLLAAQAR	N[142]TKK[156]EGDLLAAQAR	R	L	14	4	1335.79	1569.88	1569.88	393.477	393.478	1569.88	393.478	-0.0003	0.6902	-0.7153	0.00283424	19.138	17.175	0.9999	2	0	120	133	111147168	1N(28.0313), 4K(28.0313)		true	sp|P48678|LMNA_MOUSE	P48678	LMNA_MOUSE	Lmna	Prelamin-A/C			Dimethylation	N	N[142]TK
DMSO1	221202_AZ-5495_DMSO_noFAIMS_B1_t1.09039.09039.3	D:\AlexZ\2022_Dec_AZ_noFAIMS\MSFragger2\DMSO1\interact-221202_AZ-5495_DMSO_noFAIMS_B1_t1.pep.xml	MKLKEIDR	M[159]K[156]LK[156]EIDR	-	T	8	3	1353.73	1115.67	1115.67	372.898	372.899	1115.67	372.899	0.0001	0.5697	-0.6943	0.0155045	16.549	13.161	0.9946	2	0	1	8	188296080	1M(28.0313), 2K(28.0313), 4K(28.0313)		true	sp|Q3UPL0|SC31A_MOUSE	Q3UPL0	SC31A_MOUSE	Sec31a	Protein transport protein Sec31A			Dimethylation	M	M[159]K[
DMSO1	221202_AZ-5495_DMSO_noFAIMS_B1_t1.09062.09062.2	D:\AlexZ\2022_Dec_AZ_noFAIMS\MSFragger2\DMSO1\interact-221202_AZ-5495_DMSO_noFAIMS_B1_t1.pep.xml	MKLKEIDR	M[159]K[156]LK[156]EIDR	-	T	8	2	1355.37	1115.67	1115.67	558.843	558.844	1115.67	558.844	-0.0009	0.5423	-0.6968	2.04606	14.956	13.688	0.9224	2	0	1	8	51293768	1M(28.0313), 2K(28.0313), 4K(28.0313)		true	sp|Q3UPL0|SC31A_MOUSE	Q3UPL0	SC31A_MOUSE	Sec31a	Protein transport protein Sec31A			Dimethylation	M	M[159]K[
DMSO1	221202_AZ-5495_DMSO_noFAIMS_B1_t1.09086.09086.3	D:\AlexZ\2022_Dec_AZ_noFAIMS\MSFragger2\DMSO1\interact-221202_AZ-5495_DMSO_noFAIMS_B1_t1.pep.xml	MLTKFETKSAR	M[159]LTK[156]FETK[156]SAR	-	V	11	3	1357.24	1394.79	1394.79	465.938	465.939	1394.8	465.939	-0.0009	0.7144	-0.6529	5.86072e-08	23.843	10.235	1	2	0	1	11	224150832	1M(28.0313), 4K(28.0313), 8K(28.0313)		true	sp|Q8CIE6|COPA_MOUSE	Q8CIE6	COPA_MOUSE	Copa	Coatomer subunit alpha			Dimethylation	M	M[159]LT
DMSO1	221202_AZ-5495_DMSO_noFAIMS_B1_t1.09093.09093.4	D:\AlexZ\2022_Dec_AZ_noFAIMS\MSFragger2\DMSO1\interact-221202_AZ-5495_DMSO_noFAIMS_B1_t1.pep.xml	MLTKFETKSAR	M[159]LTK[156]FETK[156]SAR	-	V	11	4	1357.72	1394.79	1394.79	349.705	349.706	1394.8	349.706	-0.0006	0.6287	-0.6537	7.21789e-05	18.396	9.517	1	2	0	1	11	179665456	1M(28.0313), 4K(28.0313), 8K(28.0313)		true	sp|Q8CIE6|COPA_MOUSE	Q8CIE6	COPA_MOUSE	Copa	Coatomer subunit alpha			Dimethylation	M	M[159]LT
DMSO1	221202_AZ-5495_DMSO_noFAIMS_B1_t1.09142.09142.2	D:\AlexZ\2022_Dec_AZ_noFAIMS\MSFragger2\DMSO1\interact-221202_AZ-5495_DMSO_noFAIMS_B1_t1.pep.xml	MLTKFETKSAR	M[159]LTK[156]FETK[156]SAR	-	V	11	2	1361.38	1394.79	1394.79	698.404	698.404	1394.8	698.405	-0.0026	0.8861	-0.6592	2.06812e-06	21.29	10.371	1	2	0	1	11	43855304	1M(28.0313), 4K(28.0313), 8K(28.0313)		true	sp|Q8CIE6|COPA_MOUSE	Q8CIE6	COPA_MOUSE	Copa	Coatomer subunit alpha			Dimethylation	M	M[159]LT
DMSO1	221202_AZ-5495_DMSO_noFAIMS_B1_t1.09282.09282.2	D:\AlexZ\2022_Dec_AZ_noFAIMS\MSFragger2\DMSO1\interact-221202_AZ-5495_DMSO_noFAIMS_B1_t1.pep.xml	GGNFSGRGGFGGSR	G[85]GNFSGRGGFGGSR	R	G	14	2	1372.07	1339.64	1339.64	670.825	670.826	1339.64	670.826	-0.0009	0.8236	-0.7579	4.91879e-05	23.937	13.784	0.9984	2	1	219	232	281928000	1G(28.0313)		true	sp|P49312|ROA1_MOUSE	P49312	ROA1_MOUSE	Hnrnpa1	Heterogeneous nuclear ribonucleoprotein A1			Dimethylation	G	G[85]GNF
DMSO1	221202_AZ-5495_DMSO_noFAIMS_B1_t1.09449.09449.3	D:\AlexZ\2022_Dec_AZ_noFAIMS\MSFragger2\DMSO1\interact-221202_AZ-5495_DMSO_noFAIMS_B1_t1.pep.xml	GDSRGKSSFFGDR	G[85]DSRGK[156]SSFFGDR	R	G	13	3	1384.71	1470.72	1470.72	491.246	491.248	1470.72	491.248	-0.0003	0.8496	-0.5243	2.15367e-06	28.096	13.235	1	2	1	76	88	107580456	1G(28.0313), 6K(28.0313)		true	sp|Q62167|DDX3X_MOUSE	Q62167	DDX3X_MOUSE	Ddx3x	ATP-dependent RNA helicase DDX3X			Dimethylation	G	G[85]DSR
DMSO1	221202_AZ-5495_DMSO_noFAIMS_B1_t1.09457.09457.3	D:\AlexZ\2022_Dec_AZ_noFAIMS\MSFragger2\DMSO1\interact-221202_AZ-5495_DMSO_noFAIMS_B1_t1.pep.xml	QKSSLEATHDMVTR	Q[156]KSSLEATHDMVTR	R	F	14	3	1385.25	1629.81	1629.81	544.277	544.278	1629.81	544.279	-0.0023	0.766	-0.7753	1.6e-13	40.558	38.143	1	2	0	4127	4140	58537108	1Q(28.0313)		true	sp|Q9QXZ0|MACF1_MOUSE	Q9QXZ0	MACF1_MOUSE	Macf1	Microtubule-actin cross-linking factor 1, isoforms 1/2/3/4			Dimethylation	Q	Q[156]KS
DMSO1	221202_AZ-5495_DMSO_noFAIMS_B1_t1.09463.09463.4	D:\AlexZ\2022_Dec_AZ_noFAIMS\MSFragger2\DMSO1\interact-221202_AZ-5495_DMSO_noFAIMS_B1_t1.pep.xml	VTAEDKGTGNKNKITITNDQNR	V[127]TAEDKGTGNK[156]NK[156]ITITNDQNR	R	L	22	4	1385.73	2501.3	2501.31	626.333	626.334	2500.32	626.088	0.9824	0.9012	-0.4228	1.54195e-06	24.784	24.761	1	2	0	512	533	0	11K(28.0313), 13K(28.0313), 1V(28.0313)		true	sp|P20029|BIP_MOUSE	P20029	BIP_MOUSE	Hspa5	Endoplasmic reticulum chaperone BiP			Dimethylation	V	V[127]TA
DMSO1	221202_AZ-5495_DMSO_noFAIMS_B1_t1.09518.09518.3	D:\AlexZ\2022_Dec_AZ_noFAIMS\MSFragger2\DMSO1\interact-221202_AZ-5495_DMSO_noFAIMS_B1_t1.pep.xml	SGSKAASLHWTSER	S[115]GSK[156]AASLHWTSER	H	V	14	3	1389.79	1571.8	1571.8	524.941	524.941	1571.81	524.942	-0.004	0.8843	-0.5859	0.00183715	20.314	14.594	0.998	1	0	57	70	46899184	1S(28.0313), 4K(28.0313)		true	sp|Q9CXV1|DHSD_MOUSE	Q9CXV1	DHSD_MOUSE	Sdhd	Succinate dehydrogenase [ubiquinone] cytochrome b small subunit, mitochondrial			Dimethylation	S	S[115]GS
DMSO1	221202_AZ-5495_DMSO_noFAIMS_B1_t1.09623.09623.4	D:\AlexZ\2022_Dec_AZ_noFAIMS\MSFragger2\DMSO1\interact-221202_AZ-5495_DMSO_noFAIMS_B1_t1.pep.xml	SSSEDKITVHFKNR	S[115]SSEDK[156]ITVHFK[156]NR	R	D	14	4	1397.88	1730.93	1730.93	433.74	433.74	1730.93	433.74	0.0001	0.9684	-0.7232	1.39297e-07	27.659	12.831	1	2	0	65	78	63402192	12K(28.0313), 1S(28.0313), 6K(28.0313)		true	sp|P46656|ADX_MOUSE	P46656	ADX_MOUSE	Fdx1	Adrenodoxin, mitochondrial			Dimethylation	S	S[115]SS
DMSO1	221202_AZ-5495_DMSO_noFAIMS_B1_t1.09637.09637.3	D:\AlexZ\2022_Dec_AZ_noFAIMS\MSFragger2\DMSO1\interact-221202_AZ-5495_DMSO_noFAIMS_B1_t1.pep.xml	SSSEDKITVHFKNR	S[115]SSEDK[156]ITVHFK[156]NR	R	D	14	3	1398.84	1730.93	1730.93	577.984	577.983	1730.93	577.984	-0.0053	0.6724	-0.7246	5.20305e-07	25.813	11.492	1	2	0	65	78	53311164	12K(28.0313), 1S(28.0313), 6K(28.0313)		true	sp|P46656|ADX_MOUSE	P46656	ADX_MOUSE	Fdx1	Adrenodoxin, mitochondrial			Dimethylation	S	S[115]SS
DMSO1	221202_AZ-5495_DMSO_noFAIMS_B1_t1.09641.09641.3	D:\AlexZ\2022_Dec_AZ_noFAIMS\MSFragger2\DMSO1\interact-221202_AZ-5495_DMSO_noFAIMS_B1_t1.pep.xml	GHQQLYWSHPR	G[85]HQQLYWSHPR	M	K	11	3	1399.34	1435.71	1435.71	479.576	479.577	1435.71	479.577	-0.0008	0.978	-0.6223	1.74342e-09	30.59	30.59	1	2	0	2	12	1314738430	1G(28.0313)		true	sp|P62274|RS29_MOUSE	P62274	RS29_MOUSE	Rps29	40S ribosomal protein S29			Dimethylation	G	G[85]HQQ
DMSO1	221202_AZ-5495_DMSO_noFAIMS_B1_t1.09644.09644.4	D:\AlexZ\2022_Dec_AZ_noFAIMS\MSFragger2\DMSO1\interact-221202_AZ-5495_DMSO_noFAIMS_B1_t1.pep.xml	GHQQLYWSHPR	G[85]HQQLYWSHPR	M	K	11	4	1399.55	1435.71	1435.71	359.934	359.935	1435.71	359.935	-0.0004	0.9919	-0.6226	0.000341518	17.593	17.593	0.9974	2	0	2	12	579558400	1G(28.0313)		true	sp|P62274|RS29_MOUSE	P62274	RS29_MOUSE	Rps29	40S ribosomal protein S29			Dimethylation	G	G[85]HQQ
DMSO1	221202_AZ-5495_DMSO_noFAIMS_B1_t1.09651.09651.2	D:\AlexZ\2022_Dec_AZ_noFAIMS\MSFragger2\DMSO1\interact-221202_AZ-5495_DMSO_noFAIMS_B1_t1.pep.xml	GHQQLYWSHPR	G[85]HQQLYWSHPR	M	K	11	2	1400.03	1435.71	1435.71	718.861	718.862	1435.71	718.863	-0.0019	0.9793	-0.6234	5.7e-13	33.742	33.742	1	2	0	2	12	211735616	1G(28.0313)		true	sp|P62274|RS29_MOUSE	P62274	RS29_MOUSE	Rps29	40S ribosomal protein S29			Dimethylation	G	G[85]HQQ
DMSO1	221202_AZ-5495_DMSO_noFAIMS_B1_t1.09657.09657.4	D:\AlexZ\2022_Dec_AZ_noFAIMS\MSFragger2\DMSO1\interact-221202_AZ-5495_DMSO_noFAIMS_B1_t1.pep.xml	MRHLKIVYR	M[159]RHLK[156]IVYR	R	R	9	4	1400.44	1271.78	1271.79	318.953	318.954	1270.77	318.7	1.0172	0.5484	-0.7409	2.52696	11.735	11.217	0.6487	2	1	64	72	0	1M(28.0313), 5K(28.0313)		true	sp|Q9D823|RL37_MOUSE	Q9D823	RL37_MOUSE	Rpl37	60S ribosomal protein L37			Dimethylation	M	M[159]RH
DMSO1	221202_AZ-5495_DMSO_noFAIMS_B1_t1.09783.09783.3	D:\AlexZ\2022_Dec_AZ_noFAIMS\MSFragger2\DMSO1\interact-221202_AZ-5495_DMSO_noFAIMS_B1_t1.pep.xml	ATKDPFAPSR	A[99]TKDPFAPSR	R	V	10	3	1410.03	1116.59	1116.59	373.204	373.205	1116.59	373.205	0.0014	0.9083	-0.785	0.0182016	19.122	17.477	0.9989	2	0	475	484	37749172	1A(28.0313)		true	sp|Q9EQC5|SCYL1_MOUSE	Q9EQC5	SCYL1_MOUSE	Scyl1	N-terminal kinase-like protein			Dimethylation	A	A[99]TKD
DMSO1	221202_AZ-5495_DMSO_noFAIMS_B1_t1.10089.10089.3	D:\AlexZ\2022_Dec_AZ_noFAIMS\MSFragger2\DMSO1\interact-221202_AZ-5495_DMSO_noFAIMS_B1_t1.pep.xml	NKLKEEISKMR	N[142]KLK[156]EEISK[156]MR	C	A	11	3	1433.35	1458.86	1458.86	487.293	487.295	1458.86	487.294	0.0026	0.903	-0.7624	3.8688e-08	28.174	26.369	1	1	0	609	619	156184128	1N(28.0313), 4K(28.0313), 9K(28.0313)		true	sp|P38647|GRP75_MOUSE	P38647	GRP75_MOUSE	Hspa9	Stress-70 protein, mitochondrial			Dimethylation	N	N[142]KL
DMSO1	221202_AZ-5495_DMSO_noFAIMS_B1_t1.10381.10381.3	D:\AlexZ\2022_Dec_AZ_noFAIMS\MSFragger2\DMSO1\interact-221202_AZ-5495_DMSO_noFAIMS_B1_t1.pep.xml	QKELAAQLNEEAKR	Q[156]KELAAQLNEEAK[156]R	H	R	14	3	1455.44	1682.91	1682.92	561.979	561.98	1682.93	561.984	-0.0146	0.8105	-0.7641	2.34624	14.744	13.117	0.9991	1	0	478	491	50047704	13K(28.0313), 1Q(28.0313)		true	sp|Q920B9|SP16H_MOUSE	Q920B9	SP16H_MOUSE	Supt16h	FACT complex subunit SPT16			Dimethylation	Q	Q[156]KE
DMSO1	221202_AZ-5495_DMSO_noFAIMS_B1_t1.10473.10473.3	D:\AlexZ\2022_Dec_AZ_noFAIMS\MSFragger2\DMSO1\interact-221202_AZ-5495_DMSO_noFAIMS_B1_t1.pep.xml	NKQKPITPETAEKLAR	N[142]K[156]QKPITPETAEK[156]LAR	K	D	16	3	1462.4	1907.12	1907.12	636.712	636.714	1907.12	636.714	0.0001	0.7182	-0.73	1.03829	13.458	13.458	0.7809	1	0	132	147	60371364	13K(28.0313), 1N(28.0313), 2K(28.0313)		true	sp|P60766|CDC42_MOUSE	P60766	CDC42_MOUSE	Cdc42	Cell division control protein 42 homolog			Dimethylation	N	N[142]K[
DMSO1	221202_AZ-5495_DMSO_noFAIMS_B1_t1.10617.10617.4	D:\AlexZ\2022_Dec_AZ_noFAIMS\MSFragger2\DMSO1\interact-221202_AZ-5495_DMSO_noFAIMS_B1_t1.pep.xml	KAQASAPAQAPKGAQAPKGAQAPVKAP	K[184]AQASAPAQAPKGAQAPK[156]GAQAPVK[156]AP	A	-	27	4	1473.51	2650.52	2650.53	663.638	663.639	2650.53	663.639	-0.0019	0.7323	-0.4584	0.16197	15.06	12.384	0.9621	1	0	134	160	72661136	18K(28.0313), 1K(56.0626), 25K(28.0313)		true	sp|P47915|RL29_MOUSE	P47915	RL29_MOUSE	Rpl29	60S ribosomal protein L29			Dimethylation	K	K[184]AQ
DMSO1	221202_AZ-5495_DMSO_noFAIMS_B1_t1.10796.10796.3	D:\AlexZ\2022_Dec_AZ_noFAIMS\MSFragger2\DMSO1\interact-221202_AZ-5495_DMSO_noFAIMS_B1_t1.pep.xml	SGSNWGRGSNMNSGPPR	S[115]GSNWGRGSNMNSGPPR	R	R	17	3	1486.98	1787.81	1787.81	596.944	596.945	1787.81	596.945	0.0019	0.5325	-0.699	3.8476	10.565	9.417	0.537	2	1	1303	1319	33448896	1S(28.0313)		true	sp|Q8K4P0|WDR33_MOUSE	Q8K4P0	WDR33_MOUSE	Wdr33	pre-mRNA 3' end processing protein WDR33			Dimethylation	S	S[115]GS
DMSO1	221202_AZ-5495_DMSO_noFAIMS_B1_t1.11036.11036.3	D:\AlexZ\2022_Dec_AZ_noFAIMS\MSFragger2\DMSO1\interact-221202_AZ-5495_DMSO_noFAIMS_B1_t1.pep.xml	KELKLTKKLQEDYDR	K[184]ELKLTK[156]K[156]LQEDYDR	R	I	15	3	1505.18	2018.17	2018.17	673.732	673.732	2018.18	673.733	-0.0029	0.5123	-0.7423	2.14755e-06	25.055	21.104	0.9999	2	0	30	44	43376080	1K(56.0626), 7K(28.0313), 8K(28.0313)		true	sp|D0QMC3|MNDAL_MOUSE	D0QMC3	MNDAL_MOUSE	Mndal	Myeloid cell nuclear differentiation antigen-like protein			Dimethylation	K	K[184]EL
DMSO1	221202_AZ-5495_DMSO_noFAIMS_B1_t1.11044.11044.4	D:\AlexZ\2022_Dec_AZ_noFAIMS\MSFragger2\DMSO1\interact-221202_AZ-5495_DMSO_noFAIMS_B1_t1.pep.xml	VRYSLDPENPTKSCKSR	V[127]RYSLDPENPTK[156]SCK[156]SR	M	G	17	4	1505.96	2120.1	2120.1	531.032	531.033	2120.1	531.034	-0.0019	0.9889	-0.7366	5.3356e-10	36.677	36.677	1	1	1	2	18	136747552	12K(28.0313), 14C(57.0214), 15K(28.0313), 1V(28.0313)		true	sp|Q9CPR4|RL17_MOUSE	Q9CPR4	RL17_MOUSE	Rpl17	60S ribosomal protein L17			Dimethylation	V	V[127]RY
DMSO1	221202_AZ-5495_DMSO_noFAIMS_B1_t1.11045.11045.5	D:\AlexZ\2022_Dec_AZ_noFAIMS\MSFragger2\DMSO1\interact-221202_AZ-5495_DMSO_noFAIMS_B1_t1.pep.xml	VRYSLDPENPTKSCKSR	V[127]RYSLDPENPTK[156]SCK[156]SR	M	G	17	5	1506.03	2120.1	2120.11	425.027	425.028	2120.1	425.028	0.0007	0.7768	-0.7365	3.35472e-06	23.875	23.875	0.9999	1	1	2	18	115261720	12K(28.0313), 14C(57.0214), 15K(28.0313), 1V(28.0313)		true	sp|Q9CPR4|RL17_MOUSE	Q9CPR4	RL17_MOUSE	Rpl17	60S ribosomal protein L17			Dimethylation	V	V[127]RY
DMSO1	221202_AZ-5495_DMSO_noFAIMS_B1_t1.11055.11055.3	D:\AlexZ\2022_Dec_AZ_noFAIMS\MSFragger2\DMSO1\interact-221202_AZ-5495_DMSO_noFAIMS_B1_t1.pep.xml	VRYSLDPENPTKSCKSR	V[127]RYSLDPENPTK[156]SCK[156]SR	M	G	17	3	1506.71	2120.1	2120.1	707.707	707.708	2120.1	707.709	-0.0034	0.9602	-0.7356	7.2e-13	44.164	44.164	1	1	1	2	18	84949032	12K(28.0313), 14C(57.0214), 15K(28.0313), 1V(28.0313)		true	sp|Q9CPR4|RL17_MOUSE	Q9CPR4	RL17_MOUSE	Rpl17	60S ribosomal protein L17			Dimethylation	V	V[127]RY
DMSO1	221202_AZ-5495_DMSO_noFAIMS_B1_t1.11185.11185.4	D:\AlexZ\2022_Dec_AZ_noFAIMS\MSFragger2\DMSO1\interact-221202_AZ-5495_DMSO_noFAIMS_B1_t1.pep.xml	HQGVMVGMGQKDSYVGDEAQSKR	H[165]QGVMVGMGQK[156]DSYVGDEAQSK[156]R	R	G	23	4	1516.48	2590.22	2590.22	648.563	648.563	2590.26	648.573	-0.0407	0.7745	-0.5961	2.7123e-09	29.54	11.635	1	2	0	40	62	0	11K(28.0313), 1H(28.0313), 22K(28.0313)		false	sp|P60710|ACTB_MOUSE	P60710	ACTB_MOUSE	Actb	Actin, cytoplasmic 1	Acta1, Acta2, Actc1, Actg1, Actg2	sp|P62737|ACTA_MOUSE, sp|P63260|ACTG_MOUSE, sp|P63268|ACTH_MOUSE, sp|P68033|ACTC_MOUSE, sp|P68134|ACTS_MOUSE	Dimethylation	H	H[165]QG
DMSO1	221202_AZ-5495_DMSO_noFAIMS_B1_t1.11471.11471.3	D:\AlexZ\2022_Dec_AZ_noFAIMS\MSFragger2\DMSO1\interact-221202_AZ-5495_DMSO_noFAIMS_B1_t1.pep.xml	GKTVASLGQGTRPDPVR	G[85]K[156]TVASLGQGTRPDPVR	M	S	17	3	1538.2	1794.01	1794.01	599.009	599.01	1794.01	599.011	-0.0023	0.6428	-0.7668	3.47879e-07	33.459	33.459	0.9999	1	0	2	18	58033188	1G(28.0313), 2K(28.0313)		true	sp|Q80Y44|DDX10_MOUSE	Q80Y44	DDX10_MOUSE	Ddx10	Probable ATP-dependent RNA helicase DDX10			Dimethylation	G	G[85]K[1
DMSO1	221202_AZ-5495_DMSO_noFAIMS_B1_t1.11512.11512.4	D:\AlexZ\2022_Dec_AZ_noFAIMS\MSFragger2\DMSO1\interact-221202_AZ-5495_DMSO_noFAIMS_B1_t1.pep.xml	GKTVASLGQGTRPDPVR	G[85]K[156]TVASLGQGTRPDPVR	M	S	17	4	1541.3	1794.01	1794.01	449.509	449.51	1794.01	449.51	-0.0015	0.9174	-0.7631	0.00398333	16.745	16.745	0.9991	1	0	2	18	73623560	1G(28.0313), 2K(28.0313)		true	sp|Q80Y44|DDX10_MOUSE	Q80Y44	DDX10_MOUSE	Ddx10	Probable ATP-dependent RNA helicase DDX10			Dimethylation	G	G[85]K[1
DMSO1	221202_AZ-5495_DMSO_noFAIMS_B1_t1.11554.11554.4	D:\AlexZ\2022_Dec_AZ_noFAIMS\MSFragger2\DMSO1\interact-221202_AZ-5495_DMSO_noFAIMS_B1_t1.pep.xml	VKHIIYVDNKTINR	V[127]KHIIYVDNK[156]TINR	C	A	14	4	1544.48	1768.03	1768.04	443.015	443.017	1768.04	443.016	0.0024	0.8164	-0.6957	0.000775478	22.3	20.648	0.9998	1	0	222	235	47600908	10K(28.0313), 1V(28.0313)		true	sp|Q9QUJ7|ACSL4_MOUSE	Q9QUJ7	ACSL4_MOUSE	Acsl4	Long-chain-fatty-acid--CoA ligase 4			Dimethylation	V	V[127]KH
DMSO1	221202_AZ-5495_DMSO_noFAIMS_B1_t1.11606.11606.3	D:\AlexZ\2022_Dec_AZ_noFAIMS\MSFragger2\DMSO1\interact-221202_AZ-5495_DMSO_noFAIMS_B1_t1.pep.xml	LKVTEGGEPYR	L[141]KVTEGGEPYR	R	L	11	3	1548.57	1275.68	1275.68	426.234	426.234	1275.68	426.235	-0.0009	0.9394	-0.7156	3.25386e-06	28.706	26.621	1	2	0	268	278	213516208	1L(28.0313)		true	sp|Q8BHN3|GANAB_MOUSE	Q8BHN3	GANAB_MOUSE	Ganab	Neutral alpha-glucosidase AB			Dimethylation	L	L[141]KV
DMSO1	221202_AZ-5495_DMSO_noFAIMS_B1_t1.11675.11675.3	D:\AlexZ\2022_Dec_AZ_noFAIMS\MSFragger2\DMSO1\interact-221202_AZ-5495_DMSO_noFAIMS_B1_t1.pep.xml	DGKVSVHIIEGDHR	D[143]GKVSVHIIEGDHR	C	T	14	3	1553.67	1588.83	1588.83	530.617	530.618	1588.83	530.618	0.0004	0.8761	-0.7346	2.36801e-08	26.781	24.568	1	1	0	2462	2475	48990092	1D(28.0313)		true	sp|P19096|FAS_MOUSE	P19096	FAS_MOUSE	Fasn	Fatty acid synthase			Dimethylation	D	D[143]GK
DMSO1	221202_AZ-5495_DMSO_noFAIMS_B1_t1.11681.11681.3	D:\AlexZ\2022_Dec_AZ_noFAIMS\MSFragger2\DMSO1\interact-221202_AZ-5495_DMSO_noFAIMS_B1_t1.pep.xml	ATLKDITR	A[99]TLK[156]DITR	M	R	8	3	1554.31	972.595	972.597	325.206	325.206	972.597	325.206	0.0001	0.4697	-0.7665	0.0873133	16.123	12.834	0.6232	1	0	26	33	566772860	1A(28.0313), 4K(28.0313)		true	sp|Q91VR2|ATPG_MOUSE	Q91VR2	ATPG_MOUSE	Atp5f1c	ATP synthase subunit gamma, mitochondrial			Dimethylation	A	A[99]TLK
DMSO1	221202_AZ-5495_DMSO_noFAIMS_B1_t1.11753.11753.4	D:\AlexZ\2022_Dec_AZ_noFAIMS\MSFragger2\DMSO1\interact-221202_AZ-5495_DMSO_noFAIMS_B1_t1.pep.xml	KPDQTLDEDDPGAAPLKGSGTHMNDKDKNVR	K[184]PDQTLDEDDPGAAPLKGSGTHMNDK[156]DK[156]NVR	R	Q	31	4	1559.57	3460.72	3460.72	866.188	866.188	3460.73	866.189	-0.0034	0.3239	-0.7555	7.9202e-07	28.466	11.555	1	2	0	354	384	78480928	1K(56.0626), 26K(28.0313), 28K(28.0313)		true	sp|P18572|BASI_MOUSE	P18572	BASI_MOUSE	Bsg	Basigin			Dimethylation	K	K[184]PD
DMSO1	221202_AZ-5495_DMSO_noFAIMS_B1_t1.11770.11770.5	D:\AlexZ\2022_Dec_AZ_noFAIMS\MSFragger2\DMSO1\interact-221202_AZ-5495_DMSO_noFAIMS_B1_t1.pep.xml	KPDQTLDEDDPGAAPLKGSGTHMNDKDKNVR	K[184]PDQTLDEDDPGAAPLKGSGTHMNDK[156]DK[156]NVR	R	Q	31	5	1560.97	3460.72	3460.72	693.152	693.152	3460.73	693.152	-0.0031	0.5756	-0.754	0.18005	15.998	13.084	0.997	2	0	354	384	94412584	1K(56.0626), 26K(28.0313), 28K(28.0313)		true	sp|P18572|BASI_MOUSE	P18572	BASI_MOUSE	Bsg	Basigin			Dimethylation	K	K[184]PD
DMSO1	221202_AZ-5495_DMSO_noFAIMS_B1_t1.11942.11942.3	D:\AlexZ\2022_Dec_AZ_noFAIMS\MSFragger2\DMSO1\interact-221202_AZ-5495_DMSO_noFAIMS_B1_t1.pep.xml	NKSNEDQSMGNWQIR	N[142]KSNEDQSM[147]GNWQIR	R	R	15	3	1573.9	1849.83	1849.84	617.618	617.619	1849.84	617.62	-0.0026	0.944	-0.5976	4.3366e-10	34.24	32.031	1	2	0	456	470	267247888	1N(28.0313), 9M(15.9949)		true	sp|P48678|LMNA_MOUSE	P48678	LMNA_MOUSE	Lmna	Prelamin-A/C			Dimethylation	N	N[142]KS
DMSO1	221202_AZ-5495_DMSO_noFAIMS_B1_t1.12156.12156.4	D:\AlexZ\2022_Dec_AZ_noFAIMS\MSFragger2\DMSO1\interact-221202_AZ-5495_DMSO_noFAIMS_B1_t1.pep.xml	KVLKPVQLTDPGKIKR	K[184]VLKPVQLTDPGK[156]IK[156]R	R	I	16	4	1590.12	1931.26	1931.26	483.823	483.823	1931.27	483.824	-0.0014	0.752	-0.7194	0.810274	11.677	9.691	0.9903	2	0	175	190	39393044	13K(28.0313), 15K(28.0313), 1K(56.0626)		true	sp|Q9JJT0|RCL1_MOUSE	Q9JJT0	RCL1_MOUSE	Rcl1	RNA 3'-terminal phosphate cyclase-like protein			Dimethylation	K	K[184]VL
DMSO1	221202_AZ-5495_DMSO_noFAIMS_B1_t1.12219.12219.3	D:\AlexZ\2022_Dec_AZ_noFAIMS\MSFragger2\DMSO1\interact-221202_AZ-5495_DMSO_noFAIMS_B1_t1.pep.xml	AHEFTVYR	A[99]HEFTVYR	A	M	8	3	1595.04	1049.53	1049.53	350.85	350.85	1049.53	350.85	-0.0004	0.9798	-0.7118	0.0382347	17.951	13.232	0.956	1	0	43	50	58243028	1A(28.0313)		true	sp|Q8VCM8|NCLN_MOUSE	Q8VCM8	NCLN_MOUSE	Ncln	Nicalin			Dimethylation	A	A[99]HEF
DMSO1	221202_AZ-5495_DMSO_noFAIMS_B1_t1.12237.12237.2	D:\AlexZ\2022_Dec_AZ_noFAIMS\MSFragger2\DMSO1\interact-221202_AZ-5495_DMSO_noFAIMS_B1_t1.pep.xml	ASGALLR	A[99]SGALLR	V	S	7	2	1596.33	714.437	714.44	358.226	358.227	714.439	358.227	0.0008	0.9115	-0.7669	1.02959	13.463	11.66	0.6822	1	0	53	59	26815924	1A(28.0313)		true	sp|Q8C4J7|TBL3_MOUSE	Q8C4J7	TBL3_MOUSE	Tbl3	Transducin beta-like protein 3			Dimethylation	A	A[99]SGA
DMSO1	221202_AZ-5495_DMSO_noFAIMS_B1_t1.12295.12295.2	D:\AlexZ\2022_Dec_AZ_noFAIMS\MSFragger2\DMSO1\interact-221202_AZ-5495_DMSO_noFAIMS_B1_t1.pep.xml	VLLKEYR	V[127]LLK[156]EYR	M	V	7	2	1600.84	975.61	975.611	488.812	488.813	975.612	488.813	-0.0002	0.4222	-0.6739	0.000450345	18.391	18.391	0.8112	1	0	2	8	128043104	1V(28.0313), 4K(28.0313)		true	sp|P53810|PIPNA_MOUSE	P53810	PIPNA_MOUSE	Pitpna	Phosphatidylinositol transfer protein alpha isoform			Dimethylation	V	V[127]LL
DMSO1	221202_AZ-5495_DMSO_noFAIMS_B1_t1.12620.12620.5	D:\AlexZ\2022_Dec_AZ_noFAIMS\MSFragger2\DMSO1\interact-221202_AZ-5495_DMSO_noFAIMS_B1_t1.pep.xml	KAFGQAKHQPTAIIAKTFKGR	K[184]AFGQAKHQPTAIIAK[156]TFK[156]GR	C	G	21	5	1625.42	2409.43	2409.44	482.894	482.894	2409.44	482.895	-0.0012	0.6563	-0.4376	3.50917e-08	27.133	10.426	1	1	0	226	246	86132448	16K(28.0313), 19K(28.0313), 1K(56.0626)		true	sp|P40142|TKT_MOUSE	P40142	TKT_MOUSE	Tkt	Transketolase			Dimethylation	K	K[184]AF
DMSO1	221202_AZ-5495_DMSO_noFAIMS_B1_t1.12634.12634.3	D:\AlexZ\2022_Dec_AZ_noFAIMS\MSFragger2\DMSO1\interact-221202_AZ-5495_DMSO_noFAIMS_B1_t1.pep.xml	LSQNAAAKASATAPEVR	L[141]SQNAAAK[156]ASATAPEVR	G	D	17	3	1626.44	1739.95	1739.95	580.99	580.991	1739.95	580.992	-0.0009	0.6612	-0.5852	3.45185e-06	25.064	13.032	1	1	0	16	32	33547590	1L(28.0313), 8K(28.0313)		true	sp|Q9D0G0|RT30_MOUSE	Q9D0G0	RT30_MOUSE	Mrps30	28S ribosomal protein S30, mitochondrial			Dimethylation	L	L[141]SQ
DMSO1	221202_AZ-5495_DMSO_noFAIMS_B1_t1.12730.12730.3	D:\AlexZ\2022_Dec_AZ_noFAIMS\MSFragger2\DMSO1\interact-221202_AZ-5495_DMSO_noFAIMS_B1_t1.pep.xml	VKAEPAKIDAFR	V[127]KAEPAK[156]IDAFR	K	A	12	3	1633.85	1399.82	1399.82	467.613	467.614	1399.82	467.613	0.0009	0.909	-0.7063	2.17702e-07	32.139	30.173	1	1	0	140	151	67233440	1V(28.0313), 7K(28.0313)		true	sp|P09411|PGK1_MOUSE	P09411	PGK1_MOUSE	Pgk1	Phosphoglycerate kinase 1			Dimethylation	V	V[127]KA
DMSO1	221202_AZ-5495_DMSO_noFAIMS_B1_t1.12968.12968.4	D:\AlexZ\2022_Dec_AZ_noFAIMS\MSFragger2\DMSO1\interact-221202_AZ-5495_DMSO_noFAIMS_B1_t1.pep.xml	KDKNLPNVIISEKR	K[184]DKNLPNVIISEK[156]R	R	N	14	4	1651.98	1737.05	1737.05	435.269	435.27	1737.05	435.27	-0.0017	0.8542	-0.6756	2.22072e-08	34.379	34.371	1	2	0	657	670	95113192	13K(28.0313), 1K(56.0626)		false	sp|Q640M1|UT14A_MOUSE	Q640M1	UT14A_MOUSE	Utp14a	U3 small nucleolar RNA-associated protein 14 homolog A	Utp14b	sp|Q6EJB6|UT14B_MOUSE	Dimethylation	K	K[184]DK
DMSO1	221202_AZ-5495_DMSO_noFAIMS_B1_t1.12994.12994.3	D:\AlexZ\2022_Dec_AZ_noFAIMS\MSFragger2\DMSO1\interact-221202_AZ-5495_DMSO_noFAIMS_B1_t1.pep.xml	GTHEYHAETIKNVR	G[85]THEYHAETIK[156]NVR	H	E	14	3	1653.82	1711.89	1711.89	571.636	571.638	1709.88	570.969	2.0059	0.8866	0.0032	0.0258807	13.931	11.561	0.9799	1	0	79	92	0	11K(28.0313), 1G(28.0313)		true	sp|P52480|KPYM_MOUSE	P52480	KPYM_MOUSE	Pkm	Pyruvate kinase PKM			Dimethylation	G	G[85]THE
DMSO1	221202_AZ-5495_DMSO_noFAIMS_B1_t1.13024.13024.4	D:\AlexZ\2022_Dec_AZ_noFAIMS\MSFragger2\DMSO1\interact-221202_AZ-5495_DMSO_noFAIMS_B1_t1.pep.xml	LKLPANWEAKKAR	L[141]KLPANWEAK[156]K[156]AR	R	L	13	4	1656.17	1607.98	1607.99	403.003	403.004	1607.99	403.004	-0.0007	0.8361	-0.474	0.000778373	18.504	16.864	1	2	0	61	73	43476600	10K(28.0313), 11K(28.0313), 1L(28.0313)		true	sp|Q9D198|SYF2_MOUSE	Q9D198	SYF2_MOUSE	Syf2	Pre-mRNA-splicing factor SYF2			Dimethylation	L	L[141]KL
DMSO1	221202_AZ-5495_DMSO_noFAIMS_B1_t1.13077.13077.2	D:\AlexZ\2022_Dec_AZ_noFAIMS\MSFragger2\DMSO1\interact-221202_AZ-5495_DMSO_noFAIMS_B1_t1.pep.xml	MYPESTTGSPAR	M[159]YPESTTGSPAR	-	L	12	2	1660.1	1323.61	1323.61	662.813	662.813	1323.61	662.814	-0.0003	0.6265	-0.5024	3.38501e-05	21.746	9.747	0.9999	2	0	1	12	45691116	1M(28.0313)		true	sp|P62482|KCAB2_MOUSE	P62482	KCAB2_MOUSE	Kcnab2	Voltage-gated potassium channel subunit beta-2			Dimethylation	M	M[159]YP
DMSO1	221202_AZ-5495_DMSO_noFAIMS_B1_t1.13115.13115.3	D:\AlexZ\2022_Dec_AZ_noFAIMS\MSFragger2\DMSO1\interact-221202_AZ-5495_DMSO_noFAIMS_B1_t1.pep.xml	TKDLIIEQR	T[129]KDLIIEQR	R	F	9	3	1663	1142.66	1142.66	381.895	381.894	1142.67	381.896	-0.0058	0.9312	-0.7414	1.69518	17.805	16.406	0.9868	2	0	509	517	76714336	1T(28.0313)		true	sp|Q8VDJ3|VIGLN_MOUSE	Q8VDJ3	VIGLN_MOUSE	Hdlbp	Vigilin			Dimethylation	T	T[129]KD
DMSO1	221202_AZ-5495_DMSO_noFAIMS_B1_t1.13137.13137.3	D:\AlexZ\2022_Dec_AZ_noFAIMS\MSFragger2\DMSO1\interact-221202_AZ-5495_DMSO_noFAIMS_B1_t1.pep.xml	IKGLPNVQR	I[141]KGLPNVQR	C	S	9	3	1664.74	1051.65	1051.65	351.557	351.558	1051.65	351.557	0.0004	0.8232	-0.6575	0.00799479	19.716	18.084	0.9391	1	0	380	388	127233256	1I(28.0313)		true	sp|O88844|IDHC_MOUSE	O88844	IDHC_MOUSE	Idh1	Isocitrate dehydrogenase [NADP] cytoplasmic			Dimethylation	I	I[141]KG
DMSO1	221202_AZ-5495_DMSO_noFAIMS_B1_t1.13177.13177.2	D:\AlexZ\2022_Dec_AZ_noFAIMS\MSFragger2\DMSO1\interact-221202_AZ-5495_DMSO_noFAIMS_B1_t1.pep.xml	NKSYSFIAR	N[142]KSYSFIAR	R	M	9	2	1667.78	1112.6	1112.6	557.305	557.307	1112.6	557.306	0.0008	0.9497	-0.5147	0.0137843	23.901	23.431	0.999	2	0	909	917	92985736	1N(28.0313)		true	sp|Q8CGZ0|CHERP_MOUSE	Q8CGZ0	CHERP_MOUSE	Cherp	Calcium homeostasis endoplasmic reticulum protein			Dimethylation	N	N[142]KS
DMSO1	221202_AZ-5495_DMSO_noFAIMS_B1_t1.13240.13240.2	D:\AlexZ\2022_Dec_AZ_noFAIMS\MSFragger2\DMSO1\interact-221202_AZ-5495_DMSO_noFAIMS_B1_t1.pep.xml	LKTLLVNNNR	L[141]KTLLVNNNR	R	I	10	2	1672.42	1211.73	1211.73	606.874	606.875	1211.73	606.875	0	0.9574	-0.5818	5.3426e-10	28.904	28.739	1	2	0	66	75	35678916	1L(28.0313)		true	sp|P57784|RU2A_MOUSE	P57784	RU2A_MOUSE	Snrpa1	U2 small nuclear ribonucleoprotein A'			Dimethylation	L	L[141]KT
DMSO1	221202_AZ-5495_DMSO_noFAIMS_B1_t1.13270.13270.3	D:\AlexZ\2022_Dec_AZ_noFAIMS\MSFragger2\DMSO1\interact-221202_AZ-5495_DMSO_noFAIMS_B1_t1.pep.xml	GAGGALFVHR	G[85]AGGALFVHR	N	D	10	3	1674.78	1011.56	1011.56	338.194	338.195	1011.56	338.194	0.0002	0.7027	-0.6458	9.40146e-06	23.609	11.868	0.997	1	0	32	41	60520428	1G(28.0313)		true	sp|Q9D6J6|NDUV2_MOUSE	Q9D6J6	NDUV2_MOUSE	Ndufv2	NADH dehydrogenase [ubiquinone] flavoprotein 2, mitochondrial			Dimethylation	G	G[85]AGG
DMSO1	221202_AZ-5495_DMSO_noFAIMS_B1_t1.13315.13315.2	D:\AlexZ\2022_Dec_AZ_noFAIMS\MSFragger2\DMSO1\interact-221202_AZ-5495_DMSO_noFAIMS_B1_t1.pep.xml	GAGGALFVHR	G[85]AGGALFVHR	N	D	10	2	1678.16	1011.56	1011.56	506.788	506.788	1011.56	506.788	0.001	0.797	-0.6488	4.28739e-06	23.218	11.852	0.9988	1	0	32	41	0	1G(28.0313)		true	sp|Q9D6J6|NDUV2_MOUSE	Q9D6J6	NDUV2_MOUSE	Ndufv2	NADH dehydrogenase [ubiquinone] flavoprotein 2, mitochondrial			Dimethylation	G	G[85]AGG
DMSO1	221202_AZ-5495_DMSO_noFAIMS_B1_t1.13353.13353.3	D:\AlexZ\2022_Dec_AZ_noFAIMS\MSFragger2\DMSO1\interact-221202_AZ-5495_DMSO_noFAIMS_B1_t1.pep.xml	NGKTSKKITISDCGQL	N[142]GKTSK[156]K[156]ITISDCGQL	R	-	16	3	1681.06	1833	1833	612.007	612.007	1833	612.008	-0.0034	0.8862	-0.726	3.53605	12.522	12.284	0.9984	2	0	149	164	29421816	13C(57.0214), 1N(28.0313), 6K(28.0313), 7K(28.0313)		true	sp|P17742|PPIA_MOUSE	P17742	PPIA_MOUSE	Ppia	Peptidyl-prolyl cis-trans isomerase A			Dimethylation	N	N[142]GK
DMSO1	221202_AZ-5495_DMSO_noFAIMS_B1_t1.13357.13357.3	D:\AlexZ\2022_Dec_AZ_noFAIMS\MSFragger2\DMSO1\interact-221202_AZ-5495_DMSO_noFAIMS_B1_t1.pep.xml	GVPKFYR	G[85]VPK[156]FYR	M	W	7	3	1681.33	921.542	921.542	308.188	308.188	921.544	308.188	-0.0012	0.6662	-0.5982	1.69768	10.139	10.139	0.5614	1	0	2	8	17851816	1G(28.0313), 4K(28.0313)		true	sp|P97789|XRN1_MOUSE	P97789	XRN1_MOUSE	Xrn1	5'-3' exoribonuclease 1			Dimethylation	G	G[85]VPK
DMSO1	221202_AZ-5495_DMSO_noFAIMS_B1_t1.13450.13450.2	D:\AlexZ\2022_Dec_AZ_noFAIMS\MSFragger2\DMSO1\interact-221202_AZ-5495_DMSO_noFAIMS_B1_t1.pep.xml	VKLLKELSR	V[127]KLLK[156]ELSR	R	K	9	2	1688.54	1140.76	1140.76	571.386	571.387	1140.76	571.387	-0.0007	0.8459	-0.339	0.00021045	23.092	21.157	0.9999	2	0	445	453	65463864	1V(28.0313), 5K(28.0313)		true	sp|P49717|MCM4_MOUSE	P49717	MCM4_MOUSE	Mcm4	DNA replication licensing factor MCM4			Dimethylation	V	V[127]KL
DMSO1	221202_AZ-5495_DMSO_noFAIMS_B1_t1.13654.13654.4	D:\AlexZ\2022_Dec_AZ_noFAIMS\MSFragger2\DMSO1\interact-221202_AZ-5495_DMSO_noFAIMS_B1_t1.pep.xml	KWDKDEYEKLAEKR	K[184]WDKDEYEK[156]LAEK[156]R	R	L	14	4	1704	1949.06	1949.06	488.272	488.272	1949.06	488.273	-0.0018	0.8227	-0.6954	0.00050224	20.272	13.235	0.9999	2	0	15	28	114507712	13K(28.0313), 1K(56.0626), 9K(28.0313)		true	sp|Q9CPW7|ZMAT2_MOUSE	Q9CPW7	ZMAT2_MOUSE	Zmat2	Zinc finger matrin-type protein 2			Dimethylation	K	K[184]WD
DMSO1	221202_AZ-5495_DMSO_noFAIMS_B1_t1.13710.13710.3	D:\AlexZ\2022_Dec_AZ_noFAIMS\MSFragger2\DMSO1\interact-221202_AZ-5495_DMSO_noFAIMS_B1_t1.pep.xml	HRLSPADDELYQR	H[165]RLSPADDELYQR	G	T	13	3	1708.2	1626.8	1626.82	543.275	543.282	1626.81	543.278	0.0114	0.9691	-0.7426	9.04556e-09	29.674	13.009	1	1	1	33	45	43021372	1H(28.0313)		true	sp|Q9JKL4|NDUF3_MOUSE	Q9JKL4	NDUF3_MOUSE	Ndufaf3	NADH dehydrogenase [ubiquinone] 1 alpha subcomplex assembly factor 3			Dimethylation	H	H[165]RL
DMSO1	221202_AZ-5495_DMSO_noFAIMS_B1_t1.13821.13821.3	D:\AlexZ\2022_Dec_AZ_noFAIMS\MSFragger2\DMSO1\interact-221202_AZ-5495_DMSO_noFAIMS_B1_t1.pep.xml	EKVISGQKLEIER	E[157]KVISGQK[156]LEIER	R	L	13	3	1716.66	1583.92	1583.92	528.981	528.982	1583.92	528.982	0	0.9729	-0.691	9.61067e-06	33.447	33.227	1	2	0	549	561	55446772	1E(28.0313), 8K(28.0313)		true	sp|E9Q5G3|KIF23_MOUSE	E9Q5G3	KIF23_MOUSE	Kif23	Kinesin-like protein KIF23			Dimethylation	E	E[157]KV
DMSO1	221202_AZ-5495_DMSO_noFAIMS_B1_t1.13848.13848.3	D:\AlexZ\2022_Dec_AZ_noFAIMS\MSFragger2\DMSO1\interact-221202_AZ-5495_DMSO_noFAIMS_B1_t1.pep.xml	QKGLVEDTLR	Q[156]KGLVEDTLR	R	Q	10	3	1718.8	1185.67	1185.67	396.23	396.231	1185.67	396.231	0.0002	0.8274	-0.7227	4.89591e-06	27.442	25.493	1	2	0	2054	2063	190331344	1Q(28.0313)		true	sp|Q9QXS1|PLEC_MOUSE	Q9QXS1	PLEC_MOUSE	Plec	Plectin			Dimethylation	Q	Q[156]KG
DMSO1	221202_AZ-5495_DMSO_noFAIMS_B1_t1.13877.13877.4	D:\AlexZ\2022_Dec_AZ_noFAIMS\MSFragger2\DMSO1\interact-221202_AZ-5495_DMSO_noFAIMS_B1_t1.pep.xml	KNKEEAAEYAKLLAKR	K[184]NKEEAAEYAK[156]LLAK[156]R	K	M	16	4	1720.86	1973.16	1973.16	494.296	494.298	1973.17	494.299	-0.0063	0.8024	-0.6541	0.000212757	19.341	11.065	0.9983	1	0	201	216	44496124	11K(28.0313), 15K(28.0313), 1K(56.0626)		true	sp|P62754|RS6_MOUSE	P62754	RS6_MOUSE	Rps6	40S ribosomal protein S6			Dimethylation	K	K[184]NK
DMSO1	221202_AZ-5495_DMSO_noFAIMS_B1_t1.13910.13910.4	D:\AlexZ\2022_Dec_AZ_noFAIMS\MSFragger2\DMSO1\interact-221202_AZ-5495_DMSO_noFAIMS_B1_t1.pep.xml	ILACKYHVAVAEAGELR	I[141]LACK[156]YHVAVAEAGELR	E	E	17	4	1723.42	1958.08	1958.08	490.526	490.527	1955.07	489.774	3.0133	0.5817	-0.0313	0.0561019	17.121	13.336	0.6137	1	0	436	452	0	1I(28.0313), 4C(57.0214), 5K(28.0313)		true	sp|Q921C5|BICD2_MOUSE	Q921C5	BICD2_MOUSE	Bicd2	Protein bicaudal D homolog 2			Dimethylation	I	I[141]LA
DMSO1	221202_AZ-5495_DMSO_noFAIMS_B1_t1.14000.14000.4	D:\AlexZ\2022_Dec_AZ_noFAIMS\MSFragger2\DMSO1\interact-221202_AZ-5495_DMSO_noFAIMS_B1_t1.pep.xml	WKALDEMEKQQR	W[214]K[156]ALDEMEK[156]QQR	R	E	12	4	1730.18	1644.88	1644.89	412.227	412.23	1644.87	412.224	0.0242	0.7779	-0.4414	2.42833	12.744	11.605	0.9763	2	0	278	289	0	1W(28.0313), 2K(28.0313), 9K(28.0313)		true	sp|Q8R326|PSPC1_MOUSE	Q8R326	PSPC1_MOUSE	Pspc1	Paraspeckle component 1			Dimethylation	W	W[214]K[
DMSO1	221202_AZ-5495_DMSO_noFAIMS_B1_t1.14006.14006.4	D:\AlexZ\2022_Dec_AZ_noFAIMS\MSFragger2\DMSO1\interact-221202_AZ-5495_DMSO_noFAIMS_B1_t1.pep.xml	VPIDVDKTKVHNTEPVENAR	V[127]PIDVDK[156]TK[156]VHNTEPVENAR	A	I	20	4	1730.82	2344.27	2344.27	587.075	587.075	2344.28	587.076	-0.0058	0.7956	-0.6258	1.2e-13	35.762	10.115	1	1	0	25	44	0	1V(28.0313), 7K(28.0313), 9K(28.0313)		true	sp|P81117|NUCB2_MOUSE	P81117	NUCB2_MOUSE	Nucb2	Nucleobindin-2			Dimethylation	V	V[127]PI
DMSO1	221202_AZ-5495_DMSO_noFAIMS_B1_t1.14122.14122.5	D:\AlexZ\2022_Dec_AZ_noFAIMS\MSFragger2\DMSO1\interact-221202_AZ-5495_DMSO_noFAIMS_B1_t1.pep.xml	PATAGKAAGAAAIITEPEHTKER	P[125]ATAGKAAGAAAIITEPEHTK[156]ER	R	V	23	5	1739.67	2345.26	2345.27	470.06	470.061	2345.27	470.061	-0.0017	0.863	-0.7301	8.86e-12	35.717	33.545	1	1	0	70	92	643901950	1P(28.0313), 21K(28.0313)		true	sp|Q8BK67|RCC2_MOUSE	Q8BK67	RCC2_MOUSE	Rcc2	Protein RCC2			Dimethylation	P	P[125]AT
DMSO1	221202_AZ-5495_DMSO_noFAIMS_B1_t1.14138.14138.4	D:\AlexZ\2022_Dec_AZ_noFAIMS\MSFragger2\DMSO1\interact-221202_AZ-5495_DMSO_noFAIMS_B1_t1.pep.xml	AAAAAATPAVRTVPQYKYAAGVR	A[99]AAAAATPAVRTVPQYK[156]YAAGVR	A	N	23	4	1740.76	2359.28	2359.28	590.827	590.828	2358.32	590.587	0.9665	0.2703	-0.3223	1.71924e-05	22.281	11.751	0.9119	1	1	496	518	0	17K(28.0313), 1A(28.0313)		true	sp|P29341|PABP1_MOUSE	P29341	PABP1_MOUSE	Pabpc1	Polyadenylate-binding protein 1			Dimethylation	A	A[99]AAA
DMSO1	221202_AZ-5495_DMSO_noFAIMS_B1_t1.14192.14192.6	D:\AlexZ\2022_Dec_AZ_noFAIMS\MSFragger2\DMSO1\interact-221202_AZ-5495_DMSO_noFAIMS_B1_t1.pep.xml	AAAAAATPAVRTVPQYKYAAGVR	A[99]AAAAATPAVRTVPQYK[156]YAAGVR	A	N	23	6	1744.83	2359.28	2359.28	394.221	394.221	2358.32	394.06	0.968	0.8607	-0.3257	0.0763795	15.87	12.898	0.8842	1	1	496	518	0	17K(28.0313), 1A(28.0313)		true	sp|P29341|PABP1_MOUSE	P29341	PABP1_MOUSE	Pabpc1	Polyadenylate-binding protein 1			Dimethylation	A	A[99]AAA
DMSO1	221202_AZ-5495_DMSO_noFAIMS_B1_t1.14269.14269.3	D:\AlexZ\2022_Dec_AZ_noFAIMS\MSFragger2\DMSO1\interact-221202_AZ-5495_DMSO_noFAIMS_B1_t1.pep.xml	ISSQQTIPPSAKYGGR	I[141]SSQQTIPPSAK[156]YGGR	S	H	16	3	1750.7	1744.94	1744.95	582.655	582.657	1744.95	582.656	0.0006	0.8688	-0.6611	2.4675e-10	30.98	21.632	1	1	0	39	54	152119200	12K(28.0313), 1I(28.0313)		true	sp|P70404|IDHG1_MOUSE	P70404	IDHG1_MOUSE	Idh3g	Isocitrate dehydrogenase [NAD] subunit gamma 1, mitochondrial			Dimethylation	I	I[141]SS
DMSO1	221202_AZ-5495_DMSO_noFAIMS_B1_t1.14309.14309.2	D:\AlexZ\2022_Dec_AZ_noFAIMS\MSFragger2\DMSO1\interact-221202_AZ-5495_DMSO_noFAIMS_B1_t1.pep.xml	VGSKLFFDKR	V[127]GSKLFFDK[156]R	R	D	10	2	1753.74	1251.73	1251.73	626.873	626.875	1251.73	626.874	0.0006	0.6472	-0.3667	0.00212448	23.127	22.96	0.999	2	0	272	281	41760952	1V(28.0313), 9K(28.0313)		true	sp|O70194|EIF3D_MOUSE	O70194	EIF3D_MOUSE	Eif3d	Eukaryotic translation initiation factor 3 subunit D			Dimethylation	V	V[127]GS
DMSO1	221202_AZ-5495_DMSO_noFAIMS_B1_t1.14432.14432.4	D:\AlexZ\2022_Dec_AZ_noFAIMS\MSFragger2\DMSO1\interact-221202_AZ-5495_DMSO_noFAIMS_B1_t1.pep.xml	NKNFNIHGTNKHWLIR	N[142]KNFNIHGTNK[156]HWLIR	R	Q	16	4	1763.06	2047.11	2047.12	512.784	512.787	2047.12	512.788	-0.0037	0.7607	-0.6551	2.05113e-06	24.982	23.157	1	2	0	248	263	29337744	11K(28.0313), 1N(28.0313)		true	sp|Q8BFR4|GNS_MOUSE	Q8BFR4	GNS_MOUSE	Gns	N-acetylglucosamine-6-sulfatase			Dimethylation	N	N[142]KN
DMSO1	221202_AZ-5495_DMSO_noFAIMS_B1_t1.14436.14436.3	D:\AlexZ\2022_Dec_AZ_noFAIMS\MSFragger2\DMSO1\interact-221202_AZ-5495_DMSO_noFAIMS_B1_t1.pep.xml	GNYDAFRGQGGYPGKPR	G[85]NYDAFRGQGGYPGK[156]PR	R	N	17	3	1763.33	1894.94	1894.94	632.654	632.655	1894.94	632.655	0.0004	0.5938	-0.5934	0.0129989	15.05	11.118	0.9821	2	1	833	849	23364920	15K(28.0313), 1G(28.0313)		true	sp|Q99MR6|SRRT_MOUSE	Q99MR6	SRRT_MOUSE	Srrt	Serrate RNA effector molecule homolog			Dimethylation	G	G[85]NYD
DMSO1	221202_AZ-5495_DMSO_noFAIMS_B1_t1.14472.14472.5	D:\AlexZ\2022_Dec_AZ_noFAIMS\MSFragger2\DMSO1\interact-221202_AZ-5495_DMSO_noFAIMS_B1_t1.pep.xml	NKNFNIHGTNKHWLIR	N[142]KNFNIHGTNK[156]HWLIR	R	Q	16	5	1766.1	2047.12	2047.12	410.431	410.432	2047.12	410.432	0.0001	0.7033	-0.6579	1.36982	14.218	12.927	0.9952	2	0	248	263	30110630	11K(28.0313), 1N(28.0313)		true	sp|Q8BFR4|GNS_MOUSE	Q8BFR4	GNS_MOUSE	Gns	N-acetylglucosamine-6-sulfatase			Dimethylation	N	N[142]KN
DMSO1	221202_AZ-5495_DMSO_noFAIMS_B1_t1.14567.14567.4	D:\AlexZ\2022_Dec_AZ_noFAIMS\MSFragger2\DMSO1\interact-221202_AZ-5495_DMSO_noFAIMS_B1_t1.pep.xml	ALKSVLVSAGNVKR	A[99]LKSVLVSAGNVK[156]R	R	E	14	4	1773.47	1496.94	1496.93	375.242	375.24	1496.94	375.242	-0.0087	0.8704	-0.4725	0.000289957	24.482	24.465	1	2	0	2090	2103	51168352	13K(28.0313), 1A(28.0313)		true	sp|Q9JHU4|DYHC1_MOUSE	Q9JHU4	DYHC1_MOUSE	Dync1h1	Cytoplasmic dynein 1 heavy chain 1			Dimethylation	A	A[99]LKS
DMSO1	221202_AZ-5495_DMSO_noFAIMS_B1_t1.14597.14597.3	D:\AlexZ\2022_Dec_AZ_noFAIMS\MSFragger2\DMSO1\interact-221202_AZ-5495_DMSO_noFAIMS_B1_t1.pep.xml	LMKSAIGEGMTR	L[141]MKSAIGEGM[147]TR	R	K	12	3	1775.59	1336.68	1336.68	446.568	446.568	1336.68	446.569	-0.0013	0.8464	-0.7026	0.00436151	19.978	18.339	0.9989	2	0	401	412	37745636	10M(15.9949), 1L(28.0313)		false	sp|P62814|VATB2_MOUSE	P62814	VATB2_MOUSE	Atp6v1b2	V-type proton ATPase subunit B, brain isoform	Atp6v1b1	sp|Q91YH6|VATB1_MOUSE	Dimethylation	L	L[141]MK
DMSO1	221202_AZ-5495_DMSO_noFAIMS_B1_t1.14711.14711.4	D:\AlexZ\2022_Dec_AZ_noFAIMS\MSFragger2\DMSO1\interact-221202_AZ-5495_DMSO_noFAIMS_B1_t1.pep.xml	TGKGQPGDRDDVDDLKSQLR	T[129]GKGQPGDRDDVDDLK[156]SQLR	R	Q	20	4	1784.3	2255.15	2255.15	564.794	564.795	2255.15	564.795	0.0009	0.7538	-0.7567	0	47.282	46.944	1	2	1	997	1016	74686976	16K(28.0313), 1T(28.0313)		true	sp|F6ZDS4|TPR_MOUSE	F6ZDS4	TPR_MOUSE	Tpr	Nucleoprotein TPR			Dimethylation	T	T[129]GK
DMSO1	221202_AZ-5495_DMSO_noFAIMS_B1_t1.14847.14847.2	D:\AlexZ\2022_Dec_AZ_noFAIMS\MSFragger2\DMSO1\interact-221202_AZ-5495_DMSO_noFAIMS_B1_t1.pep.xml	TEKKIPVVFR	T[129]EKK[156]IPVVFR	C	L	10	2	1794.75	1271.8	1271.8	636.905	636.906	1271.8	636.905	0.0008	0.8585	-0.5669	0.190366	15.824	13.946	0.9449	1	0	244	253	61178156	1T(28.0313), 4K(28.0313)		true	sp|Q9R0P3|ESTD_MOUSE	Q9R0P3	ESTD_MOUSE	Esd	S-formylglutathione hydrolase			Dimethylation	T	T[129]EK
DMSO1	221202_AZ-5495_DMSO_noFAIMS_B1_t1.14909.14909.4	D:\AlexZ\2022_Dec_AZ_noFAIMS\MSFragger2\DMSO1\interact-221202_AZ-5495_DMSO_noFAIMS_B1_t1.pep.xml	QKAFTAWKQMGEQR	Q[156]KAFTAWK[156]QMGEQR	R	K	14	4	1799.37	1763.91	1763.91	441.985	441.986	1763.91	441.986	-0.0007	0.7425	-0.4372	0.000316459	18.869	17.885	0.9999	2	0	172	185	27190344	1Q(28.0313), 8K(28.0313)		true	sp|P23492|PNPH_MOUSE	P23492	PNPH_MOUSE	Pnp	Purine nucleoside phosphorylase			Dimethylation	Q	Q[156]KA
DMSO1	221202_AZ-5495_DMSO_noFAIMS_B1_t1.14973.14973.3	D:\AlexZ\2022_Dec_AZ_noFAIMS\MSFragger2\DMSO1\interact-221202_AZ-5495_DMSO_noFAIMS_B1_t1.pep.xml	IKTLGTGSFGR	I[141]KTLGTGSFGR	R	V	11	3	1804.26	1163.67	1163.67	388.896	388.896	1163.67	388.896	0.0001	0.9301	-0.7552	1.21716e-05	28.081	25.955	1	2	0	47	57	45788240	1I(28.0313)		true	sp|P05132|KAPCA_MOUSE	P05132	KAPCA_MOUSE	Prkaca	cAMP-dependent protein kinase catalytic subunit alpha			Dimethylation	I	I[141]KT
DMSO1	221202_AZ-5495_DMSO_noFAIMS_B1_t1.14983.14983.3	D:\AlexZ\2022_Dec_AZ_noFAIMS\MSFragger2\DMSO1\interact-221202_AZ-5495_DMSO_noFAIMS_B1_t1.pep.xml	QKFGQYNKEDPTSFR	Q[156]KFGQYNK[156]EDPTSFR	C	L	15	3	1804.94	1899.95	1899.92	634.323	634.315	1899.95	634.323	-0.0247	0.8181	-0.6991	1.72e-12	40.423	38.072	1	1	0	557	571	0	1Q(28.0313), 8K(28.0313)		true	sp|Q9D662|SC23B_MOUSE	Q9D662	SC23B_MOUSE	Sec23b	Protein transport protein Sec23B			Dimethylation	Q	Q[156]KF
DMSO1	221202_AZ-5495_DMSO_noFAIMS_B1_t1.15062.15062.3	D:\AlexZ\2022_Dec_AZ_noFAIMS\MSFragger2\DMSO1\interact-221202_AZ-5495_DMSO_noFAIMS_B1_t1.pep.xml	VGKDNFWAKAEKEEENR	V[127]GKDNFWAK[156]AEK[156]EEENR	R	R	17	3	1810.94	2133.08	2133.09	712.034	712.036	2133.09	712.036	0.0004	0.8453	-0.675	0	48.54	46.016	1	2	0	174	190	43669748	12K(28.0313), 1V(28.0313), 9K(28.0313)		true	sp|Q62418|DBNL_MOUSE	Q62418	DBNL_MOUSE	Dbnl	Drebrin-like protein			Dimethylation	V	V[127]GK
DMSO1	221202_AZ-5495_DMSO_noFAIMS_B1_t1.15219.15219.3	D:\AlexZ\2022_Dec_AZ_noFAIMS\MSFragger2\DMSO1\interact-221202_AZ-5495_DMSO_noFAIMS_B1_t1.pep.xml	SKDSEGSWFR	S[115]K[156]DSEGSWFR	Y	S	10	3	1822.89	1253.6	1253.61	418.875	418.876	1253.6	418.875	0.0014	0.9352	-0.5686	0.00724304	17.34	11.934	0.9985	1	0	36	45	0	1S(28.0313), 2K(28.0313)		true	sp|O55125|NIPS1_MOUSE	O55125	NIPS1_MOUSE	Nipsnap1	Protein NipSnap homolog 1			Dimethylation	S	S[115]K[
DMSO1	221202_AZ-5495_DMSO_noFAIMS_B1_t1.15360.15360.2	D:\AlexZ\2022_Dec_AZ_noFAIMS\MSFragger2\DMSO1\interact-221202_AZ-5495_DMSO_noFAIMS_B1_t1.pep.xml	MKDSLVLQSR	M[159]K[156]DSLVLQSR	-	V	10	2	1833.51	1231.69	1231.7	616.854	616.855	1231.7	616.855	-0.0003	0.5662	-0.7872	0.03428	16.112	12.159	0.9936	2	0	1	10	33623760	1M(28.0313), 2K(28.0313)		true	sp|Q99KN2|CIAO1_MOUSE	Q99KN2	CIAO1_MOUSE	Ciao1	Probable cytosolic iron-sulfur protein assembly protein CIAO1			Dimethylation	M	M[159]K[
DMSO1	221202_AZ-5495_DMSO_noFAIMS_B1_t1.15848.15848.4	D:\AlexZ\2022_Dec_AZ_noFAIMS\MSFragger2\DMSO1\interact-221202_AZ-5495_DMSO_noFAIMS_B1_t1.pep.xml	KGVKIDKTDYMVGSYGPR	K[184]GVKIDK[156]TDYM[147]VGSYGPR	R	A	18	4	1870.72	2113.12	2113.12	529.287	529.288	2113.12	529.288	-0.0002	0.9293	-0.7062	6.0648e-10	27.205	25.229	1	2	0	135	152	154203712	11M(15.9949), 1K(56.0626), 7K(28.0313)		true	sp|Q99PT1|GDIR1_MOUSE	Q99PT1	GDIR1_MOUSE	Arhgdia	Rho GDP-dissociation inhibitor 1			Dimethylation	K	K[184]GV
DMSO1	221202_AZ-5495_DMSO_noFAIMS_B1_t1.15891.15891.5	D:\AlexZ\2022_Dec_AZ_noFAIMS\MSFragger2\DMSO1\interact-221202_AZ-5495_DMSO_noFAIMS_B1_t1.pep.xml	APVLHFYVRPSGHEGAASGR	A[99]PVLHFYVRPSGHEGAASGR	M	V	20	5	1873.97	2135.1	2135.1	428.027	428.028	2135.1	428.028	0	0.9282	-0.4716	2.693e-11	38.853	38.853	1	1	0	2	21	98010464	1A(28.0313)		true	sp|Q5SUR0|PUR4_MOUSE	Q5SUR0	PUR4_MOUSE	Pfas	Phosphoribosylformylglycinamidine synthase			Dimethylation	A	A[99]PVL
DMSO1	221202_AZ-5495_DMSO_noFAIMS_B1_t1.15913.15913.3	D:\AlexZ\2022_Dec_AZ_noFAIMS\MSFragger2\DMSO1\interact-221202_AZ-5495_DMSO_noFAIMS_B1_t1.pep.xml	KGVKIDKTDYMVGSYGPR	K[184]GVKIDK[156]TDYM[147]VGSYGPR	R	A	18	3	1875.52	2113.12	2113.12	705.381	705.382	2113.12	705.382	-0.0009	0.6401	-0.7033	2.28922e-09	24.577	20.528	1	2	0	135	152	43850480	11M(15.9949), 1K(56.0626), 7K(28.0313)		true	sp|Q99PT1|GDIR1_MOUSE	Q99PT1	GDIR1_MOUSE	Arhgdia	Rho GDP-dissociation inhibitor 1			Dimethylation	K	K[184]GV
DMSO1	221202_AZ-5495_DMSO_noFAIMS_B1_t1.15926.15926.4	D:\AlexZ\2022_Dec_AZ_noFAIMS\MSFragger2\DMSO1\interact-221202_AZ-5495_DMSO_noFAIMS_B1_t1.pep.xml	TRTHINYGVKGDVAVIR	T[129]RTHINYGVK[156]GDVAVIR	L	I	17	4	1876.64	1954.11	1954.11	489.534	489.535	1954.11	489.535	-0.0013	0.8315	-0.7466	7e-14	46.595	13.537	1	1	1	37	53	152782016	10K(28.0313), 1T(28.0313)		true	sp|Q8BMS1|ECHA_MOUSE	Q8BMS1	ECHA_MOUSE	Hadha	Trifunctional enzyme subunit alpha, mitochondrial			Dimethylation	T	T[129]RT
DMSO1	221202_AZ-5495_DMSO_noFAIMS_B1_t1.15959.15959.3	D:\AlexZ\2022_Dec_AZ_noFAIMS\MSFragger2\DMSO1\interact-221202_AZ-5495_DMSO_noFAIMS_B1_t1.pep.xml	TRTHINYGVKGDVAVIR	T[129]RTHINYGVK[156]GDVAVIR	L	I	17	3	1878.97	1954.11	1954.1	652.376	652.374	1954.11	652.378	-0.0098	0.8116	-0.7483	5.51504e-08	25.111	10.236	1	1	1	37	53	26127526	10K(28.0313), 1T(28.0313)		true	sp|Q8BMS1|ECHA_MOUSE	Q8BMS1	ECHA_MOUSE	Hadha	Trifunctional enzyme subunit alpha, mitochondrial			Dimethylation	T	T[129]RT
DMSO1	221202_AZ-5495_DMSO_noFAIMS_B1_t1.15990.15990.2	D:\AlexZ\2022_Dec_AZ_noFAIMS\MSFragger2\DMSO1\interact-221202_AZ-5495_DMSO_noFAIMS_B1_t1.pep.xml	TGKVYYDLTR	T[129]GKVYYDLTR	C	E	10	2	1881.39	1242.66	1242.66	622.337	622.338	1242.66	622.338	0.0001	0.7808	-0.6067	4.80856e-05	23.714	21.736	0.9867	1	0	905	914	37905880	1T(28.0313)		true	sp|Q60597|ODO1_MOUSE	Q60597	ODO1_MOUSE	Ogdh	2-oxoglutarate dehydrogenase complex component E1			Dimethylation	T	T[129]GK
DMSO1	221202_AZ-5495_DMSO_noFAIMS_B1_t1.15999.15999.3	D:\AlexZ\2022_Dec_AZ_noFAIMS\MSFragger2\DMSO1\interact-221202_AZ-5495_DMSO_noFAIMS_B1_t1.pep.xml	LALAKLGHASDR	L[141]ALAK[156]LGHASDR	G	I	12	3	1882.01	1306.79	1306.79	436.603	436.603	1306.77	436.598	0.0147	0.8492	-0.7171	0.00590473	19.313	13.848	0.9963	1	0	323	334	0	1L(28.0313), 5K(28.0313)		true	sp|P40142|TKT_MOUSE	P40142	TKT_MOUSE	Tkt	Transketolase			Dimethylation	L	L[141]AL
DMSO1	221202_AZ-5495_DMSO_noFAIMS_B1_t1.16007.16007.3	D:\AlexZ\2022_Dec_AZ_noFAIMS\MSFragger2\DMSO1\interact-221202_AZ-5495_DMSO_noFAIMS_B1_t1.pep.xml	TGGDAAAPGAAGTQAELPHR	T[129]GGDAAAPGAAGTQAELPHR	G	R	20	3	1882.79	1874.92	1874.92	625.981	625.982	1874.92	625.982	-0.0002	0.7297	-0.5418	0	56.206	14.631	1	1	0	33	52	279239008	1T(28.0313)		true	sp|Q9D0F3|LMAN1_MOUSE	Q9D0F3	LMAN1_MOUSE	Lman1	Protein ERGIC-53			Dimethylation	T	T[129]GG
DMSO1	221202_AZ-5495_DMSO_noFAIMS_B1_t1.16021.16021.4	D:\AlexZ\2022_Dec_AZ_noFAIMS\MSFragger2\DMSO1\interact-221202_AZ-5495_DMSO_noFAIMS_B1_t1.pep.xml	APVLHFYVRPSGHEGAASGR	A[99]PVLHFYVRPSGHEGAASGR	M	V	20	4	1883.75	2135.1	2135.1	534.782	534.783	2135.1	534.783	-0.0004	0.8183	-0.4788	0.00653785	16.7	16.7	0.9766	1	0	2	21	55901796	1A(28.0313)		true	sp|Q5SUR0|PUR4_MOUSE	Q5SUR0	PUR4_MOUSE	Pfas	Phosphoribosylformylglycinamidine synthase			Dimethylation	A	A[99]PVL
DMSO1	221202_AZ-5495_DMSO_noFAIMS_B1_t1.16043.16043.3	D:\AlexZ\2022_Dec_AZ_noFAIMS\MSFragger2\DMSO1\interact-221202_AZ-5495_DMSO_noFAIMS_B1_t1.pep.xml	MQPASAKWYDR	M[159]QPASAK[156]WYDR	-	R	11	3	1885.56	1407.69	1407.7	470.239	470.239	1407.7	470.24	-0.0006	0.937	-0.7753	0.0102368	18.107	12.208	1	2	0	1	11	316579744	1M(28.0313), 7K(28.0313)		true	sp|Q9R0Q7|TEBP_MOUSE	Q9R0Q7	TEBP_MOUSE	Ptges3	Prostaglandin E synthase 3			Dimethylation	M	M[159]QP
DMSO1	221202_AZ-5495_DMSO_noFAIMS_B1_t1.16066.16066.2	D:\AlexZ\2022_Dec_AZ_noFAIMS\MSFragger2\DMSO1\interact-221202_AZ-5495_DMSO_noFAIMS_B1_t1.pep.xml	MQPASAKWYDR	M[159]QPASAK[156]WYDR	-	R	11	2	1887.2	1407.69	1407.7	704.854	704.855	1407.7	704.856	-0.0006	0.9272	-0.7741	4.67947e-07	22.73	9.742	1	2	0	1	11	67926352	1M(28.0313), 7K(28.0313)		true	sp|Q9R0Q7|TEBP_MOUSE	Q9R0Q7	TEBP_MOUSE	Ptges3	Prostaglandin E synthase 3			Dimethylation	M	M[159]QP
DMSO1	221202_AZ-5495_DMSO_noFAIMS_B1_t1.16083.16083.5	D:\AlexZ\2022_Dec_AZ_noFAIMS\MSFragger2\DMSO1\interact-221202_AZ-5495_DMSO_noFAIMS_B1_t1.pep.xml	KLVPLDYGEDDKNATKGTVNTEEKR	K[184]LVPLDYGEDDKNATK[156]GTVNTEEK[156]R	R	K	25	5	1888.6	2931.55	2931.55	587.317	587.318	2931.56	587.318	-0.0024	0.7777	-0.7642	0.00157079	25.754	21.677	0.9997	2	0	706	730	148518576	16K(28.0313), 1K(56.0626), 24K(28.0313)		true	sp|B2RY56|RBM25_MOUSE	B2RY56	RBM25_MOUSE	Rbm25	RNA-binding protein 25			Dimethylation	K	K[184]LV
DMSO1	221202_AZ-5495_DMSO_noFAIMS_B1_t1.16100.16100.4	D:\AlexZ\2022_Dec_AZ_noFAIMS\MSFragger2\DMSO1\interact-221202_AZ-5495_DMSO_noFAIMS_B1_t1.pep.xml	KLVPLDYGEDDKNATKGTVNTEEKR	K[184]LVPLDYGEDDKNATK[156]GTVNTEEK[156]R	R	K	25	4	1889.77	2931.55	2931.56	733.895	733.896	2931.56	733.896	0.0007	0.5838	-0.7651	2.07145e-07	30.434	28.494	1	2	0	706	730	69199296	16K(28.0313), 1K(56.0626), 24K(28.0313)		true	sp|B2RY56|RBM25_MOUSE	B2RY56	RBM25_MOUSE	Rbm25	RNA-binding protein 25			Dimethylation	K	K[184]LV
DMSO1	221202_AZ-5495_DMSO_noFAIMS_B1_t1.16103.16103.5	D:\AlexZ\2022_Dec_AZ_noFAIMS\MSFragger2\DMSO1\interact-221202_AZ-5495_DMSO_noFAIMS_B1_t1.pep.xml	KAEKQVDTEEAGMVTAATASNVKASPKR	K[184]AEKQVDTEEAGMVTAATASNVK[156]ASPK[156]R	R	G	28	5	1889.97	3028.62	3028.62	606.731	606.732	3028.62	606.732	0.0002	0.8449	-0.7402	0	44.093	11.731	1	2	0	152	179	49351108	1K(56.0626), 23K(28.0313), 27K(28.0313)		true	sp|Q99JF8|PSIP1_MOUSE	Q99JF8	PSIP1_MOUSE	Psip1	PC4 and SFRS1-interacting protein			Dimethylation	K	K[184]AE
DMSO1	221202_AZ-5495_DMSO_noFAIMS_B1_t1.16131.16131.4	D:\AlexZ\2022_Dec_AZ_noFAIMS\MSFragger2\DMSO1\interact-221202_AZ-5495_DMSO_noFAIMS_B1_t1.pep.xml	LKKLGIHKTDPSTLTEEEVR	L[141]K[156]KLGIHK[156]TDPSTLTEEEVR	R	K	20	4	1892.25	2377.36	2377.36	595.346	595.347	2377.36	595.347	-0.0004	0.8815	-0.718	0	42.401	42.401	1	2	0	539	558	154249472	1L(28.0313), 2K(28.0313), 8K(28.0313)		true	sp|Q3V3R1|C1TM_MOUSE	Q3V3R1	C1TM_MOUSE	Mthfd1l	Monofunctional C1-tetrahydrofolate synthase, mitochondrial			Dimethylation	L	L[141]K[
DMSO1	221202_AZ-5495_DMSO_noFAIMS_B1_t1.16149.16149.4	D:\AlexZ\2022_Dec_AZ_noFAIMS\MSFragger2\DMSO1\interact-221202_AZ-5495_DMSO_noFAIMS_B1_t1.pep.xml	GALKGAVDGGLSIPHSTKR	G[85]ALKGAVDGGLSIPHSTK[156]R	F	F	19	4	1893.55	1919.09	1919.1	480.78	480.781	1919.1	480.781	0.0004	0.9796	-0.6516	3.32146e-07	26.031	25.883	1	1	0	161	179	28889920	18K(28.0313), 1G(28.0313)		true	sp|P47962|RL5_MOUSE	P47962	RL5_MOUSE	Rpl5	60S ribosomal protein L5			Dimethylation	G	G[85]ALK
DMSO1	221202_AZ-5495_DMSO_noFAIMS_B1_t1.16237.16237.2	D:\AlexZ\2022_Dec_AZ_noFAIMS\MSFragger2\DMSO1\interact-221202_AZ-5495_DMSO_noFAIMS_B1_t1.pep.xml	VGTKGLDFSDR	V[127]GTKGLDFSDR	R	I	11	2	1900.18	1221.63	1221.64	611.824	611.825	1221.64	611.825	0.0002	0.5781	-0.7441	2.34765	14.841	14.775	0.659	2	0	62	72	0	1V(28.0313)		true	sp|Q99KJ8|DCTN2_MOUSE	Q99KJ8	DCTN2_MOUSE	Dctn2	Dynactin subunit 2			Dimethylation	V	V[127]GT
DMSO1	221202_AZ-5495_DMSO_noFAIMS_B1_t1.16288.16288.5	D:\AlexZ\2022_Dec_AZ_noFAIMS\MSFragger2\DMSO1\interact-221202_AZ-5495_DMSO_noFAIMS_B1_t1.pep.xml	KYGTQNKYTGLSKGLEPEEKLR	K[184]YGTQNKYTGLSK[156]GLEPEEK[156]LR	R	L	22	5	1904.21	2650.46	2650.47	531.1	531.101	2650.47	531.101	-0.0024	0.688	-0.65	1.69485e-07	26.808	18.095	1	2	0	55	76	64514132	13K(28.0313), 1K(56.0626), 20K(28.0313)		true	sp|P03975|IGEB_MOUSE	P03975	IGEB_MOUSE	Iap	IgE-binding protein			Dimethylation	K	K[184]YG
DMSO1	221202_AZ-5495_DMSO_noFAIMS_B1_t1.16303.16303.3	D:\AlexZ\2022_Dec_AZ_noFAIMS\MSFragger2\DMSO1\interact-221202_AZ-5495_DMSO_noFAIMS_B1_t1.pep.xml	GRGTPAYPESTFGSR	G[85]RGTPAYPESTFGSR	R	S	15	3	1905.24	1609.78	1609.78	537.601	537.602	1609.78	537.602	-0.0008	0.9681	-0.7911	0.000196923	20.893	12.302	0.9999	2	1	174	188	38968132	1G(28.0313)		true	sp|O88291|ZN326_MOUSE	O88291	ZN326_MOUSE	Znf326	DBIRD complex subunit ZNF326			Dimethylation	G	G[85]RGT
DMSO1	221202_AZ-5495_DMSO_noFAIMS_B1_t1.16334.16334.3	D:\AlexZ\2022_Dec_AZ_noFAIMS\MSFragger2\DMSO1\interact-221202_AZ-5495_DMSO_noFAIMS_B1_t1.pep.xml	APKVTSELLR	A[99]PK[156]VTSELLR	M	Q	10	3	1907.65	1168.71	1168.72	390.579	390.579	1168.72	390.58	-0.0018	0.5098	-0.577	0.0342234	16.99	16.99	0.8912	1	0	2	11	94337880	1A(28.0313), 3K(28.0313)		true	sp|Q6P1B1|XPP1_MOUSE	Q6P1B1	XPP1_MOUSE	Xpnpep1	Xaa-Pro aminopeptidase 1			Dimethylation	A	A[99]PK[
DMSO1	221202_AZ-5495_DMSO_noFAIMS_B1_t1.16375.16375.5	D:\AlexZ\2022_Dec_AZ_noFAIMS\MSFragger2\DMSO1\interact-221202_AZ-5495_DMSO_noFAIMS_B1_t1.pep.xml	KEKAGKWEVPLPKVR	K[184]EK[156]AGKWEVPLPK[156]VR	R	A	15	5	1910.72	1876.16	1876.16	376.24	376.24	1876.17	376.24	-0.0028	0.7865	-0.4633	1.83285e-06	19.776	19.776	1	2	0	111	125	84847344	13K(28.0313), 1K(56.0626), 3K(28.0313)		true	sp|Q9CR47|NSA2_MOUSE	Q9CR47	NSA2_MOUSE	Nsa2	Ribosome biogenesis protein NSA2 homolog			Dimethylation	K	K[184]EK
DMSO1	221202_AZ-5495_DMSO_noFAIMS_B1_t1.16383.16383.4	D:\AlexZ\2022_Dec_AZ_noFAIMS\MSFragger2\DMSO1\interact-221202_AZ-5495_DMSO_noFAIMS_B1_t1.pep.xml	KEKAGKWEVPLPKVR	K[184]EK[156]AGKWEVPLPK[156]VR	R	A	15	4	1911.27	1876.16	1876.16	470.048	470.048	1876.17	470.049	-0.0024	0.9225	-0.4635	0.195349	13.002	13.002	0.9996	2	0	111	125	52157452	13K(28.0313), 1K(56.0626), 3K(28.0313)		true	sp|Q9CR47|NSA2_MOUSE	Q9CR47	NSA2_MOUSE	Nsa2	Ribosome biogenesis protein NSA2 homolog			Dimethylation	K	K[184]EK
DMSO1	221202_AZ-5495_DMSO_noFAIMS_B1_t1.16427.16427.4	D:\AlexZ\2022_Dec_AZ_noFAIMS\MSFragger2\DMSO1\interact-221202_AZ-5495_DMSO_noFAIMS_B1_t1.pep.xml	DKEKNLLHVTDTGVGMTR	D[143]KEK[156]NLLHVTDTGVGM[147]TR	C	E	18	4	1914.61	2085.09	2085.09	522.279	522.279	2085.09	522.279	-0.0031	0.8464	-0.6182	5.46e-12	37.755	35.353	1	1	0	139	156	173749120	16M(15.9949), 1D(28.0313), 4K(28.0313)		true	sp|P08113|ENPL_MOUSE	P08113	ENPL_MOUSE	Hsp90b1	Endoplasmin			Dimethylation	D	D[143]KE
DMSO1	221202_AZ-5495_DMSO_noFAIMS_B1_t1.16428.16428.4	D:\AlexZ\2022_Dec_AZ_noFAIMS\MSFragger2\DMSO1\interact-221202_AZ-5495_DMSO_noFAIMS_B1_t1.pep.xml	TFAEDKTYKYIR	T[129]FAEDK[156]TYK[156]YIR	M	D	12	4	1914.68	1617.87	1617.88	405.476	405.476	1617.88	405.476	-0.0006	0.8128	-0.7429	7.46581e-06	24.563	24.563	0.9999	1	0	2	13	60580116	1T(28.0313), 6K(28.0313), 9K(28.0313)		true	sp|Q8VCF0|MAVS_MOUSE	Q8VCF0	MAVS_MOUSE	Mavs	Mitochondrial antiviral-signaling protein			Dimethylation	T	T[129]FA
DMSO1	221202_AZ-5495_DMSO_noFAIMS_B1_t1.16429.16429.5	D:\AlexZ\2022_Dec_AZ_noFAIMS\MSFragger2\DMSO1\interact-221202_AZ-5495_DMSO_noFAIMS_B1_t1.pep.xml	MKWMFKEDHSLEHR	M[159]K[156]WMFK[156]EDHSLEHR	-	C	14	5	1914.74	1956.97	1956.97	392.401	392.401	1956.97	392.401	-0.0022	0.7431	-0.4471	3.10653	14.756	13.333	0.965	2	0	1	14	33088710	1M(28.0313), 2K(28.0313), 6K(28.0313)		true	sp|P60521|GBRL2_MOUSE	P60521	GBRL2_MOUSE	Gabarapl2	Gamma-aminobutyric acid receptor-associated protein-like 2			Dimethylation	M	M[159]K[
DMSO1	221202_AZ-5495_DMSO_noFAIMS_B1_t1.16487.16487.3	D:\AlexZ\2022_Dec_AZ_noFAIMS\MSFragger2\DMSO1\interact-221202_AZ-5495_DMSO_noFAIMS_B1_t1.pep.xml	LTPTHYLTKQDVER	L[141]TPTHYLTK[156]QDVER	A	L	14	3	1919.25	1755.95	1755.95	586.323	586.325	1755.95	586.325	0	0.796	-0.6944	3.7337e-10	30.481	12.686	1	1	0	23	36	499557152	1L(28.0313), 9K(28.0313)		true	sp|Q9DBG6|RPN2_MOUSE	Q9DBG6	RPN2_MOUSE	Rpn2	Dolichyl-diphosphooligosaccharide--protein glycosyltransferase subunit 2			Dimethylation	L	L[141]TP
DMSO1	221202_AZ-5495_DMSO_noFAIMS_B1_t1.16511.16511.5	D:\AlexZ\2022_Dec_AZ_noFAIMS\MSFragger2\DMSO1\interact-221202_AZ-5495_DMSO_noFAIMS_B1_t1.pep.xml	KFPKGDIISVEKTVKR	K[184]FPKGDIISVEK[156]TVK[156]R	R	C	16	5	1920.96	1956.21	1956.21	392.249	392.25	1956.21	392.25	-0.0024	0.4359	-0.6107	0.0104471	17.08	12.99	0.9886	2	0	174	189	43425352	12K(28.0313), 15K(28.0313), 1K(56.0626)		true	sp|Q8R0F6|ILKAP_MOUSE	Q8R0F6	ILKAP_MOUSE	Ilkap	Integrin-linked kinase-associated serine/threonine phosphatase 2C			Dimethylation	K	K[184]FP
DMSO1	221202_AZ-5495_DMSO_noFAIMS_B1_t1.16523.16523.3	D:\AlexZ\2022_Dec_AZ_noFAIMS\MSFragger2\DMSO1\interact-221202_AZ-5495_DMSO_noFAIMS_B1_t1.pep.xml	VKVGVNGFGR	V[127]K[156]VGVNGFGR	M	I	10	3	1922.02	1087.65	1087.65	363.557	363.557	1087.65	363.557	-0.0015	0.824	-0.6531	8.4333e-09	27.487	27.487	1	1	0	2	11	11875967000	1V(28.0313), 2K(28.0313)		true	sp|P16858|G3P_MOUSE	P16858	G3P_MOUSE	Gapdh	Glyceraldehyde-3-phosphate dehydrogenase			Dimethylation	V	V[127]K[
DMSO1	221202_AZ-5495_DMSO_noFAIMS_B1_t1.16532.16532.4	D:\AlexZ\2022_Dec_AZ_noFAIMS\MSFragger2\DMSO1\interact-221202_AZ-5495_DMSO_noFAIMS_B1_t1.pep.xml	RPLNAVSQDGKETKAGEAPTENPAPATEQSSAE	R[184]PLNAVSQDGK[156]ETK[156]AGEAPTENPAPATEQSSAE	S	-	33	4	1922.63	3464.69	3464.7	867.18	867.183	3463.71	866.934	0.9948	0.277	-0.4262	0.00212765	19.045	10.767	0.8896	1	0	329	361	0	11K(28.0313), 14K(28.0313), 1R(28.0313)		true	sp|Q9JKB3|YBOX3_MOUSE	Q9JKB3	YBOX3_MOUSE	Ybx3	Y-box-binding protein 3			Dimethylation	R	R[184]PL
DMSO1	221202_AZ-5495_DMSO_noFAIMS_B1_t1.16558.16558.5	D:\AlexZ\2022_Dec_AZ_noFAIMS\MSFragger2\DMSO1\interact-221202_AZ-5495_DMSO_noFAIMS_B1_t1.pep.xml	KAASLKSNYNLPMHKMMNTDLSR	K[184]AASLKSNYNLPMHK[156]M[147]MNTDLSR	R	I	23	5	1924.44	2749.4	2749.4	550.888	550.888	2749.41	550.889	-0.0063	0.6436	-0.384	0.000214425	23.635	23.635	0.9999	2	0	269	291	71214560	15K(28.0313), 16M(15.9949), 1K(56.0626)		true	sp|Q9D8E6|RL4_MOUSE	Q9D8E6	RL4_MOUSE	Rpl4	60S ribosomal protein L4			Dimethylation	K	K[184]AA
DMSO1	221202_AZ-5495_DMSO_noFAIMS_B1_t1.16564.16564.4	D:\AlexZ\2022_Dec_AZ_noFAIMS\MSFragger2\DMSO1\interact-221202_AZ-5495_DMSO_noFAIMS_B1_t1.pep.xml	LTPTHYLTKQDVER	L[141]TPTHYLTK[156]QDVER	A	L	14	4	1925.09	1755.95	1755.95	439.994	439.995	1755.95	439.995	-0.0019	0.8034	-0.6899	6.22091e-09	29.247	12.414	1	1	0	23	36	821597250	1L(28.0313), 9K(28.0313)		true	sp|Q9DBG6|RPN2_MOUSE	Q9DBG6	RPN2_MOUSE	Rpn2	Dolichyl-diphosphooligosaccharide--protein glycosyltransferase subunit 2			Dimethylation	L	L[141]TP
DMSO1	221202_AZ-5495_DMSO_noFAIMS_B1_t1.16576.16576.3	D:\AlexZ\2022_Dec_AZ_noFAIMS\MSFragger2\DMSO1\interact-221202_AZ-5495_DMSO_noFAIMS_B1_t1.pep.xml	RPLNAVSQDGKETKAGEAPTENPAPATEQSSAE	R[184]PLNAVSQDGK[156]ETK[156]AGEAPTENPAPATEQSSAE	S	-	33	3	1925.91	3464.69	3464.7	1155.91	1155.91	3463.71	1155.58	0.9951	0.3106	-0.4234	0.000795851	20.167	10.974	0.917	1	0	329	361	0	11K(28.0313), 14K(28.0313), 1R(28.0313)		true	sp|Q9JKB3|YBOX3_MOUSE	Q9JKB3	YBOX3_MOUSE	Ybx3	Y-box-binding protein 3			Dimethylation	R	R[184]PL
DMSO1	221202_AZ-5495_DMSO_noFAIMS_B1_t1.16627.16627.2	D:\AlexZ\2022_Dec_AZ_noFAIMS\MSFragger2\DMSO1\interact-221202_AZ-5495_DMSO_noFAIMS_B1_t1.pep.xml	RGMPQMNTQQVN	R[184]GMPQMNTQQVN	N	-	12	2	1929.77	1430.67	1430.68	716.344	716.345	1430.68	716.345	0	0.9429	-0.5721	1.60304e-05	25.829	13.121	0.9995	1	1	696	707	52035744	1R(28.0313)		true	sp|Q60865|CAPR1_MOUSE	Q60865	CAPR1_MOUSE	Caprin1	Caprin-1			Dimethylation	R	R[184]GM
DMSO1	221202_AZ-5495_DMSO_noFAIMS_B1_t1.16634.16634.3	D:\AlexZ\2022_Dec_AZ_noFAIMS\MSFragger2\DMSO1\interact-221202_AZ-5495_DMSO_noFAIMS_B1_t1.pep.xml	TAKGDYPLEAVR	T[129]AK[156]GDYPLEAVR	E	M	12	3	1930.25	1375.78	1375.78	459.601	459.601	1374.75	459.257	1.0304	0.9079	-0.6862	0.0155694	17.964	16.568	0.9225	1	0	365	376	0	1T(28.0313), 3K(28.0313)		true	sp|P52480|KPYM_MOUSE	P52480	KPYM_MOUSE	Pkm	Pyruvate kinase PKM			Dimethylation	T	T[129]AK
DMSO1	221202_AZ-5495_DMSO_noFAIMS_B1_t1.16640.16640.3	D:\AlexZ\2022_Dec_AZ_noFAIMS\MSFragger2\DMSO1\interact-221202_AZ-5495_DMSO_noFAIMS_B1_t1.pep.xml	LKEDQTEYLEER	L[141]KEDQTEYLEER	H	R	12	3	1930.66	1579.77	1579.78	527.596	527.601	1579.77	527.598	0.0087	0.9318	-0.6208	1.88322e-08	28.482	26.393	1	1	0	185	196	41716872	1L(28.0313)		false	sp|P11499|HS90B_MOUSE	P11499	HS90B_MOUSE	Hsp90ab1	Heat shock protein HSP 90-beta	Hsp90aa1	sp|P07901|HS90A_MOUSE	Dimethylation	L	L[141]KE
DMSO1	221202_AZ-5495_DMSO_noFAIMS_B1_t1.16694.16694.4	D:\AlexZ\2022_Dec_AZ_noFAIMS\MSFragger2\DMSO1\interact-221202_AZ-5495_DMSO_noFAIMS_B1_t1.pep.xml	QKASIHEAWTDGKEAMLKQR	Q[156]KASIHEAWTDGK[156]EAMLK[156]QR	R	D	20	4	1934.9	2410.28	2410.28	603.576	603.577	2410.28	603.577	0.0004	0.9016	-0.7546	0	60.731	55.446	1	2	0	421	440	124748440	13K(28.0313), 18K(28.0313), 1Q(28.0313)		true	sp|P57780|ACTN4_MOUSE	P57780	ACTN4_MOUSE	Actn4	Alpha-actinin-4			Dimethylation	Q	Q[156]KA
DMSO1	221202_AZ-5495_DMSO_noFAIMS_B1_t1.16727.16727.5	D:\AlexZ\2022_Dec_AZ_noFAIMS\MSFragger2\DMSO1\interact-221202_AZ-5495_DMSO_noFAIMS_B1_t1.pep.xml	QKASIHEAWTDGKEAMLKQR	Q[156]KASIHEAWTDGK[156]EAMLK[156]QR	R	D	20	5	1937.46	2410.28	2410.28	483.062	483.063	2410.28	483.063	-0.0002	0.7401	-0.7565	0	54.058	51.562	1	2	0	421	440	126975368	13K(28.0313), 18K(28.0313), 1Q(28.0313)		true	sp|P57780|ACTN4_MOUSE	P57780	ACTN4_MOUSE	Actn4	Alpha-actinin-4			Dimethylation	Q	Q[156]KA
DMSO1	221202_AZ-5495_DMSO_noFAIMS_B1_t1.16863.16863.3	D:\AlexZ\2022_Dec_AZ_noFAIMS\MSFragger2\DMSO1\interact-221202_AZ-5495_DMSO_noFAIMS_B1_t1.pep.xml	TVKKIAIFGATGR	T[129]VK[156]K[156]IAIFGATGR	M	T	13	3	1947.68	1444.91	1444.91	482.644	482.645	1444.91	482.645	-0.0009	0.9804	-0.4622	8.128e-11	28.046	28.046	1	1	0	2	14	87094704	1T(28.0313), 3K(28.0313), 4K(28.0313)		true	sp|Q923D2|BLVRB_MOUSE	Q923D2	BLVRB_MOUSE	Blvrb	Flavin reductase (NADPH)			Dimethylation	T	T[129]VK
DMSO1	221202_AZ-5495_DMSO_noFAIMS_B1_t1.16902.16902.4	D:\AlexZ\2022_Dec_AZ_noFAIMS\MSFragger2\DMSO1\interact-221202_AZ-5495_DMSO_noFAIMS_B1_t1.pep.xml	TVKKIAIFGATGR	T[129]VK[156]K[156]IAIFGATGR	M	T	13	4	1950.65	1444.91	1444.91	362.235	362.235	1444.91	362.236	-0.0015	0.816	-0.4644	0.000843446	16.58	16.58	0.9952	1	0	2	14	39143780	1T(28.0313), 3K(28.0313), 4K(28.0313)		true	sp|Q923D2|BLVRB_MOUSE	Q923D2	BLVRB_MOUSE	Blvrb	Flavin reductase (NADPH)			Dimethylation	T	T[129]VK
DMSO1	221202_AZ-5495_DMSO_noFAIMS_B1_t1.17032.17032.4	D:\AlexZ\2022_Dec_AZ_noFAIMS\MSFragger2\DMSO1\interact-221202_AZ-5495_DMSO_noFAIMS_B1_t1.pep.xml	KVLQEILEKNPR	K[184]VLQEILEK[156]NPR	R	F	12	4	1960.58	1549.93	1549.93	388.489	388.489	1549.96	388.496	-0.0274	0.5	-0.479	4.57661	12.154	11.304	0.5565	2	0	1188	1199	0	1K(56.0626), 9K(28.0313)		true	sp|Q3TUF7|YETS2_MOUSE	Q3TUF7	YETS2_MOUSE	Yeats2	YEATS domain-containing protein 2			Dimethylation	K	K[184]VL
DMSO1	221202_AZ-5495_DMSO_noFAIMS_B1_t1.17164.17164.3	D:\AlexZ\2022_Dec_AZ_noFAIMS\MSFragger2\DMSO1\interact-221202_AZ-5495_DMSO_noFAIMS_B1_t1.pep.xml	LKGGMLFPKESPSR	L[141]K[156]GGMLFPK[156]ESPSR	A	E	14	3	1970.73	1629.93	1629.93	544.316	544.316	1629.93	544.316	-0.0004	0.6394	-0.5703	2.02777e-08	33.142	12.374	1	1	0	23	36	177937296	1L(28.0313), 2K(28.0313), 9K(28.0313)		true	sp|P12265|BGLR_MOUSE	P12265	BGLR_MOUSE	Gusb	Beta-glucuronidase			Dimethylation	L	L[141]K[
DMSO1	221202_AZ-5495_DMSO_noFAIMS_B1_t1.17219.17219.3	D:\AlexZ\2022_Dec_AZ_noFAIMS\MSFragger2\DMSO1\interact-221202_AZ-5495_DMSO_noFAIMS_B1_t1.pep.xml	SSEAPPLVNEDVKR	S[115]SEAPPLVNEDVK[156]R	A	T	14	3	1974.79	1595.85	1595.85	532.956	532.958	1595.85	532.958	-0.0001	0.9708	-0.6449	1.51852e-09	38.184	16.664	1	1	0	26	39	307742112	13K(28.0313), 1S(28.0313)		true	sp|Q91YQ5|RPN1_MOUSE	Q91YQ5	RPN1_MOUSE	Rpn1	Dolichyl-diphosphooligosaccharide--protein glycosyltransferase subunit 1			Dimethylation	S	S[115]SE
DMSO1	221202_AZ-5495_DMSO_noFAIMS_B1_t1.17223.17223.2	D:\AlexZ\2022_Dec_AZ_noFAIMS\MSFragger2\DMSO1\interact-221202_AZ-5495_DMSO_noFAIMS_B1_t1.pep.xml	LKGGMLFPKESPSR	L[141]K[156]GGMLFPK[156]ESPSR	A	E	14	2	1975.07	1629.92	1629.93	815.97	815.971	1629.93	815.971	0.0004	0.8189	-0.5743	4.1e-13	30.926	9.967	1	1	0	23	36	30102160	1L(28.0313), 2K(28.0313), 9K(28.0313)		true	sp|P12265|BGLR_MOUSE	P12265	BGLR_MOUSE	Gusb	Beta-glucuronidase			Dimethylation	L	L[141]K[
DMSO1	221202_AZ-5495_DMSO_noFAIMS_B1_t1.17269.17269.2	D:\AlexZ\2022_Dec_AZ_noFAIMS\MSFragger2\DMSO1\interact-221202_AZ-5495_DMSO_noFAIMS_B1_t1.pep.xml	SSEAPPLVNEDVKR	S[115]SEAPPLVNEDVK[156]R	A	T	14	2	1978.58	1595.85	1595.85	798.932	798.933	1595.85	798.933	-0.0002	0.9345	-0.643	1.0464e-10	38.785	9.72	1	1	0	26	39	43074664	13K(28.0313), 1S(28.0313)		true	sp|Q91YQ5|RPN1_MOUSE	Q91YQ5	RPN1_MOUSE	Rpn1	Dolichyl-diphosphooligosaccharide--protein glycosyltransferase subunit 1			Dimethylation	S	S[115]SE
DMSO1	221202_AZ-5495_DMSO_noFAIMS_B1_t1.17312.17312.3	D:\AlexZ\2022_Dec_AZ_noFAIMS\MSFragger2\DMSO1\interact-221202_AZ-5495_DMSO_noFAIMS_B1_t1.pep.xml	QKLDDQTKPGSLSFSER	Q[156]KLDDQTK[156]PGSLSFSER	R	L	17	3	1981.82	1991.03	1991.03	664.684	664.685	1991.03	664.685	0.0007	0.8068	-0.7549	0.00116948	16.091	16.043	0.9998	2	0	181	197	24054770	1Q(28.0313), 8K(28.0313)		true	sp|Q03347|RUNX1_MOUSE	Q03347	RUNX1_MOUSE	Runx1	Runt-related transcription factor 1			Dimethylation	Q	Q[156]KL
DMSO1	221202_AZ-5495_DMSO_noFAIMS_B1_t1.17406.17406.4	D:\AlexZ\2022_Dec_AZ_noFAIMS\MSFragger2\DMSO1\interact-221202_AZ-5495_DMSO_noFAIMS_B1_t1.pep.xml	GDSGNIKAGLEHLPPAEQAKAR	G[85]DSGNIKAGLEHLPPAEQAK[156]AR	R	L	22	4	1989.09	2315.24	2315.25	579.818	579.819	2314.24	579.567	1.0073	0.9392	-0.5635	0.00067256	16.813	16.684	1	2	0	165	186	120775336	1G(28.0313), 20K(28.0313)		true	sp|Q9DBU6|RSRC1_MOUSE	Q9DBU6	RSRC1_MOUSE	Rsrc1	Serine/Arginine-related protein 53			Dimethylation	G	G[85]DSG
DMSO1	221202_AZ-5495_DMSO_noFAIMS_B1_t1.17478.17478.3	D:\AlexZ\2022_Dec_AZ_noFAIMS\MSFragger2\DMSO1\interact-221202_AZ-5495_DMSO_noFAIMS_B1_t1.pep.xml	VKVGVNGFGR	V[127]K[156]VGVNGFGR	M	I	10	3	1994.39	1087.65	1087.65	363.557	363.557	1087.65	363.557	-0.0018	0.8033	-0.6026	0.000249505	19.949	19.949	0.9991	1	0	2	11	0	1V(28.0313), 2K(28.0313)		true	sp|P16858|G3P_MOUSE	P16858	G3P_MOUSE	Gapdh	Glyceraldehyde-3-phosphate dehydrogenase			Dimethylation	V	V[127]K[
DMSO1	221202_AZ-5495_DMSO_noFAIMS_B1_t1.17671.17671.4	D:\AlexZ\2022_Dec_AZ_noFAIMS\MSFragger2\DMSO1\interact-221202_AZ-5495_DMSO_noFAIMS_B1_t1.pep.xml	AKLLKKEIALLR	A[99]K[156]LLK[156]KEIALLR	R	N	12	4	2009.08	1479.02	1479.03	370.763	370.764	1479.03	370.764	-0.0006	0.6873	-0.0881	2.49148	10.627	10.627	0.9452	2	0	741	752	23762572	1A(28.0313), 2K(28.0313), 5K(28.0313)		true	sp|G5E8P1|BRD1_MOUSE	G5E8P1	BRD1_MOUSE	Brd1	Bromodomain-containing protein 1			Dimethylation	A	A[99]K[1
DMSO1	221202_AZ-5495_DMSO_noFAIMS_B1_t1.17718.17718.4	D:\AlexZ\2022_Dec_AZ_noFAIMS\MSFragger2\DMSO1\interact-221202_AZ-5495_DMSO_noFAIMS_B1_t1.pep.xml	ASKTSLQHLVTKLNEDR	A[99]SKTSLQHLVTK[156]LNEDR	R	E	17	4	2012.65	1995.11	1995.11	499.784	499.784	1995.11	499.785	-0.0022	0.8216	-0.201	0.000371643	23.703	23.601	0.9999	2	0	1168	1184	67480888	12K(28.0313), 1A(28.0313)		true	sp|Q6P9L6|KIF15_MOUSE	Q6P9L6	KIF15_MOUSE	Kif15	Kinesin-like protein KIF15			Dimethylation	A	A[99]SKT
DMSO1	221202_AZ-5495_DMSO_noFAIMS_B1_t1.17788.17788.2	D:\AlexZ\2022_Dec_AZ_noFAIMS\MSFragger2\DMSO1\interact-221202_AZ-5495_DMSO_noFAIMS_B1_t1.pep.xml	HLQLAIR	H[165]LQLAIR	R	N	7	2	2018.05	877.548	877.551	439.781	439.783	877.55	439.782	0.0009	0.8436	-0.7817	1.43537	13.176	11.034	0.9813	2	0	83	89	36601276	1H(28.0313)		false	sp|Q8CGP5|H2A1F_MOUSE	Q8CGP5	H2A1F_MOUSE	Hist1h2af	Histone H2A type 1-F	H2ac11, H2ac12, H2ac13, H2ac15, H2ac20, H2ac4, H2ac6, H2ac7, H2ac8, H2aj, H2aw, H2ax, H2az1, H2az2, Hist1h2an, Hist1h2ao, Hist1h2ap, Hist2h2aa1	sp|C0HKE1|H2A1B_MOUSE, sp|C0HKE2|H2A1C_MOUSE, sp|C0HKE3|H2A1D_MOUSE, sp|C0HKE4|H2A1E_MOUSE, sp|C0HKE5|H2A1G_MOUSE, sp|C0HKE6|H2A1I_MOUSE, sp|C0HKE7|H2A1N_MOUSE, sp|C0HKE8|H2A1O_MOUSE, sp|C0HKE9|H2A1P_MOUSE, sp|P0C0S6|H2AZ_MOUSE, sp|P27661|H2AX_MOUSE, sp|Q3THW5|H2AV_MOUSE, sp|Q64523|H2A2C_MOUSE, sp|Q6GSS7|H2A2A_MOUSE, sp|Q8BFU2|H2A3_MOUSE, sp|Q8CGP6|H2A1H_MOUSE, sp|Q8CGP7|H2A1K_MOUSE, sp|Q8R1M2|H2…	Dimethylation	H	H[165]LQ
DMSO1	221202_AZ-5495_DMSO_noFAIMS_B1_t1.17872.17872.5	D:\AlexZ\2022_Dec_AZ_noFAIMS\MSFragger2\DMSO1\interact-221202_AZ-5495_DMSO_noFAIMS_B1_t1.pep.xml	KEEEEAEDKEDDDDRDEDEDEEDEKEEDEEESPGQAKDEL	K[184]EEEEAEDKEDDDDRDEDEDEEDEK[156]EEDEEESPGQAK[156]DEL	R	-	40	5	2024.36	4881.95	4881.97	977.398	977.4	4881.96	977.399	0.0048	0.6346	-0.4108	0	119.632	42.635	1	2	1	377	416	101687264	1K(56.0626), 25K(28.0313), 37K(28.0313)		true	sp|P14211|CALR_MOUSE	P14211	CALR_MOUSE	Calr	Calreticulin			Dimethylation	K	K[184]EE
DMSO1	221202_AZ-5495_DMSO_noFAIMS_B1_t1.17907.17907.3	D:\AlexZ\2022_Dec_AZ_noFAIMS\MSFragger2\DMSO1\interact-221202_AZ-5495_DMSO_noFAIMS_B1_t1.pep.xml	NPMRVHIEIGPDGR	N[142]PM[147]RVHIEIGPDGR	L	V	14	3	2027.05	1634.82	1634.83	545.948	545.95	1633.84	545.619	0.9923	0.6164	-0.6945	0.00074098	20.87	15.663	0.8989	1	1	313	326	0	1N(28.0313), 3M(15.9949)		true	sp|P70333|HNRH2_MOUSE	P70333	HNRH2_MOUSE	Hnrnph2	Heterogeneous nuclear ribonucleoprotein H2			Dimethylation	N	N[142]PM
DMSO1	221202_AZ-5495_DMSO_noFAIMS_B1_t1.17919.17919.4	D:\AlexZ\2022_Dec_AZ_noFAIMS\MSFragger2\DMSO1\interact-221202_AZ-5495_DMSO_noFAIMS_B1_t1.pep.xml	KEEEEAEDKEDDDDRDEDEDEEDEKEEDEEESPGQAKDEL	K[184]EEEEAEDKEDDDDRDEDEDEEDEK[156]EEDEEESPGQAK[156]DEL	R	-	40	4	2027.88	4881.94	4881.96	1221.49	1221.5	4881.96	1221.5	-0.0039	0.7701	-0.4089	0	70.464	21.33	1	2	1	377	416	26672574	1K(56.0626), 25K(28.0313), 37K(28.0313)		true	sp|P14211|CALR_MOUSE	P14211	CALR_MOUSE	Calr	Calreticulin			Dimethylation	K	K[184]EE
DMSO1	221202_AZ-5495_DMSO_noFAIMS_B1_t1.17927.17927.4	D:\AlexZ\2022_Dec_AZ_noFAIMS\MSFragger2\DMSO1\interact-221202_AZ-5495_DMSO_noFAIMS_B1_t1.pep.xml	TAKGEKFVMQEEFSR	T[129]AKGEK[156]FVMQEEFSR	R	D	15	4	2028.66	1841.93	1841.93	461.49	461.491	1841.93	461.491	0.0001	0.8562	-0.4313	7.3564e-10	30.295	30.289	1	2	0	330	344	646643780	1T(28.0313), 6K(28.0313)		true	sp|P27773|PDIA3_MOUSE	P27773	PDIA3_MOUSE	Pdia3	Protein disulfide-isomerase A3			Dimethylation	T	T[129]AK
DMSO1	221202_AZ-5495_DMSO_noFAIMS_B1_t1.18021.18021.4	D:\AlexZ\2022_Dec_AZ_noFAIMS\MSFragger2\DMSO1\interact-221202_AZ-5495_DMSO_noFAIMS_B1_t1.pep.xml	IKATVEELKEKLR	I[141]KATVEELK[156]EK[156]LR	K	K	13	4	2035.69	1640.02	1640.02	411.012	411.013	1640.02	411.013	-0.0012	0.6903	-0.6202	0.0135156	17.364	15.218	0.9753	1	0	223	235	54894636	11K(28.0313), 1I(28.0313), 9K(28.0313)		true	sp|Q5SUF2|LC7L3_MOUSE	Q5SUF2	LC7L3_MOUSE	Luc7l3	Luc7-like protein 3			Dimethylation	I	I[141]KA
DMSO1	221202_AZ-5495_DMSO_noFAIMS_B1_t1.18077.18077.3	D:\AlexZ\2022_Dec_AZ_noFAIMS\MSFragger2\DMSO1\interact-221202_AZ-5495_DMSO_noFAIMS_B1_t1.pep.xml	VMEKPSPLLVGR	V[127]M[147]EK[156]PSPLLVGR	M	E	12	3	2039.89	1396.81	1396.81	466.61	466.611	1396.81	466.611	0.0002	0.6343	-0.578	0.0545827	16.271	16.271	0.9663	1	0	2	13	64598412	1V(28.0313), 2M(15.9949), 4K(28.0313)		false	sp|P97855|G3BP1_MOUSE	P97855	G3BP1_MOUSE	G3bp1	Ras GTPase-activating protein-binding protein 1	G3bp2	sp|P97379|G3BP2_MOUSE	Dimethylation	V	V[127]M[
DMSO1	221202_AZ-5495_DMSO_noFAIMS_B1_t1.18088.18088.3	D:\AlexZ\2022_Dec_AZ_noFAIMS\MSFragger2\DMSO1\interact-221202_AZ-5495_DMSO_noFAIMS_B1_t1.pep.xml	IAKAYAALTDEESR	I[141]AKAYAALTDEESR	R	K	14	3	2040.88	1564.81	1564.81	522.61	522.61	1564.81	522.611	-0.0001	0.9468	-0.7899	5.5723e-10	34.464	32.227	1	2	0	145	158	87878280	1I(28.0313)		true	sp|Q8VHE0|SEC63_MOUSE	Q8VHE0	SEC63_MOUSE	Sec63	Translocation protein SEC63 homolog			Dimethylation	I	I[141]AK
DMSO1	221202_AZ-5495_DMSO_noFAIMS_B1_t1.18103.18103.4	D:\AlexZ\2022_Dec_AZ_noFAIMS\MSFragger2\DMSO1\interact-221202_AZ-5495_DMSO_noFAIMS_B1_t1.pep.xml	ECPSDECGAGVFMGSHFDR	E[157]CPSDECGAGVFMGSHFDR	R	H	19	4	2041.91	2184.89	2184.89	547.229	547.229	2184.87	547.224	0.0212	0.8418	0.0572	1.38735e-09	24.86	9.104	1	2	0	120	138	124030624	1E(28.0313), 2C(57.0214), 7C(57.0214)		true	sp|P62983|RS27A_MOUSE	P62983	RS27A_MOUSE	Rps27a	Ubiquitin-40S ribosomal protein S27a			Dimethylation	E	E[157]CP
DMSO1	221202_AZ-5495_DMSO_noFAIMS_B1_t1.18134.18134.3	D:\AlexZ\2022_Dec_AZ_noFAIMS\MSFragger2\DMSO1\interact-221202_AZ-5495_DMSO_noFAIMS_B1_t1.pep.xml	VANTSTQTMGPRPAAAAAAATPAVR	V[127]ANTSTQTM[147]GPRPAAAAAAATPAVR	R	T	25	3	2044.33	2424.25	2424.25	809.091	809.091	2424.25	809.092	-0.0026	0.4154	-0.7396	0.00754219	19.403	13.737	0.9878	2	0	482	506	147506128	1V(28.0313), 9M(15.9949)		true	sp|P29341|PABP1_MOUSE	P29341	PABP1_MOUSE	Pabpc1	Polyadenylate-binding protein 1			Dimethylation	V	V[127]AN
DMSO1	221202_AZ-5495_DMSO_noFAIMS_B1_t1.18383.18383.3	D:\AlexZ\2022_Dec_AZ_noFAIMS\MSFragger2\DMSO1\interact-221202_AZ-5495_DMSO_noFAIMS_B1_t1.pep.xml	LKDGVLAYAR	L[141]KDGVLAYAR	R	V	10	3	2063.18	1132.66	1132.66	378.56	378.56	1132.66	378.561	-0.0011	0.92	-0.7617	0.0256627	16.839	15.171	0.9989	2	0	386	395	37770372	1L(28.0313)		true	sp|Q6NS46|RRP5_MOUSE	Q6NS46	RRP5_MOUSE	Pdcd11	Protein RRP5 homolog			Dimethylation	L	L[141]KD
DMSO1	221202_AZ-5495_DMSO_noFAIMS_B1_t1.18392.18392.3	D:\AlexZ\2022_Dec_AZ_noFAIMS\MSFragger2\DMSO1\interact-221202_AZ-5495_DMSO_noFAIMS_B1_t1.pep.xml	ATGKGFVEFAAKPPAR	A[99]TGKGFVEFAAK[156]PPAR	R	K	16	3	2063.86	1701.95	1701.96	568.324	568.326	1701.96	568.326	-0.0012	0.8635	-0.5693	3.07349e-07	25.176	25.123	1	2	0	194	209	74072576	12K(28.0313), 1A(28.0313)		true	sp|Q8R326|PSPC1_MOUSE	Q8R326	PSPC1_MOUSE	Pspc1	Paraspeckle component 1			Dimethylation	A	A[99]TGK
DMSO1	221202_AZ-5495_DMSO_noFAIMS_B1_t1.18423.18423.3	D:\AlexZ\2022_Dec_AZ_noFAIMS\MSFragger2\DMSO1\interact-221202_AZ-5495_DMSO_noFAIMS_B1_t1.pep.xml	TNKGMAFTLQER	T[129]NKGMAFTLQER	R	Q	12	3	2066.22	1422.72	1422.73	475.249	475.251	1422.73	475.25	0.0034	0.9379	-0.4608	2.83682e-06	24.885	23.075	1	2	0	34	45	100297000	1T(28.0313)		true	sp|Q99KE1|MAOM_MOUSE	Q99KE1	MAOM_MOUSE	Me2	NAD-dependent malic enzyme, mitochondrial			Dimethylation	T	T[129]NK
DMSO1	221202_AZ-5495_DMSO_noFAIMS_B1_t1.18496.18496.4	D:\AlexZ\2022_Dec_AZ_noFAIMS\MSFragger2\DMSO1\interact-221202_AZ-5495_DMSO_noFAIMS_B1_t1.pep.xml	VVKGEKSFFLQPGER	V[127]VK[156]GEKSFFLQPGER	R	L	15	4	2071.81	1775.99	1775.99	445.005	445.005	1775.99	445.006	-0.0011	0.8262	-0.3369	7.73571e-06	22.233	20.147	1	2	0	301	315	66121504	1V(28.0313), 3K(28.0313)		true	sp|Q9EQK5|MVP_MOUSE	Q9EQK5	MVP_MOUSE	Mvp	Major vault protein			Dimethylation	V	V[127]VK
DMSO1	221202_AZ-5495_DMSO_noFAIMS_B1_t1.18542.18542.4	D:\AlexZ\2022_Dec_AZ_noFAIMS\MSFragger2\DMSO1\interact-221202_AZ-5495_DMSO_noFAIMS_B1_t1.pep.xml	LQMEAPHIIVGTPGR	L[141]QM[147]EAPHIIVGTPGR	K	V	15	4	2075.27	1662.88	1662.88	416.728	416.728	1661.89	416.48	0.9917	0.8782	-0.1959	0.00256166	20.261	13.864	0.9854	1	0	147	161	0	1L(28.0313), 3M(15.9949)		true	sp|P60843|IF4A1_MOUSE	P60843	IF4A1_MOUSE	Eif4a1	Eukaryotic initiation factor 4A-I			Dimethylation	L	L[141]QM
DMSO1	221202_AZ-5495_DMSO_noFAIMS_B1_t1.18618.18618.5	D:\AlexZ\2022_Dec_AZ_noFAIMS\MSFragger2\DMSO1\interact-221202_AZ-5495_DMSO_noFAIMS_B1_t1.pep.xml	KPLEKEGWKKSDFQVNLNNASR	K[184]PLEKEGWK[156]K[156]SDFQVNLNNASR	R	S	22	5	2081.04	2699.47	2699.47	540.902	540.901	2699.48	540.902	-0.0065	0.9315	-0.6152	3.40608e-06	26.984	25.032	1	2	0	837	858	77183088	10K(28.0313), 1K(56.0626), 9K(28.0313)		true	sp|P30999|CTND1_MOUSE	P30999	CTND1_MOUSE	Ctnnd1	Catenin delta-1			Dimethylation	K	K[184]PL
DMSO1	221202_AZ-5495_DMSO_noFAIMS_B1_t1.18623.18623.4	D:\AlexZ\2022_Dec_AZ_noFAIMS\MSFragger2\DMSO1\interact-221202_AZ-5495_DMSO_noFAIMS_B1_t1.pep.xml	AHGSVVKSEDYAFPTYADRR	A[99]HGSVVK[156]SEDYAFPTYADRR	R	D	20	4	2081.38	2325.15	2325.15	582.295	582.296	2324.15	582.046	0.9992	0.8263	-0.6544	5.46943e-07	28.915	15.885	1	2	1	23	42	76081160	1A(28.0313), 7K(28.0313)		true	sp|P19783|COX41_MOUSE	P19783	COX41_MOUSE	Cox4i1	Cytochrome c oxidase subunit 4 isoform 1, mitochondrial			Dimethylation	A	A[99]HGS
DMSO1	221202_AZ-5495_DMSO_noFAIMS_B1_t1.18658.18658.5	D:\AlexZ\2022_Dec_AZ_noFAIMS\MSFragger2\DMSO1\interact-221202_AZ-5495_DMSO_noFAIMS_B1_t1.pep.xml	AHGSVVKSEDYAFPTYADRR	A[99]HGSVVK[156]SEDYAFPTYADRR	R	D	20	5	2084.07	2324.14	2324.15	465.836	465.837	2324.15	465.838	-0.0036	0.8903	-0.6561	9.41619e-05	18.627	10.973	1	2	1	23	42	59008608	1A(28.0313), 7K(28.0313)		true	sp|P19783|COX41_MOUSE	P19783	COX41_MOUSE	Cox4i1	Cytochrome c oxidase subunit 4 isoform 1, mitochondrial			Dimethylation	A	A[99]HGS
DMSO1	221202_AZ-5495_DMSO_noFAIMS_B1_t1.18686.18686.3	D:\AlexZ\2022_Dec_AZ_noFAIMS\MSFragger2\DMSO1\interact-221202_AZ-5495_DMSO_noFAIMS_B1_t1.pep.xml	AGGEGGVTLGQPHLSR	A[99]GGEGGVTLGQPHLSR	M	Q	16	3	2086.29	1562.81	1562.82	521.944	521.946	1562.82	521.946	0.0004	0.834	-0.7446	1e-14	48.626	48.626	1	1	0	2	17	212141360	1A(28.0313)		true	sp|Q9Z0N1|IF2G_MOUSE	Q9Z0N1	IF2G_MOUSE	Eif2s3x	Eukaryotic translation initiation factor 2 subunit 3, X-linked			Dimethylation	A	A[99]GGE
DMSO1	221202_AZ-5495_DMSO_noFAIMS_B1_t1.18699.18699.4	D:\AlexZ\2022_Dec_AZ_noFAIMS\MSFragger2\DMSO1\interact-221202_AZ-5495_DMSO_noFAIMS_B1_t1.pep.xml	KPLEKEGWKKSDFQVNLNNASR	K[184]PLEKEGWK[156]K[156]SDFQVNLNNASR	R	S	22	4	2087.18	2699.47	2699.47	675.874	675.876	2699.48	675.876	-0.0026	0.9364	-0.6192	2.2545e-10	35.793	31.386	1	2	0	837	858	70046384	10K(28.0313), 1K(56.0626), 9K(28.0313)		true	sp|P30999|CTND1_MOUSE	P30999	CTND1_MOUSE	Ctnnd1	Catenin delta-1			Dimethylation	K	K[184]PL
DMSO1	221202_AZ-5495_DMSO_noFAIMS_B1_t1.18711.18711.2	D:\AlexZ\2022_Dec_AZ_noFAIMS\MSFragger2\DMSO1\interact-221202_AZ-5495_DMSO_noFAIMS_B1_t1.pep.xml	AGGEGGVTLGQPHLSR	A[99]GGEGGVTLGQPHLSR	M	Q	16	2	2088.06	1562.82	1562.81	782.415	782.414	1562.82	782.415	-0.0033	0.926	-0.7436	0	50.82	50.82	1	1	0	2	17	35560096	1A(28.0313)		true	sp|Q9Z0N1|IF2G_MOUSE	Q9Z0N1	IF2G_MOUSE	Eif2s3x	Eukaryotic translation initiation factor 2 subunit 3, X-linked			Dimethylation	A	A[99]GGE
DMSO1	221202_AZ-5495_DMSO_noFAIMS_B1_t1.18789.18789.4	D:\AlexZ\2022_Dec_AZ_noFAIMS\MSFragger2\DMSO1\interact-221202_AZ-5495_DMSO_noFAIMS_B1_t1.pep.xml	IHSLAEGAERPAEISEPR	I[141]HSLAEGAERPAEISEPR	V	D	18	4	2093.95	1989.03	1989.03	498.264	498.265	1989.03	498.264	0.0034	0.8975	-0.6482	4.0461e-10	34.162	15.077	1	1	0	21	38	35311328	1I(28.0313)		true	sp|Q9DCU6|RM04_MOUSE	Q9DCU6	RM04_MOUSE	Mrpl4	39S ribosomal protein L4, mitochondrial			Dimethylation	I	I[141]HS
DMSO1	221202_AZ-5495_DMSO_noFAIMS_B1_t1.18937.18937.2	D:\AlexZ\2022_Dec_AZ_noFAIMS\MSFragger2\DMSO1\interact-221202_AZ-5495_DMSO_noFAIMS_B1_t1.pep.xml	TKLLLMSR	T[129]KLLLMSR	R	N	8	2	2105.22	988.609	988.61	495.312	495.312	988.61	495.312	-0.0003	0.946	-0.4148	0.000519052	20.497	18.718	0.9995	2	0	204	211	86802144	1T(28.0313)		true	sp|Q9WVR4|FXR2_MOUSE	Q9WVR4	FXR2_MOUSE	Fxr2	Fragile X mental retardation syndrome-related protein 2			Dimethylation	T	T[129]KL
DMSO1	221202_AZ-5495_DMSO_noFAIMS_B1_t1.19012.19012.4	D:\AlexZ\2022_Dec_AZ_noFAIMS\MSFragger2\DMSO1\interact-221202_AZ-5495_DMSO_noFAIMS_B1_t1.pep.xml	LYFHIGETEKR	L[141]YFHIGETEK[156]R	G	C	11	4	2110.96	1447.78	1447.78	362.952	362.953	1447.78	362.953	-0.0011	0.8063	-0.6298	0.000238401	21.928	12.345	0.9996	1	0	30	40	146234320	10K(28.0313), 1L(28.0313)		true	sp|Q8R1V4|TMED4_MOUSE	Q8R1V4	TMED4_MOUSE	Tmed4	Transmembrane emp24 domain-containing protein 4			Dimethylation	L	L[141]YF
DMSO1	221202_AZ-5495_DMSO_noFAIMS_B1_t1.19014.19014.2	D:\AlexZ\2022_Dec_AZ_noFAIMS\MSFragger2\DMSO1\interact-221202_AZ-5495_DMSO_noFAIMS_B1_t1.pep.xml	TKLGFLR	T[129]K[156]LGFLR	M	L	7	2	2111.1	889.574	889.575	445.794	445.795	889.575	445.795	0.0001	0.5967	-0.5051	0.100132	13.712	13.712	0.559	1	0	2	8	52888812	1T(28.0313), 2K(28.0313)		true	sp|P46978|STT3A_MOUSE	P46978	STT3A_MOUSE	Stt3a	Dolichyl-diphosphooligosaccharide--protein glycosyltransferase subunit STT3A			Dimethylation	T	T[129]K[
DMSO1	221202_AZ-5495_DMSO_noFAIMS_B1_t1.19020.19020.2	D:\AlexZ\2022_Dec_AZ_noFAIMS\MSFragger2\DMSO1\interact-221202_AZ-5495_DMSO_noFAIMS_B1_t1.pep.xml	EVTNLNAYR	E[157]VTNLNAYR	C	E	9	2	2111.51	1106.57	1106.57	554.292	554.293	1106.57	554.293	-0.0007	0.5405	-0.599	0.0107291	19.833	12.595	0.6155	1	0	124	132	0	1E(28.0313)		true	sp|O35381|AN32A_MOUSE	O35381	AN32A_MOUSE	Anp32a	Acidic leucine-rich nuclear phosphoprotein 32 family member A			Dimethylation	E	E[157]VT
DMSO1	221202_AZ-5495_DMSO_noFAIMS_B1_t1.19059.19059.3	D:\AlexZ\2022_Dec_AZ_noFAIMS\MSFragger2\DMSO1\interact-221202_AZ-5495_DMSO_noFAIMS_B1_t1.pep.xml	LYFHIGETEKR	L[141]YFHIGETEK[156]R	G	C	11	3	2114.48	1447.78	1447.78	483.601	483.601	1447.78	483.601	-0.0009	0.9575	-0.6317	5.33137e-05	22.287	12.41	0.9999	1	0	30	40	40771112	10K(28.0313), 1L(28.0313)		true	sp|Q8R1V4|TMED4_MOUSE	Q8R1V4	TMED4_MOUSE	Tmed4	Transmembrane emp24 domain-containing protein 4			Dimethylation	L	L[141]YF
DMSO1	221202_AZ-5495_DMSO_noFAIMS_B1_t1.19221.19221.3	D:\AlexZ\2022_Dec_AZ_noFAIMS\MSFragger2\DMSO1\interact-221202_AZ-5495_DMSO_noFAIMS_B1_t1.pep.xml	GKPITIFQER	G[85]K[156]PITIFQER	N	D	10	3	2126.78	1243.73	1243.73	415.582	415.583	1243.73	415.584	-0.0012	0.9584	-0.4762	0.0475746	17.662	14.452	0.9836	1	0	69	78	39065912	1G(28.0313), 2K(28.0313)		true	sp|P16858|G3P_MOUSE	P16858	G3P_MOUSE	Gapdh	Glyceraldehyde-3-phosphate dehydrogenase			Dimethylation	G	G[85]K[1
DMSO1	221202_AZ-5495_DMSO_noFAIMS_B1_t1.19300.19300.3	D:\AlexZ\2022_Dec_AZ_noFAIMS\MSFragger2\DMSO1\interact-221202_AZ-5495_DMSO_noFAIMS_B1_t1.pep.xml	KTVGVEPAADGKGVVVVMKR	K[184]TVGVEPAADGKGVVVVM[147]K[156]R	R	R	20	3	2132.82	2139.24	2139.24	714.087	714.088	2139.24	714.089	-0.0012	0.3783	-0.2939	0.00073623	19.883	12.419	0.9772	2	0	47	66	41608056	18M(15.9949), 19K(28.0313), 1K(56.0626)		true	sp|P41105|RL28_MOUSE	P41105	RL28_MOUSE	Rpl28	60S ribosomal protein L28			Dimethylation	K	K[184]TV
DMSO1	221202_AZ-5495_DMSO_noFAIMS_B1_t1.19308.19308.5	D:\AlexZ\2022_Dec_AZ_noFAIMS\MSFragger2\DMSO1\interact-221202_AZ-5495_DMSO_noFAIMS_B1_t1.pep.xml	ATSAKPFSPPSGPGRFPAPSPGHR	A[99]TSAK[156]PFSPPSGPGRFPAPSPGHR	R	S	24	5	2133.42	2458.28	2458.28	492.663	492.664	2458.29	492.665	-0.0024	0.7313	-0.7725	0.875122	15.617	13.88	0.9889	2	1	136	159	56477292	1A(28.0313), 5K(28.0313)		true	sp|Q8K1I7|WIPF1_MOUSE	Q8K1I7	WIPF1_MOUSE	Wipf1	WAS/WASL-interacting protein family member 1			Dimethylation	A	A[99]TSA
DMSO1	221202_AZ-5495_DMSO_noFAIMS_B1_t1.19380.19380.4	D:\AlexZ\2022_Dec_AZ_noFAIMS\MSFragger2\DMSO1\interact-221202_AZ-5495_DMSO_noFAIMS_B1_t1.pep.xml	MMRRQQEGFKGTFPDAR	M[159]MRRQQEGFKGTFPDAR	E	E	17	4	2138.84	2085.04	2085.04	522.268	522.267	2082.03	521.514	3.0148	0.6177	-0.5038	4.24558e-05	22.728	16.45	0.9489	1	2	364	380	0	1M(28.0313)		true	sp|Q99K48|NONO_MOUSE	Q99K48	NONO_MOUSE	Nono	Non-POU domain-containing octamer-binding protein			Dimethylation	M	M[159]MR
DMSO1	221202_AZ-5495_DMSO_noFAIMS_B1_t1.19501.19501.4	D:\AlexZ\2022_Dec_AZ_noFAIMS\MSFragger2\DMSO1\interact-221202_AZ-5495_DMSO_noFAIMS_B1_t1.pep.xml	EKLRGWLKSNVNDGVAQSTR	E[157]K[156]LRGWLK[156]SNVNDGVAQSTR	H	I	20	4	2148.03	2343.28	2343.28	586.828	586.828	2341.29	586.329	1.9982	0.7774	-0.4364	0.0481881	20.786	16.839	0.9639	1	1	187	206	0	1E(28.0313), 2K(28.0313), 8K(28.0313)		true	sp|P17751|TPIS_MOUSE	P17751	TPIS_MOUSE	Tpi1	Triosephosphate isomerase			Dimethylation	E	E[157]K[
DMSO1	221202_AZ-5495_DMSO_noFAIMS_B1_t1.19517.19517.3	D:\AlexZ\2022_Dec_AZ_noFAIMS\MSFragger2\DMSO1\interact-221202_AZ-5495_DMSO_noFAIMS_B1_t1.pep.xml	IKYLITPR	I[141]KYLITPR	R	E	8	3	2149.19	1030.65	1030.65	344.557	344.558	1030.65	344.558	-0.0017	0.856	-0.5902	0.00525405	18.673	17.048	0.9988	2	0	576	583	57691764	1I(28.0313)		true	sp|O35316|SC6A6_MOUSE	O35316	SC6A6_MOUSE	Slc6a6	Sodium- and chloride-dependent taurine transporter			Dimethylation	I	I[141]KY
DMSO1	221202_AZ-5495_DMSO_noFAIMS_B1_t1.19581.19581.6	D:\AlexZ\2022_Dec_AZ_noFAIMS\MSFragger2\DMSO1\interact-221202_AZ-5495_DMSO_noFAIMS_B1_t1.pep.xml	LKDLMRASYPCMSLHGGIDQYDR	L[141]K[156]DLMRASYPCMSLHGGIDQYDR	L	D	23	6	2154.1	2781.37	2781.38	464.569	464.571	2781.34	464.564	0.0412	0.8539	0.2131	0.688538	14.795	12.749	0.6264	1	1	636	658	0	11C(57.0214), 1L(28.0313), 2K(28.0313)		true	sp|Q569Z5|DDX46_MOUSE	Q569Z5	DDX46_MOUSE	Ddx46	Probable ATP-dependent RNA helicase DDX46			Dimethylation	L	L[141]K[
DMSO1	221202_AZ-5495_DMSO_noFAIMS_B1_t1.19618.19618.4	D:\AlexZ\2022_Dec_AZ_noFAIMS\MSFragger2\DMSO1\interact-221202_AZ-5495_DMSO_noFAIMS_B1_t1.pep.xml	KEGGKFGFAESIANQR	K[184]EGGKFGFAESIANQR	R	I	16	4	2156.93	1793.94	1793.94	449.492	449.492	1793.94	449.493	-0.0018	0.8703	-0.6198	0.0174225	18.44	14.298	0.999	2	0	277	292	53651220	1K(56.0626)		true	sp|Q9JHI7|EXOS9_MOUSE	Q9JHI7	EXOS9_MOUSE	Exosc9	Exosome complex component RRP45			Dimethylation	K	K[184]EG
DMSO1	221202_AZ-5495_DMSO_noFAIMS_B1_t1.19690.19690.3	D:\AlexZ\2022_Dec_AZ_noFAIMS\MSFragger2\DMSO1\interact-221202_AZ-5495_DMSO_noFAIMS_B1_t1.pep.xml	NKSNEDQSMGNWQIR	N[142]KSNEDQSMGNWQIR	R	R	15	3	2162.47	1833.84	1833.84	612.287	612.288	1833.84	612.288	-0.0014	0.9521	-0.6988	4.42696e-09	31.688	29.45	1	2	0	456	470	2994995200	1N(28.0313)		true	sp|P48678|LMNA_MOUSE	P48678	LMNA_MOUSE	Lmna	Prelamin-A/C			Dimethylation	N	N[142]KS
DMSO1	221202_AZ-5495_DMSO_noFAIMS_B1_t1.19733.19733.3	D:\AlexZ\2022_Dec_AZ_noFAIMS\MSFragger2\DMSO1\interact-221202_AZ-5495_DMSO_noFAIMS_B1_t1.pep.xml	NKSNEDQSMGNWQIR	N[142]KSNEDQSM[147]GNWQIR	R	R	15	3	2165.71	1849.83	1849.84	617.618	617.619	1849.84	617.62	-0.0024	0.928	-0.5049	1.14947e-09	34.648	32.427	1	2	0	456	470	327496416	1N(28.0313), 9M(15.9949)		true	sp|P48678|LMNA_MOUSE	P48678	LMNA_MOUSE	Lmna	Prelamin-A/C			Dimethylation	N	N[142]KS
DMSO1	221202_AZ-5495_DMSO_noFAIMS_B1_t1.19737.19737.4	D:\AlexZ\2022_Dec_AZ_noFAIMS\MSFragger2\DMSO1\interact-221202_AZ-5495_DMSO_noFAIMS_B1_t1.pep.xml	QKASIHEAWTDGKEAMLR	Q[156]KASIHEAWTDGK[156]EAMLR	R	Q	18	4	2165.99	2126.09	2126.09	532.53	532.531	2126.09	532.531	-0.0002	0.7997	-0.6947	0	47.547	45.142	1	2	0	401	418	236832272	13K(28.0313), 1Q(28.0313)		true	sp|Q7TPR4|ACTN1_MOUSE	Q7TPR4	ACTN1_MOUSE	Actn1	Alpha-actinin-1			Dimethylation	Q	Q[156]KA
DMSO1	221202_AZ-5495_DMSO_noFAIMS_B1_t1.19832.19832.2	D:\AlexZ\2022_Dec_AZ_noFAIMS\MSFragger2\DMSO1\interact-221202_AZ-5495_DMSO_noFAIMS_B1_t1.pep.xml	GYSFTTTAER	G[85]YSFTTTAER	R	E	10	2	2173.16	1159.55	1159.55	580.781	580.782	1159.55	580.783	-0.0008	0.9443	-0.7174	8.20595e-07	22.942	13.612	1	2	0	197	206	33292296	1G(28.0313)		false	sp|P60710|ACTB_MOUSE	P60710	ACTB_MOUSE	Actb	Actin, cytoplasmic 1	Actg1	sp|P63260|ACTG_MOUSE	Dimethylation	G	G[85]YSF
DMSO1	221202_AZ-5495_DMSO_noFAIMS_B1_t1.19841.19841.3	D:\AlexZ\2022_Dec_AZ_noFAIMS\MSFragger2\DMSO1\interact-221202_AZ-5495_DMSO_noFAIMS_B1_t1.pep.xml	QKASIHEAWTDGKEAMLR	Q[156]KASIHEAWTDGK[156]EAMLR	R	Q	18	3	2173.77	2126.09	2126.1	709.704	709.706	2126.09	709.705	0.0014	0.8386	-0.6991	9.57098e-08	30.283	28.045	1	2	0	401	418	33748840	13K(28.0313), 1Q(28.0313)		true	sp|Q7TPR4|ACTN1_MOUSE	Q7TPR4	ACTN1_MOUSE	Actn1	Alpha-actinin-1			Dimethylation	Q	Q[156]KA
DMSO1	221202_AZ-5495_DMSO_noFAIMS_B1_t1.19914.19914.2	D:\AlexZ\2022_Dec_AZ_noFAIMS\MSFragger2\DMSO1\interact-221202_AZ-5495_DMSO_noFAIMS_B1_t1.pep.xml	GASKEILSEVER	G[85]ASKEILSEVER	R	N	12	2	2179.37	1344.72	1344.72	673.369	673.37	1344.72	673.37	-0.0002	0.853	-0.4884	0.00827479	18.79	14.9	0.9952	2	0	378	389	159969296	1G(28.0313)		true	sp|P80318|TCPG_MOUSE	P80318	TCPG_MOUSE	Cct3	T-complex protein 1 subunit gamma			Dimethylation	G	G[85]ASK
DMSO1	221202_AZ-5495_DMSO_noFAIMS_B1_t1.19929.19929.4	D:\AlexZ\2022_Dec_AZ_noFAIMS\MSFragger2\DMSO1\interact-221202_AZ-5495_DMSO_noFAIMS_B1_t1.pep.xml	KGVKIDKTDYMVGSYGPR	K[184]GVKIDK[156]TDYM[147]VGSYGPR	R	A	18	4	2180.63	2113.12	2113.12	529.286	529.287	2113.12	529.288	-0.0053	0.9394	-0.4995	1.38722e-08	29.801	27.807	1	2	0	135	152	0	11M(15.9949), 1K(56.0626), 7K(28.0313)		true	sp|Q99PT1|GDIR1_MOUSE	Q99PT1	GDIR1_MOUSE	Arhgdia	Rho GDP-dissociation inhibitor 1			Dimethylation	K	K[184]GV
DMSO1	221202_AZ-5495_DMSO_noFAIMS_B1_t1.20013.20013.3	D:\AlexZ\2022_Dec_AZ_noFAIMS\MSFragger2\DMSO1\interact-221202_AZ-5495_DMSO_noFAIMS_B1_t1.pep.xml	LKNITLDDASAPR	L[141]KNITLDDASAPR	R	L	13	3	2186.95	1440.79	1440.79	481.271	481.272	1440.79	481.272	-0.0008	0.9576	-0.6861	4.20663e-07	28.491	26.534	1	2	0	757	769	382421600	1L(28.0313)		true	sp|Q91W50|CSDE1_MOUSE	Q91W50	CSDE1_MOUSE	Csde1	Cold shock domain-containing protein E1			Dimethylation	L	L[141]KN
DMSO1	221202_AZ-5495_DMSO_noFAIMS_B1_t1.20015.20015.3	D:\AlexZ\2022_Dec_AZ_noFAIMS\MSFragger2\DMSO1\interact-221202_AZ-5495_DMSO_noFAIMS_B1_t1.pep.xml	SGSGNFGGGRGGGFGGNDNFGR	S[115]GSGNFGGGRGGGFGGNDNFGR	R	G	22	3	2187.09	2057.9	2057.9	686.974	686.975	2057.91	686.976	-0.0007	0.2625	-0.7827	0.000146984	24.003	11.025	0.9995	2	1	197	218	861999810	1S(28.0313)		true	sp|P49312|ROA1_MOUSE	P49312	ROA1_MOUSE	Hnrnpa1	Heterogeneous nuclear ribonucleoprotein A1			Dimethylation	S	S[115]GS
DMSO1	221202_AZ-5495_DMSO_noFAIMS_B1_t1.20064.20064.2	D:\AlexZ\2022_Dec_AZ_noFAIMS\MSFragger2\DMSO1\interact-221202_AZ-5495_DMSO_noFAIMS_B1_t1.pep.xml	SGSGNFGGGRGGGFGGNDNFGR	S[115]GSGNFGGGRGGGFGGNDNFGR	R	G	22	2	2190.75	2057.9	2057.9	1029.96	1029.96	2057.91	1029.96	-0.0012	0.9292	-0.7806	1e-14	50.165	13.132	1	2	1	197	218	87707808	1S(28.0313)		true	sp|P49312|ROA1_MOUSE	P49312	ROA1_MOUSE	Hnrnpa1	Heterogeneous nuclear ribonucleoprotein A1			Dimethylation	S	S[115]GS
DMSO1	221202_AZ-5495_DMSO_noFAIMS_B1_t1.20071.20071.4	D:\AlexZ\2022_Dec_AZ_noFAIMS\MSFragger2\DMSO1\interact-221202_AZ-5495_DMSO_noFAIMS_B1_t1.pep.xml	SSTSAVPQITTHYTVHPR	S[115]STSAVPQITTHYTVHPR	C	E	18	4	2191.32	2009.03	2009.03	503.265	503.266	2009.03	503.265	0.0006	0.9055	-0.7547	6.9971e-10	37.654	15.597	1	1	0	33	50	113261688	1S(28.0313)		true	sp|Q921G7|ETFD_MOUSE	Q921G7	ETFD_MOUSE	Etfdh	Electron transfer flavoprotein-ubiquinone oxidoreductase, mitochondrial			Dimethylation	S	S[115]ST
DMSO1	221202_AZ-5495_DMSO_noFAIMS_B1_t1.20121.20121.3	D:\AlexZ\2022_Dec_AZ_noFAIMS\MSFragger2\DMSO1\interact-221202_AZ-5495_DMSO_noFAIMS_B1_t1.pep.xml	SSTSAVPQITTHYTVHPR	S[115]STSAVPQITTHYTVHPR	C	E	18	3	2195.04	2009.03	2009.03	670.683	670.685	2009.03	670.685	-0.0004	0.8808	-0.7567	0	44.937	14.063	1	1	0	33	50	30742666	1S(28.0313)		true	sp|Q921G7|ETFD_MOUSE	Q921G7	ETFD_MOUSE	Etfdh	Electron transfer flavoprotein-ubiquinone oxidoreductase, mitochondrial			Dimethylation	S	S[115]ST
DMSO1	221202_AZ-5495_DMSO_noFAIMS_B1_t1.20176.20176.2	D:\AlexZ\2022_Dec_AZ_noFAIMS\MSFragger2\DMSO1\interact-221202_AZ-5495_DMSO_noFAIMS_B1_t1.pep.xml	MYMQVETR	M[159]YMQVETR	-	T	8	2	2199.34	1084.5	1084.5	543.258	543.259	1084.5	543.26	-0.0008	0.5947	-0.7025	0.00298097	14.343	12.839	0.9497	2	0	1	8	57638736	1M(28.0313)		true	sp|Q3TYS2|CYBC1_MOUSE	Q3TYS2	CYBC1_MOUSE	Cybc1	Cytochrome b-245 chaperone 1			Dimethylation	M	M[159]YM
DMSO1	221202_AZ-5495_DMSO_noFAIMS_B1_t1.20227.20227.4	D:\AlexZ\2022_Dec_AZ_noFAIMS\MSFragger2\DMSO1\interact-221202_AZ-5495_DMSO_noFAIMS_B1_t1.pep.xml	SHTDVKVPDFSDYRR	S[115]HTDVK[156]VPDFSDYRR	F	A	15	4	2203.2	1876.94	1876.94	470.242	470.243	1876.94	470.243	-0.0003	0.8174	-0.767	5.64723e-09	26.442	10.72	1	1	1	79	93	120905216	1S(28.0313), 6K(28.0313)		true	sp|Q9CR68|UCRI_MOUSE	Q9CR68	UCRI_MOUSE	Uqcrfs1	Cytochrome b-c1 complex subunit Rieske, mitochondrial			Dimethylation	S	S[115]HT
DMSO1	221202_AZ-5495_DMSO_noFAIMS_B1_t1.20244.20244.3	D:\AlexZ\2022_Dec_AZ_noFAIMS\MSFragger2\DMSO1\interact-221202_AZ-5495_DMSO_noFAIMS_B1_t1.pep.xml	NKIAGYVTHLMKR	N[142]KIAGYVTHLMK[156]R	R	I	13	3	2204.6	1585.91	1585.91	529.644	529.645	1585.91	529.645	0.0001	0.8471	-0.4876	1.15596e-05	22.508	20.386	1	2	0	48	60	304938880	12K(28.0313), 1N(28.0313)		true	sp|P63276|RS17_MOUSE	P63276	RS17_MOUSE	Rps17	40S ribosomal protein S17			Dimethylation	N	N[142]KI
DMSO1	221202_AZ-5495_DMSO_noFAIMS_B1_t1.20250.20250.5	D:\AlexZ\2022_Dec_AZ_noFAIMS\MSFragger2\DMSO1\interact-221202_AZ-5495_DMSO_noFAIMS_B1_t1.pep.xml	KQIKDMEKMFKQYDAGR	K[184]QIKDMEK[156]MFK[156]QYDAGR	R	D	17	5	2205.01	2227.18	2227.18	446.443	446.444	2227.19	446.444	-0.0014	0.8642	-0.4995	4.494e-11	34.349	22.503	1	2	0	92	108	165698624	11K(28.0313), 1K(56.0626), 8K(28.0313)		true	sp|Q9D8Y0|EFHD2_MOUSE	Q9D8Y0	EFHD2_MOUSE	Efhd2	EF-hand domain-containing protein D2			Dimethylation	K	K[184]QI
DMSO1	221202_AZ-5495_DMSO_noFAIMS_B1_t1.20296.20296.4	D:\AlexZ\2022_Dec_AZ_noFAIMS\MSFragger2\DMSO1\interact-221202_AZ-5495_DMSO_noFAIMS_B1_t1.pep.xml	KQIKDMEKMFKQYDAGR	K[184]QIKDMEK[156]MFK[156]QYDAGR	R	D	17	4	2208.46	2227.18	2227.19	557.802	557.804	2227.19	557.804	0.0022	0.8405	-0.5016	0.00925234	20.106	14.796	0.9993	2	0	92	108	76880088	11K(28.0313), 1K(56.0626), 8K(28.0313)		true	sp|Q9D8Y0|EFHD2_MOUSE	Q9D8Y0	EFHD2_MOUSE	Efhd2	EF-hand domain-containing protein D2			Dimethylation	K	K[184]QI
DMSO1	221202_AZ-5495_DMSO_noFAIMS_B1_t1.20307.20307.3	D:\AlexZ\2022_Dec_AZ_noFAIMS\MSFragger2\DMSO1\interact-221202_AZ-5495_DMSO_noFAIMS_B1_t1.pep.xml	HVLVIENKYMR	H[165]VLVIENK[156]YMR	H	A	11	3	2209.28	1456.82	1456.82	486.614	486.614	1456.82	486.615	-0.0024	0.7851	-0.7928	0.0417972	18.27	14.356	0.9877	1	0	604	614	23274296	1H(28.0313), 8K(28.0313)		true	sp|O09159|MA2B1_MOUSE	O09159	MA2B1_MOUSE	Man2b1	Lysosomal alpha-mannosidase			Dimethylation	H	H[165]VL
DMSO1	221202_AZ-5495_DMSO_noFAIMS_B1_t1.20371.20371.5	D:\AlexZ\2022_Dec_AZ_noFAIMS\MSFragger2\DMSO1\interact-221202_AZ-5495_DMSO_noFAIMS_B1_t1.pep.xml	LSQGSQYKISEPLHIHQVR	L[141]SQGSQYK[156]ISEPLHIHQVR	G	D	19	5	2214.2	2275.24	2275.24	456.055	456.056	2275.24	456.056	-0.0014	0.9593	-0.6233	1.64819e-07	27.112	13.047	1	1	0	22	40	79845960	1L(28.0313), 8K(28.0313)		true	sp|Q9R0X4|ACOT9_MOUSE	Q9R0X4	ACOT9_MOUSE	Acot9	Acyl-coenzyme A thioesterase 9, mitochondrial			Dimethylation	L	L[141]SQ
DMSO1	221202_AZ-5495_DMSO_noFAIMS_B1_t1.20383.20383.4	D:\AlexZ\2022_Dec_AZ_noFAIMS\MSFragger2\DMSO1\interact-221202_AZ-5495_DMSO_noFAIMS_B1_t1.pep.xml	LSQGSQYKISEPLHIHQVR	L[141]SQGSQYK[156]ISEPLHIHQVR	G	D	19	4	2215.03	2275.24	2275.24	569.817	569.818	2275.24	569.818	0.0014	0.8727	-0.6239	4.03161e-09	32.099	12.76	1	1	0	22	40	40073680	1L(28.0313), 8K(28.0313)		true	sp|Q9R0X4|ACOT9_MOUSE	Q9R0X4	ACOT9_MOUSE	Acot9	Acyl-coenzyme A thioesterase 9, mitochondrial			Dimethylation	L	L[141]SQ
DMSO1	221202_AZ-5495_DMSO_noFAIMS_B1_t1.20420.20420.4	D:\AlexZ\2022_Dec_AZ_noFAIMS\MSFragger2\DMSO1\interact-221202_AZ-5495_DMSO_noFAIMS_B1_t1.pep.xml	HQGVMVGMGQKDSYVGDEAQSKR	H[165]QGVMVGMGQK[156]DSYVGDEAQSK[156]R	R	G	23	4	2217.86	2590.22	2590.23	648.563	648.564	2590.26	648.573	-0.0358	0.7637	-0.4001	6.5e-13	45.398	14.134	1	2	0	40	62	0	11K(28.0313), 1H(28.0313), 22K(28.0313)		false	sp|P60710|ACTB_MOUSE	P60710	ACTB_MOUSE	Actb	Actin, cytoplasmic 1	Acta1, Acta2, Actc1, Actg1, Actg2	sp|P62737|ACTA_MOUSE, sp|P63260|ACTG_MOUSE, sp|P63268|ACTH_MOUSE, sp|P68033|ACTC_MOUSE, sp|P68134|ACTS_MOUSE	Dimethylation	H	H[165]QG
DMSO1	221202_AZ-5495_DMSO_noFAIMS_B1_t1.20472.20472.3	D:\AlexZ\2022_Dec_AZ_noFAIMS\MSFragger2\DMSO1\interact-221202_AZ-5495_DMSO_noFAIMS_B1_t1.pep.xml	NKFGQLGLNDENDR	N[142]KFGQLGLNDENDR	R	Y	14	3	2221.78	1646.79	1646.8	549.939	549.94	1646.8	549.941	-0.0029	0.9155	-0.7727	2.69033e-06	23.764	22.106	1	2	0	217	230	17011558	1N(28.0313)		true	sp|Q6PAV2|HERC4_MOUSE	Q6PAV2	HERC4_MOUSE	Herc4	Probable E3 ubiquitin-protein ligase HERC4			Dimethylation	N	N[142]KF
DMSO1	221202_AZ-5495_DMSO_noFAIMS_B1_t1.20490.20490.3	D:\AlexZ\2022_Dec_AZ_noFAIMS\MSFragger2\DMSO1\interact-221202_AZ-5495_DMSO_noFAIMS_B1_t1.pep.xml	NKSNEDQSMGNWQIR	N[142]KSNEDQSMGNWQIR	R	R	15	3	2223.25	1833.84	1833.84	612.287	612.288	1833.84	612.288	-0.0014	0.9327	-0.7342	3.84629e-08	32.489	30.115	1	2	0	456	470	0	1N(28.0313)		true	sp|P48678|LMNA_MOUSE	P48678	LMNA_MOUSE	Lmna	Prelamin-A/C			Dimethylation	N	N[142]KS
DMSO1	221202_AZ-5495_DMSO_noFAIMS_B1_t1.20635.20635.4	D:\AlexZ\2022_Dec_AZ_noFAIMS\MSFragger2\DMSO1\interact-221202_AZ-5495_DMSO_noFAIMS_B1_t1.pep.xml	KGVKIDKTDYMVGSYGPR	K[184]GVK[156]IDKTDYMVGSYGPR	R	A	18	4	2234.14	2097.12	2097.13	525.288	525.289	2097.13	525.29	-0.0017	0.8873	-0.7098	6.37e-12	31.677	31.676	1	2	0	135	152	0	1K(56.0626), 4K(28.0313)		true	sp|Q99PT1|GDIR1_MOUSE	Q99PT1	GDIR1_MOUSE	Arhgdia	Rho GDP-dissociation inhibitor 1			Dimethylation	K	K[184]GV
DMSO1	221202_AZ-5495_DMSO_noFAIMS_B1_t1.20665.20665.3	D:\AlexZ\2022_Dec_AZ_noFAIMS\MSFragger2\DMSO1\interact-221202_AZ-5495_DMSO_noFAIMS_B1_t1.pep.xml	AAFSKYLTAR	A[99]AFSK[156]YLTAR	M	N	10	3	2236.44	1182.67	1182.68	395.231	395.233	1182.68	395.233	-0.0002	0.5509	-0.5007	0.104281	16.734	16.734	0.8521	1	0	2	11	44578308	1A(28.0313), 5K(28.0313)		true	sp|P55096|ABCD3_MOUSE	P55096	ABCD3_MOUSE	Abcd3	ATP-binding cassette sub-family D member 3			Dimethylation	A	A[99]AFS
DMSO1	221202_AZ-5495_DMSO_noFAIMS_B1_t1.20668.20668.3	D:\AlexZ\2022_Dec_AZ_noFAIMS\MSFragger2\DMSO1\interact-221202_AZ-5495_DMSO_noFAIMS_B1_t1.pep.xml	DGTGGDAAAPGAAGTQAELPHR	D[143]GTGGDAAAPGAAGTQAELPHR	S	R	22	3	2236.7	2046.97	2046.97	683.329	683.331	2046.97	683.331	-0.0015	0.8548	-0.4181	3e-14	40.736	12.188	1	1	0	31	52	42093600	1D(28.0313)		true	sp|Q9D0F3|LMAN1_MOUSE	Q9D0F3	LMAN1_MOUSE	Lman1	Protein ERGIC-53			Dimethylation	D	D[143]GT
DMSO1	221202_AZ-5495_DMSO_noFAIMS_B1_t1.20693.20693.4	D:\AlexZ\2022_Dec_AZ_noFAIMS\MSFragger2\DMSO1\interact-221202_AZ-5495_DMSO_noFAIMS_B1_t1.pep.xml	KGKEDEGEEAASPMLQIQR	K[184]GKEDEGEEAASPMLQIQR	R	D	19	4	2238.65	2171.09	2171.08	543.779	543.778	2171.09	543.779	-0.0048	0.9056	-0.732	1.201e-11	39.122	39.118	1	2	0	2397	2415	131773528	1K(56.0626)		true	sp|Q9JHU4|DYHC1_MOUSE	Q9JHU4	DYHC1_MOUSE	Dync1h1	Cytoplasmic dynein 1 heavy chain 1			Dimethylation	K	K[184]GK
DMSO1	221202_AZ-5495_DMSO_noFAIMS_B1_t1.20738.20738.3	D:\AlexZ\2022_Dec_AZ_noFAIMS\MSFragger2\DMSO1\interact-221202_AZ-5495_DMSO_noFAIMS_B1_t1.pep.xml	ALSVETESHIYR	A[99]LSVETESHIYR	M	A	12	3	2242.03	1432.76	1432.76	478.594	478.595	1431.74	478.252	1.0278	0.8163	-0.7817	0.00698569	19.445	19.445	0.8574	1	0	2	13	0	1A(28.0313)		true	sp|Q9WUE3|C56D2_MOUSE	Q9WUE3	C56D2_MOUSE	Cyb561d2	Transmembrane reductase CYB561D2			Dimethylation	A	A[99]LSV
DMSO1	221202_AZ-5495_DMSO_noFAIMS_B1_t1.20750.20750.4	D:\AlexZ\2022_Dec_AZ_noFAIMS\MSFragger2\DMSO1\interact-221202_AZ-5495_DMSO_noFAIMS_B1_t1.pep.xml	QKPPKEPSPVLVQPLR	Q[156]K[156]PPKEPSPVLVQPLR	C	E	16	4	2242.92	1868.12	1868.12	468.037	468.038	1868.12	468.038	-0.0018	0.8345	-0.6384	1.37724	15.148	15.148	0.9738	1	0	619	634	45933692	1Q(28.0313), 2K(28.0313)		true	sp|Q8BWW4|LARP4_MOUSE	Q8BWW4	LARP4_MOUSE	Larp4	La-related protein 4			Dimethylation	Q	Q[156]K[
DMSO1	221202_AZ-5495_DMSO_noFAIMS_B1_t1.20835.20835.3	D:\AlexZ\2022_Dec_AZ_noFAIMS\MSFragger2\DMSO1\interact-221202_AZ-5495_DMSO_noFAIMS_B1_t1.pep.xml	ALSVETESHIYR	A[99]LSVETESHIYR	M	A	12	3	2249.34	1431.73	1431.73	478.252	478.25	1431.74	478.252	-0.0074	0.8889	-0.7773	3.92652e-06	22.059	22.059	0.9996	1	0	2	13	0	1A(28.0313)		true	sp|Q9WUE3|C56D2_MOUSE	Q9WUE3	C56D2_MOUSE	Cyb561d2	Transmembrane reductase CYB561D2			Dimethylation	A	A[99]LSV
DMSO1	221202_AZ-5495_DMSO_noFAIMS_B1_t1.20890.20890.3	D:\AlexZ\2022_Dec_AZ_noFAIMS\MSFragger2\DMSO1\interact-221202_AZ-5495_DMSO_noFAIMS_B1_t1.pep.xml	SSAASSKELLMKLR	S[115]SAASSK[156]ELLMK[156]LR	L	R	14	3	2253.65	1603.93	1603.93	535.651	535.651	1603.93	535.652	-0.0015	0.5874	-0.3158	1.11e-11	37.951	12.493	1	1	0	40	53	98366008	12K(28.0313), 1S(28.0313), 7K(28.0313)		true	sp|Q9CZR8|EFTS_MOUSE	Q9CZR8	EFTS_MOUSE	Tsfm	Elongation factor Ts, mitochondrial			Dimethylation	S	S[115]SA
DMSO1	221202_AZ-5495_DMSO_noFAIMS_B1_t1.20950.20950.2	D:\AlexZ\2022_Dec_AZ_noFAIMS\MSFragger2\DMSO1\interact-221202_AZ-5495_DMSO_noFAIMS_B1_t1.pep.xml	AADKLAPAQYIR	A[99]ADKLAPAQYIR	R	Y	12	2	2258.13	1343.75	1343.76	672.884	672.886	1343.76	672.885	0.0017	0.88	-0.7545	0.000641143	22.442	22.248	0.9998	2	0	167	178	29237628	1A(28.0313)		true	sp|Q9CSN1|SNW1_MOUSE	Q9CSN1	SNW1_MOUSE	Snw1	SNW domain-containing protein 1			Dimethylation	A	A[99]ADK
DMSO1	221202_AZ-5495_DMSO_noFAIMS_B1_t1.20967.20967.4	D:\AlexZ\2022_Dec_AZ_noFAIMS\MSFragger2\DMSO1\interact-221202_AZ-5495_DMSO_noFAIMS_B1_t1.pep.xml	SSAASSKELLMKLR	S[115]SAASSK[156]ELLMK[156]LR	L	R	14	4	2259.53	1603.93	1603.92	401.99	401.988	1603.93	401.99	-0.0114	0.8001	-0.3194	3.99093e-06	25.116	12.671	1	1	0	40	53	67680288	12K(28.0313), 1S(28.0313), 7K(28.0313)		true	sp|Q9CZR8|EFTS_MOUSE	Q9CZR8	EFTS_MOUSE	Tsfm	Elongation factor Ts, mitochondrial			Dimethylation	S	S[115]SA
DMSO1	221202_AZ-5495_DMSO_noFAIMS_B1_t1.20970.20970.3	D:\AlexZ\2022_Dec_AZ_noFAIMS\MSFragger2\DMSO1\interact-221202_AZ-5495_DMSO_noFAIMS_B1_t1.pep.xml	VKISALEGYR	V[127]KISALEGYR	C	G	10	3	2259.74	1162.67	1162.67	388.564	388.564	1162.67	388.564	-0.0001	0.8954	-0.6246	0.000622346	23.585	21.783	0.9971	1	0	126	135	169425168	1V(28.0313)		true	sp|Q8BP47|SYNC_MOUSE	Q8BP47	SYNC_MOUSE	NARS1	Asparagine--tRNA ligase, cytoplasmic			Dimethylation	V	V[127]KI
DMSO1	221202_AZ-5495_DMSO_noFAIMS_B1_t1.21011.21011.3	D:\AlexZ\2022_Dec_AZ_noFAIMS\MSFragger2\DMSO1\interact-221202_AZ-5495_DMSO_noFAIMS_B1_t1.pep.xml	MVPGWNHGNITR	M[159]VPGWNHGNITR	A	S	12	3	2262.84	1408.7	1408.7	470.575	470.575	1408.7	470.575	0.0006	0.9876	-0.7687	7.34446e-08	22.483	10.023	1	1	0	4	15	59419760	1M(28.0313)		true	sp|Q9ES52|SHIP1_MOUSE	Q9ES52	SHIP1_MOUSE	Inpp5d	Phosphatidylinositol 3,4,5-trisphosphate 5-phosphatase 1			Dimethylation	M	M[159]VP
DMSO1	221202_AZ-5495_DMSO_noFAIMS_B1_t1.21014.21014.3	D:\AlexZ\2022_Dec_AZ_noFAIMS\MSFragger2\DMSO1\interact-221202_AZ-5495_DMSO_noFAIMS_B1_t1.pep.xml	GNMPQRGGGGGSGGIGYPYPR	G[85]NMPQRGGGGGSGGIGYPYPR	R	G	21	3	2263.05	2061.98	2061.98	688.333	688.334	2061.98	688.334	-0.0007	0.8314	-0.7538	0	51.999	13.447	1	2	1	710	730	158377648	1G(28.0313)		true	sp|Q8VEK3|HNRPU_MOUSE	Q8VEK3	HNRPU_MOUSE	Hnrnpu	Heterogeneous nuclear ribonucleoprotein U			Dimethylation	G	G[85]NMP
DMSO1	221202_AZ-5495_DMSO_noFAIMS_B1_t1.21042.21042.3	D:\AlexZ\2022_Dec_AZ_noFAIMS\MSFragger2\DMSO1\interact-221202_AZ-5495_DMSO_noFAIMS_B1_t1.pep.xml	PEPACVKISALEGYR	P[125]EPACVK[156]ISALEGYR	L	G	15	3	2265.03	1745.9	1745.9	582.974	582.975	1744.92	582.647	0.9841	0.5715	-0.1013	0.003025	20.095	13.957	0.9683	1	0	121	135	0	1P(28.0313), 5C(57.0214), 7K(28.0313)		true	sp|Q8BP47|SYNC_MOUSE	Q8BP47	SYNC_MOUSE	NARS1	Asparagine--tRNA ligase, cytoplasmic			Dimethylation	P	P[125]EP
DMSO1	221202_AZ-5495_DMSO_noFAIMS_B1_t1.21100.21100.4	D:\AlexZ\2022_Dec_AZ_noFAIMS\MSFragger2\DMSO1\interact-221202_AZ-5495_DMSO_noFAIMS_B1_t1.pep.xml	RNRLDDNHSQVLGLR	R[184]NRLDDNHSQVLGLR	F	D	15	4	2269.54	1822.01	1822.01	456.509	456.51	1819.98	456.001	2.0343	0.6448	-0.4828	0.000280196	22.677	13.072	0.81	1	2	21	35	0	1R(28.0313)		true	sp|Q3UA16|SPC25_MOUSE	Q3UA16	SPC25_MOUSE	Spc25	Kinetochore protein Spc25			Dimethylation	R	R[184]NR
DMSO1	221202_AZ-5495_DMSO_noFAIMS_B1_t1.21131.21131.3	D:\AlexZ\2022_Dec_AZ_noFAIMS\MSFragger2\DMSO1\interact-221202_AZ-5495_DMSO_noFAIMS_B1_t1.pep.xml	QKAQVEQELTTLR	Q[156]KAQVEQELTTLR	R	L	13	3	2271.96	1570.87	1570.86	524.629	524.629	1570.87	524.63	-0.0039	0.8772	-0.7465	3.62718e-09	37.31	35.057	1	2	0	2325	2337	375369088	1Q(28.0313)		true	sp|Q9QXS1|PLEC_MOUSE	Q9QXS1	PLEC_MOUSE	Plec	Plectin			Dimethylation	Q	Q[156]KA
DMSO1	221202_AZ-5495_DMSO_noFAIMS_B1_t1.21157.21157.4	D:\AlexZ\2022_Dec_AZ_noFAIMS\MSFragger2\DMSO1\interact-221202_AZ-5495_DMSO_noFAIMS_B1_t1.pep.xml	QEIEMPRIKHFKVTR	Q[156]EIEMPRIKHFK[156]VTR	R	T	15	4	2273.78	1967.12	1967.12	492.786	492.787	1967.11	492.786	0.0067	0.7744	-0.6187	3.15249	12.493	12.284	0.9907	2	1	219	233	24510432	12K(28.0313), 1Q(28.0313)		true	sp|Q9JM90|STAP1_MOUSE	Q9JM90	STAP1_MOUSE	Stap1	Signal-transducing adaptor protein 1			Dimethylation	Q	Q[156]EI
DMSO1	221202_AZ-5495_DMSO_noFAIMS_B1_t1.21366.21366.3	D:\AlexZ\2022_Dec_AZ_noFAIMS\MSFragger2\DMSO1\interact-221202_AZ-5495_DMSO_noFAIMS_B1_t1.pep.xml	YTKLTDAQVLTR	Y[191]TKLTDAQVLTR	R	L	12	3	2289.81	1435.8	1435.8	479.607	479.608	1435.8	479.608	-0.0003	0.8893	-0.7804	7.66037e-06	28.22	28.202	1	2	0	185	196	100627776	1Y(28.0313)		true	sp|Q9WUK4|RFC2_MOUSE	Q9WUK4	RFC2_MOUSE	Rfc2	Replication factor C subunit 2			Dimethylation	Y	Y[191]TK
DMSO1	221202_AZ-5495_DMSO_noFAIMS_B1_t1.21493.21493.4	D:\AlexZ\2022_Dec_AZ_noFAIMS\MSFragger2\DMSO1\interact-221202_AZ-5495_DMSO_noFAIMS_B1_t1.pep.xml	KWEKKWVTVGDTSLR	K[184]WEKK[156]WVTVGDTSLR	R	I	15	4	2299.41	1916.08	1916.08	480.028	480.028	1916.09	480.029	-0.0043	0.8908	-0.5871	5.4546e-08	32.153	32.126	1	2	0	30	44	90483416	1K(56.0626), 5K(28.0313)		false	sp|Q921K9|BCL7B_MOUSE	Q921K9	BCL7B_MOUSE	Bcl7b	B-cell CLL/lymphoma 7 protein family member B	Bcl7a	sp|Q9CXE2|BCL7A_MOUSE	Dimethylation	K	K[184]WE
DMSO1	221202_AZ-5495_DMSO_noFAIMS_B1_t1.21574.21574.6	D:\AlexZ\2022_Dec_AZ_noFAIMS\MSFragger2\DMSO1\interact-221202_AZ-5495_DMSO_noFAIMS_B1_t1.pep.xml	KGEITGTVHMPSGKKATPEIVDNKDGTVTVR	K[184]GEITGTVHMPSGK[156]KATPEIVDNK[156]DGTVTVR	R	Y	31	6	2305.56	3376.83	3376.84	563.813	563.814	3376.84	563.814	0.0004	0.5617	-0.6105	0.000478356	22.67	22.67	0.9995	2	0	1757	1787	176482288	14K(28.0313), 1K(56.0626), 24K(28.0313)		true	sp|Q80X90|FLNB_MOUSE	Q80X90	FLNB_MOUSE	Flnb	Filamin-B			Dimethylation	K	K[184]GE
DMSO1	221202_AZ-5495_DMSO_noFAIMS_B1_t1.21620.21620.5	D:\AlexZ\2022_Dec_AZ_noFAIMS\MSFragger2\DMSO1\interact-221202_AZ-5495_DMSO_noFAIMS_B1_t1.pep.xml	KGEITGTVHMPSGKKATPEIVDNKDGTVTVR	K[184]GEITGTVHMPSGKK[156]ATPEIVDNK[156]DGTVTVR	R	Y	31	5	2309.01	3376.83	3376.84	676.374	676.375	3376.84	676.375	-0.0017	0.7378	-0.6084	2.84768e-07	27.581	25.269	1	2	0	1757	1787	52641108	15K(28.0313), 1K(56.0626), 24K(28.0313)		true	sp|Q80X90|FLNB_MOUSE	Q80X90	FLNB_MOUSE	Flnb	Filamin-B			Dimethylation	K	K[184]GE
DMSO1	221202_AZ-5495_DMSO_noFAIMS_B1_t1.21629.21629.4	D:\AlexZ\2022_Dec_AZ_noFAIMS\MSFragger2\DMSO1\interact-221202_AZ-5495_DMSO_noFAIMS_B1_t1.pep.xml	LERLDHLAEKFR	L[141]ERLDHLAEK[156]FR	R	Q	12	4	2309.69	1583.9	1583.91	396.983	396.984	1581.9	396.482	2.0072	0.6055	-0.7031	2.19719	10.946	10.278	0.8332	2	1	409	420	0	10K(28.0313), 1L(28.0313)		false	sp|P57780|ACTN4_MOUSE	P57780	ACTN4_MOUSE	Actn4	Alpha-actinin-4	Actn1	sp|Q7TPR4|ACTN1_MOUSE	Dimethylation	L	L[141]ER
DMSO1	221202_AZ-5495_DMSO_noFAIMS_B1_t1.21632.21632.3	D:\AlexZ\2022_Dec_AZ_noFAIMS\MSFragger2\DMSO1\interact-221202_AZ-5495_DMSO_noFAIMS_B1_t1.pep.xml	SGKYDLDFKSPDDPSR	S[115]GKYDLDFK[156]SPDDPSR	R	Y	16	3	2309.89	1881.91	1881.91	628.31	628.311	1881.91	628.311	-0.0001	0.8175	-0.7785	5.21896e-07	28.292	26.194	1	2	0	254	269	25440588	1S(28.0313), 9K(28.0313)		true	sp|P17182|ENOA_MOUSE	P17182	ENOA_MOUSE	Eno1	Alpha-enolase			Dimethylation	S	S[115]GK
DMSO1	221202_AZ-5495_DMSO_noFAIMS_B1_t1.21652.21652.4	D:\AlexZ\2022_Dec_AZ_noFAIMS\MSFragger2\DMSO1\interact-221202_AZ-5495_DMSO_noFAIMS_B1_t1.pep.xml	SSEAESGSSEVKKPAFMDEEVQR	S[115]SEAESGSSEVK[156]K[156]PAFMDEEVQR	L	I	23	4	2311.53	2610.24	2610.25	653.568	653.569	2610.25	653.569	-0.0002	0.8836	-0.5926	0	59.561	15.065	1	1	0	54	76	67710440	12K(28.0313), 13K(28.0313), 1S(28.0313)		true	sp|Q9CXW2|RT22_MOUSE	Q9CXW2	RT22_MOUSE	Mrps22	28S ribosomal protein S22, mitochondrial			Dimethylation	S	S[115]SE
DMSO1	221202_AZ-5495_DMSO_noFAIMS_B1_t1.21653.21653.3	D:\AlexZ\2022_Dec_AZ_noFAIMS\MSFragger2\DMSO1\interact-221202_AZ-5495_DMSO_noFAIMS_B1_t1.pep.xml	QKAQVEQELTTLR	Q[156]KAQVEQELTTLR	R	L	13	3	2311.6	1570.84	1570.84	524.62	524.621	1570.87	524.63	-0.0261	0.7893	-0.7711	2.82407	14.451	13.824	0.9567	2	0	2325	2337	0	1Q(28.0313)		true	sp|Q9QXS1|PLEC_MOUSE	Q9QXS1	PLEC_MOUSE	Plec	Plectin			Dimethylation	Q	Q[156]KA
DMSO1	221202_AZ-5495_DMSO_noFAIMS_B1_t1.21758.21758.3	D:\AlexZ\2022_Dec_AZ_noFAIMS\MSFragger2\DMSO1\interact-221202_AZ-5495_DMSO_noFAIMS_B1_t1.pep.xml	YASQKKTFEINPR	Y[191]ASQK[156]K[156]TFEINPR	Y	H	13	3	2319.46	1665.91	1665.91	556.31	556.311	1664.92	555.982	0.9866	0.9598	-0.1227	0.0202039	15.993	12.684	0.9811	1	0	678	690	0	1Y(28.0313), 5K(28.0313), 6K(28.0313)		true	sp|P08113|ENPL_MOUSE	P08113	ENPL_MOUSE	Hsp90b1	Endoplasmin			Dimethylation	Y	Y[191]AS
DMSO1	221202_AZ-5495_DMSO_noFAIMS_B1_t1.21768.21768.3	D:\AlexZ\2022_Dec_AZ_noFAIMS\MSFragger2\DMSO1\interact-221202_AZ-5495_DMSO_noFAIMS_B1_t1.pep.xml	KMPRYYPTEDVPR	K[184]MPRYYPTEDVPR	R	K	13	3	2320.37	1706.86	1706.86	569.961	569.961	1706.88	569.968	-0.0188	0.4223	-0.5814	9.14449e-05	18.545	13.302	0.952	2	1	119	131	0	1K(56.0626)		true	sp|P47911|RL6_MOUSE	P47911	RL6_MOUSE	Rpl6	60S ribosomal protein L6			Dimethylation	K	K[184]MP
DMSO1	221202_AZ-5495_DMSO_noFAIMS_B1_t1.21816.21816.5	D:\AlexZ\2022_Dec_AZ_noFAIMS\MSFragger2\DMSO1\interact-221202_AZ-5495_DMSO_noFAIMS_B1_t1.pep.xml	LNLQEYQSKKLMSEHGVR	L[141]NLQEYQSK[156]K[156]LMSEHGVR	W	V	18	5	2323.92	2243.21	2243.21	449.649	449.649	2243.21	449.649	0	0.8777	-0.6562	1.93043e-06	25.261	13.675	1	1	0	39	56	41699688	10K(28.0313), 1L(28.0313), 9K(28.0313)		true	sp|Q9Z2I8|SUCB2_MOUSE	Q9Z2I8	SUCB2_MOUSE	Suclg2	Succinate--CoA ligase [GDP-forming] subunit beta, mitochondrial			Dimethylation	L	L[141]NL
DMSO1	221202_AZ-5495_DMSO_noFAIMS_B1_t1.21881.21881.4	D:\AlexZ\2022_Dec_AZ_noFAIMS\MSFragger2\DMSO1\interact-221202_AZ-5495_DMSO_noFAIMS_B1_t1.pep.xml	TAGKGKLDVQFSGLAKGDAVR	T[129]AGKGK[156]LDVQFSGLAK[156]GDAVR	K	D	21	4	2328.74	2201.25	2201.25	551.319	551.32	2201.25	551.321	-0.0031	0.745	-0.5475	8.33975e-06	25.881	23.889	0.9999	1	0	901	921	19409834	16K(28.0313), 1T(28.0313), 6K(28.0313)		true	sp|Q8BTM8|FLNA_MOUSE	Q8BTM8	FLNA_MOUSE	Flna	Filamin-A			Dimethylation	T	T[129]AG
DMSO1	221202_AZ-5495_DMSO_noFAIMS_B1_t1.21890.21890.4	D:\AlexZ\2022_Dec_AZ_noFAIMS\MSFragger2\DMSO1\interact-221202_AZ-5495_DMSO_noFAIMS_B1_t1.pep.xml	TSVATKKTEQGPPSSEYIFER	T[129]SVATK[156]K[156]TEQGPPSSEYIFER	A	E	21	4	2329.59	2438.26	2438.27	610.573	610.574	2438.27	610.575	-0.0002	0.907	-0.6922	0	48.974	13.156	1	1	0	26	46	665466620	1T(28.0313), 6K(28.0313), 7K(28.0313)		true	sp|P29758|OAT_MOUSE	P29758	OAT_MOUSE	Oat	Ornithine aminotransferase, mitochondrial			Dimethylation	T	T[129]SV
DMSO1	221202_AZ-5495_DMSO_noFAIMS_B1_t1.21911.21911.5	D:\AlexZ\2022_Dec_AZ_noFAIMS\MSFragger2\DMSO1\interact-221202_AZ-5495_DMSO_noFAIMS_B1_t1.pep.xml	LKPPTLIHGQAPSAGLPSQKPR	L[141]KPPTLIHGQAPSAGLPSQK[156]PR	R	E	22	5	2331.09	2348.36	2348.37	470.68	470.681	2348.37	470.681	0	0.6925	-0.723	0.915454	14.592	12.961	0.9991	2	0	71	92	0	1L(28.0313), 20K(28.0313)		true	sp|Q9CT10|RANB3_MOUSE	Q9CT10	RANB3_MOUSE	Ranbp3	Ran-binding protein 3			Dimethylation	L	L[141]KP
DMSO1	221202_AZ-5495_DMSO_noFAIMS_B1_t1.21928.21928.5	D:\AlexZ\2022_Dec_AZ_noFAIMS\MSFragger2\DMSO1\interact-221202_AZ-5495_DMSO_noFAIMS_B1_t1.pep.xml	AEHAQKAGHFDKEIVPVLVSSR	A[99]EHAQKAGHFDK[156]EIVPVLVSSR	R	K	22	5	2332.49	2473.34	2473.34	495.676	495.676	2473.34	495.676	0.0004	0.9264	-0.4442	1.30132e-05	27.09	25.267	1	2	0	189	210	165073824	12K(28.0313), 1A(28.0313)		true	sp|Q8CAY6|THIC_MOUSE	Q8CAY6	THIC_MOUSE	Acat2	Acetyl-CoA acetyltransferase, cytosolic			Dimethylation	A	A[99]EHA
DMSO1	221202_AZ-5495_DMSO_noFAIMS_B1_t1.21933.21933.3	D:\AlexZ\2022_Dec_AZ_noFAIMS\MSFragger2\DMSO1\interact-221202_AZ-5495_DMSO_noFAIMS_B1_t1.pep.xml	TSVATKKTEQGPPSSEYIFER	T[129]SVATK[156]K[156]TEQGPPSSEYIFER	A	E	21	3	2332.84	2438.27	2438.27	813.763	813.764	2438.27	813.764	0.0007	0.9597	-0.6943	0	70.461	13.21	1	1	0	26	46	139470720	1T(28.0313), 6K(28.0313), 7K(28.0313)		true	sp|P29758|OAT_MOUSE	P29758	OAT_MOUSE	Oat	Ornithine aminotransferase, mitochondrial			Dimethylation	T	T[129]SV
DMSO1	221202_AZ-5495_DMSO_noFAIMS_B1_t1.21955.21955.3	D:\AlexZ\2022_Dec_AZ_noFAIMS\MSFragger2\DMSO1\interact-221202_AZ-5495_DMSO_noFAIMS_B1_t1.pep.xml	FQKLLASPTYR	F[175]QKLLASPTYR	R	A	11	3	2334.41	1350.77	1350.77	451.262	451.264	1350.77	451.263	0.004	0.9245	-0.5607	0.000374299	20.983	19.106	0.9998	2	0	186	196	0	1F(28.0313)		true	sp|P58468|SLX9_MOUSE	P58468	SLX9_MOUSE	Slx9	Ribosome biogenesis protein SLX9 homolog			Dimethylation	F	F[175]QK
DMSO1	221202_AZ-5495_DMSO_noFAIMS_B1_t1.21976.21976.5	D:\AlexZ\2022_Dec_AZ_noFAIMS\MSFragger2\DMSO1\interact-221202_AZ-5495_DMSO_noFAIMS_B1_t1.pep.xml	KNKMASNIFGTPEENPPSWAKSAGSKSSGGR	K[184]NKMASNIFGTPEENPPSWAK[156]SAGSK[156]SSGGR	R	E	31	5	2336.08	3331.7	3331.7	667.347	667.347	3331.7	667.347	0.0007	0.897	-0.3459	0	59.498	12.709	1	2	0	44	74	109823896	1K(56.0626), 21K(28.0313), 26K(28.0313)		true	sp|P97825|JUPI1_MOUSE	P97825	JUPI1_MOUSE	Jpt1	Jupiter microtubule associated homolog 1			Dimethylation	K	K[184]NK
DMSO1	221202_AZ-5495_DMSO_noFAIMS_B1_t1.22030.22030.6	D:\AlexZ\2022_Dec_AZ_noFAIMS\MSFragger2\DMSO1\interact-221202_AZ-5495_DMSO_noFAIMS_B1_t1.pep.xml	KNKMASNIFGTPEENPPSWAKSAGSKSSGGR	K[184]NKMASNIFGTPEENPPSWAK[156]SAGSK[156]SSGGR	R	E	31	6	2340.15	3331.69	3331.72	556.29	556.294	3331.7	556.29	0.0236	0.7435	-0.3485	4e-14	38.578	11.327	1	2	0	44	74	37246776	1K(56.0626), 21K(28.0313), 26K(28.0313)		true	sp|P97825|JUPI1_MOUSE	P97825	JUPI1_MOUSE	Jpt1	Jupiter microtubule associated homolog 1			Dimethylation	K	K[184]NK
DMSO1	221202_AZ-5495_DMSO_noFAIMS_B1_t1.22042.22042.3	D:\AlexZ\2022_Dec_AZ_noFAIMS\MSFragger2\DMSO1\interact-221202_AZ-5495_DMSO_noFAIMS_B1_t1.pep.xml	TQKISSNDSLPSFR	T[129]QKISSNDSLPSFR	R	L	14	3	2340.97	1607.83	1607.83	536.951	536.952	1606.83	536.618	1.0013	0.9448	-0.6746	0.0567443	14.911	12.989	0.9986	2	0	252	265	14112219	1T(28.0313)		true	sp|Q8K0Q5|RHG18_MOUSE	Q8K0Q5	RHG18_MOUSE	Arhgap18	Rho GTPase-activating protein 18			Dimethylation	T	T[129]QK
DMSO1	221202_AZ-5495_DMSO_noFAIMS_B1_t1.22137.22137.3	D:\AlexZ\2022_Dec_AZ_noFAIMS\MSFragger2\DMSO1\interact-221202_AZ-5495_DMSO_noFAIMS_B1_t1.pep.xml	SKSDPIMLLKDR	S[115]KSDPIMLLK[156]DR	R	M	12	3	2348.32	1457.82	1457.83	486.948	486.949	1457.83	486.95	-0.0012	0.8869	-0.5467	5.81411e-09	39.177	36.869	1	2	0	312	323	225045120	10K(28.0313), 1S(28.0313)		true	sp|P35486|ODPA_MOUSE	P35486	ODPA_MOUSE	Pdha1	Pyruvate dehydrogenase E1 component subunit alpha, somatic form, mitochondrial			Dimethylation	S	S[115]KS
DMSO1	221202_AZ-5495_DMSO_noFAIMS_B1_t1.22240.22240.3	D:\AlexZ\2022_Dec_AZ_noFAIMS\MSFragger2\DMSO1\interact-221202_AZ-5495_DMSO_noFAIMS_B1_t1.pep.xml	DKALGLDSANEKGLYR	D[143]KALGLDSANEK[156]GLYR	C	R	16	3	2356.05	1804.97	1804.97	602.662	602.663	1804.97	602.663	-0.0006	0.8969	-0.7454	0	57.856	55.193	1	1	0	341	356	33772712	12K(28.0313), 1D(28.0313)		true	sp|Q64378|FKBP5_MOUSE	Q64378	FKBP5_MOUSE	Fkbp5	Peptidyl-prolyl cis-trans isomerase FKBP5			Dimethylation	D	D[143]KA
DMSO1	221202_AZ-5495_DMSO_noFAIMS_B1_t1.22247.22247.5	D:\AlexZ\2022_Dec_AZ_noFAIMS\MSFragger2\DMSO1\interact-221202_AZ-5495_DMSO_noFAIMS_B1_t1.pep.xml	KAASLKSNYNLPMHKMMNTDLSR	K[184]AASLKSNYNLPM[147]HK[156]MMNTDLSR	R	I	23	5	2356.76	2749.4	2749.41	550.888	550.889	2749.41	550.889	0.0019	0.6273	-0.6029	9.5903e-10	33.754	29.085	1	2	0	269	291	113414912	13M(15.9949), 15K(28.0313), 1K(56.0626)		true	sp|Q9D8E6|RL4_MOUSE	Q9D8E6	RL4_MOUSE	Rpl4	60S ribosomal protein L4			Dimethylation	K	K[184]AA
DMSO1	221202_AZ-5495_DMSO_noFAIMS_B1_t1.22266.22266.3	D:\AlexZ\2022_Dec_AZ_noFAIMS\MSFragger2\DMSO1\interact-221202_AZ-5495_DMSO_noFAIMS_B1_t1.pep.xml	SKSDPIMLLKDR	S[115]KSDPIM[147]LLK[156]DR	R	M	12	3	2358.06	1473.82	1473.82	492.28	492.281	1473.82	492.281	-0.0015	0.6203	-0.6882	0.0140742	20.039	18.228	0.9957	2	0	312	323	17149308	10K(28.0313), 1S(28.0313), 7M(15.9949)		true	sp|P35486|ODPA_MOUSE	P35486	ODPA_MOUSE	Pdha1	Pyruvate dehydrogenase E1 component subunit alpha, somatic form, mitochondrial			Dimethylation	S	S[115]KS
DMSO1	221202_AZ-5495_DMSO_noFAIMS_B1_t1.22274.22274.3	D:\AlexZ\2022_Dec_AZ_noFAIMS\MSFragger2\DMSO1\interact-221202_AZ-5495_DMSO_noFAIMS_B1_t1.pep.xml	NKSNEDQSMGNWQIR	N[142]KSNEDQSMGNWQIR	R	R	15	3	2358.67	1834.82	1834.83	612.615	612.616	1833.84	612.288	0.9842	0.8131	-0.7693	1.09486e-06	23.882	21.868	1	2	0	456	470	0	1N(28.0313)		true	sp|P48678|LMNA_MOUSE	P48678	LMNA_MOUSE	Lmna	Prelamin-A/C			Dimethylation	N	N[142]KS
DMSO1	221202_AZ-5495_DMSO_noFAIMS_B1_t1.22293.22293.3	D:\AlexZ\2022_Dec_AZ_noFAIMS\MSFragger2\DMSO1\interact-221202_AZ-5495_DMSO_noFAIMS_B1_t1.pep.xml	VLSGVDKMIR	V[127]LSGVDK[156]MIR	M	L	10	3	2360.21	1172.69	1172.7	391.905	391.906	1172.7	391.906	0	0.678	-0.7844	0.000372368	13.663	13.663	0.9967	1	0	2	11	24003930	1V(28.0313), 7K(28.0313)		true	sp|Q8C0D5|EFL1_MOUSE	Q8C0D5	EFL1_MOUSE	Efl1	Elongation factor-like GTPase 1			Dimethylation	V	V[127]LS
DMSO1	221202_AZ-5495_DMSO_noFAIMS_B1_t1.22300.22300.5	D:\AlexZ\2022_Dec_AZ_noFAIMS\MSFragger2\DMSO1\interact-221202_AZ-5495_DMSO_noFAIMS_B1_t1.pep.xml	KEVDEASSTKSSSQIPAQPPVTKSPYGKGPPFNQER	K[184]EVDEASSTKSSSQIPAQPPVTK[156]SPYGK[156]GPPFNQER	R	G	36	5	2360.69	3983.06	3983.07	797.618	797.621	3983.06	797.62	0.0043	0.8204	-0.7849	8.859e-11	32.79	11.03	1	2	0	366	401	60252560	1K(56.0626), 23K(28.0313), 28K(28.0313)		true	sp|Q3TLH4|PRC2C_MOUSE	Q3TLH4	PRC2C_MOUSE	Prrc2c	Protein PRRC2C			Dimethylation	K	K[184]EV
DMSO1	221202_AZ-5495_DMSO_noFAIMS_B1_t1.22436.22436.4	D:\AlexZ\2022_Dec_AZ_noFAIMS\MSFragger2\DMSO1\interact-221202_AZ-5495_DMSO_noFAIMS_B1_t1.pep.xml	SDSSKSNKIFVGGIPHNCGETELR	S[115]DSSK[156]SNKIFVGGIPHNCGETELR	R	E	24	4	2371	2687.33	2687.34	672.84	672.842	2687.33	672.841	0.0039	0.6835	-0.5977	0	49.736	49.736	1	2	0	107	130	31811158	18C(57.0214), 1S(28.0313), 5K(28.0313)		true	sp|Q9JII5|DAZP1_MOUSE	Q9JII5	DAZP1_MOUSE	Dazap1	DAZ-associated protein 1			Dimethylation	S	S[115]DS
DMSO1	221202_AZ-5495_DMSO_noFAIMS_B1_t1.22452.22452.4	D:\AlexZ\2022_Dec_AZ_noFAIMS\MSFragger2\DMSO1\interact-221202_AZ-5495_DMSO_noFAIMS_B1_t1.pep.xml	IVLDFRRGNDVAFHFNPR	I[141]VLDFRRGNDVAFHFNPR	R	F	18	4	2372.33	2201.13	2201.13	551.289	551.29	2200.17	551.049	0.9641	0.6192	0.1474	0.0450329	16.548	12.356	0.5351	2	2	159	176	0	1I(28.0313)		true	sp|P16110|LEG3_MOUSE	P16110	LEG3_MOUSE	Lgals3	Galectin-3			Dimethylation	I	I[141]VL
DMSO1	221202_AZ-5495_DMSO_noFAIMS_B1_t1.22516.22516.3	D:\AlexZ\2022_Dec_AZ_noFAIMS\MSFragger2\DMSO1\interact-221202_AZ-5495_DMSO_noFAIMS_B1_t1.pep.xml	LKSIIQEVAR	L[141]KSIIQEVAR	R	D	10	3	2377.09	1183.73	1183.73	395.583	395.584	1183.73	395.584	0.0001	0.9005	-0.4577	0.000461672	25.783	23.833	0.9997	2	0	269	278	70668920	1L(28.0313)		true	sp|Q8BXZ1|TMX3_MOUSE	Q8BXZ1	TMX3_MOUSE	Tmx3	Protein disulfide-isomerase TMX3			Dimethylation	L	L[141]KS
DMSO1	221202_AZ-5495_DMSO_noFAIMS_B1_t1.22611.22611.4	D:\AlexZ\2022_Dec_AZ_noFAIMS\MSFragger2\DMSO1\interact-221202_AZ-5495_DMSO_noFAIMS_B1_t1.pep.xml	DKEKNLLHVTDTGVGMTR	D[143]KEK[156]NLLHVTDTGVGM[147]TR	C	E	18	4	2384.43	2085.08	2085.09	522.278	522.279	2085.09	522.279	-0.0012	0.8469	-0.672	6.67e-12	35.452	33.146	1	1	0	139	156	223080592	16M(15.9949), 1D(28.0313), 4K(28.0313)		true	sp|P08113|ENPL_MOUSE	P08113	ENPL_MOUSE	Hsp90b1	Endoplasmin			Dimethylation	D	D[143]KE
DMSO1	221202_AZ-5495_DMSO_noFAIMS_B1_t1.22648.22648.5	D:\AlexZ\2022_Dec_AZ_noFAIMS\MSFragger2\DMSO1\interact-221202_AZ-5495_DMSO_noFAIMS_B1_t1.pep.xml	NKLTIMHSHINGATKALEDVR	N[142]KLTIMHSHINGATK[156]ALEDVR	R	S	21	5	2387.27	2403.3	2403.3	481.667	481.668	2403.31	481.668	-0.0034	0.5921	-0.6312	0	52.891	50.476	1	2	0	203	223	79762048	15K(28.0313), 1N(28.0313)		true	sp|Q61510|TRI25_MOUSE	Q61510	TRI25_MOUSE	Trim25	E3 ubiquitin/ISG15 ligase TRIM25			Dimethylation	N	N[142]KL
DMSO1	221202_AZ-5495_DMSO_noFAIMS_B1_t1.22656.22656.2	D:\AlexZ\2022_Dec_AZ_noFAIMS\MSFragger2\DMSO1\interact-221202_AZ-5495_DMSO_noFAIMS_B1_t1.pep.xml	GVQVETISPGDGR	G[85]VQVETISPGDGR	M	T	13	2	2387.82	1341.69	1341.69	671.851	671.852	1341.69	671.852	0.0004	0.9407	-0.6005	9.9394e-10	39.615	39.615	1	1	0	2	14	374018048	1G(28.0313)		true	sp|P26883|FKB1A_MOUSE	P26883	FKB1A_MOUSE	Fkbp1a	Peptidyl-prolyl cis-trans isomerase FKBP1A			Dimethylation	G	G[85]VQV
DMSO1	221202_AZ-5495_DMSO_noFAIMS_B1_t1.22731.22731.5	D:\AlexZ\2022_Dec_AZ_noFAIMS\MSFragger2\DMSO1\interact-221202_AZ-5495_DMSO_noFAIMS_B1_t1.pep.xml	KEEWEKMKMGQEFVESKER	K[184]EEWEKMK[156]MGQEFVESK[156]ER	R	L	19	5	2393.56	2539.28	2539.28	508.863	508.863	2539.28	508.864	-0.0002	0.3827	-0.74	2.0012e-10	39.106	34.476	1	2	0	200	218	98235864	17K(28.0313), 1K(56.0626), 8K(28.0313)		true	sp|Q8BH43|WASF2_MOUSE	Q8BH43	WASF2_MOUSE	Wasf2	Wiskott-Aldrich syndrome protein family member 2			Dimethylation	K	K[184]EE
DMSO1	221202_AZ-5495_DMSO_noFAIMS_B1_t1.22811.22811.3	D:\AlexZ\2022_Dec_AZ_noFAIMS\MSFragger2\DMSO1\interact-221202_AZ-5495_DMSO_noFAIMS_B1_t1.pep.xml	GAKAEEILEKGLKVR	G[85]AKAEEILEK[156]GLK[156]VR	R	E	15	3	2399.64	1724.05	1724.06	575.691	575.693	1724.06	575.692	0.0001	0.9022	-0.5955	2.04e-12	43.271	43.198	1	2	0	76	90	167925984	10K(28.0313), 13K(28.0313), 1G(28.0313)		true	sp|Q9CXW4|RL11_MOUSE	Q9CXW4	RL11_MOUSE	Rpl11	60S ribosomal protein L11			Dimethylation	G	G[85]AKA
DMSO1	221202_AZ-5495_DMSO_noFAIMS_B1_t1.22816.22816.4	D:\AlexZ\2022_Dec_AZ_noFAIMS\MSFragger2\DMSO1\interact-221202_AZ-5495_DMSO_noFAIMS_B1_t1.pep.xml	KEEWEKMKMGQEFVESKER	K[184]EEWEKMK[156]MGQEFVESK[156]ER	R	L	19	4	2399.99	2539.28	2539.28	635.826	635.828	2539.28	635.828	0	0.8579	-0.7436	9.06243e-09	29.249	22.587	1	2	0	200	218	37022532	17K(28.0313), 1K(56.0626), 8K(28.0313)		true	sp|Q8BH43|WASF2_MOUSE	Q8BH43	WASF2_MOUSE	Wasf2	Wiskott-Aldrich syndrome protein family member 2			Dimethylation	K	K[184]EE
DMSO1	221202_AZ-5495_DMSO_noFAIMS_B1_t1.22863.22863.3	D:\AlexZ\2022_Dec_AZ_noFAIMS\MSFragger2\DMSO1\interact-221202_AZ-5495_DMSO_noFAIMS_B1_t1.pep.xml	RTTPSYVAFTDTER	R[184]TTPSYVAFTDTER	N	L	14	3	2403.51	1670.82	1670.82	557.946	557.948	1670.83	557.949	-0.0046	0.9778	-0.7299	8.27271e-05	19.178	11.209	0.9984	1	1	36	49	14575784	1R(28.0313)		false	sp|P63017|HSP7C_MOUSE	P63017	HSP7C_MOUSE	Hspa8	Heat shock cognate 71 kDa protein	Hspa1a, Hspa1b, Hspa1l, Hspa2	sp|P16627|HS71L_MOUSE, sp|P17156|HSP72_MOUSE, sp|P17879|HS71B_MOUSE, sp|Q61696|HS71A_MOUSE	Dimethylation	R	R[184]TT
DMSO1	221202_AZ-5495_DMSO_noFAIMS_B1_t1.22900.22900.3	D:\AlexZ\2022_Dec_AZ_noFAIMS\MSFragger2\DMSO1\interact-221202_AZ-5495_DMSO_noFAIMS_B1_t1.pep.xml	RTTPSYVAFTDTER	R[184]TTPSYVAFTDTER	N	L	14	3	2406.34	1670.86	1670.86	557.96	557.96	1670.83	557.949	0.0327	0.946	-0.7315	0.000910179	16.264	10.887	0.9583	1	1	36	49	16038440	1R(28.0313)		false	sp|P63017|HSP7C_MOUSE	P63017	HSP7C_MOUSE	Hspa8	Heat shock cognate 71 kDa protein	Hspa1a, Hspa1b, Hspa1l, Hspa2	sp|P16627|HS71L_MOUSE, sp|P17156|HSP72_MOUSE, sp|P17879|HS71B_MOUSE, sp|Q61696|HS71A_MOUSE	Dimethylation	R	R[184]TT
DMSO1	221202_AZ-5495_DMSO_noFAIMS_B1_t1.23013.23013.4	D:\AlexZ\2022_Dec_AZ_noFAIMS\MSFragger2\DMSO1\interact-221202_AZ-5495_DMSO_noFAIMS_B1_t1.pep.xml	LKYINKKFPNIDVR	L[141]KYINK[156]K[156]FPNIDVR	C	N	14	4	2414.98	1831.1	1831.1	458.783	458.783	1831.11	458.784	-0.0053	0.7123	-0.6421	0.000912004	20.341	18.716	0.9961	1	0	55	68	53758196	1L(28.0313), 6K(28.0313), 7K(28.0313)		true	sp|Q8K1X4|NCKPL_MOUSE	Q8K1X4	NCKPL_MOUSE	Nckap1l	Nck-associated protein 1-like			Dimethylation	L	L[141]KY
DMSO1	221202_AZ-5495_DMSO_noFAIMS_B1_t1.23136.23136.4	D:\AlexZ\2022_Dec_AZ_noFAIMS\MSFragger2\DMSO1\interact-221202_AZ-5495_DMSO_noFAIMS_B1_t1.pep.xml	KFDPKGNEIEPNFSATR	K[184]FDPKGNEIEPNFSATR	R	K	17	4	2424.31	2005.05	2005.05	502.269	502.27	2005.03	502.264	0.0236	0.8867	-0.7886	0.0188842	17.214	16.523	0.996	2	0	73	89	0	1K(56.0626)		true	sp|Q9D0A3|ARPIN_MOUSE	Q9D0A3	ARPIN_MOUSE	Arpin	Arpin			Dimethylation	K	K[184]FD
DMSO1	221202_AZ-5495_DMSO_noFAIMS_B1_t1.23212.23212.3	D:\AlexZ\2022_Dec_AZ_noFAIMS\MSFragger2\DMSO1\interact-221202_AZ-5495_DMSO_noFAIMS_B1_t1.pep.xml	CGTDRNAYVWTLKGR	C[188]GTDRNAYVWTLK[156]GR	T	T	15	3	2430.12	1853.96	1853.96	618.994	618.995	1851.94	618.321	2.0223	0.7192	-0.5555	0.000155932	20.617	11.971	0.9959	1	1	70	84	0	13K(28.0313), 1C(28.0313)		true	sp|Q9WV32|ARC1B_MOUSE	Q9WV32	ARC1B_MOUSE	Arpc1b	Actin-related protein 2/3 complex subunit 1B			Dimethylation	C	C[188]GT
DMSO1	221202_AZ-5495_DMSO_noFAIMS_B1_t1.23234.23234.4	D:\AlexZ\2022_Dec_AZ_noFAIMS\MSFragger2\DMSO1\interact-221202_AZ-5495_DMSO_noFAIMS_B1_t1.pep.xml	AWTKKEALPDHEDEIPETVR	A[99]WTK[156]KEALPDHEDEIPETVR	R	T	20	4	2431.76	2419.23	2419.24	605.816	605.817	2419.24	605.817	0.0002	0.9476	-0.7379	7.237e-10	37.229	34.993	1	2	0	406	425	29401092	1A(28.0313), 4K(28.0313)		true	sp|Q80TJ7|PHF8_MOUSE	Q80TJ7	PHF8_MOUSE	Phf8	Histone lysine demethylase PHF8			Dimethylation	A	A[99]WTK
DMSO1	221202_AZ-5495_DMSO_noFAIMS_B1_t1.23326.23326.3	D:\AlexZ\2022_Dec_AZ_noFAIMS\MSFragger2\DMSO1\interact-221202_AZ-5495_DMSO_noFAIMS_B1_t1.pep.xml	DIKDTTVGTLSQR	D[143]IKDTTVGTLSQR	R	I	13	3	2438.9	1460.78	1460.78	487.934	487.935	1460.78	487.935	-0.0006	0.9737	-0.455	2.47473e-07	31.779	27.486	1	2	0	178	190	213654592	1D(28.0313)		true	sp|P26516|PSMD7_MOUSE	P26516	PSMD7_MOUSE	Psmd7	26S proteasome non-ATPase regulatory subunit 7			Dimethylation	D	D[143]IK
DMSO1	221202_AZ-5495_DMSO_noFAIMS_B1_t1.23346.23346.5	D:\AlexZ\2022_Dec_AZ_noFAIMS\MSFragger2\DMSO1\interact-221202_AZ-5495_DMSO_noFAIMS_B1_t1.pep.xml	LKGAGLGAKGSAYGLSGADSYKDAVR	L[141]K[156]GAGLGAKGSAYGLSGADSYK[156]DAVR	R	K	26	5	2440.27	2595.4	2595.4	520.087	520.087	2595.4	520.088	-0.0053	0.7259	-0.7416	7.3603e-10	30.079	30.079	1	2	0	779	804	13888080	1L(28.0313), 22K(28.0313), 2K(28.0313)		true	sp|Q91YE7|RBM5_MOUSE	Q91YE7	RBM5_MOUSE	Rbm5	RNA-binding protein 5			Dimethylation	L	L[141]K[
DMSO1	221202_AZ-5495_DMSO_noFAIMS_B1_t1.23367.23367.5	D:\AlexZ\2022_Dec_AZ_noFAIMS\MSFragger2\DMSO1\interact-221202_AZ-5495_DMSO_noFAIMS_B1_t1.pep.xml	KALAPEYAKAAAKLKAEGSEIR	K[184]ALAPEYAKAAAK[156]LK[156]AEGSEIR	C	L	22	5	2442.01	2426.42	2426.43	486.291	486.292	2426.43	486.293	-0.0004	0.8156	-0.6981	1.60688	19.968	18.122	0.9516	1	0	59	80	873407810	13K(28.0313), 15K(28.0313), 1K(56.0626)		true	sp|P09103|PDIA1_MOUSE	P09103	PDIA1_MOUSE	P4hb	Protein disulfide-isomerase			Dimethylation	K	K[184]AL
DMSO1	221202_AZ-5495_DMSO_noFAIMS_B1_t1.23388.23388.3	D:\AlexZ\2022_Dec_AZ_noFAIMS\MSFragger2\DMSO1\interact-221202_AZ-5495_DMSO_noFAIMS_B1_t1.pep.xml	ATHFVDSEKLR	A[99]THFVDSEKLR	I	V	11	3	2443.51	1330.7	1330.7	444.573	444.575	1329.7	444.242	0.9991	0.7801	0.0889	0.0483834	16.42	12.739	0.7462	1	0	212	222	21644134	1A(28.0313)		true	sp|Q8QZS1|HIBCH_MOUSE	Q8QZS1	HIBCH_MOUSE	Hibch	3-hydroxyisobutyryl-CoA hydrolase, mitochondrial			Dimethylation	A	A[99]THF
DMSO1	221202_AZ-5495_DMSO_noFAIMS_B1_t1.23418.23418.4	D:\AlexZ\2022_Dec_AZ_noFAIMS\MSFragger2\DMSO1\interact-221202_AZ-5495_DMSO_noFAIMS_B1_t1.pep.xml	KALAPEYAKAAAKLKAEGSEIR	K[184]ALAPEYAKAAAK[156]LK[156]AEGSEIR	C	L	22	4	2445.8	2426.42	2426.43	607.612	607.614	2426.43	607.614	0	0.7515	-0.6992	0.00245345	24.943	16.728	0.9977	1	0	59	80	159082480	13K(28.0313), 15K(28.0313), 1K(56.0626)		true	sp|P09103|PDIA1_MOUSE	P09103	PDIA1_MOUSE	P4hb	Protein disulfide-isomerase			Dimethylation	K	K[184]AL
DMSO1	221202_AZ-5495_DMSO_noFAIMS_B1_t1.23499.23499.5	D:\AlexZ\2022_Dec_AZ_noFAIMS\MSFragger2\DMSO1\interact-221202_AZ-5495_DMSO_noFAIMS_B1_t1.pep.xml	QKTLESLKLSHEQLLEVKR	Q[156]KTLESLK[156]LSHEQLLEVK[156]R	R	R	19	5	2451.91	2362.39	2362.4	473.485	473.486	2362.39	473.486	0.0004	0.4545	-0.5153	0	74.155	71.205	1	2	0	471	489	139824544	18K(28.0313), 1Q(28.0313), 8K(28.0313)		true	sp|O08528|HXK2_MOUSE	O08528	HXK2_MOUSE	Hk2	Hexokinase-2			Dimethylation	Q	Q[156]KT
DMSO1	221202_AZ-5495_DMSO_noFAIMS_B1_t1.23517.23517.5	D:\AlexZ\2022_Dec_AZ_noFAIMS\MSFragger2\DMSO1\interact-221202_AZ-5495_DMSO_noFAIMS_B1_t1.pep.xml	SVHKVEPITKHIGLVYSGMGPDYR	S[115]VHK[156]VEPITKHIGLVYSGM[147]GPDYR	R	V	24	5	2453.21	2755.45	2755.45	552.097	552.098	2754.45	551.898	1.0012	0.6958	-0.5585	1.40309	14.219	14.219	0.9854	2	0	61	84	0	19M(15.9949), 1S(28.0313), 4K(28.0313)		true	sp|P49722|PSA2_MOUSE	P49722	PSA2_MOUSE	Psma2	Proteasome subunit alpha type-2			Dimethylation	S	S[115]VH
DMSO1	221202_AZ-5495_DMSO_noFAIMS_B1_t1.23554.23554.4	D:\AlexZ\2022_Dec_AZ_noFAIMS\MSFragger2\DMSO1\interact-221202_AZ-5495_DMSO_noFAIMS_B1_t1.pep.xml	EDEEDVKLLGMSGKR	E[157]DEEDVK[156]LLGMSGK[156]R	D	S	15	4	2456.05	1788.93	1788.93	448.239	448.24	1788.93	448.24	0.0017	0.8213	-0.6521	0.00127163	18.231	10.503	0.9994	1	0	128	142	12274759	14K(28.0313), 1E(28.0313), 7K(28.0313)		true	sp|Q61937|NPM_MOUSE	Q61937	NPM_MOUSE	Npm1	Nucleophosmin			Dimethylation	E	E[157]DE
DMSO1	221202_AZ-5495_DMSO_noFAIMS_B1_t1.23628.23628.2	D:\AlexZ\2022_Dec_AZ_noFAIMS\MSFragger2\DMSO1\interact-221202_AZ-5495_DMSO_noFAIMS_B1_t1.pep.xml	SQQSASGAPVLLR	S[115]QQSASGAPVLLR	L	Q	13	2	2461.66	1340.74	1340.74	671.377	671.378	1340.74	671.378	0.0008	0.9282	-0.759	5.4078e-10	35.71	14.986	1	1	0	14	26	34496208	1S(28.0313)		true	sp|Q9DCM0|ETHE1_MOUSE	Q9DCM0	ETHE1_MOUSE	Ethe1	Persulfide dioxygenase ETHE1, mitochondrial			Dimethylation	S	S[115]QQ
DMSO1	221202_AZ-5495_DMSO_noFAIMS_B1_t1.23635.23635.6	D:\AlexZ\2022_Dec_AZ_noFAIMS\MSFragger2\DMSO1\interact-221202_AZ-5495_DMSO_noFAIMS_B1_t1.pep.xml	QKLNGIAKGPGLSTEPSVPDAQVSTRPSQSAGNADVNSKR	Q[156]K[156]LNGIAKGPGLSTEPSVPDAQVSTRPSQSAGNADVNSK[156]R	F	K	40	6	2462.2	4145.18	4145.19	691.87	691.872	4145.18	691.871	0.0043	0.7835	-0.7619	0	53.65	53.65	1	1	0	633	672	26133226	1Q(28.0313), 2K(28.0313), 39K(28.0313)		true	sp|Q922K7|NOP2_MOUSE	Q922K7	NOP2_MOUSE	Nop2	Probable 28S rRNA (cytosine-C(5))-methyltransferase			Dimethylation	Q	Q[156]K[
DMSO1	221202_AZ-5495_DMSO_noFAIMS_B1_t1.23654.23654.3	D:\AlexZ\2022_Dec_AZ_noFAIMS\MSFragger2\DMSO1\interact-221202_AZ-5495_DMSO_noFAIMS_B1_t1.pep.xml	MKLTDSVLR	M[159]K[156]LTDSVLR	-	S	9	3	2463.74	1117.65	1117.65	373.558	373.558	1117.65	373.558	0.0004	0.7818	-0.737	7.09275e-05	18.937	11.065	0.9999	2	0	1	9	90576952	1M(28.0313), 2K(28.0313)		true	sp|Q8BFQ4|WDR82_MOUSE	Q8BFQ4	WDR82_MOUSE	Wdr82	WD repeat-containing protein 82			Dimethylation	M	M[159]K[
DMSO1	221202_AZ-5495_DMSO_noFAIMS_B1_t1.23689.23689.3	D:\AlexZ\2022_Dec_AZ_noFAIMS\MSFragger2\DMSO1\interact-221202_AZ-5495_DMSO_noFAIMS_B1_t1.pep.xml	MTKLGFLR	M[159]TK[156]LGFLR	-	L	8	3	2466.45	1020.61	1020.62	341.212	341.213	1020.62	341.212	0.0004	0.4145	-0.3903	0.108034	11.586	11.337	0.9484	2	0	1	8	39558648	1M(28.0313), 3K(28.0313)		true	sp|P46978|STT3A_MOUSE	P46978	STT3A_MOUSE	Stt3a	Dolichyl-diphosphooligosaccharide--protein glycosyltransferase subunit STT3A			Dimethylation	M	M[159]TK
DMSO1	221202_AZ-5495_DMSO_noFAIMS_B1_t1.23739.23739.4	D:\AlexZ\2022_Dec_AZ_noFAIMS\MSFragger2\DMSO1\interact-221202_AZ-5495_DMSO_noFAIMS_B1_t1.pep.xml	QAGEIGEMKDGVPEGTQLQAHR	Q[156]AGEIGEMKDGVPEGTQLQAHR	M	N	22	4	2470.17	2380.14	2380.14	596.043	596.043	2378.16	595.548	1.9802	0.9183	-0.6855	3.28588e-06	24.022	23.349	0.9999	1	0	252	273	30748384	1Q(28.0313)		true	sp|Q9JKB3|YBOX3_MOUSE	Q9JKB3	YBOX3_MOUSE	Ybx3	Y-box-binding protein 3			Dimethylation	Q	Q[156]AG
DMSO1	221202_AZ-5495_DMSO_noFAIMS_B1_t1.23743.23743.2	D:\AlexZ\2022_Dec_AZ_noFAIMS\MSFragger2\DMSO1\interact-221202_AZ-5495_DMSO_noFAIMS_B1_t1.pep.xml	MKLTDSVLR	M[159]K[156]LTDSVLR	-	S	9	2	2470.45	1117.65	1117.65	559.833	559.833	1117.65	559.834	-0.0003	0.5491	-0.7397	0.00506212	21.976	16.031	0.997	2	0	1	9	27786384	1M(28.0313), 2K(28.0313)		true	sp|Q8BFQ4|WDR82_MOUSE	Q8BFQ4	WDR82_MOUSE	Wdr82	WD repeat-containing protein 82			Dimethylation	M	M[159]K[
DMSO1	221202_AZ-5495_DMSO_noFAIMS_B1_t1.23762.23762.4	D:\AlexZ\2022_Dec_AZ_noFAIMS\MSFragger2\DMSO1\interact-221202_AZ-5495_DMSO_noFAIMS_B1_t1.pep.xml	QGKAKLVILANNCPALR	Q[156]GK[156]AKLVILANNCPALR	R	K	17	4	2471.82	1921.12	1921.12	481.286	481.286	1921.13	481.29	-0.013	0.8146	-0.5531	0.144472	13.035	13.035	0.9995	2	0	40	56	0	13C(57.0214), 1Q(28.0313), 3K(28.0313)		true	sp|P62889|RL30_MOUSE	P62889	RL30_MOUSE	Rpl30	60S ribosomal protein L30			Dimethylation	Q	Q[156]GK
DMSO1	221202_AZ-5495_DMSO_noFAIMS_B1_t1.23801.23801.3	D:\AlexZ\2022_Dec_AZ_noFAIMS\MSFragger2\DMSO1\interact-221202_AZ-5495_DMSO_noFAIMS_B1_t1.pep.xml	VANTSTQTMGPRPAAAAAAATPAVR	V[127]ANTSTQTMGPRPAAAAAAATPAVR	R	T	25	3	2474.79	2408.26	2408.26	803.76	803.761	2408.26	803.76	0.0017	0.3332	-0.5998	0.000421226	26.033	21.462	0.9837	2	0	482	506	1349491710	1V(28.0313)		true	sp|P29341|PABP1_MOUSE	P29341	PABP1_MOUSE	Pabpc1	Polyadenylate-binding protein 1			Dimethylation	V	V[127]AN
DMSO1	221202_AZ-5495_DMSO_noFAIMS_B1_t1.23821.23821.4	D:\AlexZ\2022_Dec_AZ_noFAIMS\MSFragger2\DMSO1\interact-221202_AZ-5495_DMSO_noFAIMS_B1_t1.pep.xml	GNAILREIQVQHPAAKSMIEISR	G[85]NAILREIQVQHPAAK[156]SMIEISR	D	T	23	4	2476.4	2616.41	2616.42	655.11	655.112	2616.45	655.121	-0.0351	0.7563	0.0377	3.18578e-09	32.429	13.24	1	1	1	63	85	0	16K(28.0313), 1G(28.0313)		true	sp|P80318|TCPG_MOUSE	P80318	TCPG_MOUSE	Cct3	T-complex protein 1 subunit gamma			Dimethylation	G	G[85]NAI
DMSO1	221202_AZ-5495_DMSO_noFAIMS_B1_t1.23915.23915.2	D:\AlexZ\2022_Dec_AZ_noFAIMS\MSFragger2\DMSO1\interact-221202_AZ-5495_DMSO_noFAIMS_B1_t1.pep.xml	VANTSTQTMGPRPAAAAAAATPAVR	V[127]ANTSTQTMGPRPAAAAAAATPAVR	R	T	25	2	2483.5	2408.26	2408.26	1205.14	1205.14	2408.26	1205.14	0.0014	0.7749	-0.5963	7.514e-11	34.768	13.406	1	2	0	482	506	23240936	1V(28.0313)		true	sp|P29341|PABP1_MOUSE	P29341	PABP1_MOUSE	Pabpc1	Polyadenylate-binding protein 1			Dimethylation	V	V[127]AN
DMSO1	221202_AZ-5495_DMSO_noFAIMS_B1_t1.23981.23981.3	D:\AlexZ\2022_Dec_AZ_noFAIMS\MSFragger2\DMSO1\interact-221202_AZ-5495_DMSO_noFAIMS_B1_t1.pep.xml	LHPWWGGGGR	L[141]HPWWGGGGR	R	A	10	3	2488.56	1149.58	1149.59	384.201	384.203	1149.58	384.202	0.003	0.9777	-0.6462	0.000191429	19.56	11.712	0.9999	2	0	54	63	25228618	1L(28.0313)		true	sp|D3Z7P3|GLSK_MOUSE	D3Z7P3	GLSK_MOUSE	Gls	Glutaminase kidney isoform, mitochondrial			Dimethylation	L	L[141]HP
DMSO1	221202_AZ-5495_DMSO_noFAIMS_B1_t1.23983.23983.3	D:\AlexZ\2022_Dec_AZ_noFAIMS\MSFragger2\DMSO1\interact-221202_AZ-5495_DMSO_noFAIMS_B1_t1.pep.xml	VQLLESKVR	V[127]QLLESK[156]VR	A	E	9	3	2488.7	1126.71	1126.71	376.576	376.577	1126.71	376.576	0.0024	0.6784	-0.4515	0.0833743	15.371	12.548	0.9057	1	0	47	55	86751504	1V(28.0313), 7K(28.0313)		true	sp|Q80U40|RIMB2_MOUSE	Q80U40	RIMB2_MOUSE	Rimbp2	RIMS-binding protein 2			Dimethylation	V	V[127]QL
DMSO1	221202_AZ-5495_DMSO_noFAIMS_B1_t1.24026.24026.3	D:\AlexZ\2022_Dec_AZ_noFAIMS\MSFragger2\DMSO1\interact-221202_AZ-5495_DMSO_noFAIMS_B1_t1.pep.xml	QAGALQAKDLQIEALR	Q[156]AGALQAK[156]DLQIEALR	E	R	16	3	2492.02	1780.02	1780.02	594.346	594.347	1780.02	594.347	-0.0006	0.1808	-0.167	0.00111626	20.901	12.549	0.7951	1	0	458	473	342081536	1Q(28.0313), 8K(28.0313)		true	sp|Q3V0F0|RIMB3_MOUSE	Q3V0F0	RIMB3_MOUSE	Rimbp3	RIMS-binding protein 3			Dimethylation	Q	Q[156]AG
DMSO1	221202_AZ-5495_DMSO_noFAIMS_B1_t1.24053.24053.3	D:\AlexZ\2022_Dec_AZ_noFAIMS\MSFragger2\DMSO1\interact-221202_AZ-5495_DMSO_noFAIMS_B1_t1.pep.xml	VANTSTQTMGPRPAAAAAAATPAVR	V[127]ANTSTQTM[147]GPRPAAAAAAATPAVR	R	T	25	3	2494.16	2424.25	2424.26	809.091	809.093	2424.25	809.092	0.0019	0.4131	-0.4752	0.0257914	18.96	17.506	0.6744	2	0	482	506	159784064	1V(28.0313), 9M(15.9949)		true	sp|P29341|PABP1_MOUSE	P29341	PABP1_MOUSE	Pabpc1	Polyadenylate-binding protein 1			Dimethylation	V	V[127]AN
DMSO1	221202_AZ-5495_DMSO_noFAIMS_B1_t1.24063.24063.5	D:\AlexZ\2022_Dec_AZ_noFAIMS\MSFragger2\DMSO1\interact-221202_AZ-5495_DMSO_noFAIMS_B1_t1.pep.xml	KLSQETFNIKEAPKPSSKANNVASDTLVR	K[184]LSQETFNIK[156]EAPKPSSK[156]ANNVASDTLVR	R	G	29	5	2494.85	3283.81	3283.82	657.769	657.771	3283.81	657.77	0.0029	0.87	-0.6687	0.00108741	17.779	17.779	1	2	0	396	424	22726770	10K(28.0313), 18K(28.0313), 1K(56.0626)		true	sp|Q9R207|NBN_MOUSE	Q9R207	NBN_MOUSE	Nbn	Nibrin			Dimethylation	K	K[184]LS
DMSO1	221202_AZ-5495_DMSO_noFAIMS_B1_t1.24099.24099.3	D:\AlexZ\2022_Dec_AZ_noFAIMS\MSFragger2\DMSO1\interact-221202_AZ-5495_DMSO_noFAIMS_B1_t1.pep.xml	KLKSIAFPSIGSGR	K[184]LKSIAFPSIGSGR	R	N	14	3	2497.62	1515.91	1515.91	506.311	506.312	1515.91	506.312	-0.0008	0.9312	-0.4418	1.43944e-07	31.164	31.162	1	2	0	305	318	160654688	1K(56.0626)		true	sp|Q9QZQ8|H2AY_MOUSE	Q9QZQ8	H2AY_MOUSE	Macroh2a1	Core histone macro-H2A.1			Dimethylation	K	K[184]LK
DMSO1	221202_AZ-5495_DMSO_noFAIMS_B1_t1.24147.24147.4	D:\AlexZ\2022_Dec_AZ_noFAIMS\MSFragger2\DMSO1\interact-221202_AZ-5495_DMSO_noFAIMS_B1_t1.pep.xml	EKSAVLQEARIFNETPINPR	E[157]K[156]SAVLQEARIFNETPINPR	L	R	20	4	2501.21	2369.27	2369.28	593.326	593.326	2367.29	592.83	1.9843	0.6956	-0.0794	0.0796253	17.343	13.579	0.8568	1	1	23	42	0	1E(28.0313), 2K(28.0313)		true	sp|Q9QXK3|COPG2_MOUSE	Q9QXK3	COPG2_MOUSE	Copg2	Coatomer subunit gamma-2			Dimethylation	E	E[157]K[
DMSO1	221202_AZ-5495_DMSO_noFAIMS_B1_t1.24176.24176.5	D:\AlexZ\2022_Dec_AZ_noFAIMS\MSFragger2\DMSO1\interact-221202_AZ-5495_DMSO_noFAIMS_B1_t1.pep.xml	KVKKYEQGFITDPVVLSPKDR	K[184]VK[156]KYEQGFITDPVVLSPK[156]DR	R	V	21	5	2503.5	2558.48	2558.48	512.703	512.703	2558.48	512.704	-0.0024	0.7558	-0.4754	6e-14	45.974	45.974	1	2	0	106	126	791800130	19K(28.0313), 1K(56.0626), 3K(28.0313)		true	sp|P24547|IMDH2_MOUSE	P24547	IMDH2_MOUSE	Impdh2	Inosine-5'-monophosphate dehydrogenase 2			Dimethylation	K	K[184]VK
DMSO1	221202_AZ-5495_DMSO_noFAIMS_B1_t1.24200.24200.6	D:\AlexZ\2022_Dec_AZ_noFAIMS\MSFragger2\DMSO1\interact-221202_AZ-5495_DMSO_noFAIMS_B1_t1.pep.xml	KLHKSEKSSQQVVEQDNLFDVSTEEGPIKR	K[184]LHK[156]SEKSSQQVVEQDNLFDVSTEEGPIK[156]R	R	K	30	6	2505.21	3566.89	3566.9	595.488	595.491	3566.89	595.49	0.0053	0.7707	-0.48	2.28835e-09	36.984	36.984	1	2	0	15	44	0	1K(56.0626), 29K(28.0313), 4K(28.0313)		true	sp|Q6NS46|RRP5_MOUSE	Q6NS46	RRP5_MOUSE	Pdcd11	Protein RRP5 homolog			Dimethylation	K	K[184]LH
DMSO1	221202_AZ-5495_DMSO_noFAIMS_B1_t1.24230.24230.4	D:\AlexZ\2022_Dec_AZ_noFAIMS\MSFragger2\DMSO1\interact-221202_AZ-5495_DMSO_noFAIMS_B1_t1.pep.xml	NCKILLTEPPMNPTKNR	N[142]CKILLTEPPMNPTK[156]NR	R	E	17	4	2507.56	2081.11	2081.12	521.285	521.286	2081.11	521.285	0.0034	0.9688	-0.6378	1.57638e-07	26.935	26.932	1	2	0	104	120	33471702	15K(28.0313), 1N(28.0313), 2C(57.0214)		true	sp|P61161|ARP2_MOUSE	P61161	ARP2_MOUSE	Actr2	Actin-related protein 2			Dimethylation	N	N[142]CK
DMSO1	221202_AZ-5495_DMSO_noFAIMS_B1_t1.24240.24240.2	D:\AlexZ\2022_Dec_AZ_noFAIMS\MSFragger2\DMSO1\interact-221202_AZ-5495_DMSO_noFAIMS_B1_t1.pep.xml	QAGALQAKDLQIEALR	Q[156]AGALQAK[156]DLQIEALR	E	R	16	2	2508.25	1780.02	1780.02	891.016	891.018	1780.02	891.018	0.0001	0.3186	-0.1758	0.0161889	14.83	9.336	0.5788	1	0	458	473	13993144	1Q(28.0313), 8K(28.0313)		true	sp|Q3V0F0|RIMB3_MOUSE	Q3V0F0	RIMB3_MOUSE	Rimbp3	RIMS-binding protein 3			Dimethylation	Q	Q[156]AG
DMSO1	221202_AZ-5495_DMSO_noFAIMS_B1_t1.24248.24248.4	D:\AlexZ\2022_Dec_AZ_noFAIMS\MSFragger2\DMSO1\interact-221202_AZ-5495_DMSO_noFAIMS_B1_t1.pep.xml	KVKKYEQGFITDPVVLSPKDR	K[184]VK[156]KYEQGFITDPVVLSPK[156]DR	R	V	21	4	2509.03	2558.48	2558.48	640.627	640.628	2558.48	640.628	-0.0022	0.9286	-0.4781	1.22767e-07	26.365	26.365	1	2	0	106	126	144701296	19K(28.0313), 1K(56.0626), 3K(28.0313)		true	sp|P24547|IMDH2_MOUSE	P24547	IMDH2_MOUSE	Impdh2	Inosine-5'-monophosphate dehydrogenase 2			Dimethylation	K	K[184]VK
DMSO1	221202_AZ-5495_DMSO_noFAIMS_B1_t1.24271.24271.5	D:\AlexZ\2022_Dec_AZ_noFAIMS\MSFragger2\DMSO1\interact-221202_AZ-5495_DMSO_noFAIMS_B1_t1.pep.xml	KLHKSEKSSQQVVEQDNLFDVSTEEGPIKR	K[184]LHK[156]SEKSSQQVVEQDNLFDVSTEEGPIK[156]R	R	K	30	5	2510.67	3567.89	3567.9	714.585	714.587	3566.89	714.386	1.0017	0.8176	-0.4818	0	46.482	46.482	1	2	0	15	44	0	1K(56.0626), 29K(28.0313), 4K(28.0313)		true	sp|Q6NS46|RRP5_MOUSE	Q6NS46	RRP5_MOUSE	Pdcd11	Protein RRP5 homolog			Dimethylation	K	K[184]LH
DMSO1	221202_AZ-5495_DMSO_noFAIMS_B1_t1.24287.24287.3	D:\AlexZ\2022_Dec_AZ_noFAIMS\MSFragger2\DMSO1\interact-221202_AZ-5495_DMSO_noFAIMS_B1_t1.pep.xml	VMEKPSPLLVGR	V[127]MEK[156]PSPLLVGR	M	E	12	3	2512	1380.82	1380.81	461.28	461.279	1380.82	461.279	-0.0014	0.6413	-0.7789	1.34636e-06	22.652	22.652	1	1	0	2	13	932835390	1V(28.0313), 4K(28.0313)		false	sp|P97855|G3BP1_MOUSE	P97855	G3BP1_MOUSE	G3bp1	Ras GTPase-activating protein-binding protein 1	G3bp2	sp|P97379|G3BP2_MOUSE	Dimethylation	V	V[127]ME
DMSO1	221202_AZ-5495_DMSO_noFAIMS_B1_t1.24384.24384.2	D:\AlexZ\2022_Dec_AZ_noFAIMS\MSFragger2\DMSO1\interact-221202_AZ-5495_DMSO_noFAIMS_B1_t1.pep.xml	VMEKPSPLLVGR	V[127]MEK[156]PSPLLVGR	M	E	12	2	2519.25	1380.81	1380.82	691.414	691.415	1380.82	691.415	-0.0004	0.9118	-0.7823	5.59313e-09	29.693	29.693	1	1	0	2	13	35442256	1V(28.0313), 4K(28.0313)		false	sp|P97855|G3BP1_MOUSE	P97855	G3BP1_MOUSE	G3bp1	Ras GTPase-activating protein-binding protein 1	G3bp2	sp|P97379|G3BP2_MOUSE	Dimethylation	V	V[127]ME
DMSO1	221202_AZ-5495_DMSO_noFAIMS_B1_t1.24406.24406.3	D:\AlexZ\2022_Dec_AZ_noFAIMS\MSFragger2\DMSO1\interact-221202_AZ-5495_DMSO_noFAIMS_B1_t1.pep.xml	VMEKPSPLLVGR	V[127]M[147]EK[156]PSPLLVGR	M	E	12	3	2521.01	1396.81	1396.79	466.61	466.603	1396.81	466.611	-0.0224	0.6783	-0.7284	1.17021e-05	22.024	22.024	0.9914	1	0	2	13	0	1V(28.0313), 2M(15.9949), 4K(28.0313)		false	sp|P97855|G3BP1_MOUSE	P97855	G3BP1_MOUSE	G3bp1	Ras GTPase-activating protein-binding protein 1	G3bp2	sp|P97379|G3BP2_MOUSE	Dimethylation	V	V[127]M[
DMSO1	221202_AZ-5495_DMSO_noFAIMS_B1_t1.24460.24460.2	D:\AlexZ\2022_Dec_AZ_noFAIMS\MSFragger2\DMSO1\interact-221202_AZ-5495_DMSO_noFAIMS_B1_t1.pep.xml	GVQVETISPGDGR	G[85]VQVETISPGDGR	M	T	13	2	2525.01	1341.69	1341.69	671.851	671.852	1341.69	671.852	0.0009	0.9405	-0.531	1.43208e-08	33.303	33.303	1	1	0	2	14	26423126	1G(28.0313)		true	sp|P26883|FKB1A_MOUSE	P26883	FKB1A_MOUSE	Fkbp1a	Peptidyl-prolyl cis-trans isomerase FKBP1A			Dimethylation	G	G[85]VQV
DMSO1	221202_AZ-5495_DMSO_noFAIMS_B1_t1.24560.24560.3	D:\AlexZ\2022_Dec_AZ_noFAIMS\MSFragger2\DMSO1\interact-221202_AZ-5495_DMSO_noFAIMS_B1_t1.pep.xml	QKLFALQAEIHR	Q[156]KLFALQAEIHR	R	L	12	3	2532.52	1480.85	1480.85	494.623	494.624	1480.85	494.624	-0.0008	0.7921	-0.4658	0.000144644	21.155	19.323	0.9999	2	0	197	208	18881244	1Q(28.0313)		true	sp|Q7TMQ7|WDR91_MOUSE	Q7TMQ7	WDR91_MOUSE	Wdr91	WD repeat-containing protein 91			Dimethylation	Q	Q[156]KL
DMSO1	221202_AZ-5495_DMSO_noFAIMS_B1_t1.24619.24619.4	D:\AlexZ\2022_Dec_AZ_noFAIMS\MSFragger2\DMSO1\interact-221202_AZ-5495_DMSO_noFAIMS_B1_t1.pep.xml	QKLHTDDELNWLDHGR	Q[156]KLHTDDELNWLDHGR	K	T	16	4	2537.09	2003.98	2003.98	502.002	502.002	2003.98	502.003	-0.0009	0.8775	-0.5341	5.6059e-10	28.736	26.623	1	1	0	163	178	30471446	1Q(28.0313)		true	sp|P26039|TLN1_MOUSE	P26039	TLN1_MOUSE	Tln1	Talin-1			Dimethylation	Q	Q[156]KL
DMSO1	221202_AZ-5495_DMSO_noFAIMS_B1_t1.24641.24641.3	D:\AlexZ\2022_Dec_AZ_noFAIMS\MSFragger2\DMSO1\interact-221202_AZ-5495_DMSO_noFAIMS_B1_t1.pep.xml	LLQSLRSGPPGPPGAPGMPPGGR	L[141]LQSLRSGPPGPPGAPGMPPGGR	D	G	23	3	2538.66	2226.22	2226.22	743.08	743.081	2223.19	742.072	3.0268	0.6376	-0.4449	4.92066e-05	21.196	12.835	0.9708	1	1	390	412	0	1L(28.0313)		true	sp|Q3U0V1|FUBP2_MOUSE	Q3U0V1	FUBP2_MOUSE	Khsrp	Far upstream element-binding protein 2			Dimethylation	L	L[141]LQ
DMSO1	221202_AZ-5495_DMSO_noFAIMS_B1_t1.24659.24659.3	D:\AlexZ\2022_Dec_AZ_noFAIMS\MSFragger2\DMSO1\interact-221202_AZ-5495_DMSO_noFAIMS_B1_t1.pep.xml	AHGSVVKSEDYAFPTYADR	A[99]HGSVVK[156]SEDYAFPTYADR	R	R	19	3	2540.13	2168.05	2168.05	723.691	723.692	2168.05	723.692	-0.0004	0.778	-0.7084	0	57.263	12.065	1	2	0	23	41	200572624	1A(28.0313), 7K(28.0313)		true	sp|P19783|COX41_MOUSE	P19783	COX41_MOUSE	Cox4i1	Cytochrome c oxidase subunit 4 isoform 1, mitochondrial			Dimethylation	A	A[99]HGS
DMSO1	221202_AZ-5495_DMSO_noFAIMS_B1_t1.24702.24702.3	D:\AlexZ\2022_Dec_AZ_noFAIMS\MSFragger2\DMSO1\interact-221202_AZ-5495_DMSO_noFAIMS_B1_t1.pep.xml	QKHSQAVEELADQLEQTKR	Q[156]KHSQAVEELADQLEQTK[156]R	R	V	19	3	2543.38	2293.2	2293.2	765.406	765.409	2293.2	765.408	0.0017	0.9342	-0.558	0	66.053	63.461	1	2	0	1192	1210	47348028	18K(28.0313), 1Q(28.0313)		true	sp|Q8VDD5|MYH9_MOUSE	Q8VDD5	MYH9_MOUSE	Myh9	Myosin-9			Dimethylation	Q	Q[156]KH
DMSO1	221202_AZ-5495_DMSO_noFAIMS_B1_t1.24856.24856.3	D:\AlexZ\2022_Dec_AZ_noFAIMS\MSFragger2\DMSO1\interact-221202_AZ-5495_DMSO_noFAIMS_B1_t1.pep.xml	SKEAEAAFLTVYKR	S[115]KEAEAAFLTVYK[156]R	R	L	14	3	2555.16	1667.92	1667.92	556.981	556.982	1667.92	556.982	-0.0012	0.8961	-0.6259	4.5e-13	41.731	39.174	1	2	0	71	84	74866800	13K(28.0313), 1S(28.0313)		false	sp|P53564|CUX1_MOUSE	P53564	CUX1_MOUSE	Cux1	Homeobox protein cut-like 1		sp|P70403|CASP_MOUSE	Dimethylation	S	S[115]KE
DMSO1	221202_AZ-5495_DMSO_noFAIMS_B1_t1.25003.25003.3	D:\AlexZ\2022_Dec_AZ_noFAIMS\MSFragger2\DMSO1\interact-221202_AZ-5495_DMSO_noFAIMS_B1_t1.pep.xml	LKEALQPLINR	L[141]KEALQPLINR	R	K	11	3	2566.2	1321.8	1321.81	441.609	441.609	1321.81	441.61	-0.0022	0.9229	-0.6747	0.0015247	21.562	19.757	0.9999	2	0	2091	2101	27253024	1L(28.0313)		true	sp|Q8R1A4|DOCK7_MOUSE	Q8R1A4	DOCK7_MOUSE	Dock7	Dedicator of cytokinesis protein 7			Dimethylation	L	L[141]KE
DMSO1	221202_AZ-5495_DMSO_noFAIMS_B1_t1.25074.25074.4	D:\AlexZ\2022_Dec_AZ_noFAIMS\MSFragger2\DMSO1\interact-221202_AZ-5495_DMSO_noFAIMS_B1_t1.pep.xml	ELKAKLAGVEEELQR	E[157]LK[156]AK[156]LAGVEEELQR	R	A	15	4	2571.67	1797.06	1797.04	450.272	450.267	1796.04	450.017	0.9973	0.548	-0.6154	4.82619	14.159	13.508	0.9324	2	0	277	291	0	1E(28.0313), 3K(28.0313), 5K(28.0313)		true	sp|Q80UK7|SAS6_MOUSE	Q80UK7	SAS6_MOUSE	Sass6	Spindle assembly abnormal protein 6 homolog			Dimethylation	E	E[157]LK
DMSO1	221202_AZ-5495_DMSO_noFAIMS_B1_t1.25114.25114.5	D:\AlexZ\2022_Dec_AZ_noFAIMS\MSFragger2\DMSO1\interact-221202_AZ-5495_DMSO_noFAIMS_B1_t1.pep.xml	KFKQVAEAYEVLSDAKKR	K[184]FKQVAEAYEVLSDAK[156]K[156]R	R	D	18	5	2574.71	2222.28	2222.28	445.463	445.464	2221.28	445.264	1.0002	0.7258	-0.7756	1.74237e-06	23.935	13.825	1	2	0	45	62	79570680	16K(28.0313), 17K(28.0313), 1K(56.0626)		true	sp|O54946|DNJB6_MOUSE	O54946	DNJB6_MOUSE	Dnajb6	DnaJ homolog subfamily B member 6			Dimethylation	K	K[184]FK
DMSO1	221202_AZ-5495_DMSO_noFAIMS_B1_t1.25147.25147.4	D:\AlexZ\2022_Dec_AZ_noFAIMS\MSFragger2\DMSO1\interact-221202_AZ-5495_DMSO_noFAIMS_B1_t1.pep.xml	IYSATGKWTKEYTLQTR	I[141]YSATGK[156]WTK[156]EYTLQTR	S	K	17	4	2577.21	2129.15	2129.16	533.295	533.298	2129.15	533.295	0.0127	0.897	-0.6762	1.10037e-06	24.93	12.63	1	1	0	39	55	20524374	10K(28.0313), 1I(28.0313), 7K(28.0313)		true	sp|Q8VDC0|SYLM_MOUSE	Q8VDC0	SYLM_MOUSE	Lars2	Probable leucine--tRNA ligase, mitochondrial			Dimethylation	I	I[141]YS
DMSO1	221202_AZ-5495_DMSO_noFAIMS_B1_t1.25157.25157.4	D:\AlexZ\2022_Dec_AZ_noFAIMS\MSFragger2\DMSO1\interact-221202_AZ-5495_DMSO_noFAIMS_B1_t1.pep.xml	VNVDTLPEYEKSQIKR	V[127]NVDTLPEYEK[156]SQIK[156]R	M	A	16	4	2577.96	2002.1	2002.11	501.533	501.534	2002.11	501.535	-0.0028	0.9318	-0.7155	0.0169603	17.007	12.217	0.9995	1	0	5	20	25200162	11K(28.0313), 15K(28.0313), 1V(28.0313)		true	sp|Q8CIH5|PLCG2_MOUSE	Q8CIH5	PLCG2_MOUSE	Plcg2	1-phosphatidylinositol 4,5-bisphosphate phosphodiesterase gamma-2			Dimethylation	V	V[127]NV
DMSO1	221202_AZ-5495_DMSO_noFAIMS_B1_t1.25307.25307.2	D:\AlexZ\2022_Dec_AZ_noFAIMS\MSFragger2\DMSO1\interact-221202_AZ-5495_DMSO_noFAIMS_B1_t1.pep.xml	RTLPDTVDWR	R[184]TLPDTVDWR	N	E	10	2	2589.37	1285.67	1285.68	643.845	643.845	1285.68	643.846	-0.002	0.9471	-0.6945	0.0343621	18.775	14.484	0.9191	1	1	121	130	29129094	1R(28.0313)		true	sp|O70370|CATS_MOUSE	O70370	CATS_MOUSE	Ctss	Cathepsin S			Dimethylation	R	R[184]TL
DMSO1	221202_AZ-5495_DMSO_noFAIMS_B1_t1.25366.25366.4	D:\AlexZ\2022_Dec_AZ_noFAIMS\MSFragger2\DMSO1\interact-221202_AZ-5495_DMSO_noFAIMS_B1_t1.pep.xml	GVKYNQATPIFHQWR	G[85]VKYNQATPIFHQWR	R	D	15	4	2594.01	1871.97	1871.98	469.001	469.002	1871.98	469.002	-0.002	0.9713	-0.4797	3.12403e-08	29.649	29.621	1	2	0	69	83	548617150	1G(28.0313)		true	sp|P70460|VASP_MOUSE	P70460	VASP_MOUSE	Vasp	Vasodilator-stimulated phosphoprotein			Dimethylation	G	G[85]VKY
DMSO1	221202_AZ-5495_DMSO_noFAIMS_B1_t1.25413.25413.3	D:\AlexZ\2022_Dec_AZ_noFAIMS\MSFragger2\DMSO1\interact-221202_AZ-5495_DMSO_noFAIMS_B1_t1.pep.xml	QGKGNLGSLQLEVR	Q[156]GKGNLGSLQLEVR	R	L	14	3	2597.53	1525.85	1525.85	509.625	509.625	1525.86	509.626	-0.0045	0.9396	-0.564	3.40226e-05	27.158	25.252	1	2	0	243	256	69560656	1Q(28.0313)		true	sp|Q6PFQ7|RASL2_MOUSE	Q6PFQ7	RASL2_MOUSE	Rasa4	Ras GTPase-activating protein 4			Dimethylation	Q	Q[156]GK
DMSO1	221202_AZ-5495_DMSO_noFAIMS_B1_t1.25423.25423.3	D:\AlexZ\2022_Dec_AZ_noFAIMS\MSFragger2\DMSO1\interact-221202_AZ-5495_DMSO_noFAIMS_B1_t1.pep.xml	GVKYNQATPIFHQWR	G[85]VKYNQATPIFHQWR	R	D	15	3	2598.22	1871.97	1871.98	624.998	625	1871.98	625	-0.0028	0.906	-0.4805	2.33628e-05	23.741	21.732	1	2	0	69	83	120659104	1G(28.0313)		true	sp|P70460|VASP_MOUSE	P70460	VASP_MOUSE	Vasp	Vasodilator-stimulated phosphoprotein			Dimethylation	G	G[85]VKY
DMSO1	221202_AZ-5495_DMSO_noFAIMS_B1_t1.25449.25449.3	D:\AlexZ\2022_Dec_AZ_noFAIMS\MSFragger2\DMSO1\interact-221202_AZ-5495_DMSO_noFAIMS_B1_t1.pep.xml	RGGPGGPPGPLMEQMGGR	R[184]GGPGGPPGPLMEQMGGR	R	R	18	3	2600.29	1777.87	1777.87	593.629	593.631	1777.87	593.631	0.0003	0.9676	-0.6992	0	47.789	10.586	1	2	1	614	631	895871940	1R(28.0313)		true	sp|Q61545|EWS_MOUSE	Q61545	EWS_MOUSE	Ewsr1	RNA-binding protein EWS			Dimethylation	R	R[184]GG
DMSO1	221202_AZ-5495_DMSO_noFAIMS_B1_t1.25479.25479.3	D:\AlexZ\2022_Dec_AZ_noFAIMS\MSFragger2\DMSO1\interact-221202_AZ-5495_DMSO_noFAIMS_B1_t1.pep.xml	TGKSALDNGPQIAYVR	T[129]GKSALDNGPQIAYVR	R	D	16	3	2602.42	1716.91	1716.92	573.311	573.312	1716.92	573.312	-0.0004	0.9718	-0.7076	1.20072e-07	27.354	25.26	1	2	0	472	487	0	1T(28.0313)		true	sp|Q8C863|ITCH_MOUSE	Q8C863	ITCH_MOUSE	Itch	E3 ubiquitin-protein ligase Itchy			Dimethylation	T	T[129]GK
DMSO1	221202_AZ-5495_DMSO_noFAIMS_B1_t1.25534.25534.4	D:\AlexZ\2022_Dec_AZ_noFAIMS\MSFragger2\DMSO1\interact-221202_AZ-5495_DMSO_noFAIMS_B1_t1.pep.xml	STGPSEPGGFKPPPKPVIVDR	S[115]TGPSEPGGFK[156]PPPK[156]PVIVDR	Q	R	21	4	2606.72	2245.24	2245.24	562.317	562.318	2245.25	562.319	-0.0039	0.8812	-0.6643	8.5e-13	36.255	12.736	1	1	0	45	65	152591312	11K(28.0313), 15K(28.0313), 1S(28.0313)		true	sp|Q9D338|RM19_MOUSE	Q9D338	RM19_MOUSE	Mrpl19	39S ribosomal protein L19, mitochondrial			Dimethylation	S	S[115]TG
DMSO1	221202_AZ-5495_DMSO_noFAIMS_B1_t1.25582.25582.3	D:\AlexZ\2022_Dec_AZ_noFAIMS\MSFragger2\DMSO1\interact-221202_AZ-5495_DMSO_noFAIMS_B1_t1.pep.xml	RGGPGGPPGPLMEQMGGR	R[184]GGPGGPPGPLM[147]EQMGGR	R	R	18	3	2610.31	1793.86	1793.87	598.962	598.963	1793.87	598.963	0.0004	0.9369	-0.4652	4.72e-12	33.166	33.148	1	2	1	614	631	50027600	12M(15.9949), 1R(28.0313)		true	sp|Q61545|EWS_MOUSE	Q61545	EWS_MOUSE	Ewsr1	RNA-binding protein EWS			Dimethylation	R	R[184]GG
DMSO1	221202_AZ-5495_DMSO_noFAIMS_B1_t1.25589.25589.2	D:\AlexZ\2022_Dec_AZ_noFAIMS\MSFragger2\DMSO1\interact-221202_AZ-5495_DMSO_noFAIMS_B1_t1.pep.xml	RGGPGGPPGPLMEQMGGR	R[184]GGPGGPPGPLMEQMGGR	R	R	18	2	2610.85	1777.87	1777.87	889.94	889.942	1777.87	889.943	-0.0024	0.9282	-0.7063	1.58322e-07	23.019	7.966	1	2	1	614	631	28443210	1R(28.0313)		true	sp|Q61545|EWS_MOUSE	Q61545	EWS_MOUSE	Ewsr1	RNA-binding protein EWS			Dimethylation	R	R[184]GG
DMSO1	221202_AZ-5495_DMSO_noFAIMS_B1_t1.25665.25665.4	D:\AlexZ\2022_Dec_AZ_noFAIMS\MSFragger2\DMSO1\interact-221202_AZ-5495_DMSO_noFAIMS_B1_t1.pep.xml	ENMRNDISSHPPVEGSYAPR	E[157]NM[147]RNDISSHPPVEGSYAPR	M	R	20	4	2616.6	2301.12	2301.1	576.287	576.281	2299.07	575.774	2.0307	0.8482	-0.3246	8.47291e-08	31.231	14.625	0.9999	1	1	712	731	0	1E(28.0313), 3M(15.9949)		true	sp|Q78PY7|SND1_MOUSE	Q78PY7	SND1_MOUSE	Snd1	Staphylococcal nuclease domain-containing protein 1			Dimethylation	E	E[157]NM
DMSO1	221202_AZ-5495_DMSO_noFAIMS_B1_t1.25815.25815.3	D:\AlexZ\2022_Dec_AZ_noFAIMS\MSFragger2\DMSO1\interact-221202_AZ-5495_DMSO_noFAIMS_B1_t1.pep.xml	VGKVEHGSVALPAIMR	V[127]GKVEHGSVALPAIMR	R	S	16	3	2628.07	1690.95	1690.95	564.658	564.658	1690.96	564.659	-0.0041	0.7633	-0.5068	1.021e-11	39.991	35.03	1	2	0	439	454	278992512	1V(28.0313)		true	sp|P26039|TLN1_MOUSE	P26039	TLN1_MOUSE	Tln1	Talin-1			Dimethylation	V	V[127]GK
DMSO1	221202_AZ-5495_DMSO_noFAIMS_B1_t1.25816.25816.4	D:\AlexZ\2022_Dec_AZ_noFAIMS\MSFragger2\DMSO1\interact-221202_AZ-5495_DMSO_noFAIMS_B1_t1.pep.xml	VGKVEHGSVALPAIMR	V[127]GKVEHGSVALPAIMR	R	S	16	4	2628.14	1690.95	1690.95	423.745	423.746	1690.96	423.746	-0.0015	0.9101	-0.5068	2.65799e-07	26.8	26.79	1	2	0	439	454	239860560	1V(28.0313)		true	sp|P26039|TLN1_MOUSE	P26039	TLN1_MOUSE	Tln1	Talin-1			Dimethylation	V	V[127]GK
DMSO1	221202_AZ-5495_DMSO_noFAIMS_B1_t1.26168.26168.5	D:\AlexZ\2022_Dec_AZ_noFAIMS\MSFragger2\DMSO1\interact-221202_AZ-5495_DMSO_noFAIMS_B1_t1.pep.xml	KQMVIDVLHPGKATVPKTEIR	K[184]QM[147]VIDVLHPGKATVPK[156]TEIR	R	E	21	5	2654.92	2459.42	2459.43	492.892	492.893	2459.43	492.893	-0.0004	0.7524	-0.7323	0.182844	14.244	11.356	0.999	2	0	21	41	250870976	17K(28.0313), 1K(56.0626), 3M(15.9949)		true	sp|P62849|RS24_MOUSE	P62849	RS24_MOUSE	Rps24	40S ribosomal protein S24			Dimethylation	K	K[184]QM
DMSO1	221202_AZ-5495_DMSO_noFAIMS_B1_t1.26174.26174.4	D:\AlexZ\2022_Dec_AZ_noFAIMS\MSFragger2\DMSO1\interact-221202_AZ-5495_DMSO_noFAIMS_B1_t1.pep.xml	LYKSMKGLGTDDNTLIR	L[141]YK[156]SMKGLGTDDNTLIR	R	V	17	4	2655.33	1980.07	1980.07	496.024	496.025	1980.07	496.025	-0.0009	0.8101	-0.5947	3.79661e-06	29.623	29.623	1	2	0	254	270	98952024	1L(28.0313), 3K(28.0313)		true	sp|P97429|ANXA4_MOUSE	P97429	ANXA4_MOUSE	Anxa4	Annexin A4			Dimethylation	L	L[141]YK
DMSO1	221202_AZ-5495_DMSO_noFAIMS_B1_t1.26338.26338.4	D:\AlexZ\2022_Dec_AZ_noFAIMS\MSFragger2\DMSO1\interact-221202_AZ-5495_DMSO_noFAIMS_B1_t1.pep.xml	HTERPFQCNQCGASFTQKGNLLR	H[165]TERPFQCNQCGASFTQK[156]GNLLR	S	H	23	4	2667.77	2804.32	2804.32	702.087	702.088	2804.36	702.097	-0.0361	0.6942	-0.5935	0.018708	16.93	12.015	0.9779	1	0	139	161	0	11C(57.0214), 18K(28.0313), 1H(28.0313), 8C(57.0214)		true	sp|Q03267|IKZF1_MOUSE	Q03267	IKZF1_MOUSE	Ikzf1	DNA-binding protein Ikaros			Dimethylation	H	H[165]TE
DMSO1	221202_AZ-5495_DMSO_noFAIMS_B1_t1.26511.26511.4	D:\AlexZ\2022_Dec_AZ_noFAIMS\MSFragger2\DMSO1\interact-221202_AZ-5495_DMSO_noFAIMS_B1_t1.pep.xml	SGLKSTVGTTKPPAESVYTSLQR	S[115]GLKSTVGTTK[156]PPAESVYTSLQR	C	R	23	4	2680.93	2462.33	2462.34	616.59	616.591	2462.34	616.592	-0.0009	0.935	-0.6385	9.4616e-07	21.479	19.206	1	1	0	198	220	24516976	11K(28.0313), 1S(28.0313)		true	sp|Q8R4V1|NFAM1_MOUSE	Q8R4V1	NFAM1_MOUSE	Nfam1	NFAT activation molecule 1			Dimethylation	S	S[115]GL
DMSO1	221202_AZ-5495_DMSO_noFAIMS_B1_t1.26521.26521.4	D:\AlexZ\2022_Dec_AZ_noFAIMS\MSFragger2\DMSO1\interact-221202_AZ-5495_DMSO_noFAIMS_B1_t1.pep.xml	QKGWFPASHVKLLGPSSER	Q[156]KGWFPASHVK[156]LLGPSSER	R	T	19	4	2681.62	2179.18	2179.19	545.803	545.805	2179.19	545.805	0.0007	0.7771	-0.3232	1e-14	41.379	39.414	1	2	0	1064	1082	24613130	11K(28.0313), 1Q(28.0313)		true	sp|Q9Z0R6|ITSN2_MOUSE	Q9Z0R6	ITSN2_MOUSE	Itsn2	Intersectin-2			Dimethylation	Q	Q[156]KG
DMSO1	221202_AZ-5495_DMSO_noFAIMS_B1_t1.26651.26651.4	D:\AlexZ\2022_Dec_AZ_noFAIMS\MSFragger2\DMSO1\interact-221202_AZ-5495_DMSO_noFAIMS_B1_t1.pep.xml	IIAAKDHASIQMNVAEVDR	I[141]IAAKDHASIQMNVAEVDR	R	T	19	4	2691.66	2108.1	2108.11	528.033	528.034	2108.1	528.034	0.0014	0.9053	-0.7399	4.66811e-06	22.893	22.864	1	2	0	23	41	0	1I(28.0313)		true	sp|Q9CQR2|RS21_MOUSE	Q9CQR2	RS21_MOUSE	Rps21	40S ribosomal protein S21			Dimethylation	I	I[141]IA
DMSO1	221202_AZ-5495_DMSO_noFAIMS_B1_t1.26713.26713.3	D:\AlexZ\2022_Dec_AZ_noFAIMS\MSFragger2\DMSO1\interact-221202_AZ-5495_DMSO_noFAIMS_B1_t1.pep.xml	GVKIDKTDYMVGSYGPR	G[85]VK[156]IDKTDYMVGSYGPR	K	A	17	3	2696.28	1941	1941	648.007	648.007	1941	648.008	-0.0046	0.7363	-0.7106	4.75734	11.332	11.332	0.7104	1	0	136	152	0	1G(28.0313), 3K(28.0313)		true	sp|Q99PT1|GDIR1_MOUSE	Q99PT1	GDIR1_MOUSE	Arhgdia	Rho GDP-dissociation inhibitor 1			Dimethylation	G	G[85]VK[
DMSO1	221202_AZ-5495_DMSO_noFAIMS_B1_t1.26785.26785.6	D:\AlexZ\2022_Dec_AZ_noFAIMS\MSFragger2\DMSO1\interact-221202_AZ-5495_DMSO_noFAIMS_B1_t1.pep.xml	NALVVDPKKPFRKLNAFGNAFLNR	N[142]ALVVDPK[156]K[156]PFRKLNAFGNAFLNR	G	F	24	6	2701.7	2815.65	2815.65	470.282	470.283	2812.62	469.778	3.0293	0.8047	0.0939	0.00780795	14.768	14.434	0.7575	1	1	112	135	0	1N(28.0313), 8K(28.0313), 9K(28.0313)		true	sp|Q9QXY6|EHD3_MOUSE	Q9QXY6	EHD3_MOUSE	Ehd3	EH domain-containing protein 3			Dimethylation	N	N[142]AL
DMSO1	221202_AZ-5495_DMSO_noFAIMS_B1_t1.26844.26844.4	D:\AlexZ\2022_Dec_AZ_noFAIMS\MSFragger2\DMSO1\interact-221202_AZ-5495_DMSO_noFAIMS_B1_t1.pep.xml	KKKPDYLPYAEDESVDDLAQQKPR	K[184]K[156]KPDYLPYAEDESVDDLAQQK[156]PR	R	S	24	4	2706.11	2944.55	2944.55	737.144	737.145	2944.55	737.146	-0.0029	0.9362	-0.7433	0	70.499	70.499	1	2	0	308	331	0	1K(56.0626), 22K(28.0313), 2K(28.0313)		true	sp|Q9Z315|SNUT1_MOUSE	Q9Z315	SNUT1_MOUSE	Sart1	U4/U6.U5 tri-snRNP-associated protein 1			Dimethylation	K	K[184]K[
DMSO1	221202_AZ-5495_DMSO_noFAIMS_B1_t1.26845.26845.3	D:\AlexZ\2022_Dec_AZ_noFAIMS\MSFragger2\DMSO1\interact-221202_AZ-5495_DMSO_noFAIMS_B1_t1.pep.xml	QKTGTAEMSSILEER	Q[156]KTGTAEMSSILEER	L	I	15	3	2706.18	1706.84	1706.85	569.955	569.957	1706.85	569.957	-0.002	0.9555	-0.7052	0.0278703	19.13	17.869	0.9936	1	0	44	58	17792080	1Q(28.0313)		true	sp|Q03265|ATPA_MOUSE	Q03265	ATPA_MOUSE	Atp5f1a	ATP synthase subunit alpha, mitochondrial			Dimethylation	Q	Q[156]KT
DMSO1	221202_AZ-5495_DMSO_noFAIMS_B1_t1.26868.26868.4	D:\AlexZ\2022_Dec_AZ_noFAIMS\MSFragger2\DMSO1\interact-221202_AZ-5495_DMSO_noFAIMS_B1_t1.pep.xml	SVHKGFAFVQYVNER	S[115]VHKGFAFVQYVNER	C	N	15	4	2707.99	1807.93	1807.94	452.991	452.991	1807.94	452.991	-0.0013	0.8963	-0.4494	2.13601e-07	27.359	27.335	1	1	0	47	61	166130544	1S(28.0313)		true	sp|Q9Z204|HNRPC_MOUSE	Q9Z204	HNRPC_MOUSE	Hnrnpc	Heterogeneous nuclear ribonucleoproteins C1/C2			Dimethylation	S	S[115]VH
DMSO1	221202_AZ-5495_DMSO_noFAIMS_B1_t1.26929.26929.2	D:\AlexZ\2022_Dec_AZ_noFAIMS\MSFragger2\DMSO1\interact-221202_AZ-5495_DMSO_noFAIMS_B1_t1.pep.xml	AADESTGSIAKR	A[99]ADESTGSIAK[156]R	L	L	12	2	2712.75	1263.68	1263.68	632.847	632.848	1260.67	631.341	3.0142	0.8975	0.7958	6.02959e-05	23.927	23.215	0.9923	1	0	32	43	0	11K(28.0313), 1A(28.0313)		false	sp|P05064|ALDOA_MOUSE	P05064	ALDOA_MOUSE	Aldoa	Fructose-bisphosphate aldolase A	ALDOA	contam_sp|P00883|ALDOA_RABIT	Dimethylation	A	A[99]ADE
DMSO1	221202_AZ-5495_DMSO_noFAIMS_B1_t1.26938.26938.4	D:\AlexZ\2022_Dec_AZ_noFAIMS\MSFragger2\DMSO1\interact-221202_AZ-5495_DMSO_noFAIMS_B1_t1.pep.xml	QKVKELVEFAQDDDRLR	Q[156]K[156]VKELVEFAQDDDRLR	R	E	17	4	2713.37	2144.15	2144.16	537.045	537.047	2144.16	537.047	-0.0012	0.7165	-0.4202	0.000116123	21.418	21.418	1	2	1	138	154	45820396	1Q(28.0313), 2K(28.0313)		true	sp|Q99KN9|EPN4_MOUSE	Q99KN9	EPN4_MOUSE	Clint1	Clathrin interactor 1			Dimethylation	Q	Q[156]K[
DMSO1	221202_AZ-5495_DMSO_noFAIMS_B1_t1.26978.26978.3	D:\AlexZ\2022_Dec_AZ_noFAIMS\MSFragger2\DMSO1\interact-221202_AZ-5495_DMSO_noFAIMS_B1_t1.pep.xml	QKTGTAEMSSILEER	Q[156]K[156]TGTAEMSSILEER	L	I	15	3	2716.41	1734.88	1734.88	579.299	579.301	1734.88	579.301	-0.002	0.8795	-0.7126	1.10326e-09	37.104	18.05	1	1	0	44	58	1176123520	1Q(28.0313), 2K(28.0313)		true	sp|Q03265|ATPA_MOUSE	Q03265	ATPA_MOUSE	Atp5f1a	ATP synthase subunit alpha, mitochondrial			Dimethylation	Q	Q[156]K[
DMSO1	221202_AZ-5495_DMSO_noFAIMS_B1_t1.27047.27047.4	D:\AlexZ\2022_Dec_AZ_noFAIMS\MSFragger2\DMSO1\interact-221202_AZ-5495_DMSO_noFAIMS_B1_t1.pep.xml	AGVKMVMIQDGPQNTGADKPLR	A[99]GVKMVMIQDGPQNTGADK[156]PLR	R	I	22	4	2721.74	2381.26	2381.26	596.322	596.321	2381.26	596.321	0	0.9512	-0.7745	0	48.305	46.215	1	2	0	211	232	0	19K(28.0313), 1A(28.0313)		true	sp|Q91WJ8|FUBP1_MOUSE	Q91WJ8	FUBP1_MOUSE	Fubp1	Far upstream element-binding protein 1			Dimethylation	A	A[99]GVK
DMSO1	221202_AZ-5495_DMSO_noFAIMS_B1_t1.27052.27052.3	D:\AlexZ\2022_Dec_AZ_noFAIMS\MSFragger2\DMSO1\interact-221202_AZ-5495_DMSO_noFAIMS_B1_t1.pep.xml	QKTGTAEMSSILEER	Q[156]K[156]TGTAEM[147]SSILEER	L	I	15	3	2722.08	1750.87	1750.87	584.632	584.632	1750.88	584.633	-0.0024	0.8672	-0.281	4.90888e-08	32.512	15.079	1	1	0	44	58	365366624	1Q(28.0313), 2K(28.0313), 8M(15.9949)		true	sp|Q03265|ATPA_MOUSE	Q03265	ATPA_MOUSE	Atp5f1a	ATP synthase subunit alpha, mitochondrial			Dimethylation	Q	Q[156]K[
DMSO1	221202_AZ-5495_DMSO_noFAIMS_B1_t1.27076.27076.3	D:\AlexZ\2022_Dec_AZ_noFAIMS\MSFragger2\DMSO1\interact-221202_AZ-5495_DMSO_noFAIMS_B1_t1.pep.xml	QEKALLEEIER	Q[156]EKALLEEIER	R	H	11	3	2723.79	1384.75	1384.75	462.592	462.592	1384.76	462.593	-0.0015	0.8606	-0.3944	2.52815	13.611	13.055	0.9801	2	0	1395	1405	178574352	1Q(28.0313)		true	sp|Q9QXS1|PLEC_MOUSE	Q9QXS1	PLEC_MOUSE	Plec	Plectin			Dimethylation	Q	Q[156]EK
DMSO1	221202_AZ-5495_DMSO_noFAIMS_B1_t1.27121.27121.2	D:\AlexZ\2022_Dec_AZ_noFAIMS\MSFragger2\DMSO1\interact-221202_AZ-5495_DMSO_noFAIMS_B1_t1.pep.xml	QKTGTAEMSSILEER	Q[156]K[156]TGTAEMSSILEER	L	I	15	2	2727.18	1734.88	1734.88	868.446	868.447	1734.88	868.448	-0.0017	0.9604	-0.7205	0	48.447	13.15	1	1	0	44	58	34070712	1Q(28.0313), 2K(28.0313)		true	sp|Q03265|ATPA_MOUSE	Q03265	ATPA_MOUSE	Atp5f1a	ATP synthase subunit alpha, mitochondrial			Dimethylation	Q	Q[156]K[
DMSO1	221202_AZ-5495_DMSO_noFAIMS_B1_t1.27166.27166.3	D:\AlexZ\2022_Dec_AZ_noFAIMS\MSFragger2\DMSO1\interact-221202_AZ-5495_DMSO_noFAIMS_B1_t1.pep.xml	NTGGKGGDYALAPGSQSSEMSLR	N[142]TGGKGGDYALAPGSQSSEMSLR	R	D	23	3	2730.52	2310.09	2310.09	771.036	771.037	2310.09	771.038	-0.0009	0.9784	-0.7683	0	50.367	47.989	1	2	0	336	358	167358752	1N(28.0313)		false	sp|P01897|HA1L_MOUSE	P01897	HA1L_MOUSE	H2-L	H-2 class I histocompatibility antigen, L-D alpha chain	H2-D1	sp|P01896|HA1Z_MOUSE, sp|P01899|HA11_MOUSE	Dimethylation	N	N[142]TG
DMSO1	221202_AZ-5495_DMSO_noFAIMS_B1_t1.27187.27187.4	D:\AlexZ\2022_Dec_AZ_noFAIMS\MSFragger2\DMSO1\interact-221202_AZ-5495_DMSO_noFAIMS_B1_t1.pep.xml	SHTDVKVPDFSDYR	S[115]HTDVK[156]VPDFSDYR	F	R	14	4	2732.19	1720.84	1720.84	431.217	431.217	1720.84	431.218	-0.0013	0.8473	-0.7712	0.000892071	18.53	11.601	0.9992	1	0	79	92	183050032	1S(28.0313), 6K(28.0313)		true	sp|Q9CR68|UCRI_MOUSE	Q9CR68	UCRI_MOUSE	Uqcrfs1	Cytochrome b-c1 complex subunit Rieske, mitochondrial			Dimethylation	S	S[115]HT
DMSO1	221202_AZ-5495_DMSO_noFAIMS_B1_t1.27223.27223.3	D:\AlexZ\2022_Dec_AZ_noFAIMS\MSFragger2\DMSO1\interact-221202_AZ-5495_DMSO_noFAIMS_B1_t1.pep.xml	KGKSADAVSVIPVLQR	K[184]GKSADAVSVIPVLQR	R	T	16	3	2734.94	1723.03	1723.03	575.351	575.352	1723.04	575.352	-0.0023	0.9496	-0.4908	6.76003e-07	29.453	27.456	1	2	0	54	69	62278996	1K(56.0626)		true	sp|Q9JKX6|NUDT5_MOUSE	Q9JKX6	NUDT5_MOUSE	Nudt5	ADP-sugar pyrophosphatase			Dimethylation	K	K[184]GK
DMSO1	221202_AZ-5495_DMSO_noFAIMS_B1_t1.27244.27244.4	D:\AlexZ\2022_Dec_AZ_noFAIMS\MSFragger2\DMSO1\interact-221202_AZ-5495_DMSO_noFAIMS_B1_t1.pep.xml	KAFKEEGQEPEEVGISWGAVSKR	K[184]AFKEEGQEPEEVGISWGAVSK[156]R	R	A	23	4	2736.45	2644.39	2644.39	662.105	662.104	2644.39	662.104	-0.0009	0.9521	-0.5339	0	51.259	48.855	1	2	0	57	79	102949416	1K(56.0626), 22K(28.0313)		true	sp|Q80YR5|SAFB2_MOUSE	Q80YR5	SAFB2_MOUSE	Safb2	Scaffold attachment factor B2			Dimethylation	K	K[184]AF
DMSO1	221202_AZ-5495_DMSO_noFAIMS_B1_t1.27290.27290.4	D:\AlexZ\2022_Dec_AZ_noFAIMS\MSFragger2\DMSO1\interact-221202_AZ-5495_DMSO_noFAIMS_B1_t1.pep.xml	KGKSADAVSVIPVLQR	K[184]GKSADAVSVIPVLQR	R	T	16	4	2740.13	1723.03	1723.03	431.765	431.766	1723.04	431.766	-0.0022	0.9257	-0.4941	2.09376e-06	25.239	25.236	1	2	0	54	69	166719712	1K(56.0626)		true	sp|Q9JKX6|NUDT5_MOUSE	Q9JKX6	NUDT5_MOUSE	Nudt5	ADP-sugar pyrophosphatase			Dimethylation	K	K[184]GK
DMSO1	221202_AZ-5495_DMSO_noFAIMS_B1_t1.27370.27370.3	D:\AlexZ\2022_Dec_AZ_noFAIMS\MSFragger2\DMSO1\interact-221202_AZ-5495_DMSO_noFAIMS_B1_t1.pep.xml	SHTDVKVPDFSDYR	S[115]HTDVK[156]VPDFSDYR	F	R	14	3	2746.21	1720.84	1720.84	574.62	574.62	1720.84	574.621	-0.0025	0.776	-0.7617	2.9e-11	35.226	11.815	1	1	0	79	92	248929152	1S(28.0313), 6K(28.0313)		true	sp|Q9CR68|UCRI_MOUSE	Q9CR68	UCRI_MOUSE	Uqcrfs1	Cytochrome b-c1 complex subunit Rieske, mitochondrial			Dimethylation	S	S[115]HT
DMSO1	221202_AZ-5495_DMSO_noFAIMS_B1_t1.27407.27407.3	D:\AlexZ\2022_Dec_AZ_noFAIMS\MSFragger2\DMSO1\interact-221202_AZ-5495_DMSO_noFAIMS_B1_t1.pep.xml	MFYAHFVLSKR	M[159]FYAHFVLSK[156]R	-	G	11	3	2748.77	1453.79	1453.79	485.603	485.604	1453.79	485.604	0.0002	0.959	-0.4089	1.3424e-05	21.046	11.143	1	2	0	1	11	18565766	10K(28.0313), 1M(28.0313)		true	sp|Q61550|RAD21_MOUSE	Q61550	RAD21_MOUSE	Rad21	Double-strand-break repair protein rad21 homolog			Dimethylation	M	M[159]FY
DMSO1	221202_AZ-5495_DMSO_noFAIMS_B1_t1.27581.27581.5	D:\AlexZ\2022_Dec_AZ_noFAIMS\MSFragger2\DMSO1\interact-221202_AZ-5495_DMSO_noFAIMS_B1_t1.pep.xml	KDPVKKIFVGGLNPEATEEKIR	K[184]DPVK[156]KIFVGGLNPEATEEK[156]IR	K	E	22	5	2762.13	2579.51	2579.51	516.909	516.908	2579.51	516.908	0	0.688	-0.3817	6.96361e-05	18.296	18.296	0.9998	1	0	155	176	51361068	1K(56.0626), 20K(28.0313), 5K(28.0313)		true	sp|Q99020|ROAA_MOUSE	Q99020	ROAA_MOUSE	Hnrnpab	Heterogeneous nuclear ribonucleoprotein A/B			Dimethylation	K	K[184]DP
DMSO1	221202_AZ-5495_DMSO_noFAIMS_B1_t1.27718.27718.4	D:\AlexZ\2022_Dec_AZ_noFAIMS\MSFragger2\DMSO1\interact-221202_AZ-5495_DMSO_noFAIMS_B1_t1.pep.xml	NSHSNPVSNAQPAGAEKPEAKVLFDR	N[142]SHSNPVSNAQPAGAEK[156]PEAK[156]VLFDR	Q	V	26	4	2772.48	2848.43	2848.44	713.116	713.117	2846.47	712.624	1.9702	0.8201	-0.6636	1.32109	16.239	14.732	0.5464	1	0	882	907	0	17K(28.0313), 1N(28.0313), 21K(28.0313)		true	sp|Q8CGC7|SYEP_MOUSE	Q8CGC7	SYEP_MOUSE	Eprs1	Bifunctional glutamate/proline--tRNA ligase			Dimethylation	N	N[142]SH
DMSO1	221202_AZ-5495_DMSO_noFAIMS_B1_t1.27725.27725.3	D:\AlexZ\2022_Dec_AZ_noFAIMS\MSFragger2\DMSO1\interact-221202_AZ-5495_DMSO_noFAIMS_B1_t1.pep.xml	KGFVEDLNESFKDNR	K[184]GFVEDLNESFK[156]DNR	C	K	15	3	2772.96	1880.96	1880.96	627.995	627.995	1880.96	627.995	-0.0011	0.8582	-0.7131	9.153e-11	38.942	15.443	1	1	0	28	42	27153414	12K(28.0313), 1K(56.0626)		true	sp|Q8BXZ1|TMX3_MOUSE	Q8BXZ1	TMX3_MOUSE	Tmx3	Protein disulfide-isomerase TMX3			Dimethylation	K	K[184]GF
DMSO1	221202_AZ-5495_DMSO_noFAIMS_B1_t1.27736.27736.3	D:\AlexZ\2022_Dec_AZ_noFAIMS\MSFragger2\DMSO1\interact-221202_AZ-5495_DMSO_noFAIMS_B1_t1.pep.xml	FVEDLNESFKDNR	F[175]VEDLNESFK[156]DNR	G	K	13	3	2773.95	1667.81	1667.81	556.945	556.945	1667.82	556.946	-0.0024	0.7982	-0.7368	1.17536e-07	29.533	11.587	1	1	0	30	42	236745728	10K(28.0313), 1F(28.0313)		true	sp|Q8BXZ1|TMX3_MOUSE	Q8BXZ1	TMX3_MOUSE	Tmx3	Protein disulfide-isomerase TMX3			Dimethylation	F	F[175]VE
DMSO1	221202_AZ-5495_DMSO_noFAIMS_B1_t1.27739.27739.4	D:\AlexZ\2022_Dec_AZ_noFAIMS\MSFragger2\DMSO1\interact-221202_AZ-5495_DMSO_noFAIMS_B1_t1.pep.xml	LFRGTLDPVEKALR	L[141]FRGTLDPVEK[156]ALR	D	D	14	4	2774.16	1673	1673	419.256	419.257	1669.99	418.504	3.0109	0.7842	-0.1607	0.00835562	14.032	9.939	0.9473	1	1	309	322	0	11K(28.0313), 1L(28.0313)		true	sp|P63017|HSP7C_MOUSE	P63017	HSP7C_MOUSE	Hspa8	Heat shock cognate 71 kDa protein			Dimethylation	L	L[141]FR
DMSO1	221202_AZ-5495_DMSO_noFAIMS_B1_t1.27874.27874.6	D:\AlexZ\2022_Dec_AZ_noFAIMS\MSFragger2\DMSO1\interact-221202_AZ-5495_DMSO_noFAIMS_B1_t1.pep.xml	LVKAGFAGDDAPRAVFPSIVGRPR	L[141]VK[156]AGFAGDDAPRAVFPSIVGRPR	G	H	24	6	2784.37	2551.44	2551.45	426.248	426.248	2551.44	426.247	0.0078	0.6223	-0.0808	0.000730512	17.776	9.778	0.9921	1	1	18	41	0	1L(28.0313), 3K(28.0313)		false	sp|P68134|ACTS_MOUSE	P68134	ACTS_MOUSE	Acta1	Actin, alpha skeletal muscle	Actc1	sp|P68033|ACTC_MOUSE	Dimethylation	L	L[141]VK
DMSO1	221202_AZ-5495_DMSO_noFAIMS_B1_t1.27935.27935.3	D:\AlexZ\2022_Dec_AZ_noFAIMS\MSFragger2\DMSO1\interact-221202_AZ-5495_DMSO_noFAIMS_B1_t1.pep.xml	SGKSPILVATAVAAR	S[115]GKSPILVATAVAAR	R	G	15	3	2789.09	1467.87	1467.88	490.298	490.299	1467.88	490.3	-0.0007	0.905	-0.6709	0.000604791	17.481	15.812	0.9998	2	0	489	503	601511810	1S(28.0313)		false	sp|Q62167|DDX3X_MOUSE	Q62167	DDX3X_MOUSE	Ddx3x	ATP-dependent RNA helicase DDX3X	D1Pas1	sp|P16381|DDX3L_MOUSE	Dimethylation	S	S[115]GK
DMSO1	221202_AZ-5495_DMSO_noFAIMS_B1_t1.27948.27948.3	D:\AlexZ\2022_Dec_AZ_noFAIMS\MSFragger2\DMSO1\interact-221202_AZ-5495_DMSO_noFAIMS_B1_t1.pep.xml	QAEQKGLLEVSQSLR	Q[156]AEQK[156]GLLEVSQSLR	L	V	15	3	2789.98	1740.93	1740.94	581.316	581.322	1740.97	581.332	-0.0306	0.7533	-0.5529	0.179743	14.163	11.919	0.8772	1	0	200	214	0	1Q(28.0313), 5K(28.0313)		true	sp|Q3UKC1|TAXB1_MOUSE	Q3UKC1	TAXB1_MOUSE	Tax1bp1	Tax1-binding protein 1 homolog			Dimethylation	Q	Q[156]AE
DMSO1	221202_AZ-5495_DMSO_noFAIMS_B1_t1.27971.27971.3	D:\AlexZ\2022_Dec_AZ_noFAIMS\MSFragger2\DMSO1\interact-221202_AZ-5495_DMSO_noFAIMS_B1_t1.pep.xml	GKDYYQTLGLAR	G[85]K[156]DYYQTLGLAR	M	G	12	3	2791.92	1439.77	1439.77	480.932	480.932	1439.78	480.933	-0.0037	0.9311	-0.7458	0.00360852	21.658	21.658	0.9986	1	0	2	13	73039904	1G(28.0313), 2K(28.0313)		true	sp|Q9QYJ3|DNJB1_MOUSE	Q9QYJ3	DNJB1_MOUSE	Dnajb1	DnaJ homolog subfamily B member 1			Dimethylation	G	G[85]K[1
DMSO1	221202_AZ-5495_DMSO_noFAIMS_B1_t1.27993.27993.4	D:\AlexZ\2022_Dec_AZ_noFAIMS\MSFragger2\DMSO1\interact-221202_AZ-5495_DMSO_noFAIMS_B1_t1.pep.xml	QKLPLDDLDREDEVR	Q[156]KLPLDDLDREDEVR	R	L	15	4	2793.49	1869.99	1869.98	468.504	468.502	1867.96	467.998	2.013	0.8689	-0.7751	0.0039145	17.486	16.263	0.9994	2	1	332	346	73858392	1Q(28.0313)		true	sp|Q8BH74|NU107_MOUSE	Q8BH74	NU107_MOUSE	Nup107	Nuclear pore complex protein Nup107			Dimethylation	Q	Q[156]KL
DMSO1	221202_AZ-5495_DMSO_noFAIMS_B1_t1.28022.28022.5	D:\AlexZ\2022_Dec_AZ_noFAIMS\MSFragger2\DMSO1\interact-221202_AZ-5495_DMSO_noFAIMS_B1_t1.pep.xml	NKKVAEIPFNSTNKYQLSIHETEDPNDNR	N[142]K[156]KVAEIPFNSTNK[156]YQLSIHETEDPNDNR	R	Y	29	5	2795.71	3484.76	3484.76	697.959	697.959	3484.76	697.959	0.0017	0.9747	-0.6829	0	77.022	74.118	1	2	0	464	492	59005216	14K(28.0313), 1N(28.0313), 2K(28.0313)		true	sp|Q6PIC6|AT1A3_MOUSE	Q6PIC6	AT1A3_MOUSE	Atp1a3	Sodium/potassium-transporting ATPase subunit alpha-3			Dimethylation	N	N[142]K[
DMSO1	221202_AZ-5495_DMSO_noFAIMS_B1_t1.28061.28061.4	D:\AlexZ\2022_Dec_AZ_noFAIMS\MSFragger2\DMSO1\interact-221202_AZ-5495_DMSO_noFAIMS_B1_t1.pep.xml	QKLPLDDLDREDEVR	Q[156]KLPLDDLDREDEVR	R	L	15	4	2798.68	1867.96	1867.96	467.998	467.998	1867.96	467.998	-0.0001	0.9013	-0.77	3.40265e-06	22.691	21.548	1	2	1	332	346	74350184	1Q(28.0313)		true	sp|Q8BH74|NU107_MOUSE	Q8BH74	NU107_MOUSE	Nup107	Nuclear pore complex protein Nup107			Dimethylation	Q	Q[156]KL
DMSO1	221202_AZ-5495_DMSO_noFAIMS_B1_t1.28163.28163.3	D:\AlexZ\2022_Dec_AZ_noFAIMS\MSFragger2\DMSO1\interact-221202_AZ-5495_DMSO_noFAIMS_B1_t1.pep.xml	QKLPLDDLDREDEVR	Q[156]KLPLDDLDREDEVR	R	L	15	3	2806.34	1867.96	1867.96	623.66	623.66	1867.96	623.662	-0.0048	0.8672	-0.7647	0.111219	15.344	13.558	0.9915	2	1	332	346	26690782	1Q(28.0313)		true	sp|Q8BH74|NU107_MOUSE	Q8BH74	NU107_MOUSE	Nup107	Nuclear pore complex protein Nup107			Dimethylation	Q	Q[156]KL
DMSO1	221202_AZ-5495_DMSO_noFAIMS_B1_t1.28187.28187.4	D:\AlexZ\2022_Dec_AZ_noFAIMS\MSFragger2\DMSO1\interact-221202_AZ-5495_DMSO_noFAIMS_B1_t1.pep.xml	TKQSTVLAPVIDLKR	T[129]KQSTVLAPVIDLK[156]R	R	G	15	4	2808.22	1724.05	1724.06	432.021	432.021	1724.06	432.021	-0.0003	0.9401	-0.5861	4.51318e-08	25.712	24.557	1	2	0	45	59	53765612	14K(28.0313), 1T(28.0313)		true	sp|Q8JZX4|SPF45_MOUSE	Q8JZX4	SPF45_MOUSE	Rbm17	Splicing factor 45			Dimethylation	T	T[129]KQ
DMSO1	221202_AZ-5495_DMSO_noFAIMS_B1_t1.28229.28229.5	D:\AlexZ\2022_Dec_AZ_noFAIMS\MSFragger2\DMSO1\interact-221202_AZ-5495_DMSO_noFAIMS_B1_t1.pep.xml	KLAAVTYNGVDNNKNKGQLTKSPLAQMEEER	K[184]LAAVTYNGVDNNK[156]NKGQLTK[156]SPLAQMEEER	R	R	31	5	2811.4	3557.87	3557.87	712.581	712.582	3557.89	712.585	-0.0161	0.9094	-0.6814	0.000188331	19.051	19.051	1	2	0	312	342	0	14K(28.0313), 1K(56.0626), 21K(28.0313)		true	sp|O55131|SEPT7_MOUSE	O55131	SEPT7_MOUSE	Septin7	Septin-7			Dimethylation	K	K[184]LA
DMSO1	221202_AZ-5495_DMSO_noFAIMS_B1_t1.28338.28338.5	D:\AlexZ\2022_Dec_AZ_noFAIMS\MSFragger2\DMSO1\interact-221202_AZ-5495_DMSO_noFAIMS_B1_t1.pep.xml	KDETKTQAIVCQQLDLTHLKER	K[184]DETKTQAIVCQQLDLTHLK[156]ER	R	N	22	5	2819.75	2737.48	2737.48	548.503	548.503	2737.48	548.503	-0.0026	0.7842	-0.7917	1.30595e-06	18.925	17.093	1	2	0	191	212	47635732	11C(57.0214), 1K(56.0626), 20K(28.0313)		true	sp|P61222|ABCE1_MOUSE	P61222	ABCE1_MOUSE	Abce1	ATP-binding cassette sub-family E member 1			Dimethylation	K	K[184]DE
DMSO1	221202_AZ-5495_DMSO_noFAIMS_B1_t1.28452.28452.4	D:\AlexZ\2022_Dec_AZ_noFAIMS\MSFragger2\DMSO1\interact-221202_AZ-5495_DMSO_noFAIMS_B1_t1.pep.xml	NFRITKADAAEFWR	N[142]FRITK[156]ADAAEFWR	D	K	14	4	2828.46	1781.98	1781.98	446.503	446.503	1779.94	445.993	2.0391	0.7725	-0.2515	0.0017052	18.156	11.557	0.9829	1	1	170	183	0	1N(28.0313), 6K(28.0313)		true	sp|Q3TTA7|CBLB_MOUSE	Q3TTA7	CBLB_MOUSE	Cblb	E3 ubiquitin-protein ligase CBL-B			Dimethylation	N	N[142]FR
DMSO1	221202_AZ-5495_DMSO_noFAIMS_B1_t1.28481.28481.3	D:\AlexZ\2022_Dec_AZ_noFAIMS\MSFragger2\DMSO1\interact-221202_AZ-5495_DMSO_noFAIMS_B1_t1.pep.xml	NKQHEVEEAANILTATR	N[142]KQHEVEEAANILTATR	R	K	17	3	2830.51	1951.01	1951.01	651.344	651.345	1951.01	651.345	0.0011	0.9146	-0.7449	0	47.049	44.643	1	2	0	147	163	29545400	1N(28.0313)		true	sp|Q6ZQK5|ACAP2_MOUSE	Q6ZQK5	ACAP2_MOUSE	Acap2	Arf-GAP with coiled-coil, ANK repeat and PH domain-containing protein 2			Dimethylation	N	N[142]KQ
DMSO1	221202_AZ-5495_DMSO_noFAIMS_B1_t1.28519.28519.4	D:\AlexZ\2022_Dec_AZ_noFAIMS\MSFragger2\DMSO1\interact-221202_AZ-5495_DMSO_noFAIMS_B1_t1.pep.xml	NKQHEVEEAANILTATR	N[142]KQHEVEEAANILTATR	R	K	17	4	2833.42	1951.01	1951.01	488.76	488.76	1951.01	488.76	0.0006	0.9065	-0.7433	1.13228e-07	30.299	28.035	1	2	0	147	163	35071144	1N(28.0313)		true	sp|Q6ZQK5|ACAP2_MOUSE	Q6ZQK5	ACAP2_MOUSE	Acap2	Arf-GAP with coiled-coil, ANK repeat and PH domain-containing protein 2			Dimethylation	N	N[142]KQ
DMSO1	221202_AZ-5495_DMSO_noFAIMS_B1_t1.28588.28588.2	D:\AlexZ\2022_Dec_AZ_noFAIMS\MSFragger2\DMSO1\interact-221202_AZ-5495_DMSO_noFAIMS_B1_t1.pep.xml	VSEGSAAMAAGESMAQR	V[127]SEGSAAMAAGESMAQR	G	M	17	2	2838.69	1679.76	1679.76	840.887	840.888	1679.76	840.888	0.0013	0.9239	-0.3867	0	43.716	11.858	1	1	0	26	42	13833497	1V(28.0313)		true	sp|Q9D8S4|ORN_MOUSE	Q9D8S4	ORN_MOUSE	Rexo2	Oligoribonuclease, mitochondrial			Dimethylation	V	V[127]SE
DMSO1	221202_AZ-5495_DMSO_noFAIMS_B1_t1.28661.28661.2	D:\AlexZ\2022_Dec_AZ_noFAIMS\MSFragger2\DMSO1\interact-221202_AZ-5495_DMSO_noFAIMS_B1_t1.pep.xml	QKLEELTLR	Q[156]KLEELTLR	V	D	9	2	2844.29	1156.68	1156.68	579.347	579.348	1156.68	579.348	0.0006	0.9584	-0.512	0.00290212	27.282	25.159	0.9587	1	0	721	729	26044962	1Q(28.0313)		true	sp|Q9JKR6|HYOU1_MOUSE	Q9JKR6	HYOU1_MOUSE	Hyou1	Hypoxia up-regulated protein 1			Dimethylation	Q	Q[156]KL
DMSO1	221202_AZ-5495_DMSO_noFAIMS_B1_t1.28664.28664.4	D:\AlexZ\2022_Dec_AZ_noFAIMS\MSFragger2\DMSO1\interact-221202_AZ-5495_DMSO_noFAIMS_B1_t1.pep.xml	TQQGLKAAMLGQEDPPQHGLPR	T[129]QQGLK[156]AAMLGQEDPPQHGLPR	A	L	22	4	2844.49	2429.31	2429.31	608.334	608.334	2427.27	607.824	2.0376	0.9001	-0.7356	0.111796	17.621	14.688	0.985	1	0	1154	1175	0	1T(28.0313), 6K(28.0313)		true	sp|P19096|FAS_MOUSE	P19096	FAS_MOUSE	Fasn	Fatty acid synthase			Dimethylation	T	T[129]QQ
DMSO1	221202_AZ-5495_DMSO_noFAIMS_B1_t1.28742.28742.5	D:\AlexZ\2022_Dec_AZ_noFAIMS\MSFragger2\DMSO1\interact-221202_AZ-5495_DMSO_noFAIMS_B1_t1.pep.xml	KEKQFQKVITEYLNAQESAKSAR	K[184]EKQFQK[156]VITEYLNAQESAK[156]SAR	R	L	23	5	2850.44	2807.55	2807.55	562.517	562.518	2807.55	562.518	-0.0017	0.7313	-0.5067	4e-14	50.654	45.681	1	2	0	867	889	591983230	1K(56.0626), 20K(28.0313), 7K(28.0313)		true	sp|Q78PY7|SND1_MOUSE	Q78PY7	SND1_MOUSE	Snd1	Staphylococcal nuclease domain-containing protein 1			Dimethylation	K	K[184]EK
DMSO1	221202_AZ-5495_DMSO_noFAIMS_B1_t1.28765.28765.5	D:\AlexZ\2022_Dec_AZ_noFAIMS\MSFragger2\DMSO1\interact-221202_AZ-5495_DMSO_noFAIMS_B1_t1.pep.xml	KKISILKNIDEKLTEAAR	K[184]K[156]ISILKNIDEK[156]LTEAAR	R	K	18	5	2852.15	2181.34	2181.34	437.275	437.276	2181.35	437.276	-0.0029	0.5568	-0.5087	2.62568e-06	23.798	23.798	1	2	0	180	197	46316852	12K(28.0313), 1K(56.0626), 2K(28.0313)		true	sp|Q8CFE2|HPF1_MOUSE	Q8CFE2	HPF1_MOUSE	Hpf1	Histone PARylation factor 1			Dimethylation	K	K[184]K[
DMSO1	221202_AZ-5495_DMSO_noFAIMS_B1_t1.28830.28830.6	D:\AlexZ\2022_Dec_AZ_noFAIMS\MSFragger2\DMSO1\interact-221202_AZ-5495_DMSO_noFAIMS_B1_t1.pep.xml	KEKQFQKVITEYLNAQESAKSAR	K[184]EK[156]QFQKVITEYLNAQESAK[156]SAR	R	L	23	6	2857.2	2807.55	2807.55	468.932	468.933	2807.55	468.933	-0.0017	0.5652	-0.5113	2.88827e-08	29.796	29.796	1	2	0	867	889	117110048	1K(56.0626), 20K(28.0313), 3K(28.0313)		true	sp|Q78PY7|SND1_MOUSE	Q78PY7	SND1_MOUSE	Snd1	Staphylococcal nuclease domain-containing protein 1			Dimethylation	K	K[184]EK
DMSO1	221202_AZ-5495_DMSO_noFAIMS_B1_t1.28890.28890.5	D:\AlexZ\2022_Dec_AZ_noFAIMS\MSFragger2\DMSO1\interact-221202_AZ-5495_DMSO_noFAIMS_B1_t1.pep.xml	SVHKVEPITKHIGLVYSGMGPDYR	S[115]VHK[156]VEPITKHIGLVYSGMGPDYR	R	V	24	5	2861.84	2738.45	2738.46	548.697	548.698	2738.46	548.699	-0.0017	0.8511	-0.6236	6.69067e-06	26.927	26.927	1	2	0	61	84	341766144	1S(28.0313), 4K(28.0313)		true	sp|P49722|PSA2_MOUSE	P49722	PSA2_MOUSE	Psma2	Proteasome subunit alpha type-2			Dimethylation	S	S[115]VH
DMSO1	221202_AZ-5495_DMSO_noFAIMS_B1_t1.28921.28921.4	D:\AlexZ\2022_Dec_AZ_noFAIMS\MSFragger2\DMSO1\interact-221202_AZ-5495_DMSO_noFAIMS_B1_t1.pep.xml	KEKQFQKVITEYLNAQESAKSAR	K[184]EK[156]QFQKVITEYLNAQESAK[156]SAR	R	L	23	4	2864.03	2807.55	2807.55	702.894	702.896	2807.55	702.896	-0.0004	0.904	-0.5145	2.3e-12	36.383	36.383	1	2	0	867	889	31916424	1K(56.0626), 20K(28.0313), 3K(28.0313)		true	sp|Q78PY7|SND1_MOUSE	Q78PY7	SND1_MOUSE	Snd1	Staphylococcal nuclease domain-containing protein 1			Dimethylation	K	K[184]EK
DMSO1	221202_AZ-5495_DMSO_noFAIMS_B1_t1.28933.28933.6	D:\AlexZ\2022_Dec_AZ_noFAIMS\MSFragger2\DMSO1\interact-221202_AZ-5495_DMSO_noFAIMS_B1_t1.pep.xml	EAFVEEPSKKGALKEEQRDKLEEILR	E[157]AFVEEPSKKGALKEEQRDK[156]LEEILR	T	G	26	6	2865.09	3129.75	3129.75	522.632	522.633	3126.69	522.123	3.06	0.774	-0.7927	0.162308	15.223	13.142	0.7667	1	1	522	547	0	1E(28.0313), 20K(28.0313)		true	sp|Q6NV83|SR140_MOUSE	Q6NV83	SR140_MOUSE	U2surp	U2 snRNP-associated SURP motif-containing protein			Dimethylation	E	E[157]AF
DMSO1	221202_AZ-5495_DMSO_noFAIMS_B1_t1.28965.28965.5	D:\AlexZ\2022_Dec_AZ_noFAIMS\MSFragger2\DMSO1\interact-221202_AZ-5495_DMSO_noFAIMS_B1_t1.pep.xml	GQAKINNKTVPLTDNTVIEEHLGR	G[85]QAK[156]INNKTVPLTDNTVIEEHLGR	R	F	24	5	2867.35	2702.47	2702.47	541.501	541.501	2702.47	541.502	-0.0019	0.8927	-0.715	6.29641e-07	24.13	24.13	1	2	0	156	179	28690122	1G(28.0313), 4K(28.0313)		true	sp|Q9D8M4|RL7L_MOUSE	Q9D8M4	RL7L_MOUSE	Rpl7l1	60S ribosomal protein L7-like 1			Dimethylation	G	G[85]QAK
DMSO1	221202_AZ-5495_DMSO_noFAIMS_B1_t1.29022.29022.6	D:\AlexZ\2022_Dec_AZ_noFAIMS\MSFragger2\DMSO1\interact-221202_AZ-5495_DMSO_noFAIMS_B1_t1.pep.xml	KEKQFQKVITEYLNAQESAKSAR	K[184]EK[156]QFQKVITEYLNAQESAK[156]SAR	R	L	23	6	2871.75	2807.55	2807.55	468.932	468.933	2807.55	468.933	-0.0009	0.5711	-0.5169	1.23218e-05	22.7	22.7	1	2	0	867	889	126815192	1K(56.0626), 20K(28.0313), 3K(28.0313)		true	sp|Q78PY7|SND1_MOUSE	Q78PY7	SND1_MOUSE	Snd1	Staphylococcal nuclease domain-containing protein 1			Dimethylation	K	K[184]EK
DMSO1	221202_AZ-5495_DMSO_noFAIMS_B1_t1.29056.29056.4	D:\AlexZ\2022_Dec_AZ_noFAIMS\MSFragger2\DMSO1\interact-221202_AZ-5495_DMSO_noFAIMS_B1_t1.pep.xml	TKLELKAKDLQDELAGNSEQR	T[129]KLELK[156]AK[156]DLQDELAGNSEQR	R	K	21	4	2874.38	2469.34	2469.34	618.342	618.342	2469.34	618.343	-0.0034	0.9324	-0.7767	0	53.718	51.151	1	2	0	303	323	163935952	1T(28.0313), 6K(28.0313), 8K(28.0313)		true	sp|Q9CW03|SMC3_MOUSE	Q9CW03	SMC3_MOUSE	Smc3	Structural maintenance of chromosomes protein 3			Dimethylation	T	T[129]KL
DMSO1	221202_AZ-5495_DMSO_noFAIMS_B1_t1.29166.29166.6	D:\AlexZ\2022_Dec_AZ_noFAIMS\MSFragger2\DMSO1\interact-221202_AZ-5495_DMSO_noFAIMS_B1_t1.pep.xml	KPSELNGEASKSQEMVHLVNKEPSETPDQCMTADETR	K[184]PSELNGEASKSQEMVHLVNK[156]EPSETPDQCMTADETR	R	N	37	6	2882.58	4257	4257.01	710.507	710.508	4256	710.341	1.0014	0.8177	-0.5827	9.40731e-06	21.68	19.841	1	2	0	731	767	0	1K(56.0626), 21K(28.0313), 30C(57.0214)		true	sp|P15379|CD44_MOUSE	P15379	CD44_MOUSE	Cd44	CD44 antigen			Dimethylation	K	K[184]PS
DMSO1	221202_AZ-5495_DMSO_noFAIMS_B1_t1.29170.29170.4	D:\AlexZ\2022_Dec_AZ_noFAIMS\MSFragger2\DMSO1\interact-221202_AZ-5495_DMSO_noFAIMS_B1_t1.pep.xml	KGVKYEAPQTTDGLAGALDAR	K[184]GVKYEAPQTTDGLAGALDAR	R	Q	21	4	2883.09	2217.14	2217.14	555.293	555.293	2216.18	555.052	0.9633	0.9042	-0.7811	1.27138	16.309	16.192	0.9818	2	0	382	402	0	1K(56.0626)		true	sp|O88746|TOM1_MOUSE	O88746	TOM1_MOUSE	Tom1	Target of Myb protein 1			Dimethylation	K	K[184]GV
DMSO1	221202_AZ-5495_DMSO_noFAIMS_B1_t1.29184.29184.5	D:\AlexZ\2022_Dec_AZ_noFAIMS\MSFragger2\DMSO1\interact-221202_AZ-5495_DMSO_noFAIMS_B1_t1.pep.xml	QFDSKLEAADEGSGDMKYHLGMYHR	Q[156]FDSKLEAADEGSGDMK[156]YHLGMYHR	C	R	25	5	2884.05	2940.35	2940.36	589.077	589.078	2940.35	589.078	0.0017	0.9054	-0.6897	3.08253e-05	24.18	23.851	1	1	0	332	356	0	17K(28.0313), 1Q(28.0313)		true	sp|Q60597|ODO1_MOUSE	Q60597	ODO1_MOUSE	Ogdh	2-oxoglutarate dehydrogenase complex component E1			Dimethylation	Q	Q[156]FD
DMSO1	221202_AZ-5495_DMSO_noFAIMS_B1_t1.29194.29194.6	D:\AlexZ\2022_Dec_AZ_noFAIMS\MSFragger2\DMSO1\interact-221202_AZ-5495_DMSO_noFAIMS_B1_t1.pep.xml	QFDSKLEAADEGSGDMKYHLGMYHR	Q[156]FDSKLEAADEGSGDMK[156]YHLGMYHR	C	R	25	6	2884.8	2940.35	2940.35	491.065	491.066	2940.35	491.066	0	0.8772	-0.69	0.015819	17.916	17.313	0.9992	1	0	332	356	25065982	17K(28.0313), 1Q(28.0313)		true	sp|Q60597|ODO1_MOUSE	Q60597	ODO1_MOUSE	Ogdh	2-oxoglutarate dehydrogenase complex component E1			Dimethylation	Q	Q[156]FD
DMSO1	221202_AZ-5495_DMSO_noFAIMS_B1_t1.29372.29372.6	D:\AlexZ\2022_Dec_AZ_noFAIMS\MSFragger2\DMSO1\interact-221202_AZ-5495_DMSO_noFAIMS_B1_t1.pep.xml	GGKDMAQSIYRPSKNLDKDMYGDDLEAR	G[85]GKDMAQSIYRPSK[156]NLDK[156]DMYGDDLEAR	R	I	28	6	2898.44	3256.58	3256.62	543.77	543.777	3256.59	543.772	0.0354	0.9271	-0.6384	0	57.112	54.687	1	2	0	439	466	0	14K(28.0313), 18K(28.0313), 1G(28.0313)		true	sp|Q9CSN1|SNW1_MOUSE	Q9CSN1	SNW1_MOUSE	Snw1	SNW domain-containing protein 1			Dimethylation	G	G[85]GKD
DMSO1	221202_AZ-5495_DMSO_noFAIMS_B1_t1.29416.29416.5	D:\AlexZ\2022_Dec_AZ_noFAIMS\MSFragger2\DMSO1\interact-221202_AZ-5495_DMSO_noFAIMS_B1_t1.pep.xml	EAEEKEKEGIVKQDSLVINLNR	E[157]AEEK[156]EK[156]EGIVKQDSLVINLNR	R	S	22	5	2901.76	2624.44	2624.44	525.894	525.895	2624.44	525.895	-0.0012	0.9348	-0.6788	1.6188	15.039	13.41	0.9995	2	0	636	657	32609078	1E(28.0313), 5K(28.0313), 7K(28.0313)		true	sp|Q920B9|SP16H_MOUSE	Q920B9	SP16H_MOUSE	Supt16h	FACT complex subunit SPT16			Dimethylation	E	E[157]AE
DMSO1	221202_AZ-5495_DMSO_noFAIMS_B1_t1.29484.29484.3	D:\AlexZ\2022_Dec_AZ_noFAIMS\MSFragger2\DMSO1\interact-221202_AZ-5495_DMSO_noFAIMS_B1_t1.pep.xml	AATKQAGGFLGPPPPSGKFS	A[99]ATKQAGGFLGPPPPSGK[156]FS	R	-	20	3	2906.78	1970.06	1970.06	657.694	657.695	1970.06	657.695	0.0018	0.9795	-0.6873	0.000359137	20.435	18.622	1	2	0	169	188	266459456	18K(28.0313), 1A(28.0313)		true	sp|Q921L3|TMCO1_MOUSE	Q921L3	TMCO1_MOUSE	Tmco1	Calcium load-activated calcium channel			Dimethylation	A	A[99]ATK
DMSO1	221202_AZ-5495_DMSO_noFAIMS_B1_t1.29535.29535.2	D:\AlexZ\2022_Dec_AZ_noFAIMS\MSFragger2\DMSO1\interact-221202_AZ-5495_DMSO_noFAIMS_B1_t1.pep.xml	DPDNAQISPYR	D[143]PDNAQISPYR	R	V	11	2	2910.81	1302.62	1302.62	652.315	652.317	1302.62	652.317	-0.0012	0.7699	-0.0913	0.0331203	17.556	13.771	0.9874	2	0	92	102	0	1D(28.0313)		true	sp|O89110|CASP8_MOUSE	O89110	CASP8_MOUSE	Casp8	Caspase-8			Dimethylation	D	D[143]PD
DMSO1	221202_AZ-5495_DMSO_noFAIMS_B1_t1.29696.29696.2	D:\AlexZ\2022_Dec_AZ_noFAIMS\MSFragger2\DMSO1\interact-221202_AZ-5495_DMSO_noFAIMS_B1_t1.pep.xml	FAAATIQTIGR	F[175]AAATIQTIGR	Q	C	11	2	2923.12	1175.64	1175.65	588.829	588.83	1175.67	588.84	-0.0206	0.8942	-0.7245	0.148459	20.337	17.938	0.9568	1	0	421	431	0	1F(28.0313)		true	sp|Q9Z1T1|AP3B1_MOUSE	Q9Z1T1	AP3B1_MOUSE	Ap3b1	AP-3 complex subunit beta-1			Dimethylation	F	F[175]AA
DMSO1	221202_AZ-5495_DMSO_noFAIMS_B1_t1.29740.29740.4	D:\AlexZ\2022_Dec_AZ_noFAIMS\MSFragger2\DMSO1\interact-221202_AZ-5495_DMSO_noFAIMS_B1_t1.pep.xml	QKAVLVQFSNGKLQNPGDMR	Q[156]KAVLVQFSNGK[156]LQNPGDMR	R	F	20	4	2926.43	2285.22	2285.23	572.313	572.315	2285.23	572.315	-0.0009	0.8344	-0.6648	3.87325e-07	30.274	28.635	1	2	0	36	55	16263791	12K(28.0313), 1Q(28.0313)		true	sp|Q8K202|RPA49_MOUSE	Q8K202	RPA49_MOUSE	Polr1e	DNA-directed RNA polymerase I subunit RPA49			Dimethylation	Q	Q[156]KA
DMSO1	221202_AZ-5495_DMSO_noFAIMS_B1_t1.29859.29859.3	D:\AlexZ\2022_Dec_AZ_noFAIMS\MSFragger2\DMSO1\interact-221202_AZ-5495_DMSO_noFAIMS_B1_t1.pep.xml	GLPKGPEGQGLPEVETR	G[85]LPK[156]GPEGQGLPEVETR	M	E	17	3	2935.49	1818.99	1818.99	607.337	607.336	1818.98	607.335	0.0024	0.92	-0.6368	0.759342	13.774	13.774	0.9797	1	0	2	18	100635360	1G(28.0313), 4K(28.0313)		true	sp|Q7TQK5|CCD93_MOUSE	Q7TQK5	CCD93_MOUSE	Ccdc93	Coiled-coil domain-containing protein 93			Dimethylation	G	G[85]LPK
DMSO1	221202_AZ-5495_DMSO_noFAIMS_B1_t1.29911.29911.3	D:\AlexZ\2022_Dec_AZ_noFAIMS\MSFragger2\DMSO1\interact-221202_AZ-5495_DMSO_noFAIMS_B1_t1.pep.xml	NKSNEDQSMGNWQIR	N[142]KSNEDQSMGNWQIR	R	R	15	3	2939.42	1834.83	1834.83	612.616	612.616	1833.84	612.288	0.9823	0.8743	-0.4267	0.816637	15.679	13.979	0.9864	2	0	456	470	0	1N(28.0313)		true	sp|P48678|LMNA_MOUSE	P48678	LMNA_MOUSE	Lmna	Prelamin-A/C			Dimethylation	N	N[142]KS
DMSO1	221202_AZ-5495_DMSO_noFAIMS_B1_t1.29991.29991.4	D:\AlexZ\2022_Dec_AZ_noFAIMS\MSFragger2\DMSO1\interact-221202_AZ-5495_DMSO_noFAIMS_B1_t1.pep.xml	ELFADKVPKTAENFR	E[157]LFADK[156]VPK[156]TAENFR	F	A	15	4	2945.51	1848.01	1848.01	463.01	463.011	1848.01	463.011	-0.0009	0.8249	-0.7657	8.57284e-05	23.502	13.479	1	1	0	23	37	41242988	1E(28.0313), 6K(28.0313), 9K(28.0313)		false	sp|P17742|PPIA_MOUSE	P17742	PPIA_MOUSE	Ppia	Peptidyl-prolyl cis-trans isomerase A	PPIA	sp|P62937|PPIA_HUMAN	Dimethylation	E	E[157]LF
DMSO1	221202_AZ-5495_DMSO_noFAIMS_B1_t1.30097.30097.4	D:\AlexZ\2022_Dec_AZ_noFAIMS\MSFragger2\DMSO1\interact-221202_AZ-5495_DMSO_noFAIMS_B1_t1.pep.xml	FHMTKDMLPGSYPR	F[175]HMTK[156]DMLPGSYPR	A	T	14	4	2953.61	1734.86	1734.85	434.722	434.719	1734.86	434.722	-0.0117	0.8777	-0.7804	0.00931529	17.639	12.084	0.9974	1	0	30	43	54521712	1F(28.0313), 5K(28.0313)		true	sp|Q9D6J5|NDUB8_MOUSE	Q9D6J5	NDUB8_MOUSE	Ndufb8	NADH dehydrogenase [ubiquinone] 1 beta subcomplex subunit 8, mitochondrial			Dimethylation	F	F[175]HM
DMSO1	221202_AZ-5495_DMSO_noFAIMS_B1_t1.30332.30332.3	D:\AlexZ\2022_Dec_AZ_noFAIMS\MSFragger2\DMSO1\interact-221202_AZ-5495_DMSO_noFAIMS_B1_t1.pep.xml	SGKAPILIATDVASR	S[115]GKAPILIATDVASR	R	G	15	3	2971.54	1525.88	1525.88	509.634	509.634	1525.88	509.635	-0.0013	0.9782	-0.7304	9.07746e-08	36.406	34.188	1	2	0	387	401	220213200	1S(28.0313)		true	sp|Q501J6|DDX17_MOUSE	Q501J6	DDX17_MOUSE	Ddx17	Probable ATP-dependent RNA helicase DDX17			Dimethylation	S	S[115]GK
DMSO1	221202_AZ-5495_DMSO_noFAIMS_B1_t1.30347.30347.2	D:\AlexZ\2022_Dec_AZ_noFAIMS\MSFragger2\DMSO1\interact-221202_AZ-5495_DMSO_noFAIMS_B1_t1.pep.xml	AAAGAAATDLEVVR	A[99]AAGAAATDLEVVR	M	G	14	2	2972.57	1341.72	1341.72	671.869	671.87	1341.73	671.87	-0.0001	0.8835	-0.6529	1.81569e-08	36.756	36.756	1	1	0	2	15	0	1A(28.0313)		true	sp|Q6PD26|PIGS_MOUSE	Q6PD26	PIGS_MOUSE	Pigs	GPI transamidase component PIG-S			Dimethylation	A	A[99]AAG
DMSO1	221202_AZ-5495_DMSO_noFAIMS_B1_t1.30484.30484.2	D:\AlexZ\2022_Dec_AZ_noFAIMS\MSFragger2\DMSO1\interact-221202_AZ-5495_DMSO_noFAIMS_B1_t1.pep.xml	SGKAPILIATDVASR	S[115]GKAPILIATDVASR	R	G	15	2	2982.92	1526.88	1526.88	764.448	764.449	1525.88	763.949	1.0011	0.9322	-0.7324	4.97426e-07	26.596	24.6	1	2	0	387	401	16247379	1S(28.0313)		true	sp|Q501J6|DDX17_MOUSE	Q501J6	DDX17_MOUSE	Ddx17	Probable ATP-dependent RNA helicase DDX17			Dimethylation	S	S[115]GK
DMSO1	221202_AZ-5495_DMSO_noFAIMS_B1_t1.30596.30596.4	D:\AlexZ\2022_Dec_AZ_noFAIMS\MSFragger2\DMSO1\interact-221202_AZ-5495_DMSO_noFAIMS_B1_t1.pep.xml	LAQHFPKTTEENPIFVTSR	L[141]AQHFPKTTEENPIFVTSR	R	E	19	4	2991.5	2243.18	2243.18	561.802	561.802	2242.17	561.551	1.0056	0.9165	-0.733	0.000602234	21.184	20.879	1	2	0	366	384	17860250	1L(28.0313)		true	sp|Q9WUN2|TBK1_MOUSE	Q9WUN2	TBK1_MOUSE	Tbk1	Serine/threonine-protein kinase TBK1			Dimethylation	L	L[141]AQ
DMSO1	221202_AZ-5495_DMSO_noFAIMS_B1_t1.30609.30609.2	D:\AlexZ\2022_Dec_AZ_noFAIMS\MSFragger2\DMSO1\interact-221202_AZ-5495_DMSO_noFAIMS_B1_t1.pep.xml	SNSGPYRGGYGGGYGGGSF	S[115]NSGPYRGGYGGGYGGGSF	R	-	19	2	2992.63	1823.79	1823.78	912.901	912.899	1823.79	912.9	-0.002	0.9584	-0.6453	2.0041e-10	37.716	12.94	1	2	1	287	305	0	1S(28.0313)		true	sp|Q9CX86|ROA0_MOUSE	Q9CX86	ROA0_MOUSE	Hnrnpa0	Heterogeneous nuclear ribonucleoprotein A0			Dimethylation	S	S[115]NS
DMSO1	221202_AZ-5495_DMSO_noFAIMS_B1_t1.30614.30614.3	D:\AlexZ\2022_Dec_AZ_noFAIMS\MSFragger2\DMSO1\interact-221202_AZ-5495_DMSO_noFAIMS_B1_t1.pep.xml	KGLAALKFEGAIYR	K[184]GLAALK[156]FEGAIYR	R	K	14	3	2992.97	1621.95	1621.96	541.659	541.659	1619.98	540.999	1.9796	0.7652	-0.4052	0.252968	21.146	20.393	0.9941	2	0	405	418	0	1K(56.0626), 7K(28.0313)		true	sp|Q64737|PUR2_MOUSE	Q64737	PUR2_MOUSE	Gart	Trifunctional purine biosynthetic protein adenosine-3			Dimethylation	K	K[184]GL
DMSO1	221202_AZ-5495_DMSO_noFAIMS_B1_t1.30981.30981.4	D:\AlexZ\2022_Dec_AZ_noFAIMS\MSFragger2\DMSO1\interact-221202_AZ-5495_DMSO_noFAIMS_B1_t1.pep.xml	KDYGSKVSLFSHLPQYSR	K[184]DYGSKVSLFSHLPQYSR	R	Q	18	4	3020.82	2167.14	2167.14	542.792	542.793	2167.14	542.793	0.0017	0.868	-0.4775	5.0666e-10	33.408	31.025	1	2	0	172	189	116115224	1K(56.0626)		true	sp|Q61749|EI2BD_MOUSE	Q61749	EI2BD_MOUSE	Eif2b4	Translation initiation factor eIF-2B subunit delta			Dimethylation	K	K[184]DY
DMSO1	221202_AZ-5495_DMSO_noFAIMS_B1_t1.31005.31005.4	D:\AlexZ\2022_Dec_AZ_noFAIMS\MSFragger2\DMSO1\interact-221202_AZ-5495_DMSO_noFAIMS_B1_t1.pep.xml	KVKDASMQDSDTFEIYDPR	K[184]VKDASMQDSDTFEIYDPR	R	N	19	4	3022.53	2300.1	2300.1	576.033	576.032	2300.1	576.032	-0.0004	0.8444	-0.7082	9.035e-11	32.689	30.309	1	2	0	429	447	15021460	1K(56.0626)		true	sp|Q3TKY6|CWC27_MOUSE	Q3TKY6	CWC27_MOUSE	Cwc27	Spliceosome-associated protein CWC27 homolog			Dimethylation	K	K[184]VK
DMSO1	221202_AZ-5495_DMSO_noFAIMS_B1_t1.31030.31030.4	D:\AlexZ\2022_Dec_AZ_noFAIMS\MSFragger2\DMSO1\interact-221202_AZ-5495_DMSO_noFAIMS_B1_t1.pep.xml	TCETGEPMEAETCDPGTEGPSQVYLPGR	T[129]CETGEPMEAETCDPGTEGPSQVYLPGR	R	G	28	4	3024.48	3095.34	3095.34	774.842	774.843	3095.32	774.836	0.0256	0.6904	-0.5761	0.0699037	14.122	8.926	0.9875	2	0	10	37	8730145	13C(57.0214), 1T(28.0313), 2C(57.0214)		true	sp|Q810D6|GRWD1_MOUSE	Q810D6	GRWD1_MOUSE	Grwd1	Glutamate-rich WD repeat-containing protein 1			Dimethylation	T	T[129]CE
DMSO1	221202_AZ-5495_DMSO_noFAIMS_B1_t1.31050.31050.4	D:\AlexZ\2022_Dec_AZ_noFAIMS\MSFragger2\DMSO1\interact-221202_AZ-5495_DMSO_noFAIMS_B1_t1.pep.xml	IKATVMDVKPVDFR	I[141]KATVMDVK[156]PVDFR	R	D	14	4	3026.15	1673.95	1673.95	419.495	419.495	1673.95	419.496	-0.0008	0.7153	-0.7354	1.06067e-07	29.314	27.512	1	2	0	596	609	75727016	1I(28.0313), 9K(28.0313)		true	sp|Q8VEE4|RFA1_MOUSE	Q8VEE4	RFA1_MOUSE	Rpa1	Replication protein A 70 kDa DNA-binding subunit			Dimethylation	I	I[141]KA
DMSO1	221202_AZ-5495_DMSO_noFAIMS_B1_t1.31073.31073.4	D:\AlexZ\2022_Dec_AZ_noFAIMS\MSFragger2\DMSO1\interact-221202_AZ-5495_DMSO_noFAIMS_B1_t1.pep.xml	VVTPCNKQFLSQFEMQSR	V[127]VTPCNKQFLSQFEMQSR	P	K	18	4	3027.8	2227.06	2227.06	557.774	557.773	2226.09	557.53	0.9689	0.9234	-0.1158	1.04353	12.467	12.343	0.6266	1	0	155	172	0	1V(28.0313), 5C(57.0214)		true	sp|Q6NVF9|CPSF6_MOUSE	Q6NVF9	CPSF6_MOUSE	Cpsf6	Cleavage and polyadenylation specificity factor subunit 6			Dimethylation	V	V[127]VT
DMSO1	221202_AZ-5495_DMSO_noFAIMS_B1_t1.31088.31088.3	D:\AlexZ\2022_Dec_AZ_noFAIMS\MSFragger2\DMSO1\interact-221202_AZ-5495_DMSO_noFAIMS_B1_t1.pep.xml	AIKYLNQDYETLR	A[99]IKYLNQDYETLR	R	N	13	3	3029.06	1653.87	1653.87	552.299	552.299	1653.87	552.298	0.0024	0.7958	-0.7004	2.37702	14.492	13.255	0.9966	2	0	24	36	220739760	1A(28.0313)		true	sp|O08529|CAN2_MOUSE	O08529	CAN2_MOUSE	Capn2	Calpain-2 catalytic subunit			Dimethylation	A	A[99]IKY
DMSO1	221202_AZ-5495_DMSO_noFAIMS_B1_t1.31101.31101.2	D:\AlexZ\2022_Dec_AZ_noFAIMS\MSFragger2\DMSO1\interact-221202_AZ-5495_DMSO_noFAIMS_B1_t1.pep.xml	AEGQVLVLDGR	A[99]EGQVLVLDGR	M	G	11	2	3029.95	1183.65	1183.66	592.835	592.835	1183.66	592.835	-0.0007	0.6676	-0.7508	8.8362e-06	31.056	31.056	0.9991	2	0	2	12	441269600	1A(28.0313)		true	sp|P19253|RL13A_MOUSE	P19253	RL13A_MOUSE	Rpl13a	60S ribosomal protein L13a			Dimethylation	A	A[99]EGQ
DMSO1	221202_AZ-5495_DMSO_noFAIMS_B1_t1.31141.31141.5	D:\AlexZ\2022_Dec_AZ_noFAIMS\MSFragger2\DMSO1\interact-221202_AZ-5495_DMSO_noFAIMS_B1_t1.pep.xml	KLEEKEHLLQSNIGTGEKELGLR	K[184]LEEKEHLLQSNIGTGEK[156]ELGLR	R	T	23	5	3033.12	2704.51	2704.52	541.909	541.91	2704.51	541.91	0.0034	0.7429	-0.7496	2.93e-11	38.402	38.336	1	2	0	802	824	78665888	18K(28.0313), 1K(56.0626)		true	sp|Q5DTM8|BRE1A_MOUSE	Q5DTM8	BRE1A_MOUSE	Rnf20	E3 ubiquitin-protein ligase BRE1A			Dimethylation	K	K[184]LE
DMSO1	221202_AZ-5495_DMSO_noFAIMS_B1_t1.31267.31267.3	D:\AlexZ\2022_Dec_AZ_noFAIMS\MSFragger2\DMSO1\interact-221202_AZ-5495_DMSO_noFAIMS_B1_t1.pep.xml	TAMKYNLGLDLR	T[129]AM[147]KYNLGLDLR	R	T	12	3	3042.65	1437.79	1437.79	480.271	480.271	1437.76	480.262	0.0268	0.7333	-0.5236	3.2721	14.549	14.528	0.831	2	0	524	535	0	1T(28.0313), 3M(15.9949)		false	sp|P26443|DHE3_MOUSE	P26443	DHE3_MOUSE	Glud1	Glutamate dehydrogenase 1, mitochondrial	GLUD1	contam_sp|P00366|DHE3_BOVIN	Dimethylation	T	T[129]AM
DMSO1	221202_AZ-5495_DMSO_noFAIMS_B1_t1.31271.31271.5	D:\AlexZ\2022_Dec_AZ_noFAIMS\MSFragger2\DMSO1\interact-221202_AZ-5495_DMSO_noFAIMS_B1_t1.pep.xml	KVKQLFNSLATQEGEWKALKR	K[184]VKQLFNSLATQEGEWK[156]ALK[156]R	R	K	21	5	3042.99	2585.5	2585.51	518.106	518.108	2585.51	518.108	-0.0007	0.63	-0.2193	0.00159337	18.105	11.488	0.9995	2	0	835	855	33788548	17K(28.0313), 1K(56.0626), 20K(28.0313)		true	sp|Q8R3N1|NOP14_MOUSE	Q8R3N1	NOP14_MOUSE	Nop14	Nucleolar protein 14			Dimethylation	K	K[184]VK
DMSO1	221202_AZ-5495_DMSO_noFAIMS_B1_t1.31417.31417.4	D:\AlexZ\2022_Dec_AZ_noFAIMS\MSFragger2\DMSO1\interact-221202_AZ-5495_DMSO_noFAIMS_B1_t1.pep.xml	SGTPMKETVGHTGYLTFATKTPG	S[115]GTPMKETVGHTGYLTFATK[156]TPG	R	-	23	4	3054.13	2436.23	2436.23	610.066	610.066	2436.24	610.066	-0.0009	0.9218	-0.6799	1.02743e-08	30.845	30.774	1	2	0	268	290	36749196	1S(28.0313), 20K(28.0313)		true	sp|Q80XC2|TRM61_MOUSE	Q80XC2	TRM61_MOUSE	Trmt61a	tRNA (adenine(58)-N(1))-methyltransferase catalytic subunit TRMT61A			Dimethylation	S	S[115]GT
DMSO1	221202_AZ-5495_DMSO_noFAIMS_B1_t1.31614.31614.6	D:\AlexZ\2022_Dec_AZ_noFAIMS\MSFragger2\DMSO1\interact-221202_AZ-5495_DMSO_noFAIMS_B1_t1.pep.xml	GSKFVKFQEMKIQEHSDQVPVGNIPR	G[85]SKFVK[156]FQEMK[156]IQEHSDQVPVGNIPR	R	S	26	6	3069.13	3081.64	3081.64	514.613	514.614	3081.64	514.615	-0.0022	0.9023	-0.6454	2.32278e-06	26.444	24.482	1	2	0	226	251	57586256	11K(28.0313), 1G(28.0313), 6K(28.0313)		true	sp|Q61881|MCM7_MOUSE	Q61881	MCM7_MOUSE	Mcm7	DNA replication licensing factor MCM7			Dimethylation	G	G[85]SKF
DMSO1	221202_AZ-5495_DMSO_noFAIMS_B1_t1.31692.31692.4	D:\AlexZ\2022_Dec_AZ_noFAIMS\MSFragger2\DMSO1\interact-221202_AZ-5495_DMSO_noFAIMS_B1_t1.pep.xml	KGQKVGEFSGANKEKLEASITEYA	K[184]GQK[156]VGEFSGANK[156]EKLEASITEYA	K	-	24	4	3075.08	2695.44	2695.44	674.867	674.868	2695.44	674.868	0.0002	0.5667	-0.6339	0.0872714	12.733	12.733	0.8419	1	0	82	105	54573044	13K(28.0313), 1K(56.0626), 4K(28.0313)		true	sp|P10639|THIO_MOUSE	P10639	THIO_MOUSE	Txn	Thioredoxin			Dimethylation	K	K[184]GQ
DMSO1	221202_AZ-5495_DMSO_noFAIMS_B1_t1.31760.31760.4	D:\AlexZ\2022_Dec_AZ_noFAIMS\MSFragger2\DMSO1\interact-221202_AZ-5495_DMSO_noFAIMS_B1_t1.pep.xml	TKAQLEKLQAEISQAAR	T[129]KAQLEK[156]LQAEISQAAR	R	K	17	4	3080.1	1940.1	1940.12	486.033	486.038	1940.11	486.034	0.0189	0.8481	-0.777	2.87226e-05	23.632	21.671	1	2	0	344	360	32590992	1T(28.0313), 7K(28.0313)		true	sp|Q922U1|PRPF3_MOUSE	Q922U1	PRPF3_MOUSE	Prpf3	U4/U6 small nuclear ribonucleoprotein Prp3			Dimethylation	T	T[129]KA
DMSO1	221202_AZ-5495_DMSO_noFAIMS_B1_t1.31816.31816.5	D:\AlexZ\2022_Dec_AZ_noFAIMS\MSFragger2\DMSO1\interact-221202_AZ-5495_DMSO_noFAIMS_B1_t1.pep.xml	KTAKLQDFKSFLLKDPETSQR	K[184]TAKLQDFK[156]SFLLK[156]DPETSQR	R	L	21	5	3084.48	2591.46	2591.47	519.3	519.3	2591.47	519.301	-0.0031	0.8074	-0.2952	3.9e-13	53.326	37.256	1	2	0	461	481	1632520320	14K(28.0313), 1K(56.0626), 9K(28.0313)		true	sp|Q9CZN7|GLYM_MOUSE	Q9CZN7	GLYM_MOUSE	Shmt2	Serine hydroxymethyltransferase, mitochondrial			Dimethylation	K	K[184]TA
DMSO1	221202_AZ-5495_DMSO_noFAIMS_B1_t1.31877.31877.4	D:\AlexZ\2022_Dec_AZ_noFAIMS\MSFragger2\DMSO1\interact-221202_AZ-5495_DMSO_noFAIMS_B1_t1.pep.xml	KTAKLQDFKSFLLKDPETSQR	K[184]TAKLQDFK[156]SFLLK[156]DPETSQR	R	L	21	4	3089.02	2591.47	2591.47	648.874	648.874	2591.47	648.874	-0.0026	0.7679	-0.2968	0	58.818	36.982	1	2	0	461	481	234342032	14K(28.0313), 1K(56.0626), 9K(28.0313)		true	sp|Q9CZN7|GLYM_MOUSE	Q9CZN7	GLYM_MOUSE	Shmt2	Serine hydroxymethyltransferase, mitochondrial			Dimethylation	K	K[184]TA
DMSO1	221202_AZ-5495_DMSO_noFAIMS_B1_t1.31884.31884.4	D:\AlexZ\2022_Dec_AZ_noFAIMS\MSFragger2\DMSO1\interact-221202_AZ-5495_DMSO_noFAIMS_B1_t1.pep.xml	SKGPPDFSSDEEREPTPVLGSGASVGR	S[115]KGPPDFSSDEEREPTPVLGSGASVGR	N	G	27	4	3089.5	2785.35	2785.35	697.346	697.345	2785.35	697.345	-0.0007	0.9507	-0.5753	0	61.41	58.763	1	1	1	59	85	35957796	1S(28.0313)		false	sp|Q61029|LAP2B_MOUSE	Q61029	LAP2B_MOUSE	Tmpo	Lamina-associated polypeptide 2, isoforms beta/delta/epsilon/gamma		sp|Q61033|LAP2A_MOUSE	Dimethylation	S	S[115]KG
DMSO1	221202_AZ-5495_DMSO_noFAIMS_B1_t1.31946.31946.4	D:\AlexZ\2022_Dec_AZ_noFAIMS\MSFragger2\DMSO1\interact-221202_AZ-5495_DMSO_noFAIMS_B1_t1.pep.xml	NKILLAELEQLKGQGKSR	N[142]KILLAELEQLK[156]GQGK[156]SR	Q	L	18	4	3094.36	2108.27	2108.27	528.074	528.074	2108.27	528.074	0.0004	0.9334	-0.2139	7.91133e-08	27.265	25.443	1	1	0	128	145	21786752	12K(28.0313), 16K(28.0313), 1N(28.0313)		true	sp|P20152|VIME_MOUSE	P20152	VIME_MOUSE	Vim	Vimentin			Dimethylation	N	N[142]KI
DMSO1	221202_AZ-5495_DMSO_noFAIMS_B1_t1.31978.31978.2	D:\AlexZ\2022_Dec_AZ_noFAIMS\MSFragger2\DMSO1\interact-221202_AZ-5495_DMSO_noFAIMS_B1_t1.pep.xml	SEVPGAAAEGPGGSGVGLGDR	S[115]EVPGAAAEGPGGSGVGLGDR	S	F	21	2	3096.85	1866.91	1866.9	934.46	934.46	1866.91	934.461	-0.0025	0.8564	-0.437	0	66.098	12.924	1	1	0	23	43	121607560	1S(28.0313)		true	sp|Q9EP72|EMC7_MOUSE	Q9EP72	EMC7_MOUSE	Emc7	ER membrane protein complex subunit 7			Dimethylation	S	S[115]EV
DMSO1	221202_AZ-5495_DMSO_noFAIMS_B1_t1.31992.31992.2	D:\AlexZ\2022_Dec_AZ_noFAIMS\MSFragger2\DMSO1\interact-221202_AZ-5495_DMSO_noFAIMS_B1_t1.pep.xml	ASLLLSK	A[99]SLLLSK[156]	R	-	7	2	3097.87	786.52	786.522	394.267	394.268	786.521	394.268	0.0003	0.8724	-0.4375	0.85993	10.604	8.663	0.9834	2	0	232	238	11302240	1A(28.0313), 7K(28.0313)		true	sp|Q8K2U2|ALKB6_MOUSE	Q8K2U2	ALKB6_MOUSE	Alkbh6	Alpha-ketoglutarate-dependent dioxygenase alkB homolog 6			Dimethylation	A	A[99]SLL
DMSO1	221202_AZ-5495_DMSO_noFAIMS_B1_t1.32005.32005.4	D:\AlexZ\2022_Dec_AZ_noFAIMS\MSFragger2\DMSO1\interact-221202_AZ-5495_DMSO_noFAIMS_B1_t1.pep.xml	QLKESLKANNYNEAVYLVR	Q[156]LK[156]ESLKANNYNEAVYLVR	R	F	19	4	3099	2307.25	2307.25	577.82	577.819	2307.26	577.822	-0.0102	0.8527	-0.633	1.06766e-05	24.545	24.545	1	2	0	111	129	268621440	1Q(28.0313), 3K(28.0313)		true	sp|Q3UYV9|NCBP1_MOUSE	Q3UYV9	NCBP1_MOUSE	Ncbp1	Nuclear cap-binding protein subunit 1			Dimethylation	Q	Q[156]LK
DMSO1	221202_AZ-5495_DMSO_noFAIMS_B1_t1.32210.32210.5	D:\AlexZ\2022_Dec_AZ_noFAIMS\MSFragger2\DMSO1\interact-221202_AZ-5495_DMSO_noFAIMS_B1_t1.pep.xml	KFDKWQEPPPVKQVKPLPAPLDGQR	K[184]FDKWQEPPPVK[156]QVK[156]PLPAPLDGQR	R	K	25	5	3114.54	3009.71	3009.71	602.949	602.95	3009.72	602.951	-0.0019	0.9267	-0.7381	0	48.787	31.828	1	2	0	327	351	223958096	12K(28.0313), 15K(28.0313), 1K(56.0626)		true	sp|Q8CCF0|PRP31_MOUSE	Q8CCF0	PRP31_MOUSE	Prpf31	U4/U6 small nuclear ribonucleoprotein Prp31			Dimethylation	K	K[184]FD
DMSO1	221202_AZ-5495_DMSO_noFAIMS_B1_t1.32242.32242.3	D:\AlexZ\2022_Dec_AZ_noFAIMS\MSFragger2\DMSO1\interact-221202_AZ-5495_DMSO_noFAIMS_B1_t1.pep.xml	KSQIHDIVLVGGSTR	K[184]SQIHDIVLVGGSTR	D	I	15	3	3116.8	1665.93	1665.93	556.316	556.317	1664.96	555.993	0.9729	0.7354	-0.3034	0.00115468	21.218	14.2	0.9534	1	0	328	342	0	1K(56.0626)		true	sp|P63017|HSP7C_MOUSE	P63017	HSP7C_MOUSE	Hspa8	Heat shock cognate 71 kDa protein			Dimethylation	K	K[184]SQ
DMSO1	221202_AZ-5495_DMSO_noFAIMS_B1_t1.32288.32288.3	D:\AlexZ\2022_Dec_AZ_noFAIMS\MSFragger2\DMSO1\interact-221202_AZ-5495_DMSO_noFAIMS_B1_t1.pep.xml	TKMYQAVLDATQR	T[129]K[156]MYQAVLDATQR	L	Q	13	3	3120.49	1581.86	1581.86	528.293	528.293	1579.84	527.62	2.0183	0.5146	-0.7562	0.0124802	15.201	14.229	0.7548	1	0	981	993	0	1T(28.0313), 2K(28.0313)		true	sp|O88329|MYO1A_MOUSE	O88329	MYO1A_MOUSE	Myo1a	Unconventional myosin-Ia			Dimethylation	T	T[129]K[
DMSO1	221202_AZ-5495_DMSO_noFAIMS_B1_t1.32372.32372.2	D:\AlexZ\2022_Dec_AZ_noFAIMS\MSFragger2\DMSO1\interact-221202_AZ-5495_DMSO_noFAIMS_B1_t1.pep.xml	MLVVEVANGR	M[159]LVVEVANGR	-	S	10	2	3126.85	1114.62	1114.62	558.315	558.316	1114.62	558.316	0.0009	0.6501	-0.7458	0.00325704	17.633	14.816	0.9649	2	0	1	10	0	1M(28.0313)		true	sp|Q8BMZ5|SEN34_MOUSE	Q8BMZ5	SEN34_MOUSE	Tsen34	tRNA-splicing endonuclease subunit Sen34			Dimethylation	M	M[159]LV
DMSO1	221202_AZ-5495_DMSO_noFAIMS_B1_t1.32405.32405.5	D:\AlexZ\2022_Dec_AZ_noFAIMS\MSFragger2\DMSO1\interact-221202_AZ-5495_DMSO_noFAIMS_B1_t1.pep.xml	DGKMDKEETKDWILPSDYDHAEAEAR	D[143]GKMDK[156]EETK[156]DWILPSDYDHAEAEAR	R	H	26	5	3129.41	3132.47	3132.47	627.5	627.501	3132.47	627.501	-0.0017	0.9772	-0.5843	0	84.58	81.628	1	2	0	246	271	424973216	10K(28.0313), 1D(28.0313), 6K(28.0313)		true	sp|O35887|CALU_MOUSE	O35887	CALU_MOUSE	Calu	Calumenin			Dimethylation	D	D[143]GK
DMSO1	221202_AZ-5495_DMSO_noFAIMS_B1_t1.32452.32452.4	D:\AlexZ\2022_Dec_AZ_noFAIMS\MSFragger2\DMSO1\interact-221202_AZ-5495_DMSO_noFAIMS_B1_t1.pep.xml	TAPARVPALASPAGSLPDHVR	T[129]APARVPALASPAGSLPDHVR	R	R	21	4	3132.93	2111.2	2111.2	528.807	528.807	2110.16	528.548	1.0327	0.968	-0.7324	2.31739e-05	23.975	13.055	1	2	1	5	25	0	1T(28.0313)		true	sp|P13864|DNMT1_MOUSE	P13864	DNMT1_MOUSE	Dnmt1	DNA (cytosine-5)-methyltransferase 1			Dimethylation	T	T[129]AP
DMSO1	221202_AZ-5495_DMSO_noFAIMS_B1_t1.32457.32457.4	D:\AlexZ\2022_Dec_AZ_noFAIMS\MSFragger2\DMSO1\interact-221202_AZ-5495_DMSO_noFAIMS_B1_t1.pep.xml	DGKMDKEETKDWILPSDYDHAEAEAR	D[143]GK[156]MDKEETK[156]DWILPSDYDHAEAEAR	R	H	26	4	3133.27	3132.47	3132.47	784.124	784.126	3132.47	784.125	0.0026	0.7667	-0.5863	5.89653e-09	31.911	31.899	1	2	0	246	271	25276976	10K(28.0313), 1D(28.0313), 3K(28.0313)		true	sp|O35887|CALU_MOUSE	O35887	CALU_MOUSE	Calu	Calumenin			Dimethylation	D	D[143]GK
DMSO1	221202_AZ-5495_DMSO_noFAIMS_B1_t1.32499.32499.3	D:\AlexZ\2022_Dec_AZ_noFAIMS\MSFragger2\DMSO1\interact-221202_AZ-5495_DMSO_noFAIMS_B1_t1.pep.xml	QKFETPGIMQFTNEEKR	Q[156]KFETPGIMQFTNEEK[156]R	R	T	17	3	3136.45	2138.08	2138.08	713.7	713.701	2138.08	713.702	-0.0017	0.8996	-0.5996	0	48.092	45.363	1	2	0	236	252	39151272	16K(28.0313), 1Q(28.0313)		true	sp|Q60597|ODO1_MOUSE	Q60597	ODO1_MOUSE	Ogdh	2-oxoglutarate dehydrogenase complex component E1			Dimethylation	Q	Q[156]KF
DMSO1	221202_AZ-5495_DMSO_noFAIMS_B1_t1.32539.32539.6	D:\AlexZ\2022_Dec_AZ_noFAIMS\MSFragger2\DMSO1\interact-221202_AZ-5495_DMSO_noFAIMS_B1_t1.pep.xml	QTKTVTMISPEDEQKGEKVYLYTHLR	Q[156]TKTVTMISPEDEQK[156]GEK[156]VYLYTHLR	R	Q	26	6	3139.49	3177.72	3177.73	530.627	530.629	3177.67	530.62	0.0532	0.7026	-0.7023	5.06543e-07	26.884	26.342	1	2	0	267	292	0	15K(28.0313), 18K(28.0313), 1Q(28.0313)		true	sp|Q8R0A7|K0513_MOUSE	Q8R0A7	K0513_MOUSE	Kiaa0513	Uncharacterized protein KIAA0513			Dimethylation	Q	Q[156]TK
DMSO1	221202_AZ-5495_DMSO_noFAIMS_B1_t1.32678.32678.4	D:\AlexZ\2022_Dec_AZ_noFAIMS\MSFragger2\DMSO1\interact-221202_AZ-5495_DMSO_noFAIMS_B1_t1.pep.xml	GRDFYKILGVPR	G[85]RDFYK[156]ILGVPR	A	S	12	4	3149.99	1475.86	1475.86	369.972	369.972	1475.86	369.973	-0.0008	0.5237	-0.4891	9.92456e-08	29.953	12.368	0.9999	1	1	23	34	321871392	1G(28.0313), 6K(28.0313)		true	sp|Q99KV1|DJB11_MOUSE	Q99KV1	DJB11_MOUSE	Dnajb11	DnaJ homolog subfamily B member 11			Dimethylation	G	G[85]RDF
DMSO1	221202_AZ-5495_DMSO_noFAIMS_B1_t1.32849.32849.6	D:\AlexZ\2022_Dec_AZ_noFAIMS\MSFragger2\DMSO1\interact-221202_AZ-5495_DMSO_noFAIMS_B1_t1.pep.xml	QMSYAGKFGSPHADQLGFSPSAQPHGHTFNQSSSSQWR	Q[156]MSYAGKFGSPHADQLGFSPSAQPHGHTFNQSSSSQWR	R	Q	38	6	3163.22	4174.91	4174.91	696.826	696.826	4174.91	696.825	0.0029	0.9624	-0.5978	1.2312e-07	30.372	29.815	1	2	0	153	190	24090408	1Q(28.0313)		true	sp|Q9CQT2|RBM7_MOUSE	Q9CQT2	RBM7_MOUSE	Rbm7	RNA-binding protein 7			Dimethylation	Q	Q[156]MS
DMSO1	221202_AZ-5495_DMSO_noFAIMS_B1_t1.32874.32874.3	D:\AlexZ\2022_Dec_AZ_noFAIMS\MSFragger2\DMSO1\interact-221202_AZ-5495_DMSO_noFAIMS_B1_t1.pep.xml	GTTPGGSITKVLIANR	G[85]TTPGGSITK[156]VLIANR	Y	G	16	3	3165	1639.96	1639.95	547.662	547.657	1639.96	547.661	-0.0127	0.9395	-0.5968	2.6743e-10	31.335	15.61	1	1	0	38	53	20522744	10K(28.0313), 1G(28.0313)		true	sp|Q99MR8|MCCA_MOUSE	Q99MR8	MCCA_MOUSE	Mccc1	Methylcrotonoyl-CoA carboxylase subunit alpha, mitochondrial			Dimethylation	G	G[85]TTP
DMSO1	221202_AZ-5495_DMSO_noFAIMS_B1_t1.32944.32944.5	D:\AlexZ\2022_Dec_AZ_noFAIMS\MSFragger2\DMSO1\interact-221202_AZ-5495_DMSO_noFAIMS_B1_t1.pep.xml	DAQEKHNHELQLLQQGHQQQLLALR	D[143]AQEKHNHELQLLQQGHQQQLLALR	R	M	25	5	3170.33	3003.58	3003.58	601.723	601.723	3002.58	601.523	1.0009	0.9278	-0.6542	2.39735e-08	30.11	25.916	1	2	0	643	667	0	1D(28.0313)		true	sp|P48725|PCNT_MOUSE	P48725	PCNT_MOUSE	Pcnt	Pericentrin			Dimethylation	D	D[143]AQ
DMSO1	221202_AZ-5495_DMSO_noFAIMS_B1_t1.33119.33119.2	D:\AlexZ\2022_Dec_AZ_noFAIMS\MSFragger2\DMSO1\interact-221202_AZ-5495_DMSO_noFAIMS_B1_t1.pep.xml	HIEDQAEQFFR	H[165]IEDQAEQFFR	G	S	11	2	3183.59	1446.69	1446.69	724.352	724.352	1446.69	724.352	0.0001	0.7796	-0.7578	0.000119807	19.013	11.077	0.993	1	0	29	39	20128568	1H(28.0313)		true	sp|Q9CXY9|GPI8_MOUSE	Q9CXY9	GPI8_MOUSE	Pigk	GPI-anchor transamidase			Dimethylation	H	H[165]IE
DMSO1	221202_AZ-5495_DMSO_noFAIMS_B1_t1.33160.33160.5	D:\AlexZ\2022_Dec_AZ_noFAIMS\MSFragger2\DMSO1\interact-221202_AZ-5495_DMSO_noFAIMS_B1_t1.pep.xml	VSAAEDSASQRAVLMEKPDVVVGTPSR	V[127]SAAEDSASQRAVLM[147]EK[156]PDVVVGTPSR	N	V	27	5	3186.7	2870.46	2870.47	575.1	575.101	2870.48	575.103	-0.0109	0.9248	-0.4295	0.00798699	16.827	14.517	0.994	1	1	118	144	25765600	15M(15.9949), 17K(28.0313), 1V(28.0313)		true	sp|Q9D0R4|DDX56_MOUSE	Q9D0R4	DDX56_MOUSE	Ddx56	Probable ATP-dependent RNA helicase DDX56			Dimethylation	V	V[127]SA
DMSO1	221202_AZ-5495_DMSO_noFAIMS_B1_t1.33204.33204.3	D:\AlexZ\2022_Dec_AZ_noFAIMS\MSFragger2\DMSO1\interact-221202_AZ-5495_DMSO_noFAIMS_B1_t1.pep.xml	MKFNPFVTSDR	M[159]K[156]FNPFVTSDR	-	S	11	3	3190.25	1396.72	1396.72	466.579	466.579	1396.72	466.58	-0.0013	0.9213	-0.6096	0.00134662	19.726	11.534	0.9999	2	0	1	11	2040016380	1M(28.0313), 2K(28.0313)		true	sp|P61255|RL26_MOUSE	P61255	RL26_MOUSE	Rpl26	60S ribosomal protein L26			Dimethylation	M	M[159]K[
DMSO1	221202_AZ-5495_DMSO_noFAIMS_B1_t1.33262.33262.2	D:\AlexZ\2022_Dec_AZ_noFAIMS\MSFragger2\DMSO1\interact-221202_AZ-5495_DMSO_noFAIMS_B1_t1.pep.xml	MKFNPFVTSDR	M[159]K[156]FNPFVTSDR	-	S	11	2	3194.51	1396.72	1396.72	699.365	699.366	1396.72	699.366	-0.0003	0.9155	-0.6122	5.102e-11	26.819	9.614	1	2	0	1	11	67764016	1M(28.0313), 2K(28.0313)		true	sp|P61255|RL26_MOUSE	P61255	RL26_MOUSE	Rpl26	60S ribosomal protein L26			Dimethylation	M	M[159]K[
DMSO1	221202_AZ-5495_DMSO_noFAIMS_B1_t1.33400.33400.3	D:\AlexZ\2022_Dec_AZ_noFAIMS\MSFragger2\DMSO1\interact-221202_AZ-5495_DMSO_noFAIMS_B1_t1.pep.xml	FSKLNEDSDFIFKR	F[175]SKLNEDSDFIFK[156]R	R	G	14	3	3204.93	1800.94	1800.93	601.321	601.317	1800.94	601.321	-0.0124	0.796	-0.5599	0.0882434	17.64	15.792	0.9987	2	0	115	128	0	13K(28.0313), 1F(28.0313)		true	sp|Q60929|MEF2A_MOUSE	Q60929	MEF2A_MOUSE	Mef2a	Myocyte-specific enhancer factor 2A			Dimethylation	F	F[175]SK
DMSO1	221202_AZ-5495_DMSO_noFAIMS_B1_t1.33430.33430.5	D:\AlexZ\2022_Dec_AZ_noFAIMS\MSFragger2\DMSO1\interact-221202_AZ-5495_DMSO_noFAIMS_B1_t1.pep.xml	AGLRPGDVILAIGEKLAQNAEDVYEAVR	A[99]GLRPGDVILAIGEK[156]LAQNAEDVYEAVR	R	T	28	5	3207.28	3024.66	3024.66	605.938	605.939	3022.64	605.536	2.0136	0.6059	1.4842	1.85487	11.979	11.051	0.5551	2	0	405	432	0	15K(28.0313), 1A(28.0313)		true	sp|Q9JIY5|HTRA2_MOUSE	Q9JIY5	HTRA2_MOUSE	Htra2	Serine protease HTRA2, mitochondrial			Dimethylation	A	A[99]GLR
DMSO1	221202_AZ-5495_DMSO_noFAIMS_B1_t1.33467.33467.5	D:\AlexZ\2022_Dec_AZ_noFAIMS\MSFragger2\DMSO1\interact-221202_AZ-5495_DMSO_noFAIMS_B1_t1.pep.xml	MKETQKSIYYITGESKEQVANSAFVER	M[159]K[156]ETQKSIYYITGESK[156]EQVANSAFVER	R	V	27	5	3210.12	3221.63	3221.63	645.333	645.333	3219.65	644.937	1.9824	0.7299	-0.6518	3.7615e-10	34.572	32.156	1	2	0	476	502	0	16K(28.0313), 1M(28.0313), 2K(28.0313)		true	sp|P11499|HS90B_MOUSE	P11499	HS90B_MOUSE	Hsp90ab1	Heat shock protein HSP 90-beta			Dimethylation	M	M[159]K[
DMSO1	221202_AZ-5495_DMSO_noFAIMS_B1_t1.33486.33486.4	D:\AlexZ\2022_Dec_AZ_noFAIMS\MSFragger2\DMSO1\interact-221202_AZ-5495_DMSO_noFAIMS_B1_t1.pep.xml	VAPEEHPVLLTEAPLNPKANR	V[127]APEEHPVLLTEAPLNPK[156]ANR	R	E	21	4	3211.72	2350.3	2350.3	588.581	588.582	2350.3	588.582	-0.0022	0.9568	-0.7874	1e-14	46.154	14	1	2	0	96	116	66147952	18K(28.0313), 1V(28.0313)		false	sp|P60710|ACTB_MOUSE	P60710	ACTB_MOUSE	Actb	Actin, cytoplasmic 1	Actg1	sp|P63260|ACTG_MOUSE	Dimethylation	V	V[127]AP
DMSO1	221202_AZ-5495_DMSO_noFAIMS_B1_t1.33544.33544.5	D:\AlexZ\2022_Dec_AZ_noFAIMS\MSFragger2\DMSO1\interact-221202_AZ-5495_DMSO_noFAIMS_B1_t1.pep.xml	PAKRPVFPPLSGDQLLTGKEETR	P[125]AKRPVFPPLSGDQLLTGK[156]EETR	R	K	23	5	3215.99	2591.43	2591.44	519.294	519.295	2591.44	519.296	-0.0051	0.746	-0.5903	2.16964e-09	32.474	32.351	1	1	0	50	72	76629104	19K(28.0313), 1P(28.0313)		true	sp|Q9CPS7|PNO1_MOUSE	Q9CPS7	PNO1_MOUSE	Pno1	RNA-binding protein PNO1			Dimethylation	P	P[125]AK
DMSO1	221202_AZ-5495_DMSO_noFAIMS_B1_t1.33615.33615.3	D:\AlexZ\2022_Dec_AZ_noFAIMS\MSFragger2\DMSO1\interact-221202_AZ-5495_DMSO_noFAIMS_B1_t1.pep.xml	GCGSSLRTALINSTGEEVAMR	G[85]CGSSLRTALINSTGEEVAMR	W	K	21	3	3221.46	2237.07	2237.07	746.696	746.697	2236.09	746.372	0.9753	0.725	-0.5986	5.15908e-05	25.6	12.931	0.9979	1	1	521	541	0	1G(28.0313), 2C(57.0214)		true	sp|P48678|LMNA_MOUSE	P48678	LMNA_MOUSE	Lmna	Prelamin-A/C			Dimethylation	G	G[85]CGS
DMSO1	221202_AZ-5495_DMSO_noFAIMS_B1_t1.33618.33618.2	D:\AlexZ\2022_Dec_AZ_noFAIMS\MSFragger2\DMSO1\interact-221202_AZ-5495_DMSO_noFAIMS_B1_t1.pep.xml	SSDALDKIR	S[115]SDALDK[156]IR	N	Y	9	2	3221.66	1060.59	1060.59	531.303	531.303	1059.59	530.803	1.0001	0.7642	0.3772	5.43236	12.201	11.132	0.6053	1	0	52	60	0	1S(28.0313), 7K(28.0313)		true	sp|P07901|HS90A_MOUSE	P07901	HS90A_MOUSE	Hsp90aa1	Heat shock protein HSP 90-alpha			Dimethylation	S	S[115]SD
DMSO1	221202_AZ-5495_DMSO_noFAIMS_B1_t1.33631.33631.2	D:\AlexZ\2022_Dec_AZ_noFAIMS\MSFragger2\DMSO1\interact-221202_AZ-5495_DMSO_noFAIMS_B1_t1.pep.xml	TEVPPVPKSDSQESR	T[129]EVPPVPK[156]SDSQESR	E	A	15	2	3222.62	1713.87	1713.87	857.944	857.944	1710.88	856.447	2.9956	0.8868	0.4623	0.0629366	16.038	12.83	0.8872	1	0	221	235	0	1T(28.0313), 8K(28.0313)		true	sp|Q9DB85|RRP8_MOUSE	Q9DB85	RRP8_MOUSE	Rrp8	Ribosomal RNA-processing protein 8			Dimethylation	T	T[129]EV
DMSO1	221202_AZ-5495_DMSO_noFAIMS_B1_t1.33652.33652.5	D:\AlexZ\2022_Dec_AZ_noFAIMS\MSFragger2\DMSO1\interact-221202_AZ-5495_DMSO_noFAIMS_B1_t1.pep.xml	DGKMDKEETKDWILPSDYDHAEAEAR	D[143]GKMDK[156]EETK[156]DWILPSDYDHAEAEAR	R	H	26	5	3224.29	3132.46	3132.47	627.5	627.5	3132.47	627.501	-0.0046	0.9575	-0.6385	0	57.602	54.956	1	2	0	246	271	78693072	10K(28.0313), 1D(28.0313), 6K(28.0313)		true	sp|O35887|CALU_MOUSE	O35887	CALU_MOUSE	Calu	Calumenin			Dimethylation	D	D[143]GK
DMSO1	221202_AZ-5495_DMSO_noFAIMS_B1_t1.33710.33710.3	D:\AlexZ\2022_Dec_AZ_noFAIMS\MSFragger2\DMSO1\interact-221202_AZ-5495_DMSO_noFAIMS_B1_t1.pep.xml	GSVVKSEDYAFPTYADR	G[85]SVVK[156]SEDYAFPTYADR	H	R	17	3	3228.64	1959.95	1959.96	654.324	654.327	1959.96	654.327	0.0011	0.9005	-0.766	3.44075e-06	23.612	11.227	1	1	0	25	41	0	1G(28.0313), 5K(28.0313)		true	sp|P19783|COX41_MOUSE	P19783	COX41_MOUSE	Cox4i1	Cytochrome c oxidase subunit 4 isoform 1, mitochondrial			Dimethylation	G	G[85]SVV
DMSO1	221202_AZ-5495_DMSO_noFAIMS_B1_t1.33748.33748.3	D:\AlexZ\2022_Dec_AZ_noFAIMS\MSFragger2\DMSO1\interact-221202_AZ-5495_DMSO_noFAIMS_B1_t1.pep.xml	ISFHLPVNSR	I[141]SFHLPVNSR	G	K	10	3	3231.54	1196.66	1196.67	399.895	399.896	1196.67	399.896	-0.0013	0.9056	-0.7123	4.277e-05	22.647	12.112	0.9995	1	0	32	41	506237664	1I(28.0313)		true	sp|Q9D1D4|TMEDA_MOUSE	Q9D1D4	TMEDA_MOUSE	Tmed10	Transmembrane emp24 domain-containing protein 10			Dimethylation	I	I[141]SF
DMSO1	221202_AZ-5495_DMSO_noFAIMS_B1_t1.33785.33785.2	D:\AlexZ\2022_Dec_AZ_noFAIMS\MSFragger2\DMSO1\interact-221202_AZ-5495_DMSO_noFAIMS_B1_t1.pep.xml	APDPVPTPGPASAQLR	A[99]PDPVPTPGPASAQLR	M	Q	16	2	3234.32	1600.85	1600.86	801.434	801.435	1600.86	801.436	-0.002	0.7923	-0.4657	1.057e-11	38.294	38.294	1	1	0	2	17	75816984	1A(28.0313)		true	sp|Q920L1|FADS1_MOUSE	Q920L1	FADS1_MOUSE	Fads1	Acyl-CoA (8-3)-desaturase			Dimethylation	A	A[99]PDP
DMSO1	221202_AZ-5495_DMSO_noFAIMS_B1_t1.33799.33799.3	D:\AlexZ\2022_Dec_AZ_noFAIMS\MSFragger2\DMSO1\interact-221202_AZ-5495_DMSO_noFAIMS_B1_t1.pep.xml	AGAKPDQIGIITPYEGQR	A[99]GAKPDQIGIITPYEGQR	K	S	18	3	3235.34	1941.03	1941.03	648.017	648.017	1941.03	648.018	-0.0013	0.9767	-0.7783	2.99443e-06	25.445	21.657	0.9999	1	0	789	806	16577457	1A(28.0313)		true	sp|Q9EPU0|RENT1_MOUSE	Q9EPU0	RENT1_MOUSE	Upf1	Regulator of nonsense transcripts 1			Dimethylation	A	A[99]GAK
DMSO1	221202_AZ-5495_DMSO_noFAIMS_B1_t1.33812.33812.3	D:\AlexZ\2022_Dec_AZ_noFAIMS\MSFragger2\DMSO1\interact-221202_AZ-5495_DMSO_noFAIMS_B1_t1.pep.xml	QATKDAGTIAGLNVMR	Q[156]ATKDAGTIAGLNVMR	R	I	16	3	3236.47	1672.89	1672.89	558.637	558.638	1672.89	558.638	-0.0018	0.9762	-0.6963	7.5998e-10	31.394	31.39	1	2	0	183	198	37588560	1Q(28.0313)		true	sp|P20029|BIP_MOUSE	P20029	BIP_MOUSE	Hspa5	Endoplasmic reticulum chaperone BiP			Dimethylation	Q	Q[156]AT
DMSO1	221202_AZ-5495_DMSO_noFAIMS_B1_t1.33824.33824.3	D:\AlexZ\2022_Dec_AZ_noFAIMS\MSFragger2\DMSO1\interact-221202_AZ-5495_DMSO_noFAIMS_B1_t1.pep.xml	AGVKMILIQDGSQNTNVDKPLR	A[99]GVKMILIQDGSQNTNVDK[156]PLR	R	I	22	3	3237.29	2452.34	2452.35	818.455	818.456	2452.35	818.456	-0.0012	0.9546	-0.6429	0	64.619	64.489	1	2	0	264	285	20715432	19K(28.0313), 1A(28.0313)		true	sp|Q3U0V1|FUBP2_MOUSE	Q3U0V1	FUBP2_MOUSE	Khsrp	Far upstream element-binding protein 2			Dimethylation	A	A[99]GVK
DMSO1	221202_AZ-5495_DMSO_noFAIMS_B1_t1.33873.33873.3	D:\AlexZ\2022_Dec_AZ_noFAIMS\MSFragger2\DMSO1\interact-221202_AZ-5495_DMSO_noFAIMS_B1_t1.pep.xml	NDDLLNKLIGR	N[142]DDLLNK[156]LIGR	L	Y	11	3	3241.01	1326.77	1326.78	443.264	443.266	1325.77	442.93	1.0092	0.7457	-0.0299	1.62377	14.1	12.116	0.7837	1	0	76	86	0	1N(28.0313), 7K(28.0313)		true	sp|P35761|TTK_MOUSE	P35761	TTK_MOUSE	Ttk	Dual specificity protein kinase TTK			Dimethylation	N	N[142]DD
DMSO1	221202_AZ-5495_DMSO_noFAIMS_B1_t1.33876.33876.3	D:\AlexZ\2022_Dec_AZ_noFAIMS\MSFragger2\DMSO1\interact-221202_AZ-5495_DMSO_noFAIMS_B1_t1.pep.xml	FFKNGDTASPKEYTAGR	F[175]FK[156]NGDTASPK[156]EYTAGR	K	E	17	3	3241.22	1972.04	1972.03	658.355	658.35	1972.01	658.342	0.0234	0.614	0.213	4.08749e-08	28.46	14.125	1	1	0	106	122	227668464	11K(28.0313), 1F(28.0313), 3K(28.0313)		true	sp|P09103|PDIA1_MOUSE	P09103	PDIA1_MOUSE	P4hb	Protein disulfide-isomerase			Dimethylation	F	F[175]FK
DMSO1	221202_AZ-5495_DMSO_noFAIMS_B1_t1.34004.34004.5	D:\AlexZ\2022_Dec_AZ_noFAIMS\MSFragger2\DMSO1\interact-221202_AZ-5495_DMSO_noFAIMS_B1_t1.pep.xml	QKFSDLKLNGPQDHNHLLYSTIPR	Q[156]KFSDLK[156]LNGPQDHNHLLYSTIPR	R	M	24	5	3251.13	2876.52	2876.55	576.312	576.317	2876.53	576.313	0.0185	0.8478	-0.7924	6.54482e-09	35.14	32.832	1	2	0	78	101	124879192	1Q(28.0313), 7K(28.0313)		true	sp|P30999|CTND1_MOUSE	P30999	CTND1_MOUSE	Ctnnd1	Catenin delta-1			Dimethylation	Q	Q[156]KF
DMSO1	221202_AZ-5495_DMSO_noFAIMS_B1_t1.34022.34022.6	D:\AlexZ\2022_Dec_AZ_noFAIMS\MSFragger2\DMSO1\interact-221202_AZ-5495_DMSO_noFAIMS_B1_t1.pep.xml	KEKVWAHYEERPVEEVMPVLEEKER	K[184]EKVWAHYEERPVEEVMPVLEEK[156]ER	R	S	25	6	3252.37	3222.67	3222.67	538.118	538.119	3222.67	538.12	-0.0031	0.7125	-0.5725	0	47.654	47.639	1	2	0	654	678	576163710	1K(56.0626), 23K(28.0313)		true	sp|Q78PY7|SND1_MOUSE	Q78PY7	SND1_MOUSE	Snd1	Staphylococcal nuclease domain-containing protein 1			Dimethylation	K	K[184]EK
DMSO1	221202_AZ-5495_DMSO_noFAIMS_B1_t1.34024.34024.5	D:\AlexZ\2022_Dec_AZ_noFAIMS\MSFragger2\DMSO1\interact-221202_AZ-5495_DMSO_noFAIMS_B1_t1.pep.xml	KEMEKGLGATTHPTAAVKMLPTFVR	K[184]EM[147]EKGLGATTHPTAAVK[156]MLPTFVR	R	S	25	5	3252.5	2812.53	2812.53	563.514	563.514	2812.53	563.514	-0.0024	0.724	-0.1786	0.000583454	19.095	11.726	0.9997	2	0	45	69	36286564	18K(28.0313), 1K(56.0626), 3M(15.9949)		true	sp|O08528|HXK2_MOUSE	O08528	HXK2_MOUSE	Hk2	Hexokinase-2			Dimethylation	K	K[184]EM
DMSO1	221202_AZ-5495_DMSO_noFAIMS_B1_t1.34035.34035.5	D:\AlexZ\2022_Dec_AZ_noFAIMS\MSFragger2\DMSO1\interact-221202_AZ-5495_DMSO_noFAIMS_B1_t1.pep.xml	MKNPFAHLAEPLDAAQPGKR	M[159]K[156]NPFAHLAEPLDAAQPGK[156]R	-	F	20	5	3253.32	2275.22	2275.23	456.052	456.052	2274.23	455.853	0.9946	0.7039	-0.5898	0.000744308	21.67	14.496	1	2	0	1	20	0	19K(28.0313), 1M(28.0313), 2K(28.0313)		true	sp|P28271|ACOHC_MOUSE	P28271	ACOHC_MOUSE	Aco1	Cytoplasmic aconitate hydratase			Dimethylation	M	M[159]K[
DMSO1	221202_AZ-5495_DMSO_noFAIMS_B1_t1.34134.34134.5	D:\AlexZ\2022_Dec_AZ_noFAIMS\MSFragger2\DMSO1\interact-221202_AZ-5495_DMSO_noFAIMS_B1_t1.pep.xml	KEKVWAHYEERPVEEVMPVLEEKER	K[184]EKVWAHYEERPVEEVMPVLEEK[156]ER	R	S	25	5	3260.94	3222.67	3222.66	645.54	645.538	3222.67	645.542	-0.0183	0.9613	-0.5774	3.99e-12	45.399	42.974	1	2	0	654	678	0	1K(56.0626), 23K(28.0313)		true	sp|Q78PY7|SND1_MOUSE	Q78PY7	SND1_MOUSE	Snd1	Staphylococcal nuclease domain-containing protein 1			Dimethylation	K	K[184]EK
DMSO1	221202_AZ-5495_DMSO_noFAIMS_B1_t1.34135.34135.4	D:\AlexZ\2022_Dec_AZ_noFAIMS\MSFragger2\DMSO1\interact-221202_AZ-5495_DMSO_noFAIMS_B1_t1.pep.xml	NVKKLQEEGWLEGELNGR	N[142]VK[156]KLQEEGWLEGELNGR	R	R	18	4	3261.01	2154.14	2154.15	539.542	539.544	2154.14	539.543	0.0048	0.8988	-0.5769	8.99305e-05	20.737	20.737	1	2	0	28	45	55320124	1N(28.0313), 3K(28.0313)		true	sp|Q9JLQ0|CD2AP_MOUSE	Q9JLQ0	CD2AP_MOUSE	Cd2ap	CD2-associated protein			Dimethylation	N	N[142]VK
DMSO1	221202_AZ-5495_DMSO_noFAIMS_B1_t1.34191.34191.5	D:\AlexZ\2022_Dec_AZ_noFAIMS\MSFragger2\DMSO1\interact-221202_AZ-5495_DMSO_noFAIMS_B1_t1.pep.xml	KEKVWAHYEERPVEEVMPVLEEKER	K[184]EKVWAHYEERPVEEVMPVLEEK[156]ER	R	S	25	5	3265.21	3223.66	3223.66	645.74	645.74	3222.67	645.542	0.9865	0.9321	-0.5823	4.09975e-05	30.337	27.502	1	2	0	654	678	0	1K(56.0626), 23K(28.0313)		true	sp|Q78PY7|SND1_MOUSE	Q78PY7	SND1_MOUSE	Snd1	Staphylococcal nuclease domain-containing protein 1			Dimethylation	K	K[184]EK
DMSO1	221202_AZ-5495_DMSO_noFAIMS_B1_t1.34253.34253.5	D:\AlexZ\2022_Dec_AZ_noFAIMS\MSFragger2\DMSO1\interact-221202_AZ-5495_DMSO_noFAIMS_B1_t1.pep.xml	PSKLDSGKELKIDIIPNPQER	P[125]SK[156]LDSGK[156]ELKIDIIPNPQER	D	T	21	5	3270	2460.39	2460.4	493.086	493.086	2460.39	493.086	0.0007	0.7735	-0.6139	0.178925	17.222	17.222	0.9893	1	0	62	82	0	1P(28.0313), 3K(28.0313), 8K(28.0313)		true	sp|P11499|HS90B_MOUSE	P11499	HS90B_MOUSE	Hsp90ab1	Heat shock protein HSP 90-beta			Dimethylation	P	P[125]SK
DMSO1	221202_AZ-5495_DMSO_noFAIMS_B1_t1.34296.34296.5	D:\AlexZ\2022_Dec_AZ_noFAIMS\MSFragger2\DMSO1\interact-221202_AZ-5495_DMSO_noFAIMS_B1_t1.pep.xml	KLEEMGFKDTDPDSKPFSLQETYEAKR	K[184]LEEMGFKDTDPDSK[156]PFSLQETYEAK[156]R	C	N	27	5	3273.27	3300.65	3300.65	661.137	661.138	3300.66	661.139	-0.0065	0.6456	-0.6936	2.0224e-10	36.768	21.384	1	1	0	301	327	0	15K(28.0313), 1K(56.0626), 26K(28.0313)		false	sp|Q8C1B7|SEP11_MOUSE	Q8C1B7	SEP11_MOUSE	Septin11	Septin-11	Septin6	sp|Q9R1T4|SEPT6_MOUSE	Dimethylation	K	K[184]LE
DMSO1	221202_AZ-5495_DMSO_noFAIMS_B1_t1.34348.34348.5	D:\AlexZ\2022_Dec_AZ_noFAIMS\MSFragger2\DMSO1\interact-221202_AZ-5495_DMSO_noFAIMS_B1_t1.pep.xml	KAALKTASDFISKMQYPR	K[184]AALKTASDFISK[156]MQYPR	R	Q	18	5	3277.2	2138.19	2138.19	428.645	428.646	2138.19	428.646	-0.0012	0.475	-0.4236	2.09101e-05	20.136	20.135	0.9999	2	0	354	371	32072414	13K(28.0313), 1K(56.0626)		true	sp|P13020|GELS_MOUSE	P13020	GELS_MOUSE	Gsn	Gelsolin			Dimethylation	K	K[184]AA
DMSO1	221202_AZ-5495_DMSO_noFAIMS_B1_t1.34405.34405.5	D:\AlexZ\2022_Dec_AZ_noFAIMS\MSFragger2\DMSO1\interact-221202_AZ-5495_DMSO_noFAIMS_B1_t1.pep.xml	KSDLETSEPKPFLYYPEIKDKEEVQR	K[184]SDLETSEPKPFLYYPEIK[156]DK[156]EEVQR	R	K	26	5	3281.64	3279.72	3279.72	656.951	656.952	3279.73	656.953	-0.0046	0.8465	-0.5692	0	54.045	14.027	1	2	0	334	359	0	19K(28.0313), 1K(56.0626), 21K(28.0313)		true	sp|P25799|NFKB1_MOUSE	P25799	NFKB1_MOUSE	Nfkb1	Nuclear factor NF-kappa-B p105 subunit			Dimethylation	K	K[184]SD
DMSO1	221202_AZ-5495_DMSO_noFAIMS_B1_t1.34477.34477.3	D:\AlexZ\2022_Dec_AZ_noFAIMS\MSFragger2\DMSO1\interact-221202_AZ-5495_DMSO_noFAIMS_B1_t1.pep.xml	QATKDAGQISGLNVLR	Q[156]ATKDAGQISGLNVLR	R	V	16	3	3286.94	1697.94	1697.94	566.987	566.988	1697.94	566.988	-0.0003	0.9476	-0.7509	0.000784523	24.402	22.748	1	2	0	203	218	12435973	1Q(28.0313)		true	sp|P38647|GRP75_MOUSE	P38647	GRP75_MOUSE	Hspa9	Stress-70 protein, mitochondrial			Dimethylation	Q	Q[156]AT
DMSO1	221202_AZ-5495_DMSO_noFAIMS_B1_t1.34498.34498.4	D:\AlexZ\2022_Dec_AZ_noFAIMS\MSFragger2\DMSO1\interact-221202_AZ-5495_DMSO_noFAIMS_B1_t1.pep.xml	MKDDFAEEEEVQSFGYKR	M[159]K[156]DDFAEEEEVQSFGYK[156]R	-	F	18	4	3288.61	2291.07	2291.08	573.775	573.778	2291.08	573.777	0.0036	0.9753	-0.7052	6.5e-13	42.131	18.111	1	2	0	1	18	20376792	17K(28.0313), 1M(28.0313), 2K(28.0313)		true	sp|Q8K4Q8|COL12_MOUSE	Q8K4Q8	COL12_MOUSE	Colec12	Collectin-12			Dimethylation	M	M[159]K[
DMSO1	221202_AZ-5495_DMSO_noFAIMS_B1_t1.34681.34681.3	D:\AlexZ\2022_Dec_AZ_noFAIMS\MSFragger2\DMSO1\interact-221202_AZ-5495_DMSO_noFAIMS_B1_t1.pep.xml	LKDVLLQVEDER	L[141]KDVLLQVEDER	K	R	12	3	3302.43	1483.82	1483.82	495.615	495.613	1483.82	495.615	-0.0085	0.913	-0.6945	8.66703e-07	22.313	20.455	0.9996	1	0	1844	1855	10620969	1L(28.0313)		true	sp|Q8VDD5|MYH9_MOUSE	Q8VDD5	MYH9_MOUSE	Myh9	Myosin-9			Dimethylation	L	L[141]KD
DMSO1	221202_AZ-5495_DMSO_noFAIMS_B1_t1.34834.34834.3	D:\AlexZ\2022_Dec_AZ_noFAIMS\MSFragger2\DMSO1\interact-221202_AZ-5495_DMSO_noFAIMS_B1_t1.pep.xml	TTKIKFDDVVQAIR	T[129]TKIK[156]FDDVVQAIR	R	D	14	3	3314.12	1688.98	1688.98	564.001	564	1688.98	564.001	-0.0026	0.7766	-0.606	7.70008e-09	36.542	34.317	1	2	0	377	390	100413024	1T(28.0313), 5K(28.0313)		true	sp|Q8CIH5|PLCG2_MOUSE	Q8CIH5	PLCG2_MOUSE	Plcg2	1-phosphatidylinositol 4,5-bisphosphate phosphodiesterase gamma-2			Dimethylation	T	T[129]TK
DMSO1	221202_AZ-5495_DMSO_noFAIMS_B1_t1.35001.35001.3	D:\AlexZ\2022_Dec_AZ_noFAIMS\MSFragger2\DMSO1\interact-221202_AZ-5495_DMSO_noFAIMS_B1_t1.pep.xml	LDEDESQAPYDPNGKPER	L[141]DEDESQAPYDPNGK[156]PER	E	F	18	3	3326.74	2114.98	2114.98	706	706.001	2114.98	705.999	0.0065	0.8434	0.3693	0.0321667	14.253	10.752	0.9758	1	0	211	228	0	15K(28.0313), 1L(28.0313)		true	sp|P97760|RPB3_MOUSE	P97760	RPB3_MOUSE	Polr2c	DNA-directed RNA polymerase II subunit RPB3			Dimethylation	L	L[141]DE
DMSO1	221202_AZ-5495_DMSO_noFAIMS_B1_t1.35139.35139.5	D:\AlexZ\2022_Dec_AZ_noFAIMS\MSFragger2\DMSO1\interact-221202_AZ-5495_DMSO_noFAIMS_B1_t1.pep.xml	KGSKMYGLKSYIEYQLTPTNTNR	K[184]GSK[156]MYGLKSYIEYQLTPTNTNR	R	S	23	5	3337.4	2775.45	2775.46	556.097	556.1	2775.46	556.1	-0.0019	0.8613	-0.2833	0.000486172	22.322	17.993	1	2	0	259	281	66409648	1K(56.0626), 4K(28.0313)		true	sp|Q91VH2|SNX9_MOUSE	Q91VH2	SNX9_MOUSE	Snx9	Sorting nexin-9			Dimethylation	K	K[184]GS
DMSO1	221202_AZ-5495_DMSO_noFAIMS_B1_t1.35194.35194.3	D:\AlexZ\2022_Dec_AZ_noFAIMS\MSFragger2\DMSO1\interact-221202_AZ-5495_DMSO_noFAIMS_B1_t1.pep.xml	NSKQQLSAEELDAQLDAYNAR	N[142]SKQQLSAEELDAQLDAYNAR	R	M	21	3	3341.52	2391.16	2391.16	798.061	798.062	2391.17	798.063	-0.0031	0.8249	-0.7113	0.000687865	15.681	14.023	0.9997	2	0	231	251	20832514	1N(28.0313)		true	sp|O08583|THOC4_MOUSE	O08583	THOC4_MOUSE	Alyref	THO complex subunit 4			Dimethylation	N	N[142]SK
DMSO1	221202_AZ-5495_DMSO_noFAIMS_B1_t1.35236.35236.4	D:\AlexZ\2022_Dec_AZ_noFAIMS\MSFragger2\DMSO1\interact-221202_AZ-5495_DMSO_noFAIMS_B1_t1.pep.xml	SQFIGYPITLYLEKER	S[115]QFIGYPITLYLEK[156]ER	H	E	16	4	3344.7	2013.13	2013.12	504.289	504.287	2012.1	504.032	1.0192	0.8672	0.5676	1.35012e-06	21.989	10.489	0.9999	1	0	206	221	0	14K(28.0313), 1S(28.0313)		true	sp|P11499|HS90B_MOUSE	P11499	HS90B_MOUSE	Hsp90ab1	Heat shock protein HSP 90-beta			Dimethylation	S	S[115]QF
DMSO1	221202_AZ-5495_DMSO_noFAIMS_B1_t1.35330.35330.4	D:\AlexZ\2022_Dec_AZ_noFAIMS\MSFragger2\DMSO1\interact-221202_AZ-5495_DMSO_noFAIMS_B1_t1.pep.xml	AKNGTGKSGAYLIPLLER	A[99]K[156]NGTGKSGAYLIPLLER	R	L	18	4	3351.97	1943.12	1943.11	486.787	486.786	1943.12	486.787	-0.0056	0.8738	-0.1898	0.00631689	18.861	17.244	0.9999	2	0	140	157	59547200	1A(28.0313), 2K(28.0313)		true	sp|P54823|DDX6_MOUSE	P54823	DDX6_MOUSE	Ddx6	Probable ATP-dependent RNA helicase DDX6			Dimethylation	A	A[99]K[1
DMSO1	221202_AZ-5495_DMSO_noFAIMS_B1_t1.35379.35379.4	D:\AlexZ\2022_Dec_AZ_noFAIMS\MSFragger2\DMSO1\interact-221202_AZ-5495_DMSO_noFAIMS_B1_t1.pep.xml	DSKKHLVVPGDTITTDTGFMR	D[143]SK[156]KHLVVPGDTITTDTGFMR	R	G	21	4	3355.63	2373.24	2373.26	594.317	594.322	2373.24	594.316	0.0241	0.931	-0.6805	7e-14	39.353	39.353	1	2	0	21	41	54612816	1D(28.0313), 3K(28.0313)		true	sp|Q8VBV3|EXOS2_MOUSE	Q8VBV3	EXOS2_MOUSE	Exosc2	Exosome complex component RRP4			Dimethylation	D	D[143]SK
DMSO1	221202_AZ-5495_DMSO_noFAIMS_B1_t1.35431.35431.5	D:\AlexZ\2022_Dec_AZ_noFAIMS\MSFragger2\DMSO1\interact-221202_AZ-5495_DMSO_noFAIMS_B1_t1.pep.xml	AQDLPLKKGNKEPNPMVQLSVQDVTR	A[99]QDLPLK[156]K[156]GNKEPNPMVQLSVQDVTR	R	E	26	5	3359.56	2988.64	2988.65	598.735	598.736	2988.64	598.736	0.0024	0.9174	-0.7782	4.2413e-10	36.246	36.246	1	2	0	477	502	34917496	1A(28.0313), 7K(28.0313), 8K(28.0313)		true	sp|Q3U7R1|ESYT1_MOUSE	Q3U7R1	ESYT1_MOUSE	Esyt1	Extended synaptotagmin-1			Dimethylation	A	A[99]QDL
DMSO1	221202_AZ-5495_DMSO_noFAIMS_B1_t1.35547.35547.5	D:\AlexZ\2022_Dec_AZ_noFAIMS\MSFragger2\DMSO1\interact-221202_AZ-5495_DMSO_noFAIMS_B1_t1.pep.xml	NRGYKNQSQGYNQWQQGQFWGQKPWSQHYHQGYY	N[142]RGYK[156]NQSQGYNQWQQGQFWGQK[156]PWSQHYHQGYY	N	-	34	5	3368.41	4360.02	4360.01	873.012	873.01	4360.02	873.011	-0.0039	0.8798	-0.5403	0	63.454	12.759	1	1	1	767	800	29703030	1N(28.0313), 23K(28.0313), 5K(28.0313)		true	sp|Q8VEK3|HNRPU_MOUSE	Q8VEK3	HNRPU_MOUSE	Hnrnpu	Heterogeneous nuclear ribonucleoprotein U			Dimethylation	N	N[142]RG
DMSO1	221202_AZ-5495_DMSO_noFAIMS_B1_t1.35594.35594.3	D:\AlexZ\2022_Dec_AZ_noFAIMS\MSFragger2\DMSO1\interact-221202_AZ-5495_DMSO_noFAIMS_B1_t1.pep.xml	SDAPPLTLDGIKDR	S[115]DAPPLTLDGIK[156]DR	Y	V	14	3	3371.94	1553.82	1553.85	518.947	518.956	1552.85	518.623	0.9991	0.9372	-0.6687	2.60518e-08	30.395	17.137	1	1	0	69	82	0	12K(28.0313), 1S(28.0313)		true	sp|Q9CR21|ACPM_MOUSE	Q9CR21	ACPM_MOUSE	Ndufab1	Acyl carrier protein, mitochondrial			Dimethylation	S	S[115]DA
DMSO1	221202_AZ-5495_DMSO_noFAIMS_B1_t1.35708.35708.3	D:\AlexZ\2022_Dec_AZ_noFAIMS\MSFragger2\DMSO1\interact-221202_AZ-5495_DMSO_noFAIMS_B1_t1.pep.xml	TTNTVPLHPYWPR	T[129]TNTVPLHPYWPR	M	H	13	3	3380.65	1609.84	1609.85	537.62	537.625	1608.84	537.288	1.0128	0.8803	-0.7677	0.00128246	22.099	22.099	0.9974	1	0	2	14	17871004	1T(28.0313)		true	sp|P70245|EBP_MOUSE	P70245	EBP_MOUSE	Ebp	3-beta-hydroxysteroid-Delta(8),Delta(7)-isomerase			Dimethylation	T	T[129]TN
DMSO1	221202_AZ-5495_DMSO_noFAIMS_B1_t1.35711.35711.3	D:\AlexZ\2022_Dec_AZ_noFAIMS\MSFragger2\DMSO1\interact-221202_AZ-5495_DMSO_noFAIMS_B1_t1.pep.xml	APKGGSKQQSEEDLLLQDFSR	A[99]PK[156]GGSK[156]QQSEEDLLLQDFSR	M	N	21	3	3380.85	2416.25	2416.26	806.424	806.427	2416.26	806.427	-0.0009	0.9083	-0.4341	0	56.818	56.818	1	1	0	2	22	38434756	1A(28.0313), 3K(28.0313), 7K(28.0313)		true	sp|Q9DCF9|SSRG_MOUSE	Q9DCF9	SSRG_MOUSE	Ssr3	Translocon-associated protein subunit gamma			Dimethylation	A	A[99]PK[
DMSO1	221202_AZ-5495_DMSO_noFAIMS_B1_t1.35722.35722.4	D:\AlexZ\2022_Dec_AZ_noFAIMS\MSFragger2\DMSO1\interact-221202_AZ-5495_DMSO_noFAIMS_B1_t1.pep.xml	APKGGSKQQSEEDLLLQDFSR	A[99]PK[156]GGSK[156]QQSEEDLLLQDFSR	M	N	21	4	3381.84	2416.25	2416.26	605.071	605.072	2416.26	605.072	-0.0022	0.9626	-0.4343	1e-14	50.032	50.032	1	1	0	2	22	614962430	1A(28.0313), 3K(28.0313), 7K(28.0313)		true	sp|Q9DCF9|SSRG_MOUSE	Q9DCF9	SSRG_MOUSE	Ssr3	Translocon-associated protein subunit gamma			Dimethylation	A	A[99]PK[
DMSO1	221202_AZ-5495_DMSO_noFAIMS_B1_t1.35821.35821.5	D:\AlexZ\2022_Dec_AZ_noFAIMS\MSFragger2\DMSO1\interact-221202_AZ-5495_DMSO_noFAIMS_B1_t1.pep.xml	VSEPKAPKAPRPPKQPNVQDFQFFPPR	V[127]SEPK[156]APK[156]APRPPKQPNVQDFQFFPPR	R	L	27	5	3389.22	3185.74	3185.74	638.155	638.156	3185.75	638.157	-0.008	0.9119	-0.5284	1.26845e-08	28.963	28.963	1	2	0	753	779	0	1V(28.0313), 5K(28.0313), 8K(28.0313)		true	sp|Q91ZW3|SMCA5_MOUSE	Q91ZW3	SMCA5_MOUSE	Smarca5	SWI/SNF-related matrix-associated actin-dependent regulator of chromatin subfamily A member 5			Dimethylation	V	V[127]SE
DMSO1	221202_AZ-5495_DMSO_noFAIMS_B1_t1.35900.35900.5	D:\AlexZ\2022_Dec_AZ_noFAIMS\MSFragger2\DMSO1\interact-221202_AZ-5495_DMSO_noFAIMS_B1_t1.pep.xml	AAKVLEQLTGQTPVFSKARYTVR	A[99]AKVLEQLTGQTPVFSK[156]ARYTVR	R	S	23	5	3395.27	2618.45	2618.46	524.698	524.699	2618.49	524.705	-0.0336	0.4203	-0.4208	0.137459	19.443	19.434	0.9683	2	1	36	58	0	17K(28.0313), 1A(28.0313)		true	sp|Q9CXW4|RL11_MOUSE	Q9CXW4	RL11_MOUSE	Rpl11	60S ribosomal protein L11			Dimethylation	A	A[99]AKV
DMSO1	221202_AZ-5495_DMSO_noFAIMS_B1_t1.35981.35981.3	D:\AlexZ\2022_Dec_AZ_noFAIMS\MSFragger2\DMSO1\interact-221202_AZ-5495_DMSO_noFAIMS_B1_t1.pep.xml	GHIEDQAEQFFR	G[85]HIEDQAEQFFR	A	S	12	3	3401.43	1503.71	1503.7	502.244	502.241	1503.71	502.244	-0.0103	0.9543	-0.788	7.69405e-05	18.254	10.663	0.9991	1	0	28	39	7.6316e+06	1G(28.0313)		true	sp|Q9CXY9|GPI8_MOUSE	Q9CXY9	GPI8_MOUSE	Pigk	GPI-anchor transamidase			Dimethylation	G	G[85]HIE
DMSO1	221202_AZ-5495_DMSO_noFAIMS_B1_t1.36079.36079.2	D:\AlexZ\2022_Dec_AZ_noFAIMS\MSFragger2\DMSO1\interact-221202_AZ-5495_DMSO_noFAIMS_B1_t1.pep.xml	AGEVVEKLIR	A[99]GEVVEK[156]LIR	T	G	10	2	3408.8	1168.72	1168.72	585.365	585.366	1168.72	585.366	0	0.7959	-0.3934	0.0614244	15.893	12.661	0.9516	1	0	1726	1735	7777418	1A(28.0313), 7K(28.0313)		true	sp|F8VQB6|MYO10_MOUSE	F8VQB6	MYO10_MOUSE	Myo10	Unconventional myosin-X			Dimethylation	A	A[99]GEV
DMSO1	221202_AZ-5495_DMSO_noFAIMS_B1_t1.36174.36174.5	D:\AlexZ\2022_Dec_AZ_noFAIMS\MSFragger2\DMSO1\interact-221202_AZ-5495_DMSO_noFAIMS_B1_t1.pep.xml	GVSKILGGDPKGDHFLYTNGKCVILR	G[85]VSKILGGDPK[156]GDHFLYTNGK[156]CVILR	R	N	26	5	3416.16	2927.6	2927.61	586.528	586.529	2927.61	586.528	0.0022	0.6195	-0.6458	4.60168e-05	24.245	22.432	1	2	0	18	43	19586716	11K(28.0313), 1G(28.0313), 21K(28.0313), 22C(57.0214)		true	sp|O88342|WDR1_MOUSE	O88342	WDR1_MOUSE	Wdr1	WD repeat-containing protein 1			Dimethylation	G	G[85]VSK
DMSO1	221202_AZ-5495_DMSO_noFAIMS_B1_t1.36224.36224.3	D:\AlexZ\2022_Dec_AZ_noFAIMS\MSFragger2\DMSO1\interact-221202_AZ-5495_DMSO_noFAIMS_B1_t1.pep.xml	LHLGVTPSVLR	L[141]HLGVTPSVLR	S	Q	11	3	3419.89	1218.74	1218.74	407.255	407.255	1218.74	407.255	-0.0001	0.9744	-0.7239	4.80364e-06	21.459	10.741	0.9999	1	0	195	205	44387600	1L(28.0313)		true	sp|O89023|TPP1_MOUSE	O89023	TPP1_MOUSE	Tpp1	Tripeptidyl-peptidase 1			Dimethylation	L	L[141]HL
DMSO1	221202_AZ-5495_DMSO_noFAIMS_B1_t1.36301.36301.4	D:\AlexZ\2022_Dec_AZ_noFAIMS\MSFragger2\DMSO1\interact-221202_AZ-5495_DMSO_noFAIMS_B1_t1.pep.xml	GKLVINGKPITIFQER	G[85]K[156]LVINGK[156]PITIFQER	N	D	16	4	3425.77	1896.15	1896.15	475.045	475.045	1896.16	475.046	-0.0033	0.8996	-0.5566	2.44461e-06	22.407	12.352	1	1	0	63	78	22626118	1G(28.0313), 2K(28.0313), 8K(28.0313)		true	sp|P16858|G3P_MOUSE	P16858	G3P_MOUSE	Gapdh	Glyceraldehyde-3-phosphate dehydrogenase			Dimethylation	G	G[85]K[1
DMSO1	221202_AZ-5495_DMSO_noFAIMS_B1_t1.36335.36335.4	D:\AlexZ\2022_Dec_AZ_noFAIMS\MSFragger2\DMSO1\interact-221202_AZ-5495_DMSO_noFAIMS_B1_t1.pep.xml	LKFIDTTSKFGHGR	L[141]KFIDTTSK[156]FGHGR	D	F	14	4	3428.4	1661.93	1661.93	416.489	416.489	1661.93	416.489	0.0007	0.7541	-0.2088	0.000164693	20.159	18.721	0.9981	1	0	365	378	18832390	1L(28.0313), 9K(28.0313)		true	sp|P27659|RL3_MOUSE	P27659	RL3_MOUSE	Rpl3	60S ribosomal protein L3			Dimethylation	L	L[141]KF
DMSO1	221202_AZ-5495_DMSO_noFAIMS_B1_t1.36568.36568.5	D:\AlexZ\2022_Dec_AZ_noFAIMS\MSFragger2\DMSO1\interact-221202_AZ-5495_DMSO_noFAIMS_B1_t1.pep.xml	KLELSQNQNVKLIVKNVLKER	K[184]LELSQNQNVKLIVK[156]NVLK[156]ER	C	R	21	5	3446.17	2604.6	2604.6	521.927	521.928	2604.61	521.928	-0.0034	0.8283	-0.2756	0.00302469	20.927	12.725	0.9995	1	0	366	386	203541312	15K(28.0313), 19K(28.0313), 1K(56.0626)		true	sp|Q62351|TFR1_MOUSE	Q62351	TFR1_MOUSE	Tfrc	Transferrin receptor protein 1			Dimethylation	K	K[184]LE
DMSO1	221202_AZ-5495_DMSO_noFAIMS_B1_t1.36602.36602.5	D:\AlexZ\2022_Dec_AZ_noFAIMS\MSFragger2\DMSO1\interact-221202_AZ-5495_DMSO_noFAIMS_B1_t1.pep.xml	VTGGMKVKADRDESSPYAAMLAAQDVAQR	V[127]TGGMK[156]VKADRDESSPYAAMLAAQDVAQR	R	C	29	5	3448.8	3120.56	3120.57	625.12	625.121	3120.57	625.121	-0.0009	0.9628	-0.5872	2.36e-12	46.163	46.163	1	2	1	56	84	740929340	1V(28.0313), 6K(28.0313)		true	sp|P62264|RS14_MOUSE	P62264	RS14_MOUSE	Rps14	40S ribosomal protein S14			Dimethylation	V	V[127]TG
DMSO1	221202_AZ-5495_DMSO_noFAIMS_B1_t1.36617.36617.3	D:\AlexZ\2022_Dec_AZ_noFAIMS\MSFragger2\DMSO1\interact-221202_AZ-5495_DMSO_noFAIMS_B1_t1.pep.xml	AAKNQVAMNPTNTVFDAKR	A[99]AKNQVAMNPTNTVFDAK[156]R	D	L	19	3	3449.83	2131.13	2131.12	711.383	711.382	2131.12	711.381	0.0039	0.9597	-0.2238	0	53.264	53.181	1	1	0	54	72	0	18K(28.0313), 1A(28.0313)		true	sp|P63017|HSP7C_MOUSE	P63017	HSP7C_MOUSE	Hspa8	Heat shock cognate 71 kDa protein			Dimethylation	A	A[99]AKN
DMSO1	221202_AZ-5495_DMSO_noFAIMS_B1_t1.36619.36619.2	D:\AlexZ\2022_Dec_AZ_noFAIMS\MSFragger2\DMSO1\interact-221202_AZ-5495_DMSO_noFAIMS_B1_t1.pep.xml	TTKDIILPFR	T[129]TKDIILPFR	R	V	10	2	3449.97	1230.73	1230.73	616.374	616.373	1230.73	616.374	-0.0013	0.7662	-0.4279	0.893016	15.588	13.855	0.9493	2	0	279	288	23377430	1T(28.0313)		true	sp|P84091|AP2M1_MOUSE	P84091	AP2M1_MOUSE	Ap2m1	AP-2 complex subunit mu			Dimethylation	T	T[129]TK
DMSO1	221202_AZ-5495_DMSO_noFAIMS_B1_t1.36649.36649.3	D:\AlexZ\2022_Dec_AZ_noFAIMS\MSFragger2\DMSO1\interact-221202_AZ-5495_DMSO_noFAIMS_B1_t1.pep.xml	VGVKPVGSDPDFQPELSGAGSR	V[127]GVK[156]PVGSDPDFQPELSGAGSR	M	L	22	3	3452.39	2254.16	2254.16	752.393	752.394	2254.16	752.394	0.0004	0.9667	-0.5661	0	63.268	63.268	1	2	0	2	23	642542400	1V(28.0313), 4K(28.0313)		true	sp|Q8CDN6|TXNL1_MOUSE	Q8CDN6	TXNL1_MOUSE	Txnl1	Thioredoxin-like protein 1			Dimethylation	V	V[127]GV
DMSO1	221202_AZ-5495_DMSO_noFAIMS_B1_t1.36654.36654.4	D:\AlexZ\2022_Dec_AZ_noFAIMS\MSFragger2\DMSO1\interact-221202_AZ-5495_DMSO_noFAIMS_B1_t1.pep.xml	VSTSSMGTLPKQVKIVEVGPR	V[127]STSSMGTLPK[156]QVK[156]IVEVGPR	A	D	21	4	3452.73	2296.31	2296.32	575.085	575.086	2296.32	575.087	-0.0024	0.9001	-0.7122	2.79e-12	35.493	13.707	1	1	0	21	41	39263800	11K(28.0313), 14K(28.0313), 1V(28.0313)		true	sp|P38060|HMGCL_MOUSE	P38060	HMGCL_MOUSE	Hmgcl	Hydroxymethylglutaryl-CoA lyase, mitochondrial			Dimethylation	V	V[127]ST
DMSO1	221202_AZ-5495_DMSO_noFAIMS_B1_t1.36664.36664.3	D:\AlexZ\2022_Dec_AZ_noFAIMS\MSFragger2\DMSO1\interact-221202_AZ-5495_DMSO_noFAIMS_B1_t1.pep.xml	VGVKPVGSDPDFQPELSGAGSR	V[127]GVKPVGSDPDFQPELSGAGSR	M	L	22	3	3453.48	2228.13	2228.13	743.717	743.718	2226.13	743.05	2.0053	0.9239	-0.5653	0.0402504	19.153	19.153	0.91	2	0	2	23	0	1V(28.0313)		true	sp|Q8CDN6|TXNL1_MOUSE	Q8CDN6	TXNL1_MOUSE	Txnl1	Thioredoxin-like protein 1			Dimethylation	V	V[127]GV
DMSO1	221202_AZ-5495_DMSO_noFAIMS_B1_t1.36686.36686.3	D:\AlexZ\2022_Dec_AZ_noFAIMS\MSFragger2\DMSO1\interact-221202_AZ-5495_DMSO_noFAIMS_B1_t1.pep.xml	LLSAAYVDSHQWEAR	L[141]LSAAYVDSHQWEAR	C	E	15	3	3455.22	1772.88	1772.88	591.968	591.969	1772.88	591.969	-0.0004	0.8353	-0.7689	0	37.957	19.565	1	1	0	29	43	70013304	1L(28.0313)		true	sp|Q8BK72|RT27_MOUSE	Q8BK72	RT27_MOUSE	Mrps27	28S ribosomal protein S27, mitochondrial			Dimethylation	L	L[141]LS
DMSO1	221202_AZ-5495_DMSO_noFAIMS_B1_t1.36741.36741.3	D:\AlexZ\2022_Dec_AZ_noFAIMS\MSFragger2\DMSO1\interact-221202_AZ-5495_DMSO_noFAIMS_B1_t1.pep.xml	IKALELDSNLYR	I[141]KALELDSNLYR	M	I	12	3	3459.3	1461.82	1461.82	488.28	488.28	1461.82	488.28	-0.0017	0.8745	-0.6951	2.59727e-05	22.119	20.19	0.9997	1	0	744	755	22957626	1I(28.0313)		true	sp|Q8VDD5|MYH9_MOUSE	Q8VDD5	MYH9_MOUSE	Myh9	Myosin-9			Dimethylation	I	I[141]KA
DMSO1	221202_AZ-5495_DMSO_noFAIMS_B1_t1.36752.36752.2	D:\AlexZ\2022_Dec_AZ_noFAIMS\MSFragger2\DMSO1\interact-221202_AZ-5495_DMSO_noFAIMS_B1_t1.pep.xml	DPDFQPELSGAGSR	D[143]PDFQPELSGAGSR	S	L	14	2	3460.11	1503.73	1503.73	752.874	752.871	1502.7	752.357	1.0283	0.8061	-0.4448	1.51663e-06	27.703	12.626	0.9999	1	0	10	23	0	1D(28.0313)		true	sp|Q8CDN6|TXNL1_MOUSE	Q8CDN6	TXNL1_MOUSE	Txnl1	Thioredoxin-like protein 1			Dimethylation	D	D[143]PD
DMSO1	221202_AZ-5495_DMSO_noFAIMS_B1_t1.36844.36844.3	D:\AlexZ\2022_Dec_AZ_noFAIMS\MSFragger2\DMSO1\interact-221202_AZ-5495_DMSO_noFAIMS_B1_t1.pep.xml	APAGILNGKLVSAQIR	A[99]PAGILNGK[156]LVSAQIR	M	D	16	3	3467.25	1663.01	1663.01	555.345	555.345	1663.01	555.345	-0.0017	0.4879	-0.6925	1.08246e-09	29.061	29.061	1	1	0	2	17	226340944	1A(28.0313), 9K(28.0313)		true	sp|Q922D8|C1TC_MOUSE	Q922D8	C1TC_MOUSE	Mthfd1	C-1-tetrahydrofolate synthase, cytoplasmic			Dimethylation	A	A[99]PAG
DMSO1	221202_AZ-5495_DMSO_noFAIMS_B1_t1.36865.36865.4	D:\AlexZ\2022_Dec_AZ_noFAIMS\MSFragger2\DMSO1\interact-221202_AZ-5495_DMSO_noFAIMS_B1_t1.pep.xml	GAGKEAAGKSSGPTSLFAVTVAPPGAR	G[85]AGKEAAGKSSGPTSLFAVTVAPPGAR	R	Q	27	4	3468.75	2511.33	2511.33	628.839	628.84	2511.34	628.843	-0.0148	0.871	-0.4808	1.93464	16.796	15.112	0.9999	2	0	173	199	28140406	1G(28.0313)		true	sp|Q8VEK3|HNRPU_MOUSE	Q8VEK3	HNRPU_MOUSE	Hnrnpu	Heterogeneous nuclear ribonucleoprotein U			Dimethylation	G	G[85]AGK
DMSO1	221202_AZ-5495_DMSO_noFAIMS_B1_t1.36888.36888.4	D:\AlexZ\2022_Dec_AZ_noFAIMS\MSFragger2\DMSO1\interact-221202_AZ-5495_DMSO_noFAIMS_B1_t1.pep.xml	ALAKQVATALQNLQTKTNR	A[99]LAKQVATALQNLQTK[156]TNR	R	A	19	4	3470.56	2124.23	2124.24	532.066	532.067	2124.24	532.067	-0.0009	0.976	-0.2142	4.90241e-09	36.338	36.265	1	2	0	461	479	73492640	16K(28.0313), 1A(28.0313)		true	sp|Q64727|VINC_MOUSE	Q64727	VINC_MOUSE	Vcl	Vinculin			Dimethylation	A	A[99]LAK
DMSO1	221202_AZ-5495_DMSO_noFAIMS_B1_t1.36939.36939.3	D:\AlexZ\2022_Dec_AZ_noFAIMS\MSFragger2\DMSO1\interact-221202_AZ-5495_DMSO_noFAIMS_B1_t1.pep.xml	NKLTEDKADVQSIIGLQR	N[142]KLTEDK[156]ADVQSIIGLQR	F	F	18	3	3474.36	2084.16	2084.17	695.729	695.729	2083.16	695.395	1.0026	0.9263	-0.7821	0	50.887	48.394	1	1	0	773	790	64620260	1N(28.0313), 7K(28.0313)		true	sp|Q62318|TIF1B_MOUSE	Q62318	TIF1B_MOUSE	Trim28	Transcription intermediary factor 1-beta			Dimethylation	N	N[142]KL
DMSO1	221202_AZ-5495_DMSO_noFAIMS_B1_t1.36970.36970.3	D:\AlexZ\2022_Dec_AZ_noFAIMS\MSFragger2\DMSO1\interact-221202_AZ-5495_DMSO_noFAIMS_B1_t1.pep.xml	MKETIQGTGSWGPEPPGPGTTYSNPR	M[159]K[156]ETIQGTGSWGPEPPGPGTTYSNPR	-	R	26	3	3476.75	2800.35	2800.35	934.456	934.456	2800.35	934.457	-0.0024	0.9836	-0.5343	0	57.221	10.102	1	2	0	1	26	66862708	1M(28.0313), 2K(28.0313)		true	sp|Q9EP97|SENP3_MOUSE	Q9EP97	SENP3_MOUSE	Senp3	Sentrin-specific protease 3			Dimethylation	M	M[159]K[
DMSO1	221202_AZ-5495_DMSO_noFAIMS_B1_t1.36971.36971.4	D:\AlexZ\2022_Dec_AZ_noFAIMS\MSFragger2\DMSO1\interact-221202_AZ-5495_DMSO_noFAIMS_B1_t1.pep.xml	NKLTEDKADVQSIIGLQR	N[142]KLTEDK[156]ADVQSIIGLQR	F	F	18	4	3476.82	2083.16	2083.16	521.798	521.798	2083.16	521.798	0.0002	0.9028	-0.7836	1.23214e-06	28.775	26.674	1	1	0	773	790	51240284	1N(28.0313), 7K(28.0313)		true	sp|Q62318|TIF1B_MOUSE	Q62318	TIF1B_MOUSE	Trim28	Transcription intermediary factor 1-beta			Dimethylation	N	N[142]KL
DMSO1	221202_AZ-5495_DMSO_noFAIMS_B1_t1.37044.37044.4	D:\AlexZ\2022_Dec_AZ_noFAIMS\MSFragger2\DMSO1\interact-221202_AZ-5495_DMSO_noFAIMS_B1_t1.pep.xml	LHTVYQSVELPETHQMLR	L[141]HTVYQSVELPETHQMLR	R	Q	18	4	3482.42	2208.13	2208.14	553.04	553.041	2208.14	553.041	-0.0002	0.898	-0.7552	0.0170438	21.892	17.635	0.9999	2	0	25	42	77462224	1L(28.0313)		true	sp|Q07417|ACADS_MOUSE	Q07417	ACADS_MOUSE	Acads	Short-chain specific acyl-CoA dehydrogenase, mitochondrial			Dimethylation	L	L[141]HT
DMSO1	221202_AZ-5495_DMSO_noFAIMS_B1_t1.37115.37115.2	D:\AlexZ\2022_Dec_AZ_noFAIMS\MSFragger2\DMSO1\interact-221202_AZ-5495_DMSO_noFAIMS_B1_t1.pep.xml	GVPAFFR	G[85]VPAFFR	M	W	7	2	3487.66	820.458	820.459	411.236	411.237	820.46	411.237	-0.0001	0.9062	-0.5041	1.17403	14.322	14.322	0.7583	1	0	2	8	73201456	1G(28.0313)		false	sp|Q9DBR1|XRN2_MOUSE	Q9DBR1	XRN2_MOUSE	Xrn2	5'-3' exoribonuclease 2	Slc25a31	sp|Q3V132|ADT4_MOUSE	Dimethylation	G	G[85]VPA
DMSO1	221202_AZ-5495_DMSO_noFAIMS_B1_t1.37612.37612.4	D:\AlexZ\2022_Dec_AZ_noFAIMS\MSFragger2\DMSO1\interact-221202_AZ-5495_DMSO_noFAIMS_B1_t1.pep.xml	FAKLVRPPVQVYGIEGR	F[175]AK[156]LVRPPVQVYGIEGR	P	Y	17	4	3525.62	1984.16	1984.16	497.047	497.047	1984.16	497.048	-0.0028	0.9789	-0.7389	3.0496e-08	27.688	11.552	1	1	0	24	40	55772212	1F(28.0313), 3K(28.0313)		true	sp|Q9DB20|ATPO_MOUSE	Q9DB20	ATPO_MOUSE	Atp5po	ATP synthase subunit O, mitochondrial			Dimethylation	F	F[175]AK
DMSO1	221202_AZ-5495_DMSO_noFAIMS_B1_t1.37620.37620.5	D:\AlexZ\2022_Dec_AZ_noFAIMS\MSFragger2\DMSO1\interact-221202_AZ-5495_DMSO_noFAIMS_B1_t1.pep.xml	LAADNSKDPYDPHKVYEFVTPGAR	L[141]AADNSKDPYDPHK[156]VYEFVTPGAR	R	D	24	5	3526.17	2745.33	2745.34	550.073	550.076	2745.38	550.082	-0.0344	0.9564	-0.6568	0.00784882	22.693	21.115	1	2	0	92	115	44502572	14K(28.0313), 1L(28.0313)		true	sp|P70671|IRF3_MOUSE	P70671	IRF3_MOUSE	Irf3	Interferon regulatory factor 3			Dimethylation	L	L[141]AA
DMSO1	221202_AZ-5495_DMSO_noFAIMS_B1_t1.37748.37748.2	D:\AlexZ\2022_Dec_AZ_noFAIMS\MSFragger2\DMSO1\interact-221202_AZ-5495_DMSO_noFAIMS_B1_t1.pep.xml	ASGGKLIFYDLR	A[99]SGGKLIFYDLR	R	G	12	2	3535.9	1366.76	1366.76	684.387	684.388	1366.76	684.388	0	0.7415	-0.3948	0.00857994	18.819	18.782	0.9906	2	0	135	146	17993802	1A(28.0313)		true	sp|Q99MN1|SYK_MOUSE	Q99MN1	SYK_MOUSE	Kars1	Lysine--tRNA ligase			Dimethylation	A	A[99]SGG
DMSO1	221202_AZ-5495_DMSO_noFAIMS_B1_t1.37910.37910.3	D:\AlexZ\2022_Dec_AZ_noFAIMS\MSFragger2\DMSO1\interact-221202_AZ-5495_DMSO_noFAIMS_B1_t1.pep.xml	EDKLVEDLKTR	E[157]DK[156]LVEDLK[156]TR	V	E	11	3	3548.2	1430.81	1430.81	477.944	477.944	1428.82	477.28	1.9912	0.708	0.2252	0.00494637	17.633	11.328	0.9173	1	0	82	92	0	1E(28.0313), 3K(28.0313), 9K(28.0313)		false	sp|P26443|DHE3_MOUSE	P26443	DHE3_MOUSE	Glud1	Glutamate dehydrogenase 1, mitochondrial	GLUD1	contam_sp|P00366|DHE3_BOVIN	Dimethylation	E	E[157]DK
DMSO1	221202_AZ-5495_DMSO_noFAIMS_B1_t1.38082.38082.2	D:\AlexZ\2022_Dec_AZ_noFAIMS\MSFragger2\DMSO1\interact-221202_AZ-5495_DMSO_noFAIMS_B1_t1.pep.xml	VLAELYVSDR	V[127]LAELYVSDR	M	E	10	2	3561.38	1191.65	1191.65	596.831	596.832	1191.65	596.832	-0.0001	0.5017	-0.7006	5.57787e-08	24.295	10.342	0.9986	1	0	13	22	278592480	1V(28.0313)		true	sp|Q8BP47|SYNC_MOUSE	Q8BP47	SYNC_MOUSE	NARS1	Asparagine--tRNA ligase, cytoplasmic			Dimethylation	V	V[127]LA
DMSO1	221202_AZ-5495_DMSO_noFAIMS_B1_t1.38085.38085.3	D:\AlexZ\2022_Dec_AZ_noFAIMS\MSFragger2\DMSO1\interact-221202_AZ-5495_DMSO_noFAIMS_B1_t1.pep.xml	TKTTLSTFQSPEFSVTR	T[129]KTTLSTFQSPEFSVTR	H	Q	17	3	3561.59	1957.01	1957.02	653.345	653.346	1957.02	653.346	0.0008	0.967	-0.7096	4.7e-13	40.219	37.901	1	1	0	51	67	112610312	1T(28.0313)		true	sp|Q9D8U8|SNX5_MOUSE	Q9D8U8	SNX5_MOUSE	Snx5	Sorting nexin-5			Dimethylation	T	T[129]KT
DMSO1	221202_AZ-5495_DMSO_noFAIMS_B1_t1.38090.38090.3	D:\AlexZ\2022_Dec_AZ_noFAIMS\MSFragger2\DMSO1\interact-221202_AZ-5495_DMSO_noFAIMS_B1_t1.pep.xml	VKGVVDSDDLPLNVSR	V[127]KGVVDSDDLPLNVSR	F	E	16	3	3561.93	1739.94	1739.94	580.986	580.987	1739.94	580.988	-0.0017	0.9668	-0.6144	8.79908e-09	32.943	30.739	1	1	0	433	448	58876848	1V(28.0313)		true	sp|P08113|ENPL_MOUSE	P08113	ENPL_MOUSE	Hsp90b1	Endoplasmin			Dimethylation	V	V[127]KG
DMSO1	221202_AZ-5495_DMSO_noFAIMS_B1_t1.38143.38143.2	D:\AlexZ\2022_Dec_AZ_noFAIMS\MSFragger2\DMSO1\interact-221202_AZ-5495_DMSO_noFAIMS_B1_t1.pep.xml	SNSGPYRGGYGGGYGGGSF	S[115]NSGPYRGGYGGGYGGGSF	R	-	19	2	3565.87	1824.77	1824.77	913.392	913.392	1823.79	912.9	0.9838	0.577	-0.3415	0.0248679	14.479	12.472	0.8357	2	1	287	305	0	1S(28.0313)		true	sp|Q9CX86|ROA0_MOUSE	Q9CX86	ROA0_MOUSE	Hnrnpa0	Heterogeneous nuclear ribonucleoprotein A0			Dimethylation	S	S[115]NS
DMSO1	221202_AZ-5495_DMSO_noFAIMS_B1_t1.38182.38182.5	D:\AlexZ\2022_Dec_AZ_noFAIMS\MSFragger2\DMSO1\interact-221202_AZ-5495_DMSO_noFAIMS_B1_t1.pep.xml	SLLSDPTYRELIEQLQNKPSDLGTKLQDPR	S[115]LLSDPTYRELIEQLQNK[156]PSDLGTK[156]LQDPR	R	V	30	5	3568.84	3538.91	3538.91	708.789	708.79	3537.9	708.588	1.009	0.6248	0.416	3.1982	13.372	12.994	0.6927	2	1	145	174	0	18K(28.0313), 1S(28.0313), 25K(28.0313)		true	sp|Q60864|STIP1_MOUSE	Q60864	STIP1_MOUSE	Stip1	Stress-induced-phosphoprotein 1			Dimethylation	S	S[115]LL
DMSO1	221202_AZ-5495_DMSO_noFAIMS_B1_t1.38198.38198.2	D:\AlexZ\2022_Dec_AZ_noFAIMS\MSFragger2\DMSO1\interact-221202_AZ-5495_DMSO_noFAIMS_B1_t1.pep.xml	SVVAGGPEVTLTPER	S[115]VVAGGPEVTLTPER	Y	Y	15	2	3570	1538.83	1538.83	770.422	770.423	1538.83	770.422	0.0008	0.7428	-0.5364	0.00517779	18.592	13.076	0.7952	1	0	51	65	9757093	1S(28.0313)		true	sp|Q8CIM3|D2HDH_MOUSE	Q8CIM3	D2HDH_MOUSE	D2hgdh	D-2-hydroxyglutarate dehydrogenase, mitochondrial			Dimethylation	S	S[115]VV
DMSO1	221202_AZ-5495_DMSO_noFAIMS_B1_t1.38211.38211.4	D:\AlexZ\2022_Dec_AZ_noFAIMS\MSFragger2\DMSO1\interact-221202_AZ-5495_DMSO_noFAIMS_B1_t1.pep.xml	QKLNPADAPNPVVFVATKDTR	Q[156]KLNPADAPNPVVFVATK[156]DTR	R	A	21	4	3571.19	2336.29	2336.28	585.079	585.078	2336.28	585.078	-0.0004	0.9724	-0.7684	3e-14	47.069	44.98	1	2	0	594	614	142764368	18K(28.0313), 1Q(28.0313)		true	sp|Q9R190|MTA2_MOUSE	Q9R190	MTA2_MOUSE	Mta2	Metastasis-associated protein MTA2			Dimethylation	Q	Q[156]KL
DMSO1	221202_AZ-5495_DMSO_noFAIMS_B1_t1.38246.38246.5	D:\AlexZ\2022_Dec_AZ_noFAIMS\MSFragger2\DMSO1\interact-221202_AZ-5495_DMSO_noFAIMS_B1_t1.pep.xml	KVTFQGVGDEDGEDEISVPKKKLVDPVAAAGGPGSR	K[184]VTFQGVGDEDGEDEISVPK[156]K[156]KLVDPVAAAGGPGSR	R	F	36	5	3573.89	3763.99	3764	753.806	753.807	3764	753.807	-0.0009	0.768	-0.7107	0.000331871	26.812	26.812	1	2	0	5	40	43884832	1K(56.0626), 20K(28.0313), 21K(28.0313)		true	sp|Q9CWK3|CD2B2_MOUSE	Q9CWK3	CD2B2_MOUSE	Cd2bp2	CD2 antigen cytoplasmic tail-binding protein 2			Dimethylation	K	K[184]VT
DMSO1	221202_AZ-5495_DMSO_noFAIMS_B1_t1.38276.38276.6	D:\AlexZ\2022_Dec_AZ_noFAIMS\MSFragger2\DMSO1\interact-221202_AZ-5495_DMSO_noFAIMS_B1_t1.pep.xml	VGKILSVEKHPDADSLYVEKIDVGEAEPR	V[127]GKILSVEK[156]HPDADSLYVEK[156]IDVGEAEPR	R	T	29	6	3576.01	3276.76	3276.76	547.134	547.134	3276.76	547.134	-0.0031	0.7502	-0.7673	7.93e-12	39.754	39.745	1	2	0	372	400	83165680	1V(28.0313), 20K(28.0313), 9K(28.0313)		true	sp|Q91WQ3|SYYC_MOUSE	Q91WQ3	SYYC_MOUSE	Yars1	Tyrosine--tRNA ligase, cytoplasmic			Dimethylation	V	V[127]GK
DMSO1	221202_AZ-5495_DMSO_noFAIMS_B1_t1.38309.38309.5	D:\AlexZ\2022_Dec_AZ_noFAIMS\MSFragger2\DMSO1\interact-221202_AZ-5495_DMSO_noFAIMS_B1_t1.pep.xml	TDTERLIGDAAKNQVAMNPTNTVFDAKR	T[129]DTERLIGDAAK[156]NQVAMNPTNTVFDAK[156]R	F	L	28	5	3578.55	3160.61	3160.61	633.129	633.129	3159.63	632.934	0.9729	0.8835	-0.6859	2.34238e-07	27.981	13.548	1	1	1	45	72	0	12K(28.0313), 1T(28.0313), 27K(28.0313)		true	sp|P63017|HSP7C_MOUSE	P63017	HSP7C_MOUSE	Hspa8	Heat shock cognate 71 kDa protein			Dimethylation	T	T[129]DT
DMSO1	221202_AZ-5495_DMSO_noFAIMS_B1_t1.38348.38348.4	D:\AlexZ\2022_Dec_AZ_noFAIMS\MSFragger2\DMSO1\interact-221202_AZ-5495_DMSO_noFAIMS_B1_t1.pep.xml	VKMIMATNRPDTLDPALLRPGR	V[127]KMIMATNRPDTLDPALLRPGR	R	L	22	4	3581.53	2492.37	2492.37	624.099	624.099	2492.37	624.1	-0.0041	0.881	-0.6701	0	44.859	42.1	1	2	0	273	294	36331860	1V(28.0313)		true	sp|P62334|PRS10_MOUSE	P62334	PRS10_MOUSE	Psmc6	26S proteasome regulatory subunit 10B			Dimethylation	V	V[127]KM
DMSO1	221202_AZ-5495_DMSO_noFAIMS_B1_t1.38362.38362.6	D:\AlexZ\2022_Dec_AZ_noFAIMS\MSFragger2\DMSO1\interact-221202_AZ-5495_DMSO_noFAIMS_B1_t1.pep.xml	VGKILSVEKHPDADSLYVEKIDVGEAEPR	V[127]GKILSVEK[156]HPDADSLYVEK[156]IDVGEAEPR	R	T	29	6	3582.72	3276.75	3276.76	547.133	547.133	3276.76	547.134	-0.0046	0.7449	-0.7719	2.64932e-05	28.641	26.309	1	2	0	372	400	83165680	1V(28.0313), 20K(28.0313), 9K(28.0313)		true	sp|Q91WQ3|SYYC_MOUSE	Q91WQ3	SYYC_MOUSE	Yars1	Tyrosine--tRNA ligase, cytoplasmic			Dimethylation	V	V[127]GK
DMSO1	221202_AZ-5495_DMSO_noFAIMS_B1_t1.38408.38408.4	D:\AlexZ\2022_Dec_AZ_noFAIMS\MSFragger2\DMSO1\interact-221202_AZ-5495_DMSO_noFAIMS_B1_t1.pep.xml	GQKVGEFSGANKEKLEASITEYA	G[85]QKVGEFSGANK[156]EK[156]LEASITEYA	K	-	23	4	3586.18	2539.31	2539.31	635.835	635.835	2539.32	635.837	-0.0053	0.6791	-0.4857	0.0922333	17.672	17.626	0.9561	1	0	83	105	28614354	12K(28.0313), 14K(28.0313), 1G(28.0313)		true	sp|P10639|THIO_MOUSE	P10639	THIO_MOUSE	Txn	Thioredoxin			Dimethylation	G	G[85]QKV
DMSO1	221202_AZ-5495_DMSO_noFAIMS_B1_t1.38417.38417.3	D:\AlexZ\2022_Dec_AZ_noFAIMS\MSFragger2\DMSO1\interact-221202_AZ-5495_DMSO_noFAIMS_B1_t1.pep.xml	QDKAVFVPDIYSR	Q[156]DKAVFVPDIYSR	R	T	13	3	3586.79	1564.82	1564.83	522.615	522.616	1564.82	522.615	0.0003	0.9325	-0.6848	0.000139828	23.773	21.968	1	2	0	239	251	58809828	1Q(28.0313)		true	sp|Q8CCJ3|UFL1_MOUSE	Q8CCJ3	UFL1_MOUSE	Ufl1	E3 UFM1-protein ligase 1			Dimethylation	Q	Q[156]DK
DMSO1	221202_AZ-5495_DMSO_noFAIMS_B1_t1.38448.38448.3	D:\AlexZ\2022_Dec_AZ_noFAIMS\MSFragger2\DMSO1\interact-221202_AZ-5495_DMSO_noFAIMS_B1_t1.pep.xml	SPADLPKNWDWR	S[115]PADLPK[156]NWDWR	L	N	12	3	3589.22	1539.78	1539.78	514.267	514.268	1539.78	514.268	0	0.6729	-0.6273	1.40283e-05	23.197	11.996	0.9999	1	0	60	71	117380480	1S(28.0313), 7K(28.0313)		true	sp|Q9WUU7|CATZ_MOUSE	Q9WUU7	CATZ_MOUSE	Ctsz	Cathepsin Z			Dimethylation	S	S[115]PA
DMSO1	221202_AZ-5495_DMSO_noFAIMS_B1_t1.38539.38539.6	D:\AlexZ\2022_Dec_AZ_noFAIMS\MSFragger2\DMSO1\interact-221202_AZ-5495_DMSO_noFAIMS_B1_t1.pep.xml	TTTGNKVFGALKGAVDGGLSIPHSTKR	T[129]TTGNK[156]VFGALKGAVDGGLSIPHSTK[156]R	R	F	27	6	3596.07	2795.56	2795.57	466.934	466.935	2795.57	466.935	-0.0004	0.823	-0.6823	4.83585e-08	24.603	24.603	1	2	0	153	179	635851580	1T(28.0313), 26K(28.0313), 6K(28.0313)		true	sp|P47962|RL5_MOUSE	P47962	RL5_MOUSE	Rpl5	60S ribosomal protein L5			Dimethylation	T	T[129]TT
DMSO1	221202_AZ-5495_DMSO_noFAIMS_B1_t1.38557.38557.3	D:\AlexZ\2022_Dec_AZ_noFAIMS\MSFragger2\DMSO1\interact-221202_AZ-5495_DMSO_noFAIMS_B1_t1.pep.xml	MKALILVGGYGTR	M[159]K[156]ALILVGGYGTR	-	L	13	3	3597.36	1433.84	1433.84	478.955	478.955	1433.84	478.955	-0.0006	0.9222	-0.6701	0.000183505	19.516	11.791	1	2	0	1	13	45685796	1M(28.0313), 2K(28.0313)		true	sp|Q8BTZ7|GMPPB_MOUSE	Q8BTZ7	GMPPB_MOUSE	Gmppb	Mannose-1-phosphate guanyltransferase beta			Dimethylation	M	M[159]K[
DMSO1	221202_AZ-5495_DMSO_noFAIMS_B1_t1.38569.38569.2	D:\AlexZ\2022_Dec_AZ_noFAIMS\MSFragger2\DMSO1\interact-221202_AZ-5495_DMSO_noFAIMS_B1_t1.pep.xml	SGVFPSNYVR	S[115]GVFPSNYVR	K	L	10	2	3598.42	1152.59	1152.58	577.303	577.299	1152.59	577.304	-0.0087	0.9742	-0.5137	0.804833	13.679	11.643	0.7486	1	0	1040	1049	16980634	1S(28.0313)		true	sp|Q9Z0R4|ITSN1_MOUSE	Q9Z0R4	ITSN1_MOUSE	Itsn1	Intersectin-1			Dimethylation	S	S[115]GV
DMSO1	221202_AZ-5495_DMSO_noFAIMS_B1_t1.38608.38608.6	D:\AlexZ\2022_Dec_AZ_noFAIMS\MSFragger2\DMSO1\interact-221202_AZ-5495_DMSO_noFAIMS_B1_t1.pep.xml	KLQPQDDEVPQKLQKLEEGHSSAVAAHYNELQEVGLAKR	K[184]LQPQDDEVPQK[156]LQKLEEGHSSAVAAHYNELQEVGLAK[156]R	R	S	39	6	3601.39	4494.39	4494.39	750.071	750.072	4494.39	750.072	0.0034	0.7052	-0.6782	2.0268e-10	33.527	33.527	1	2	0	115	153	0	12K(28.0313), 1K(56.0626), 38K(28.0313)		true	sp|Q9D0L8|MCES_MOUSE	Q9D0L8	MCES_MOUSE	Rnmt	mRNA cap guanine-N7 methyltransferase			Dimethylation	K	K[184]LQ
DMSO1	221202_AZ-5495_DMSO_noFAIMS_B1_t1.38615.38615.4	D:\AlexZ\2022_Dec_AZ_noFAIMS\MSFragger2\DMSO1\interact-221202_AZ-5495_DMSO_noFAIMS_B1_t1.pep.xml	TTTGNKVFGALKGAVDGGLSIPHSTKR	T[129]TTGNKVFGALK[156]GAVDGGLSIPHSTK[156]R	R	F	27	4	3601.87	2795.56	2795.57	699.898	699.899	2795.57	699.899	0.0017	0.9223	-0.6866	0	53.276	53.214	1	2	0	153	179	111207128	12K(28.0313), 1T(28.0313), 26K(28.0313)		true	sp|P47962|RL5_MOUSE	P47962	RL5_MOUSE	Rpl5	60S ribosomal protein L5			Dimethylation	T	T[129]TT
DMSO1	221202_AZ-5495_DMSO_noFAIMS_B1_t1.38635.38635.4	D:\AlexZ\2022_Dec_AZ_noFAIMS\MSFragger2\DMSO1\interact-221202_AZ-5495_DMSO_noFAIMS_B1_t1.pep.xml	QKEMPKVLEQIEEVDGR	Q[156]K[156]EM[147]PKVLEQIEEVDGR	R	V	17	4	3603.31	2099.1	2099.09	525.782	525.781	2099.09	525.78	0.0004	0.8814	-0.6866	0.0295075	17.587	17.587	0.9999	2	0	908	924	20714200	1Q(28.0313), 2K(28.0313), 4M(15.9949)		true	sp|P13864|DNMT1_MOUSE	P13864	DNMT1_MOUSE	Dnmt1	DNA (cytosine-5)-methyltransferase 1			Dimethylation	Q	Q[156]K[
DMSO1	221202_AZ-5495_DMSO_noFAIMS_B1_t1.38656.38656.3	D:\AlexZ\2022_Dec_AZ_noFAIMS\MSFragger2\DMSO1\interact-221202_AZ-5495_DMSO_noFAIMS_B1_t1.pep.xml	APNVLASEPEIPKGIR	A[99]PNVLASEPEIPK[156]GIR	M	A	16	3	3604.98	1746	1746	583.008	583.009	1746	583.009	-0.0002	0.8131	-0.713	6.1e-13	47.402	47.402	1	1	0	2	17	79132488	13K(28.0313), 1A(28.0313)		true	sp|Q9WTP6|KAD2_MOUSE	Q9WTP6	KAD2_MOUSE	Ak2	Adenylate kinase 2, mitochondrial			Dimethylation	A	A[99]PNV
DMSO1	221202_AZ-5495_DMSO_noFAIMS_B1_t1.38729.38729.5	D:\AlexZ\2022_Dec_AZ_noFAIMS\MSFragger2\DMSO1\interact-221202_AZ-5495_DMSO_noFAIMS_B1_t1.pep.xml	FTGAPLKIHKTSNPWQSPSGTLPALR	F[175]TGAPLK[156]IHKTSNPWQSPSGTLPALR	R	T	26	5	3610.59	2859.57	2859.58	572.921	572.922	2859.58	572.922	-0.0004	0.9243	-0.6509	6.80503e-06	24.736	24.736	1	2	0	32	57	27130294	1F(28.0313), 7K(28.0313)		true	sp|P47802|MTX1_MOUSE	P47802	MTX1_MOUSE	Mtx1	Metaxin-1			Dimethylation	F	F[175]TG
DMSO1	221202_AZ-5495_DMSO_noFAIMS_B1_t1.38761.38761.4	D:\AlexZ\2022_Dec_AZ_noFAIMS\MSFragger2\DMSO1\interact-221202_AZ-5495_DMSO_noFAIMS_B1_t1.pep.xml	LIGDAAKNQVAMNPQNTVFDAKR	L[141]IGDAAK[156]NQVAMNPQNTVFDAK[156]R	R	L	23	4	3613.08	2584.35	2584.36	647.095	647.097	2584.38	647.102	-0.0214	0.6833	-0.5899	1.37348	17.171	15.722	0.9955	2	0	52	74	354329280	1L(28.0313), 22K(28.0313), 7K(28.0313)		true	sp|P16627|HS71L_MOUSE	P16627	HS71L_MOUSE	Hspa1l	Heat shock 70 kDa protein 1-like			Dimethylation	L	L[141]IG
DMSO1	221202_AZ-5495_DMSO_noFAIMS_B1_t1.38784.38784.4	D:\AlexZ\2022_Dec_AZ_noFAIMS\MSFragger2\DMSO1\interact-221202_AZ-5495_DMSO_noFAIMS_B1_t1.pep.xml	GDSERQAPEEKDFLATVEGR	G[85]DSERQAPEEK[156]DFLATVEGR	L	K	20	4	3614.72	2291.14	2291.16	573.792	573.798	2289.12	573.288	2.0376	0.5985	-0.7733	0.00039446	25.526	21.454	0.9754	1	1	34	53	0	11K(28.0313), 1G(28.0313)		true	sp|Q56A08|GPKOW_MOUSE	Q56A08	GPKOW_MOUSE	Gpkow	G-patch domain and KOW motifs-containing protein			Dimethylation	G	G[85]DSE
DMSO1	221202_AZ-5495_DMSO_noFAIMS_B1_t1.38885.38885.4	D:\AlexZ\2022_Dec_AZ_noFAIMS\MSFragger2\DMSO1\interact-221202_AZ-5495_DMSO_noFAIMS_B1_t1.pep.xml	KASGPPVSELITKAVAASKER	K[184]ASGPPVSELITK[156]AVAASK[156]ER	R	S	21	4	3622.48	2250.36	2250.36	563.598	563.597	2250.33	563.59	0.0278	0.902	-0.6055	0.000488191	22.989	14.782	1	2	0	35	55	26409870	13K(28.0313), 19K(28.0313), 1K(56.0626)		false	sp|P43277|H13_MOUSE	P43277	H13_MOUSE	H1-3	Histone H1.3	H1-2	sp|P15864|H12_MOUSE	Dimethylation	K	K[184]AS
DMSO1	221202_AZ-5495_DMSO_noFAIMS_B1_t1.38888.38888.6	D:\AlexZ\2022_Dec_AZ_noFAIMS\MSFragger2\DMSO1\interact-221202_AZ-5495_DMSO_noFAIMS_B1_t1.pep.xml	KVSDKEKIDQLQEELLHTQLKYQR	K[184]VSDK[156]EKIDQLQEELLHTQLK[156]YQR	R	I	24	6	3622.69	3080.73	3080.72	514.462	514.461	3080.72	514.461	-0.0009	0.6372	-0.7798	6.5028e-10	41.456	41.456	1	2	0	208	231	26702514	1K(56.0626), 21K(28.0313), 5K(28.0313)		true	sp|P58281|OPA1_MOUSE	P58281	OPA1_MOUSE	Opa1	Dynamin-like 120 kDa protein, mitochondrial			Dimethylation	K	K[184]VS
DMSO1	221202_AZ-5495_DMSO_noFAIMS_B1_t1.39093.39093.5	D:\AlexZ\2022_Dec_AZ_noFAIMS\MSFragger2\DMSO1\interact-221202_AZ-5495_DMSO_noFAIMS_B1_t1.pep.xml	VVEHPEFLKAGKEPGLQIWR	V[127]VEHPEFLK[156]AGK[156]EPGLQIWR	M	V	20	5	3638.3	2416.36	2416.36	484.279	484.28	2416.36	484.28	0	0.9575	-0.7265	0	48.816	12.76	1	1	0	51	70	551880960	12K(28.0313), 1V(28.0313), 9K(28.0313)		false	sp|P13020|GELS_MOUSE	P13020	GELS_MOUSE	Gsn	Gelsolin	GSN	sp|P06396|GELS_HUMAN	Dimethylation	V	V[127]VE
DMSO1	221202_AZ-5495_DMSO_noFAIMS_B1_t1.39094.39094.3	D:\AlexZ\2022_Dec_AZ_noFAIMS\MSFragger2\DMSO1\interact-221202_AZ-5495_DMSO_noFAIMS_B1_t1.pep.xml	VEVTEFEDIKSGYR	V[127]EVTEFEDIK[156]SGYR	R	I	14	3	3638.37	1726.87	1726.88	576.632	576.633	1726.88	576.633	-0.0009	0.8068	-0.6313	0.00238022	20.267	14.121	1	2	0	122	135	29853984	10K(28.0313), 1V(28.0313)		true	sp|Q9EQU5|SET_MOUSE	Q9EQU5	SET_MOUSE	Set	Protein SET			Dimethylation	V	V[127]EV
DMSO1	221202_AZ-5495_DMSO_noFAIMS_B1_t1.39101.39101.4	D:\AlexZ\2022_Dec_AZ_noFAIMS\MSFragger2\DMSO1\interact-221202_AZ-5495_DMSO_noFAIMS_B1_t1.pep.xml	PPKFDPNEVKVVYLR	P[125]PK[156]FDPNEVK[156]VVYLR	M	C	15	4	3638.85	1884.08	1884.09	472.028	472.029	1884.09	472.029	-0.0017	0.5633	-0.7571	1.87903e-05	22.976	22.976	0.9994	2	0	2	16	22069430	10K(28.0313), 1P(28.0313), 3K(28.0313)		true	sp|P35979|RL12_MOUSE	P35979	RL12_MOUSE	Rpl12	60S ribosomal protein L12			Dimethylation	P	P[125]PK
DMSO1	221202_AZ-5495_DMSO_noFAIMS_B1_t1.39135.39135.3	D:\AlexZ\2022_Dec_AZ_noFAIMS\MSFragger2\DMSO1\interact-221202_AZ-5495_DMSO_noFAIMS_B1_t1.pep.xml	QGKYTPSGQAGAAASESLFISNHAY	Q[156]GK[156]YTPSGQAGAAASESLFISNHAY	C	-	25	3	3641.48	2612.25	2612.23	871.758	871.751	2610.27	871.098	1.9599	0.8931	-0.7834	0.00357152	18.083	12.606	0.9952	1	0	340	364	0	1Q(28.0313), 3K(28.0313)		true	contam_sp|P00883|ALDOA_RABIT	P00883	ALDOA_RABIT	ALDOA	Fructose-bisphosphate aldolase A			Dimethylation	Q	Q[156]GK
DMSO1	221202_AZ-5495_DMSO_noFAIMS_B1_t1.39144.39144.4	D:\AlexZ\2022_Dec_AZ_noFAIMS\MSFragger2\DMSO1\interact-221202_AZ-5495_DMSO_noFAIMS_B1_t1.pep.xml	VVEHPEFLKAGKEPGLQIWR	V[127]VEHPEFLK[156]AGK[156]EPGLQIWR	M	V	20	4	3642.16	2416.36	2416.36	605.097	605.098	2416.36	605.098	0.0017	0.6995	-0.729	6e-14	45.887	14.199	1	1	0	51	70	67603936	12K(28.0313), 1V(28.0313), 9K(28.0313)		false	sp|P13020|GELS_MOUSE	P13020	GELS_MOUSE	Gsn	Gelsolin	GSN	sp|P06396|GELS_HUMAN	Dimethylation	V	V[127]VE
DMSO1	221202_AZ-5495_DMSO_noFAIMS_B1_t1.39172.39172.4	D:\AlexZ\2022_Dec_AZ_noFAIMS\MSFragger2\DMSO1\interact-221202_AZ-5495_DMSO_noFAIMS_B1_t1.pep.xml	GAKPEGKAIIDEFEQKLR	G[85]AKPEGK[156]AIIDEFEQK[156]LR	R	A	18	4	3644.32	2112.19	2112.19	529.055	529.056	2112.19	529.056	-0.0012	0.9203	-0.3756	0	50.978	48.484	1	2	0	1263	1280	131870936	16K(28.0313), 1G(28.0313), 7K(28.0313)		true	sp|Q8K2Z4|CND1_MOUSE	Q8K2Z4	CND1_MOUSE	Ncapd2	Condensin complex subunit 1			Dimethylation	G	G[85]AKP
DMSO1	221202_AZ-5495_DMSO_noFAIMS_B1_t1.39243.39243.4	D:\AlexZ\2022_Dec_AZ_noFAIMS\MSFragger2\DMSO1\interact-221202_AZ-5495_DMSO_noFAIMS_B1_t1.pep.xml	GGKVLQEDTLPDLHTKYIVDADDR	G[85]GKVLQEDTLPDLHTK[156]YIVDADDR	R	S	24	4	3649.79	2753.42	2753.42	689.363	689.363	2753.42	689.363	0.0002	0.945	-0.7489	1e-14	45.673	43.584	1	2	0	174	197	0	16K(28.0313), 1G(28.0313)		true	sp|P18572|BASI_MOUSE	P18572	BASI_MOUSE	Bsg	Basigin			Dimethylation	G	G[85]GKV
DMSO1	221202_AZ-5495_DMSO_noFAIMS_B1_t1.39364.39364.4	D:\AlexZ\2022_Dec_AZ_noFAIMS\MSFragger2\DMSO1\interact-221202_AZ-5495_DMSO_noFAIMS_B1_t1.pep.xml	EVGKAALEKQIEEVNEQMR	E[157]VGK[156]AALEKQIEEVNEQMR	R	R	19	4	3658.99	2256.21	2256.2	565.061	565.056	2256.18	565.052	0.0168	0.8688	-0.6804	0.0486272	18.545	18.486	0.9998	2	0	405	423	114771088	1E(28.0313), 4K(28.0313)		true	sp|P54103|DNJC2_MOUSE	P54103	DNJC2_MOUSE	Dnajc2	DnaJ homolog subfamily C member 2			Dimethylation	E	E[157]VG
DMSO1	221202_AZ-5495_DMSO_noFAIMS_B1_t1.39387.39387.3	D:\AlexZ\2022_Dec_AZ_noFAIMS\MSFragger2\DMSO1\interact-221202_AZ-5495_DMSO_noFAIMS_B1_t1.pep.xml	QKLVKNIDYPVDLEISR	Q[156]KLVK[156]NIDYPVDLEISR	C	E	17	3	3660.63	2085.18	2085.18	696.067	696.068	2085.18	696.068	-0.0002	0.8918	-0.5476	3e-14	47.923	45.515	1	1	0	692	708	17527286	1Q(28.0313), 5K(28.0313)		true	sp|P52479|UBP10_MOUSE	P52479	UBP10_MOUSE	Usp10	Ubiquitin carboxyl-terminal hydrolase 10			Dimethylation	Q	Q[156]KL
DMSO1	221202_AZ-5495_DMSO_noFAIMS_B1_t1.39392.39392.3	D:\AlexZ\2022_Dec_AZ_noFAIMS\MSFragger2\DMSO1\interact-221202_AZ-5495_DMSO_noFAIMS_B1_t1.pep.xml	GGNFGFGDSRGGGGNFGPGPGSNFR	G[85]GNFGFGDSRGGGGNFGPGPGSNFR	R	G	25	3	3660.97	2399.07	2399.08	800.698	800.7	2399.08	800.7	-0.0004	0.5192	-0.7763	0.00321234	18.106	12.096	0.9872	2	1	204	228	25361022	1G(28.0313)		true	sp|O88569|ROA2_MOUSE	O88569	ROA2_MOUSE	Hnrnpa2b1	Heterogeneous nuclear ribonucleoproteins A2/B1			Dimethylation	G	G[85]GNF
DMSO1	221202_AZ-5495_DMSO_noFAIMS_B1_t1.39420.39420.5	D:\AlexZ\2022_Dec_AZ_noFAIMS\MSFragger2\DMSO1\interact-221202_AZ-5495_DMSO_noFAIMS_B1_t1.pep.xml	ATKYFLQPEVLDKYKVDPGR	A[99]TKYFLQPEVLDK[156]YK[156]VDPGR	R	V	20	5	3663.13	2450.35	2450.35	491.078	491.078	2450.36	491.079	-0.0024	0.8427	-0.638	5.18235e-05	20.961	20.862	1	2	0	165	184	26715000	13K(28.0313), 15K(28.0313), 1A(28.0313)		true	sp|Q8BLF1|NCEH1_MOUSE	Q8BLF1	NCEH1_MOUSE	Nceh1	Neutral cholesterol ester hydrolase 1			Dimethylation	A	A[99]TKY
DMSO1	221202_AZ-5495_DMSO_noFAIMS_B1_t1.39458.39458.4	D:\AlexZ\2022_Dec_AZ_noFAIMS\MSFragger2\DMSO1\interact-221202_AZ-5495_DMSO_noFAIMS_B1_t1.pep.xml	GPANGFRGGYDGYRPSFSNTPNSGYSQSQFTAPR	G[85]PANGFRGGYDGYRPSFSNTPNSGYSQSQFTAPR	R	D	34	4	3666.03	3667.68	3667.68	917.926	917.927	3667.68	917.928	-0.0031	0.989	-0.6473	0	78.764	17.183	1	2	1	625	658	325223808	1G(28.0313)		true	sp|Q60865|CAPR1_MOUSE	Q60865	CAPR1_MOUSE	Caprin1	Caprin-1			Dimethylation	G	G[85]PAN
DMSO1	221202_AZ-5495_DMSO_noFAIMS_B1_t1.39460.39460.4	D:\AlexZ\2022_Dec_AZ_noFAIMS\MSFragger2\DMSO1\interact-221202_AZ-5495_DMSO_noFAIMS_B1_t1.pep.xml	KGNDISSGTVLSDYVGSGPPSGTGLHR	K[184]GNDISSGTVLSDYVGSGPPSGTGLHR	M	Y	27	4	3666.17	2713.37	2713.41	679.349	679.359	2713.37	679.349	0.0407	0.9361	-0.689	0	51.461	13.223	1	1	0	93	119	0	1K(56.0626)		true	sp|P70296|PEBP1_MOUSE	P70296	PEBP1_MOUSE	Pebp1	Phosphatidylethanolamine-binding protein 1			Dimethylation	K	K[184]GN
DMSO1	221202_AZ-5495_DMSO_noFAIMS_B1_t1.39475.39475.4	D:\AlexZ\2022_Dec_AZ_noFAIMS\MSFragger2\DMSO1\interact-221202_AZ-5495_DMSO_noFAIMS_B1_t1.pep.xml	ATKYFLQPEVLDKYKVDPGR	A[99]TKYFLQPEVLDK[156]YK[156]VDPGR	R	V	20	4	3667.26	2451.36	2451.36	613.847	613.847	2450.36	613.597	1.0024	0.8782	-0.6389	0.00896642	19.272	19.216	0.9999	2	0	165	184	0	13K(28.0313), 15K(28.0313), 1A(28.0313)		true	sp|Q8BLF1|NCEH1_MOUSE	Q8BLF1	NCEH1_MOUSE	Nceh1	Neutral cholesterol ester hydrolase 1			Dimethylation	A	A[99]TKY
DMSO1	221202_AZ-5495_DMSO_noFAIMS_B1_t1.39486.39486.3	D:\AlexZ\2022_Dec_AZ_noFAIMS\MSFragger2\DMSO1\interact-221202_AZ-5495_DMSO_noFAIMS_B1_t1.pep.xml	LKKANLQIDQINTDLNLER	L[141]K[156]KANLQIDQINTDLNLER	R	S	19	3	3668.25	2294.29	2294.27	765.771	765.765	2294.3	765.773	-0.0234	0.8742	-0.7904	2.5e-13	51.212	51.212	1	2	0	1752	1770	0	1L(28.0313), 2K(28.0313)		true	sp|Q8VDD5|MYH9_MOUSE	Q8VDD5	MYH9_MOUSE	Myh9	Myosin-9			Dimethylation	L	L[141]K[
DMSO1	221202_AZ-5495_DMSO_noFAIMS_B1_t1.39499.39499.5	D:\AlexZ\2022_Dec_AZ_noFAIMS\MSFragger2\DMSO1\interact-221202_AZ-5495_DMSO_noFAIMS_B1_t1.pep.xml	KLILSKGKTPALKYQQLFEDIR	K[184]LILSKGK[156]TPALK[156]YQQLFEDIR	R	G	22	5	3669.14	2700.62	2700.63	541.131	541.133	2700.63	541.133	-0.0034	0.9272	-0.1787	6.2803e-10	37.963	35.557	1	2	0	806	827	184077904	13K(28.0313), 1K(56.0626), 8K(28.0313)		true	sp|P49717|MCM4_MOUSE	P49717	MCM4_MOUSE	Mcm4	DNA replication licensing factor MCM4			Dimethylation	K	K[184]LI
DMSO1	221202_AZ-5495_DMSO_noFAIMS_B1_t1.39579.39579.3	D:\AlexZ\2022_Dec_AZ_noFAIMS\MSFragger2\DMSO1\interact-221202_AZ-5495_DMSO_noFAIMS_B1_t1.pep.xml	KKALAAAGYDVEKNNSR	K[184]K[156]ALAAAGYDVEK[156]NNSR	L	I	17	3	3675.22	1948.06	1948.07	650.36	650.363	1946.09	649.706	1.973	0.5197	1.0174	9.18678e-05	18.64	9.49	0.9085	1	0	64	80	0	13K(28.0313), 1K(56.0626), 2K(28.0313)		false	sp|P43277|H13_MOUSE	P43277	H13_MOUSE	H1-3	Histone H1.3	H1-2, H1-4, H1-6	sp|P15864|H12_MOUSE, sp|P43274|H14_MOUSE, sp|Q07133|H1T_MOUSE	Dimethylation	K	K[184]K[
DMSO1	221202_AZ-5495_DMSO_noFAIMS_B1_t1.39647.39647.3	D:\AlexZ\2022_Dec_AZ_noFAIMS\MSFragger2\DMSO1\interact-221202_AZ-5495_DMSO_noFAIMS_B1_t1.pep.xml	NTGGKGGDYALAPGSQSSDMSLPDCKV	N[142]TGGKGGDYALAPGSQSSDMSLPDCK[156]V	R	-	27	3	3680.48	2767.27	2767.28	923.432	923.432	2767.28	923.434	-0.0036	0.9599	-0.5253	0	61.403	58.853	1	2	0	339	365	37285360	1N(28.0313), 25C(57.0214), 26K(28.0313)		true	sp|P01900|HA12_MOUSE	P01900	HA12_MOUSE	H2-D1	H-2 class I histocompatibility antigen, D-D alpha chain			Dimethylation	N	N[142]TG
DMSO1	221202_AZ-5495_DMSO_noFAIMS_B1_t1.39698.39698.3	D:\AlexZ\2022_Dec_AZ_noFAIMS\MSFragger2\DMSO1\interact-221202_AZ-5495_DMSO_noFAIMS_B1_t1.pep.xml	VKLFIGNLPR	V[127]K[156]LFIGNLPR	M	E	10	3	3684.28	1211.77	1211.78	404.931	404.933	1211.78	404.932	0.0003	0.7642	-0.5833	0.000924665	16.384	16.384	0.9918	1	0	2	11	0	1V(28.0313), 2K(28.0313)		false	sp|Q8C7Q4|RBM4_MOUSE	Q8C7Q4	RBM4_MOUSE	Rbm4	RNA-binding protein 4	Rbm4b	sp|Q8VE92|RBM4B_MOUSE	Dimethylation	V	V[127]K[
DMSO1	221202_AZ-5495_DMSO_noFAIMS_B1_t1.39789.39789.3	D:\AlexZ\2022_Dec_AZ_noFAIMS\MSFragger2\DMSO1\interact-221202_AZ-5495_DMSO_noFAIMS_B1_t1.pep.xml	QGKYTPSGQSGAAASESLFISNHAY	Q[156]GKYTPSGQSGAAASESLFISNHAY	C	-	25	3	3691.18	2599.23	2599.24	867.418	867.419	2598.23	867.086	1.0019	0.9665	-0.706	1.4e-13	49.638	47.093	1	1	0	340	364	0	1Q(28.0313)		true	sp|P05064|ALDOA_MOUSE	P05064	ALDOA_MOUSE	Aldoa	Fructose-bisphosphate aldolase A			Dimethylation	Q	Q[156]GK
DMSO1	221202_AZ-5495_DMSO_noFAIMS_B1_t1.39823.39823.4	D:\AlexZ\2022_Dec_AZ_noFAIMS\MSFragger2\DMSO1\interact-221202_AZ-5495_DMSO_noFAIMS_B1_t1.pep.xml	RRTPPLGPMPNEDIDVSNLER	R[184]RTPPLGPMPNEDIDVSNLER	S	L	21	4	3693.75	2433.24	2433.24	609.317	609.317	2433.24	609.318	-0.0036	0.9154	-0.6707	6.29085e-05	27.319	17.405	0.9995	1	2	27	47	23003294	1R(28.0313)		true	sp|Q8K2M0|RM38_MOUSE	Q8K2M0	RM38_MOUSE	Mrpl38	39S ribosomal protein L38, mitochondrial			Dimethylation	R	R[184]RT
DMSO1	221202_AZ-5495_DMSO_noFAIMS_B1_t1.40064.40064.4	D:\AlexZ\2022_Dec_AZ_noFAIMS\MSFragger2\DMSO1\interact-221202_AZ-5495_DMSO_noFAIMS_B1_t1.pep.xml	QQIKAAYLQENGKPLDEVLR	Q[156]QIKAAYLQENGK[156]PLDEVLR	R	K	20	4	3712.13	2369.29	2369.29	593.33	593.33	2368.31	593.085	0.9797	0.6025	-0.7067	3.41962	19.205	18.008	0.9904	2	0	78	97	0	13K(28.0313), 1Q(28.0313)		true	sp|P10107|ANXA1_MOUSE	P10107	ANXA1_MOUSE	Anxa1	Annexin A1			Dimethylation	Q	Q[156]QI
DMSO1	221202_AZ-5495_DMSO_noFAIMS_B1_t1.40127.40127.4	D:\AlexZ\2022_Dec_AZ_noFAIMS\MSFragger2\DMSO1\interact-221202_AZ-5495_DMSO_noFAIMS_B1_t1.pep.xml	KPVKHTAMVSWGGVSIPNSPFR	K[184]PVKHTAMVSWGGVSIPNSPFR	R	V	22	4	3716.99	2450.32	2450.33	613.587	613.589	2450.33	613.589	0	0.9194	-0.553	4e-13	38.027	38.014	1	2	0	739	760	82098688	1K(56.0626)		true	sp|Q8BTM8|FLNA_MOUSE	Q8BTM8	FLNA_MOUSE	Flna	Filamin-A			Dimethylation	K	K[184]PV
DMSO1	221202_AZ-5495_DMSO_noFAIMS_B1_t1.40166.40166.4	D:\AlexZ\2022_Dec_AZ_noFAIMS\MSFragger2\DMSO1\interact-221202_AZ-5495_DMSO_noFAIMS_B1_t1.pep.xml	VKLESPTVSTLAPPSSGKLLTR	V[127]KLESPTVSTLAPPSSGK[156]LLTR	R	N	22	4	3719.96	2336.36	2336.37	585.098	585.1	2336.37	585.099	0.0017	0.9827	-0.7694	8.508e-11	37.291	35.334	1	2	0	290	311	55635264	18K(28.0313), 1V(28.0313)		true	sp|Q922Q4|P5CR2_MOUSE	Q922Q4	P5CR2_MOUSE	Pycr2	Pyrroline-5-carboxylate reductase 2			Dimethylation	V	V[127]KL
DMSO1	221202_AZ-5495_DMSO_noFAIMS_B1_t1.40285.40285.4	D:\AlexZ\2022_Dec_AZ_noFAIMS\MSFragger2\DMSO1\interact-221202_AZ-5495_DMSO_noFAIMS_B1_t1.pep.xml	KPVKHTAMVSWGGVSIPNSPFR	K[184]PVKHTAMVSWGGVSIPNSPFR	R	V	22	4	3729.03	2450.32	2450.33	613.587	613.589	2450.33	613.589	0	0.9174	-0.5537	1.76803e-09	30.817	30.721	1	2	0	739	760	82098688	1K(56.0626)		true	sp|Q8BTM8|FLNA_MOUSE	Q8BTM8	FLNA_MOUSE	Flna	Filamin-A			Dimethylation	K	K[184]PV
DMSO1	221202_AZ-5495_DMSO_noFAIMS_B1_t1.40368.40368.4	D:\AlexZ\2022_Dec_AZ_noFAIMS\MSFragger2\DMSO1\interact-221202_AZ-5495_DMSO_noFAIMS_B1_t1.pep.xml	KAMKGFGTDEQAIVDVVSNR	K[184]AMKGFGTDEQAIVDVVSNR	R	S	20	4	3735.32	2220.15	2220.16	556.046	556.047	2220.16	556.047	0	0.9151	-0.6638	3.3682e-07	28.115	28.061	1	2	0	171	190	98217824	1K(56.0626)		true	sp|Q07076|ANXA7_MOUSE	Q07076	ANXA7_MOUSE	Anxa7	Annexin A7			Dimethylation	K	K[184]AM
DMSO1	221202_AZ-5495_DMSO_noFAIMS_B1_t1.40424.40424.3	D:\AlexZ\2022_Dec_AZ_noFAIMS\MSFragger2\DMSO1\interact-221202_AZ-5495_DMSO_noFAIMS_B1_t1.pep.xml	GSKGFGFVTFENSADADR	G[85]SKGFGFVTFENSADADR	R	A	18	3	3739.52	1931.9	1931.9	644.973	644.974	1931.9	644.974	0.0003	0.9631	-0.5864	1.8e-13	35.098	33.005	1	2	0	217	234	25315440	1G(28.0313)		false	sp|Q8BP71|RFOX2_MOUSE	Q8BP71	RFOX2_MOUSE	Rbfox2	RNA binding protein fox-1 homolog 2	Rbfox1	sp|Q9JJ43|RFOX1_MOUSE	Dimethylation	G	G[85]SKG
DMSO1	221202_AZ-5495_DMSO_noFAIMS_B1_t1.40461.40461.4	D:\AlexZ\2022_Dec_AZ_noFAIMS\MSFragger2\DMSO1\interact-221202_AZ-5495_DMSO_noFAIMS_B1_t1.pep.xml	VPCGNELHKFLIWDTAGQER	V[127]PCGNELHKFLIWDTAGQER	T	F	20	4	3742.3	2400.17	2400.17	601.049	601.05	2397.19	600.305	2.9797	0.8401	-0.1742	0.00226646	18.958	17.764	0.9338	1	0	47	66	0	1V(28.0313), 3C(57.0214)		true	sp|Q921E2|RAB31_MOUSE	Q921E2	RAB31_MOUSE	Rab31	Ras-related protein Rab-31			Dimethylation	V	V[127]PC
DMSO1	221202_AZ-5495_DMSO_noFAIMS_B1_t1.40465.40465.2	D:\AlexZ\2022_Dec_AZ_noFAIMS\MSFragger2\DMSO1\interact-221202_AZ-5495_DMSO_noFAIMS_B1_t1.pep.xml	GGIKEDTEEYNLR	G[85]GIKEDTEEYNLR	V	D	13	2	3742.63	1551.77	1551.77	776.892	776.893	1550.76	776.386	1.0144	0.7598	0.2549	6.60415e-05	21.668	20.096	0.8526	1	0	131	143	0	1G(28.0313)		true	sp|Q8BG05|ROA3_MOUSE	Q8BG05	ROA3_MOUSE	Hnrnpa3	Heterogeneous nuclear ribonucleoprotein A3			Dimethylation	G	G[85]GIK
DMSO1	221202_AZ-5495_DMSO_noFAIMS_B1_t1.40528.40528.4	D:\AlexZ\2022_Dec_AZ_noFAIMS\MSFragger2\DMSO1\interact-221202_AZ-5495_DMSO_noFAIMS_B1_t1.pep.xml	STQAAEDKEEESLHSIISNTEAVR	S[115]TQAAEDK[156]EEESLHSIISNTEAVR	Y	G	24	4	3747.45	2699.33	2699.32	675.839	675.838	2699.32	675.838	-0.0024	0.9079	-0.7333	0	78.013	15.931	1	1	0	61	84	534477408	1S(28.0313), 8K(28.0313)		true	sp|Q9CQN1|TRAP1_MOUSE	Q9CQN1	TRAP1_MOUSE	Trap1	Heat shock protein 75 kDa, mitochondrial			Dimethylation	S	S[115]TQ
DMSO1	221202_AZ-5495_DMSO_noFAIMS_B1_t1.40535.40535.4	D:\AlexZ\2022_Dec_AZ_noFAIMS\MSFragger2\DMSO1\interact-221202_AZ-5495_DMSO_noFAIMS_B1_t1.pep.xml	KFLETVELQISLKNYDPQKDKR	K[184]FLETVELQISLKNYDPQK[156]DK[156]R	R	F	22	4	3747.93	2803.58	2803.58	701.903	701.902	2803.58	701.904	-0.0043	0.6277	-0.4066	0.00666436	22.646	16.168	0.9992	2	0	27	48	65789012	19K(28.0313), 1K(56.0626), 21K(28.0313)		true	sp|P53026|RL10A_MOUSE	P53026	RL10A_MOUSE	Rpl10a	60S ribosomal protein L10a			Dimethylation	K	K[184]FL
DMSO1	221202_AZ-5495_DMSO_noFAIMS_B1_t1.40586.40586.3	D:\AlexZ\2022_Dec_AZ_noFAIMS\MSFragger2\DMSO1\interact-221202_AZ-5495_DMSO_noFAIMS_B1_t1.pep.xml	KFLETVELQISLKNYDPQKDKR	K[184]FLETVELQISLKNYDPQK[156]DK[156]R	R	F	22	3	3751.84	2803.58	2803.58	935.534	935.535	2803.58	935.535	-0.0007	0.5726	-0.4085	0.0791402	12.07	9.409	0.9527	2	0	27	48	0	19K(28.0313), 1K(56.0626), 21K(28.0313)		true	sp|P53026|RL10A_MOUSE	P53026	RL10A_MOUSE	Rpl10a	60S ribosomal protein L10a			Dimethylation	K	K[184]FL
DMSO1	221202_AZ-5495_DMSO_noFAIMS_B1_t1.40691.40691.4	D:\AlexZ\2022_Dec_AZ_noFAIMS\MSFragger2\DMSO1\interact-221202_AZ-5495_DMSO_noFAIMS_B1_t1.pep.xml	QKLVDLQKQVTELEAER	Q[156]KLVDLQK[156]QVTELEAER	R	E	17	4	3759.87	2082.16	2082.16	521.547	521.548	2082.17	521.549	-0.0053	0.8748	-0.6123	2.98467e-05	24.504	22.514	1	2	0	353	369	0	1Q(28.0313), 8K(28.0313)		true	sp|Q9WUU8|TNIP1_MOUSE	Q9WUU8	TNIP1_MOUSE	Tnip1	TNFAIP3-interacting protein 1			Dimethylation	Q	Q[156]KL
DMSO1	221202_AZ-5495_DMSO_noFAIMS_B1_t1.40718.40718.4	D:\AlexZ\2022_Dec_AZ_noFAIMS\MSFragger2\DMSO1\interact-221202_AZ-5495_DMSO_noFAIMS_B1_t1.pep.xml	KAVGKVIPELNGKLTGMAFR	K[184]AVGKVIPELNGK[156]LTGMAFR	A	V	20	4	3761.78	2213.29	2213.29	554.329	554.329	2212.31	554.086	0.9755	0.6022	-0.5526	6.69551	10.029	9.91	0.8339	1	0	213	232	0	13K(28.0313), 1K(56.0626)		true	sp|P16858|G3P_MOUSE	P16858	G3P_MOUSE	Gapdh	Glyceraldehyde-3-phosphate dehydrogenase			Dimethylation	K	K[184]AV
DMSO1	221202_AZ-5495_DMSO_noFAIMS_B1_t1.40763.40763.3	D:\AlexZ\2022_Dec_AZ_noFAIMS\MSFragger2\DMSO1\interact-221202_AZ-5495_DMSO_noFAIMS_B1_t1.pep.xml	RGAYGGGYGGYDDYNGYNDGYGFGSDR	R[184]GAYGGGYGGYDDYNGYNDGYGFGSDR	R	F	27	3	3765.4	2900.16	2900.17	967.729	967.73	2900.17	967.731	-0.0009	0.9577	-0.6196	0	69.985	10.211	1	2	1	233	259	137599040	1R(28.0313)		true	sp|O35737|HNRH1_MOUSE	O35737	HNRH1_MOUSE	Hnrnph1	Heterogeneous nuclear ribonucleoprotein H			Dimethylation	R	R[184]GA
DMSO1	221202_AZ-5495_DMSO_noFAIMS_B1_t1.40803.40803.3	D:\AlexZ\2022_Dec_AZ_noFAIMS\MSFragger2\DMSO1\interact-221202_AZ-5495_DMSO_noFAIMS_B1_t1.pep.xml	GYPITLFVEKER	G[85]YPITLFVEK[156]ER	I	D	12	3	3768.44	1507.85	1507.86	503.625	503.627	1506.84	503.289	1.0153	0.8553	-0.3349	1.89455	14.912	14.129	0.8158	1	0	215	226	111980968	10K(28.0313), 1G(28.0313)		true	sp|P07901|HS90A_MOUSE	P07901	HS90A_MOUSE	Hsp90aa1	Heat shock protein HSP 90-alpha			Dimethylation	G	G[85]YPI
DMSO1	221202_AZ-5495_DMSO_noFAIMS_B1_t1.40839.40839.2	D:\AlexZ\2022_Dec_AZ_noFAIMS\MSFragger2\DMSO1\interact-221202_AZ-5495_DMSO_noFAIMS_B1_t1.pep.xml	VTGAPVPAVSEPQDGDDFQSR	V[127]TGAPVPAVSEPQDGDDFQSR	K	I	21	2	3770.98	2199.04	2199.04	1100.53	1100.53	2199.04	1100.53	-0.0002	0.9582	-0.3233	0	55.192	12.946	1	1	0	38	58	18887778	1V(28.0313)		true	sp|Q924T2|RT02_MOUSE	Q924T2	RT02_MOUSE	Mrps2	28S ribosomal protein S2, mitochondrial			Dimethylation	V	V[127]TG
DMSO1	221202_AZ-5495_DMSO_noFAIMS_B1_t1.40972.40972.3	D:\AlexZ\2022_Dec_AZ_noFAIMS\MSFragger2\DMSO1\interact-221202_AZ-5495_DMSO_noFAIMS_B1_t1.pep.xml	DKPPLTDIGVLYEGKER	D[143]KPPLTDIGVLYEGK[156]ER	R	L	17	3	3781.23	1985.08	1985.08	662.701	662.702	1985.08	662.702	0.0001	0.9113	-0.6671	1.46691e-09	35.14	33.16	1	2	0	94	110	22732424	15K(28.0313), 1D(28.0313)		true	sp|A6H8H2|DEN4C_MOUSE	A6H8H2	DEN4C_MOUSE	Dennd4c	DENN domain-containing protein 4C			Dimethylation	D	D[143]KP
DMSO1	221202_AZ-5495_DMSO_noFAIMS_B1_t1.40976.40976.4	D:\AlexZ\2022_Dec_AZ_noFAIMS\MSFragger2\DMSO1\interact-221202_AZ-5495_DMSO_noFAIMS_B1_t1.pep.xml	KYQYAIDEYYRMKKEEEEEEEENR	K[184]YQYAIDEYYRMK[156]KEEEEEEEENR	P	M	24	4	3781.5	3285.49	3285.49	822.379	822.38	3284.52	822.137	0.9746	0.7846	-0.2026	5.80637e-05	22.965	22.965	0.9994	1	1	126	149	0	13K(28.0313), 1K(56.0626)		true	sp|Q8BR63|F177A_MOUSE	Q8BR63	F177A_MOUSE	Fam177a1	Protein FAM177A1			Dimethylation	K	K[184]YQ
DMSO1	221202_AZ-5495_DMSO_noFAIMS_B1_t1.40988.40988.5	D:\AlexZ\2022_Dec_AZ_noFAIMS\MSFragger2\DMSO1\interact-221202_AZ-5495_DMSO_noFAIMS_B1_t1.pep.xml	IKLHQEDNDYINASLIKMEEAQR	I[141]KLHQEDNDYINASLIK[156]MEEAQR	R	S	23	5	3782.39	2813.43	2813.44	563.694	563.695	2813.44	563.695	-0.0014	0.7552	-0.6348	5.2e-13	37.955	35.639	1	2	0	57	79	24977544	17K(28.0313), 1I(28.0313)		true	sp|P35821|PTN1_MOUSE	P35821	PTN1_MOUSE	Ptpn1	Tyrosine-protein phosphatase non-receptor type 1			Dimethylation	I	I[141]KL
DMSO1	221202_AZ-5495_DMSO_noFAIMS_B1_t1.41015.41015.4	D:\AlexZ\2022_Dec_AZ_noFAIMS\MSFragger2\DMSO1\interact-221202_AZ-5495_DMSO_noFAIMS_B1_t1.pep.xml	QKFNSLDKGMSGYLSGFQAR	Q[156]K[156]FNSLDKGMSGYLSGFQAR	R	N	20	4	3784.48	2289.15	2289.15	573.294	573.295	2289.16	573.297	-0.0043	0.8508	-0.4887	5.80742e-06	25.366	25.366	1	2	0	251	270	15713179	1Q(28.0313), 2K(28.0313)		true	sp|Q9Z0R6|ITSN2_MOUSE	Q9Z0R6	ITSN2_MOUSE	Itsn2	Intersectin-2			Dimethylation	Q	Q[156]K[
DMSO1	221202_AZ-5495_DMSO_noFAIMS_B1_t1.41019.41019.2	D:\AlexZ\2022_Dec_AZ_noFAIMS\MSFragger2\DMSO1\interact-221202_AZ-5495_DMSO_noFAIMS_B1_t1.pep.xml	MILLEVNNR	M[159]ILLEVNNR	-	I	9	2	3784.75	1128.63	1128.63	565.322	565.323	1128.63	565.323	-0.0014	0.6428	-0.7818	0.000114649	20.592	10.967	0.9994	2	0	1	9	410567136	1M(28.0313)		true	sp|Q9CVB6|ARPC2_MOUSE	Q9CVB6	ARPC2_MOUSE	Arpc2	Actin-related protein 2/3 complex subunit 2			Dimethylation	M	M[159]IL
DMSO1	221202_AZ-5495_DMSO_noFAIMS_B1_t1.41093.41093.5	D:\AlexZ\2022_Dec_AZ_noFAIMS\MSFragger2\DMSO1\interact-221202_AZ-5495_DMSO_noFAIMS_B1_t1.pep.xml	KPSAPKKGDSSAEELKLATQLTGPVMPIR	K[184]PSAPK[156]KGDSSAEELK[156]LATQLTGPVMPIR	R	N	29	5	3790.42	3160.78	3160.79	633.163	633.165	3160.79	633.165	-0.0007	0.944	-0.5029	0	54.469	54.469	1	2	0	130	158	3249134850	16K(28.0313), 1K(56.0626), 6K(28.0313)		true	sp|P47963|RL13_MOUSE	P47963	RL13_MOUSE	Rpl13	60S ribosomal protein L13			Dimethylation	K	K[184]PS
DMSO1	221202_AZ-5495_DMSO_noFAIMS_B1_t1.41131.41131.4	D:\AlexZ\2022_Dec_AZ_noFAIMS\MSFragger2\DMSO1\interact-221202_AZ-5495_DMSO_noFAIMS_B1_t1.pep.xml	LKVDKDYVKTLPAQGMGTAEVLER	L[141]KVDK[156]DYVK[156]TLPAQGMGTAEVLER	F	L	24	4	3793.32	2744.51	2744.51	687.135	687.136	2744.51	687.136	-0.0002	0.89	-0.7391	1.576e-11	43.765	41.355	1	1	0	106	129	24405738	1L(28.0313), 5K(28.0313), 9K(28.0313)		true	sp|Q8R0X7|SGPL1_MOUSE	Q8R0X7	SGPL1_MOUSE	Sgpl1	Sphingosine-1-phosphate lyase 1			Dimethylation	L	L[141]KV
DMSO1	221202_AZ-5495_DMSO_noFAIMS_B1_t1.41136.41136.6	D:\AlexZ\2022_Dec_AZ_noFAIMS\MSFragger2\DMSO1\interact-221202_AZ-5495_DMSO_noFAIMS_B1_t1.pep.xml	KPSAPKKGDSSAEELKLATQLTGPVMPIR	K[184]PSAPK[156]KGDSSAEELK[156]LATQLTGPVMPIR	R	N	29	6	3793.67	3160.78	3160.79	527.805	527.805	3160.79	527.806	-0.0022	0.8564	-0.5044	1.3e-13	44.723	44.723	1	2	0	130	158	250087088	16K(28.0313), 1K(56.0626), 6K(28.0313)		true	sp|P47963|RL13_MOUSE	P47963	RL13_MOUSE	Rpl13	60S ribosomal protein L13			Dimethylation	K	K[184]PS
DMSO1	221202_AZ-5495_DMSO_noFAIMS_B1_t1.41193.41193.3	D:\AlexZ\2022_Dec_AZ_noFAIMS\MSFragger2\DMSO1\interact-221202_AZ-5495_DMSO_noFAIMS_B1_t1.pep.xml	KLEEAEKAADESER	K[184]LEEAEK[156]AADESER	Q	G	14	3	3797.94	1689.85	1689.85	564.29	564.289	1687.86	563.628	1.983	0.879	1.2161	3.10213e-08	26.336	9.754	1	1	0	113	126	0	1K(56.0626), 7K(28.0313)		false	sp|P21107|TPM3_MOUSE	P21107	TPM3_MOUSE	Tpm3	Tropomyosin alpha-3 chain	Tpm1, Tpm2	sp|P58771|TPM1_MOUSE, sp|P58774|TPM2_MOUSE	Dimethylation	K	K[184]LE
DMSO1	221202_AZ-5495_DMSO_noFAIMS_B1_t1.41202.41202.4	D:\AlexZ\2022_Dec_AZ_noFAIMS\MSFragger2\DMSO1\interact-221202_AZ-5495_DMSO_noFAIMS_B1_t1.pep.xml	KPSAPKKGDSSAEELKLATQLTGPVMPIR	K[184]PSAPKK[156]GDSSAEELK[156]LATQLTGPVMPIR	R	N	29	4	3798.79	3160.79	3160.79	791.205	791.205	3160.79	791.205	-0.0004	0.9412	-0.5056	0	78.912	75.959	1	2	0	130	158	122255456	16K(28.0313), 1K(56.0626), 7K(28.0313)		true	sp|P47963|RL13_MOUSE	P47963	RL13_MOUSE	Rpl13	60S ribosomal protein L13			Dimethylation	K	K[184]PS
DMSO1	221202_AZ-5495_DMSO_noFAIMS_B1_t1.41270.41270.4	D:\AlexZ\2022_Dec_AZ_noFAIMS\MSFragger2\DMSO1\interact-221202_AZ-5495_DMSO_noFAIMS_B1_t1.pep.xml	LATALQNLEEAEKAADESER	L[141]ATALQNLEEAEK[156]AADESER	Q	G	20	4	3803.81	2243.16	2243.16	561.797	561.798	2243.13	561.789	0.0341	0.7087	-0.5021	0.125508	18.512	15.136	0.9701	1	0	70	89	0	13K(28.0313), 1L(28.0313)		true	sp|Q6IRU2|TPM4_MOUSE	Q6IRU2	TPM4_MOUSE	Tpm4	Tropomyosin alpha-4 chain			Dimethylation	L	L[141]AT
DMSO1	221202_AZ-5495_DMSO_noFAIMS_B1_t1.41581.41581.3	D:\AlexZ\2022_Dec_AZ_noFAIMS\MSFragger2\DMSO1\interact-221202_AZ-5495_DMSO_noFAIMS_B1_t1.pep.xml	EGKEVWDYVTVR	E[157]GK[156]EVWDYVTVR	P	K	12	3	3827.46	1536.81	1536.81	513.278	513.279	1535.8	512.94	1.0157	0.8723	-0.7285	0.14253	17.229	17.033	0.9723	1	0	35	46	0	1E(28.0313), 3K(28.0313)		true	sp|Q920A5|RISC_MOUSE	Q920A5	RISC_MOUSE	Scpep1	Retinoid-inducible serine carboxypeptidase			Dimethylation	E	E[157]GK
DMSO1	221202_AZ-5495_DMSO_noFAIMS_B1_t1.41620.41620.4	D:\AlexZ\2022_Dec_AZ_noFAIMS\MSFragger2\DMSO1\interact-221202_AZ-5495_DMSO_noFAIMS_B1_t1.pep.xml	AVEGQHNYLCAGRNDCIIDKIR	A[99]VEGQHNYLCAGRNDCIIDK[156]IR	R	R	22	4	3830.43	2658.3	2658.31	665.583	665.586	2657.32	665.336	0.9965	0.4437	-0.1665	0.0274549	13.206	8.825	0.773	2	1	464	485	12778097	10C(57.0214), 16C(57.0214), 1A(28.0313), 20K(28.0313)		true	sp|P06537|GCR_MOUSE	P06537	GCR_MOUSE	Nr3c1	Glucocorticoid receptor			Dimethylation	A	A[99]VEG
DMSO1	221202_AZ-5495_DMSO_noFAIMS_B1_t1.41634.41634.3	D:\AlexZ\2022_Dec_AZ_noFAIMS\MSFragger2\DMSO1\interact-221202_AZ-5495_DMSO_noFAIMS_B1_t1.pep.xml	RGAYGGGYGGYDDYNGYNDGYGFGSDR	R[184]GAYGGGYGGYDDYNGYNDGYGFGSDR	R	F	27	3	3831.45	2901.17	2901.17	968.065	968.064	2900.17	967.731	1.0014	0.9561	-0.5968	0	56.28	9.703	1	2	1	233	259	0	1R(28.0313)		true	sp|O35737|HNRH1_MOUSE	O35737	HNRH1_MOUSE	Hnrnph1	Heterogeneous nuclear ribonucleoprotein H			Dimethylation	R	R[184]GA
DMSO1	221202_AZ-5495_DMSO_noFAIMS_B1_t1.41646.41646.3	D:\AlexZ\2022_Dec_AZ_noFAIMS\MSFragger2\DMSO1\interact-221202_AZ-5495_DMSO_noFAIMS_B1_t1.pep.xml	APAGILNGKLVSAQIR	A[99]PAGILNGK[156]LVSAQIR	M	D	16	3	3832.51	1664	1664	555.673	555.673	1663.01	555.345	0.9841	0.6091	-0.7226	2.46236	14.692	14.692	0.7269	1	0	2	17	0	1A(28.0313), 9K(28.0313)		true	sp|Q922D8|C1TC_MOUSE	Q922D8	C1TC_MOUSE	Mthfd1	C-1-tetrahydrofolate synthase, cytoplasmic			Dimethylation	A	A[99]PAG
DMSO1	221202_AZ-5495_DMSO_noFAIMS_B1_t1.41727.41727.4	D:\AlexZ\2022_Dec_AZ_noFAIMS\MSFragger2\DMSO1\interact-221202_AZ-5495_DMSO_noFAIMS_B1_t1.pep.xml	NQKLTATTQKQEQIINTMTQDLR	N[142]QKLTATTQK[156]QEQIINTMTQDLR	R	G	23	4	3838.66	2758.46	2758.47	690.623	690.624	2758.46	690.623	0.0019	0.9217	-0.7408	0	56.42	53.643	1	2	0	820	842	108282872	10K(28.0313), 1N(28.0313)		true	sp|F6ZDS4|TPR_MOUSE	F6ZDS4	TPR_MOUSE	Tpr	Nucleoprotein TPR			Dimethylation	N	N[142]QK
DMSO1	221202_AZ-5495_DMSO_noFAIMS_B1_t1.41774.41774.3	D:\AlexZ\2022_Dec_AZ_noFAIMS\MSFragger2\DMSO1\interact-221202_AZ-5495_DMSO_noFAIMS_B1_t1.pep.xml	RGAYGGGYGGYDDYGGYNDGYGFGSDR	R[184]GAYGGGYGGYDDYGGYNDGYGFGSDR	R	F	27	3	3842.19	2843.15	2843.15	948.723	948.725	2843.15	948.723	0.0041	0.9589	-0.6256	0	74.831	10.224	1	2	1	233	259	78512096	1R(28.0313)		true	sp|P70333|HNRH2_MOUSE	P70333	HNRH2_MOUSE	Hnrnph2	Heterogeneous nuclear ribonucleoprotein H2			Dimethylation	R	R[184]GA
DMSO1	221202_AZ-5495_DMSO_noFAIMS_B1_t1.41816.41816.5	D:\AlexZ\2022_Dec_AZ_noFAIMS\MSFragger2\DMSO1\interact-221202_AZ-5495_DMSO_noFAIMS_B1_t1.pep.xml	TKKVTSVVFHPSQELVFSASPDATIR	T[129]K[156]KVTSVVFHPSQELVFSASPDATIR	H	I	26	5	3845.37	2899.57	2899.58	580.922	580.924	2899.58	580.923	0.0022	0.9648	-0.641	1.862e-11	36.167	36.167	1	1	0	264	289	31513494	1T(28.0313), 2K(28.0313)		true	sp|Q99KP6|PRP19_MOUSE	Q99KP6	PRP19_MOUSE	Prpf19	Pre-mRNA-processing factor 19			Dimethylation	T	T[129]K[
DMSO1	221202_AZ-5495_DMSO_noFAIMS_B1_t1.41885.41885.4	D:\AlexZ\2022_Dec_AZ_noFAIMS\MSFragger2\DMSO1\interact-221202_AZ-5495_DMSO_noFAIMS_B1_t1.pep.xml	MKDVPAFLQQSQSSGPGQAAVWHR	M[159]K[156]DVPAFLQQSQSSGPGQAAVWHR	-	L	24	4	3850.7	2680.36	2680.36	671.097	671.096	2680.35	671.096	0.0026	0.9046	-0.762	0	49.878	13.071	1	2	0	1	24	89226728	1M(28.0313), 2K(28.0313)		true	sp|Q9WVJ2|PSD13_MOUSE	Q9WVJ2	PSD13_MOUSE	Psmd13	26S proteasome non-ATPase regulatory subunit 13			Dimethylation	M	M[159]K[
DMSO1	221202_AZ-5495_DMSO_noFAIMS_B1_t1.42093.42093.4	D:\AlexZ\2022_Dec_AZ_noFAIMS\MSFragger2\DMSO1\interact-221202_AZ-5495_DMSO_noFAIMS_B1_t1.pep.xml	GPANGFRGGYDGYRPSFSNTPNSGYSQSQFTAPR	G[85]PANGFRGGYDGYRPSFSNTPNSGYSQSQFTAPR	R	D	34	4	3866.47	3668.66	3668.67	918.173	918.174	3667.68	917.928	0.9846	0.881	-0.5754	1.40789e-05	29.392	14.67	1	2	1	625	658	0	1G(28.0313)		true	sp|Q60865|CAPR1_MOUSE	Q60865	CAPR1_MOUSE	Caprin1	Caprin-1			Dimethylation	G	G[85]PAN
DMSO1	221202_AZ-5495_DMSO_noFAIMS_B1_t1.42105.42105.4	D:\AlexZ\2022_Dec_AZ_noFAIMS\MSFragger2\DMSO1\interact-221202_AZ-5495_DMSO_noFAIMS_B1_t1.pep.xml	HVMTNLGEKLTDEEVDEMIR	H[165]VMTNLGEK[156]LTDEEVDEMIR	R	E	20	4	3867.35	2416.16	2416.16	605.046	605.048	2414.18	604.553	1.9807	0.8178	-0.5467	3.5593	14.346	13.448	0.9933	2	0	108	127	0	1H(28.0313), 9K(28.0313)		false	sp|P0DP26|CALM1_MOUSE	P0DP26	CALM1_MOUSE	Calm1	Calmodulin-1	Calm2, Calm3	sp|P0DP27|CALM2_MOUSE, sp|P0DP28|CALM3_MOUSE	Dimethylation	H	H[165]VM
DMSO1	221202_AZ-5495_DMSO_noFAIMS_B1_t1.42106.42106.3	D:\AlexZ\2022_Dec_AZ_noFAIMS\MSFragger2\DMSO1\interact-221202_AZ-5495_DMSO_noFAIMS_B1_t1.pep.xml	HVMTNLGEKLTDEEVDEMIR	H[165]VMTNLGEK[156]LTDEEVDEMIR	R	E	20	3	3867.42	2416.16	2416.16	806.392	806.394	2414.18	805.735	1.9794	0.5747	-0.5468	0.0390984	15.081	11.632	0.9871	2	0	108	127	0	1H(28.0313), 9K(28.0313)		false	sp|P0DP26|CALM1_MOUSE	P0DP26	CALM1_MOUSE	Calm1	Calmodulin-1	Calm2, Calm3	sp|P0DP27|CALM2_MOUSE, sp|P0DP28|CALM3_MOUSE	Dimethylation	H	H[165]VM
DMSO1	221202_AZ-5495_DMSO_noFAIMS_B1_t1.42134.42134.5	D:\AlexZ\2022_Dec_AZ_noFAIMS\MSFragger2\DMSO1\interact-221202_AZ-5495_DMSO_noFAIMS_B1_t1.pep.xml	GYKWAEYHADIYDKVSGELQR	G[85]YKWAEYHADIYDK[156]VSGELQR	R	N	21	5	3869.58	2583.27	2583.27	517.661	517.662	2583.28	517.662	-0.0036	0.6609	-0.5947	0	43.023	40.415	1	2	0	45	65	41168136	14K(28.0313), 1G(28.0313)		true	sp|Q9DAK9|PHP14_MOUSE	Q9DAK9	PHP14_MOUSE	Phpt1	14 kDa phosphohistidine phosphatase			Dimethylation	G	G[85]YKW
DMSO1	221202_AZ-5495_DMSO_noFAIMS_B1_t1.42173.42173.4	D:\AlexZ\2022_Dec_AZ_noFAIMS\MSFragger2\DMSO1\interact-221202_AZ-5495_DMSO_noFAIMS_B1_t1.pep.xml	QKEITALAPSTMKIKIIAPPER	Q[156]KEITALAPSTMK[156]IK[156]IIAPPER	M	K	22	4	3872.63	2520.52	2520.51	631.136	631.134	2518.49	630.63	2.0144	0.9377	-0.6397	0	57.768	57.735	1	1	0	314	335	70307048	13K(28.0313), 15K(28.0313), 1Q(28.0313)		false	sp|P60710|ACTB_MOUSE	P60710	ACTB_MOUSE	Actb	Actin, cytoplasmic 1	Acta1, Acta2, Actc1, Actg1, Actg2	sp|P62737|ACTA_MOUSE, sp|P63260|ACTG_MOUSE, sp|P63268|ACTH_MOUSE, sp|P68033|ACTC_MOUSE, sp|P68134|ACTS_MOUSE	Dimethylation	Q	Q[156]KE
DMSO1	221202_AZ-5495_DMSO_noFAIMS_B1_t1.42203.42203.6	D:\AlexZ\2022_Dec_AZ_noFAIMS\MSFragger2\DMSO1\interact-221202_AZ-5495_DMSO_noFAIMS_B1_t1.pep.xml	SGGSTMYPGIADRMQKEIVTLAPSTMKIKIIAPPER	S[115]GGSTMYPGIADRMQKEIVTLAPSTMK[156]IK[156]IIAPPER	L	K	36	6	3874.98	3972.18	3972.2	663.037	663.04	3970.15	662.698	2.051	0.635	0.545	2e-13	38.971	32.971	1	1	1	301	336	0	1S(28.0313), 27K(28.0313), 29K(28.0313)		true	sp|Q8BFZ3|ACTBL_MOUSE	Q8BFZ3	ACTBL_MOUSE	Actbl2	Beta-actin-like protein 2			Dimethylation	S	S[115]GG
DMSO1	221202_AZ-5495_DMSO_noFAIMS_B1_t1.42235.42235.4	D:\AlexZ\2022_Dec_AZ_noFAIMS\MSFragger2\DMSO1\interact-221202_AZ-5495_DMSO_noFAIMS_B1_t1.pep.xml	KKFLDAGHKLNFAVASR	K[184]K[156]FLDAGHK[156]LNFAVASR	A	K	17	4	3877.24	2014.15	2014.15	504.545	504.546	2013.19	504.305	0.9646	0.8907	-0.0845	0.0383181	17.554	13.209	0.9803	1	0	288	304	0	1K(56.0626), 2K(28.0313), 9K(28.0313)		true	sp|P27773|PDIA3_MOUSE	P27773	PDIA3_MOUSE	Pdia3	Protein disulfide-isomerase A3			Dimethylation	K	K[184]K[
DMSO1	221202_AZ-5495_DMSO_noFAIMS_B1_t1.42247.42247.4	D:\AlexZ\2022_Dec_AZ_noFAIMS\MSFragger2\DMSO1\interact-221202_AZ-5495_DMSO_noFAIMS_B1_t1.pep.xml	EAKLAGDQAEFYKATIEMTR	E[157]AKLAGDQAEFYK[156]ATIEMTR	R	Y	20	4	3878.3	2327.18	2327.18	582.802	582.803	2327.18	582.803	-0.0017	0.9295	-0.7483	9.227e-11	39.431	37.287	1	2	0	180	199	50546628	13K(28.0313), 1E(28.0313)		true	sp|Q8BGA9|OXA1L_MOUSE	Q8BGA9	OXA1L_MOUSE	Oxa1l	Mitochondrial inner membrane protein OXA1L			Dimethylation	E	E[157]AK
DMSO1	221202_AZ-5495_DMSO_noFAIMS_B1_t1.42248.42248.3	D:\AlexZ\2022_Dec_AZ_noFAIMS\MSFragger2\DMSO1\interact-221202_AZ-5495_DMSO_noFAIMS_B1_t1.pep.xml	STITEVALQSGKGTVSLPSR	S[115]TITEVALQSGK[156]GTVSLPSR	Y	A	20	3	3878.36	2086.16	2086.16	696.394	696.395	2086.16	696.395	-0.0009	0.9854	-0.6007	0	53.045	15.117	1	1	0	47	66	67805200	12K(28.0313), 1S(28.0313)		true	sp|Q8BJ03|COX15_MOUSE	Q8BJ03	COX15_MOUSE	Cox15	Cytochrome c oxidase assembly protein COX15 homolog			Dimethylation	S	S[115]TI
DMSO1	221202_AZ-5495_DMSO_noFAIMS_B1_t1.42257.42257.4	D:\AlexZ\2022_Dec_AZ_noFAIMS\MSFragger2\DMSO1\interact-221202_AZ-5495_DMSO_noFAIMS_B1_t1.pep.xml	LNVFKNDQDTWDYTNPNLSGQGDPGSNPNKR	L[141]NVFK[156]NDQDTWDYTNPNLSGQGDPGSNPNK[156]R	R	Q	31	4	3878.98	3577.65	3577.65	895.419	895.421	3574.71	894.684	2.9455	0.9512	-0.7525	5.765e-11	39.293	14.096	1	2	0	270	300	0	1L(28.0313), 30K(28.0313), 5K(28.0313)		true	sp|Q8R081|HNRPL_MOUSE	Q8R081	HNRPL_MOUSE	Hnrnpl	Heterogeneous nuclear ribonucleoprotein L			Dimethylation	L	L[141]NV
DMSO1	221202_AZ-5495_DMSO_noFAIMS_B1_t1.42353.42353.4	D:\AlexZ\2022_Dec_AZ_noFAIMS\MSFragger2\DMSO1\interact-221202_AZ-5495_DMSO_noFAIMS_B1_t1.pep.xml	KASGPPVSELITKAVAASKER	K[184]ASGPPVSELITK[156]AVAASK[156]ER	R	S	21	4	3886.22	2250.29	2250.29	563.579	563.579	2250.33	563.59	-0.0424	0.5587	-0.705	2.39734	15.748	14.615	0.8921	2	0	35	55	0	13K(28.0313), 19K(28.0313), 1K(56.0626)		false	sp|P43277|H13_MOUSE	P43277	H13_MOUSE	H1-3	Histone H1.3	H1-2	sp|P15864|H12_MOUSE	Dimethylation	K	K[184]AS
DMSO1	221202_AZ-5495_DMSO_noFAIMS_B1_t1.42486.42486.3	D:\AlexZ\2022_Dec_AZ_noFAIMS\MSFragger2\DMSO1\interact-221202_AZ-5495_DMSO_noFAIMS_B1_t1.pep.xml	AFKDDYVVSLVR	A[99]FKDDYVVSLVR	R	A	12	3	3896.48	1438.78	1438.78	480.6	480.601	1438.78	480.601	-0.0008	0.9532	-0.7519	9.53449e-07	25.907	23.957	1	2	0	154	165	37177712	1A(28.0313)		true	sp|Q9JKF7|RM39_MOUSE	Q9JKF7	RM39_MOUSE	Mrpl39	39S ribosomal protein L39, mitochondrial			Dimethylation	A	A[99]FKD
DMSO1	221202_AZ-5495_DMSO_noFAIMS_B1_t1.42502.42502.3	D:\AlexZ\2022_Dec_AZ_noFAIMS\MSFragger2\DMSO1\interact-221202_AZ-5495_DMSO_noFAIMS_B1_t1.pep.xml	DDEVDVDGTVEEDLGKSR	D[143]DEVDVDGTVEEDLGK[156]SR	A	E	18	3	3897.57	2032.94	2032.94	678.654	678.655	2032.94	678.655	0.0006	0.9791	-0.5281	0	48.538	12.459	1	1	0	22	39	40261584	16K(28.0313), 1D(28.0313)		true	sp|P08113|ENPL_MOUSE	P08113	ENPL_MOUSE	Hsp90b1	Endoplasmin			Dimethylation	D	D[143]DE
DMSO1	221202_AZ-5495_DMSO_noFAIMS_B1_t1.42548.42548.3	D:\AlexZ\2022_Dec_AZ_noFAIMS\MSFragger2\DMSO1\interact-221202_AZ-5495_DMSO_noFAIMS_B1_t1.pep.xml	GSKADEDGFEVVPIQDPVKYR	G[85]SKADEDGFEVVPIQDPVK[156]YR	R	I	21	3	3901.09	2404.22	2404.23	802.415	802.416	2404.23	802.416	-0.0017	0.9726	-0.7374	0	42.94	40.536	1	2	0	632	652	18807712	19K(28.0313), 1G(28.0313)		true	sp|Q9DBE9|SPB1_MOUSE	Q9DBE9	SPB1_MOUSE	Ftsj3	pre-rRNA 2'-O-ribose RNA methyltransferase FTSJ3			Dimethylation	G	G[85]SKA
DMSO1	221202_AZ-5495_DMSO_noFAIMS_B1_t1.42555.42555.2	D:\AlexZ\2022_Dec_AZ_noFAIMS\MSFragger2\DMSO1\interact-221202_AZ-5495_DMSO_noFAIMS_B1_t1.pep.xml	YSPDVQVHAER	Y[191]SPDVQVHAER	P	F	11	2	3901.57	1328.66	1328.66	665.34	665.338	1327.65	664.833	1.0103	0.8763	0.7113	0.000939643	21.016	13.757	0.9892	1	0	902	912	0	1Y(28.0313)		true	sp|Q8C7X2|EMC1_MOUSE	Q8C7X2	EMC1_MOUSE	Emc1	ER membrane protein complex subunit 1			Dimethylation	Y	Y[191]SP
DMSO1	221202_AZ-5495_DMSO_noFAIMS_B1_t1.42712.42712.3	D:\AlexZ\2022_Dec_AZ_noFAIMS\MSFragger2\DMSO1\interact-221202_AZ-5495_DMSO_noFAIMS_B1_t1.pep.xml	SLEYPTISLHAVSR	S[115]LEYPTISLHAVSR	F	D	14	3	3913.53	1599.86	1599.86	534.293	534.293	1599.86	534.295	-0.0047	0.8968	-0.7602	0.00221334	21.508	14.49	0.9938	1	0	55	68	31028168	1S(28.0313)		true	sp|Q61189|ICLN_MOUSE	Q61189	ICLN_MOUSE	Clns1a	Methylosome subunit pICln			Dimethylation	S	S[115]LE
DMSO1	221202_AZ-5495_DMSO_noFAIMS_B1_t1.42805.42805.2	D:\AlexZ\2022_Dec_AZ_noFAIMS\MSFragger2\DMSO1\interact-221202_AZ-5495_DMSO_noFAIMS_B1_t1.pep.xml	TLPDTVDWR	T[129]LPDTVDWR	R	E	9	2	3920.74	1129.57	1129.58	565.794	565.795	1129.58	565.796	-0.0003	0.857	-0.6272	0.000758917	17.894	11.994	0.9995	2	0	122	130	74710832	1T(28.0313)		true	sp|O70370|CATS_MOUSE	O70370	CATS_MOUSE	Ctss	Cathepsin S			Dimethylation	T	T[129]LP
DMSO1	221202_AZ-5495_DMSO_noFAIMS_B1_t1.42806.42806.6	D:\AlexZ\2022_Dec_AZ_noFAIMS\MSFragger2\DMSO1\interact-221202_AZ-5495_DMSO_noFAIMS_B1_t1.pep.xml	GEKGFGYKNSKFHRVIKDFMIQGGDFTR	G[85]EK[156]GFGYKNSKFHRVIKDFM[147]IQGGDFTR	T	G	28	6	3920.81	3336.69	3336.7	557.123	557.124	3333.71	556.625	2.9904	0.8195	-0.5787	0.0679342	16.083	15.86	0.9263	1	1	82	109	0	1G(28.0313), 20M(15.9949), 3K(28.0313)		true	sp|P24369|PPIB_MOUSE	P24369	PPIB_MOUSE	Ppib	Peptidyl-prolyl cis-trans isomerase B			Dimethylation	G	G[85]EK[
DMSO1	221202_AZ-5495_DMSO_noFAIMS_B1_t1.42809.42809.5	D:\AlexZ\2022_Dec_AZ_noFAIMS\MSFragger2\DMSO1\interact-221202_AZ-5495_DMSO_noFAIMS_B1_t1.pep.xml	KFIWTNHKFNVSATPEQYVPYSTTR	K[184]FIWTNHKFNVSATPEQYVPYSTTR	R	K	25	5	3921.02	3069.56	3069.56	614.92	614.92	3069.57	614.922	-0.008	0.9005	-0.5976	0.00126313	20.846	20.646	1	2	0	107	131	0	1K(56.0626)		true	sp|Q7TMF3|NDUAC_MOUSE	Q7TMF3	NDUAC_MOUSE	Ndufa12	NADH dehydrogenase [ubiquinone] 1 alpha subcomplex subunit 12			Dimethylation	K	K[184]FI
DMSO1	221202_AZ-5495_DMSO_noFAIMS_B1_t1.42818.42818.3	D:\AlexZ\2022_Dec_AZ_noFAIMS\MSFragger2\DMSO1\interact-221202_AZ-5495_DMSO_noFAIMS_B1_t1.pep.xml	RGAYGGGYGGYDDYNGYNDGYGFGSDR	R[184]GAYGGGYGGYDDYNGYNDGYGFGSDR	R	F	27	3	3921.63	2901.15	2901.15	968.057	968.059	2900.17	967.731	0.9851	0.9486	-0.5589	2e-14	45.609	9.933	1	2	1	233	259	0	1R(28.0313)		true	sp|O35737|HNRH1_MOUSE	O35737	HNRH1_MOUSE	Hnrnph1	Heterogeneous nuclear ribonucleoprotein H			Dimethylation	R	R[184]GA
DMSO1	221202_AZ-5495_DMSO_noFAIMS_B1_t1.42823.42823.3	D:\AlexZ\2022_Dec_AZ_noFAIMS\MSFragger2\DMSO1\interact-221202_AZ-5495_DMSO_noFAIMS_B1_t1.pep.xml	GTIKDYPGFSPSVDAEAIR	G[85]TIKDYPGFSPSVDAEAIR	R	K	19	3	3922.04	2050.04	2050.03	684.353	684.35	2050.04	684.353	-0.01	0.9059	-0.7566	2.49e-12	39.049	36.76	1	2	0	10	28	0	1G(28.0313)		true	sp|O35639|ANXA3_MOUSE	O35639	ANXA3_MOUSE	Anxa3	Annexin A3			Dimethylation	G	G[85]TIK
DMSO1	221202_AZ-5495_DMSO_noFAIMS_B1_t1.42880.42880.4	D:\AlexZ\2022_Dec_AZ_noFAIMS\MSFragger2\DMSO1\interact-221202_AZ-5495_DMSO_noFAIMS_B1_t1.pep.xml	NVKFKILDAVVAQEPLHR	N[142]VKFK[156]ILDAVVAQEPLHR	R	G	18	4	3926.49	2132.24	2132.25	534.068	534.069	2132.25	534.069	-0.0004	0.8299	-0.3733	4e-14	43.939	41.373	1	2	0	785	802	260366992	1N(28.0313), 5K(28.0313)		true	sp|O08810|U5S1_MOUSE	O08810	U5S1_MOUSE	Eftud2	116 kDa U5 small nuclear ribonucleoprotein component			Dimethylation	N	N[142]VK
DMSO1	221202_AZ-5495_DMSO_noFAIMS_B1_t1.42920.42920.4	D:\AlexZ\2022_Dec_AZ_noFAIMS\MSFragger2\DMSO1\interact-221202_AZ-5495_DMSO_noFAIMS_B1_t1.pep.xml	GPANGFRGGYDGYRPSFSNTPNSGYSQSQFTAPR	G[85]PANGFRGGYDGYRPSFSNTPNSGYSQSQFTAPR	R	D	34	4	3929.53	3668.66	3668.67	918.173	918.174	3667.68	917.928	0.9841	0.8541	-0.5484	4.54786e-05	31.479	18.883	1	2	1	625	658	0	1G(28.0313)		true	sp|Q60865|CAPR1_MOUSE	Q60865	CAPR1_MOUSE	Caprin1	Caprin-1			Dimethylation	G	G[85]PAN
DMSO1	221202_AZ-5495_DMSO_noFAIMS_B1_t1.43164.43164.4	D:\AlexZ\2022_Dec_AZ_noFAIMS\MSFragger2\DMSO1\interact-221202_AZ-5495_DMSO_noFAIMS_B1_t1.pep.xml	HSILPVDDDINGLNEEQKQLR	H[165]SILPVDDDINGLNEEQK[156]QLR	A	H	21	4	3948.12	2488.28	2488.29	623.078	623.08	2488.29	623.08	-0.0019	0.9827	-0.7841	0	49.43	13.987	1	1	0	31	51	45558112	18K(28.0313), 1H(28.0313)		true	sp|Q9JHI5|IVD_MOUSE	Q9JHI5	IVD_MOUSE	Ivd	Isovaleryl-CoA dehydrogenase, mitochondrial			Dimethylation	H	H[165]SI
DMSO1	221202_AZ-5495_DMSO_noFAIMS_B1_t1.43166.43166.3	D:\AlexZ\2022_Dec_AZ_noFAIMS\MSFragger2\DMSO1\interact-221202_AZ-5495_DMSO_noFAIMS_B1_t1.pep.xml	HSILPVDDDINGLNEEQKQLR	H[165]SILPVDDDINGLNEEQK[156]QLR	A	H	21	3	3948.26	2488.28	2488.32	830.436	830.447	2488.29	830.438	0.0285	0.9168	-0.784	0	50.322	12.636	1	1	0	31	51	0	18K(28.0313), 1H(28.0313)		true	sp|Q9JHI5|IVD_MOUSE	Q9JHI5	IVD_MOUSE	Ivd	Isovaleryl-CoA dehydrogenase, mitochondrial			Dimethylation	H	H[165]SI
DMSO1	221202_AZ-5495_DMSO_noFAIMS_B1_t1.43188.43188.4	D:\AlexZ\2022_Dec_AZ_noFAIMS\MSFragger2\DMSO1\interact-221202_AZ-5495_DMSO_noFAIMS_B1_t1.pep.xml	NDAKNLYAANGIGAVLAHKGYFR	N[142]DAKNLYAANGIGAVLAHK[156]GYFR	R	E	23	4	3949.83	2518.34	2518.34	630.592	630.593	2518.34	630.593	0	0.9789	-0.579	7.55e-12	35.324	33.651	1	2	0	642	664	25595952	19K(28.0313), 1N(28.0313)		true	sp|Q62018|CTR9_MOUSE	Q62018	CTR9_MOUSE	Ctr9	RNA polymerase-associated protein CTR9 homolog			Dimethylation	N	N[142]DA
DMSO1	221202_AZ-5495_DMSO_noFAIMS_B1_t1.43300.43300.2	D:\AlexZ\2022_Dec_AZ_noFAIMS\MSFragger2\DMSO1\interact-221202_AZ-5495_DMSO_noFAIMS_B1_t1.pep.xml	DSKLTFLLR	D[143]SKLTFLLR	R	D	9	2	3958.35	1119.66	1119.67	560.839	560.84	1119.66	560.84	0.0003	0.7559	-0.5573	0.00463066	19.117	17.229	0.9946	2	0	317	325	16757500	1D(28.0313)		true	sp|Q6P9L6|KIF15_MOUSE	Q6P9L6	KIF15_MOUSE	Kif15	Kinesin-like protein KIF15			Dimethylation	D	D[143]SK
DMSO1	221202_AZ-5495_DMSO_noFAIMS_B1_t1.43386.43386.3	D:\AlexZ\2022_Dec_AZ_noFAIMS\MSFragger2\DMSO1\interact-221202_AZ-5495_DMSO_noFAIMS_B1_t1.pep.xml	KSSKMQKKVLSLR	K[184]SSKMQK[156]K[156]VLSLR	R	L	13	3	3964.91	1647.04	1647.04	550.021	550.022	1644.05	549.023	2.9948	0.4577	1.0759	1.80336	14.99	13.16	0.8562	2	0	123	135	0	1K(56.0626), 7K(28.0313), 8K(28.0313)		true	sp|Q9D684|RIN2_MOUSE	Q9D684	RIN2_MOUSE	Rin2	Ras and Rab interactor 2			Dimethylation	K	K[184]SS
DMSO1	221202_AZ-5495_DMSO_noFAIMS_B1_t1.43417.43417.4	D:\AlexZ\2022_Dec_AZ_noFAIMS\MSFragger2\DMSO1\interact-221202_AZ-5495_DMSO_noFAIMS_B1_t1.pep.xml	SLPPHQKVPLPSLSPTMQAGTIAR	S[115]LPPHQK[156]VPLPSLSPTMQAGTIAR	Y	W	24	4	3967.27	2581.44	2581.44	646.367	646.367	2581.44	646.368	-0.0007	0.9448	-0.7515	7.11537e-05	25.171	14.456	1	1	0	86	109	320902656	1S(28.0313), 7K(28.0313)		true	sp|Q8BMF4|ODP2_MOUSE	Q8BMF4	ODP2_MOUSE	Dlat	Dihydrolipoyllysine-residue acetyltransferase component of pyruvate dehydrogenase complex, mitochondrial			Dimethylation	S	S[115]LP
DMSO1	221202_AZ-5495_DMSO_noFAIMS_B1_t1.43536.43536.3	D:\AlexZ\2022_Dec_AZ_noFAIMS\MSFragger2\DMSO1\interact-221202_AZ-5495_DMSO_noFAIMS_B1_t1.pep.xml	DKNLPAINALISQDER	D[143]K[156]NLPAINALISQDER	L	I	16	3	3976.33	1855.01	1855.03	619.343	619.349	1852.01	618.342	3.0196	0.8362	-0.5549	0.156921	17.137	14.017	0.9576	1	0	4636	4651	0	1D(28.0313), 2K(28.0313)		true	sp|E9Q555|RN213_MOUSE	E9Q555	RN213_MOUSE	Rnf213	E3 ubiquitin-protein ligase RNF213			Dimethylation	D	D[143]K[
DMSO1	221202_AZ-5495_DMSO_noFAIMS_B1_t1.43578.43578.6	D:\AlexZ\2022_Dec_AZ_noFAIMS\MSFragger2\DMSO1\interact-221202_AZ-5495_DMSO_noFAIMS_B1_t1.pep.xml	QDKRAVERLEVEKAFHPFIAGPYNR	Q[156]DK[156]RAVERLEVEKAFHPFIAGPYNR	E	L	25	6	3979.48	3028.63	3028.61	505.779	505.775	3025.62	505.278	2.9814	0.909	-0.7272	1.86757	13.941	13.941	0.5751	1	2	219	243	0	1Q(28.0313), 3K(28.0313)		true	sp|Q8VDJ3|VIGLN_MOUSE	Q8VDJ3	VIGLN_MOUSE	Hdlbp	Vigilin			Dimethylation	Q	Q[156]DK
DMSO1	221202_AZ-5495_DMSO_noFAIMS_B1_t1.43715.43715.4	D:\AlexZ\2022_Dec_AZ_noFAIMS\MSFragger2\DMSO1\interact-221202_AZ-5495_DMSO_noFAIMS_B1_t1.pep.xml	DVEKGFMSNKHVFAIFNTEQR	D[143]VEKGFMSNK[156]HVFAIFNTEQR	R	N	21	4	3989.83	2553.23	2553.25	639.314	639.319	2552.28	639.078	0.9614	0.9021	-0.3102	5.7524e-10	33.286	31.079	1	2	0	574	594	28172134	10K(28.0313), 1D(28.0313)		true	sp|P39054|DYN2_MOUSE	P39054	DYN2_MOUSE	Dnm2	Dynamin-2			Dimethylation	D	D[143]VE
DMSO1	221202_AZ-5495_DMSO_noFAIMS_B1_t1.43806.43806.5	D:\AlexZ\2022_Dec_AZ_noFAIMS\MSFragger2\DMSO1\interact-221202_AZ-5495_DMSO_noFAIMS_B1_t1.pep.xml	KPSAPKKGDSSAEELKLATQLTGPVMPIR	K[184]PSAPK[156]KGDSSAEELK[156]LATQLTGPVMPIR	R	N	29	5	3996.97	3160.79	3160.79	633.164	633.165	3160.79	633.165	-0.0004	0.9289	-0.5914	6.92e-12	41.743	41.743	1	2	0	130	158	30653510	16K(28.0313), 1K(56.0626), 6K(28.0313)		true	sp|P47963|RL13_MOUSE	P47963	RL13_MOUSE	Rpl13	60S ribosomal protein L13			Dimethylation	K	K[184]PS
DMSO1	221202_AZ-5495_DMSO_noFAIMS_B1_t1.43810.43810.5	D:\AlexZ\2022_Dec_AZ_noFAIMS\MSFragger2\DMSO1\interact-221202_AZ-5495_DMSO_noFAIMS_B1_t1.pep.xml	KQVKQLMKQQDLNPDLVLQYDIR	K[184]QVK[156]QLMKQQDLNPDLVLQYDIR	R	Q	23	5	3997.25	2896.66	2896.66	580.339	580.339	2896.62	580.331	0.0356	0.6496	-0.2315	0.00931485	19.121	19.121	0.9991	2	0	927	949	0	1K(56.0626), 4K(28.0313)		true	sp|P33609|DPOLA_MOUSE	P33609	DPOLA_MOUSE	Pola1	DNA polymerase alpha catalytic subunit			Dimethylation	K	K[184]QV
DMSO1	221202_AZ-5495_DMSO_noFAIMS_B1_t1.43812.43812.4	D:\AlexZ\2022_Dec_AZ_noFAIMS\MSFragger2\DMSO1\interact-221202_AZ-5495_DMSO_noFAIMS_B1_t1.pep.xml	EMDWVLKHTGPNSPDTANDGFVR	E[157]MDWVLK[156]HTGPNSPDTANDGFVR	V	L	23	4	3997.39	2642.22	2642.21	661.561	661.561	2641.26	661.322	0.9545	0.8222	-0.7487	4.94432	13.054	12.822	0.7063	1	0	92	114	0	1E(28.0313), 7K(28.0313)		false	sp|O35737|HNRH1_MOUSE	O35737	HNRH1_MOUSE	Hnrnph1	Heterogeneous nuclear ribonucleoprotein H	Hnrnph2	sp|P70333|HNRH2_MOUSE	Dimethylation	E	E[157]MD
DMSO1	221202_AZ-5495_DMSO_noFAIMS_B1_t1.43845.43845.3	D:\AlexZ\2022_Dec_AZ_noFAIMS\MSFragger2\DMSO1\interact-221202_AZ-5495_DMSO_noFAIMS_B1_t1.pep.xml	TPKGTQGVVTNFEIFR	T[129]PKGTQGVVTNFEIFR	R	M	16	3	3999.94	1820.97	1820.98	607.998	608	1820.98	608	-0.0012	0.9797	-0.4777	8.8e-13	43.705	41.304	1	2	0	522	537	592023550	1T(28.0313)		true	sp|Q8JZQ9|EIF3B_MOUSE	Q8JZQ9	EIF3B_MOUSE	Eif3b	Eukaryotic translation initiation factor 3 subunit B			Dimethylation	T	T[129]PK
DMSO1	221202_AZ-5495_DMSO_noFAIMS_B1_t1.43927.43927.4	D:\AlexZ\2022_Dec_AZ_noFAIMS\MSFragger2\DMSO1\interact-221202_AZ-5495_DMSO_noFAIMS_B1_t1.pep.xml	GNGLIKVNGRPLEMIEPR	G[85]NGLIKVNGRPLEMIEPR	R	T	18	4	4006.17	2021.1	2021.11	506.283	506.284	2020.12	506.038	0.9809	0.6114	-0.7291	1.76202	15.911	14.783	0.8277	2	0	28	45	0	1G(28.0313)		true	sp|P14131|RS16_MOUSE	P14131	RS16_MOUSE	Rps16	40S ribosomal protein S16			Dimethylation	G	G[85]NGL
DMSO1	221202_AZ-5495_DMSO_noFAIMS_B1_t1.43930.43930.4	D:\AlexZ\2022_Dec_AZ_noFAIMS\MSFragger2\DMSO1\interact-221202_AZ-5495_DMSO_noFAIMS_B1_t1.pep.xml	TLSDYNIQKESTLHLVLR	T[129]LSDYNIQK[156]ESTLHLVLR	R	L	18	4	4006.37	2185.2	2185.23	547.308	547.316	2185.21	547.31	0.0241	0.9127	-0.6833	1.58584e-08	33.548	14.831	1	2	0	55	72	0	1T(28.0313), 9K(28.0313)		false	sp|P62983|RS27A_MOUSE	P62983	RS27A_MOUSE	Rps27a	Ubiquitin-40S ribosomal protein S27a	RPS27A, Uba52, Ubb, Ubc	sp|P0CG49|UBB_MOUSE, sp|P0CG50|UBC_MOUSE, sp|P62979|RS27A_HUMAN, sp|P62984|RL40_MOUSE	Dimethylation	T	T[129]LS
DMSO1	221202_AZ-5495_DMSO_noFAIMS_B1_t1.43949.43949.5	D:\AlexZ\2022_Dec_AZ_noFAIMS\MSFragger2\DMSO1\interact-221202_AZ-5495_DMSO_noFAIMS_B1_t1.pep.xml	DNSTMGYMAAKKHLEINPDHSIIETLR	D[143]NSTMGYMAAK[156]K[156]HLEINPDHSIIETLR	R	Q	27	5	4007.74	3170.55	3170.56	635.117	635.119	3167.61	634.529	2.9484	0.958	-0.7111	2.91134e-07	28.012	14.593	1	2	0	622	648	0	11K(28.0313), 12K(28.0313), 1D(28.0313)		true	sp|P07901|HS90A_MOUSE	P07901	HS90A_MOUSE	Hsp90aa1	Heat shock protein HSP 90-alpha			Dimethylation	D	D[143]NS
DMSO1	221202_AZ-5495_DMSO_noFAIMS_B1_t1.43966.43966.5	D:\AlexZ\2022_Dec_AZ_noFAIMS\MSFragger2\DMSO1\interact-221202_AZ-5495_DMSO_noFAIMS_B1_t1.pep.xml	DNSTMGYMAAKKHLEINPDHSIIETLR	D[143]NSTMGYMAAK[156]K[156]HLEINPDHSIIETLR	R	Q	27	5	4009.14	3169.55	3169.56	634.916	634.919	3167.61	634.529	1.946	0.9638	-0.7111	2.59757e-06	25.873	13.772	1	2	0	622	648	0	11K(28.0313), 12K(28.0313), 1D(28.0313)		true	sp|P07901|HS90A_MOUSE	P07901	HS90A_MOUSE	Hsp90aa1	Heat shock protein HSP 90-alpha			Dimethylation	D	D[143]NS
DMSO1	221202_AZ-5495_DMSO_noFAIMS_B1_t1.43988.43988.4	D:\AlexZ\2022_Dec_AZ_noFAIMS\MSFragger2\DMSO1\interact-221202_AZ-5495_DMSO_noFAIMS_B1_t1.pep.xml	GPANGFRGGYDGYRPSFSNTPNSGYSQSQFTAPR	G[85]PANGFRGGYDGYRPSFSNTPNSGYSQSQFTAPR	R	D	34	4	4010.7	3668.66	3668.66	918.172	918.173	3667.68	917.928	0.9824	0.8279	-0.5124	3.41365e-07	31.463	14.51	1	2	1	625	658	0	1G(28.0313)		true	sp|Q60865|CAPR1_MOUSE	Q60865	CAPR1_MOUSE	Caprin1	Caprin-1			Dimethylation	G	G[85]PAN
DMSO1	221202_AZ-5495_DMSO_noFAIMS_B1_t1.44048.44048.3	D:\AlexZ\2022_Dec_AZ_noFAIMS\MSFragger2\DMSO1\interact-221202_AZ-5495_DMSO_noFAIMS_B1_t1.pep.xml	APVEHVVADAGAFLR	A[99]PVEHVVADAGAFLR	M	D	15	3	4015.34	1578.85	1578.85	527.289	527.29	1578.85	527.291	-0.002	0.7872	-0.7186	3.438e-11	37.799	37.799	1	1	0	2	16	85342352	1A(28.0313)		true	sp|Q8BW10|NOB1_MOUSE	Q8BW10	NOB1_MOUSE	Nob1	RNA-binding protein NOB1			Dimethylation	A	A[99]PVE
DMSO1	221202_AZ-5495_DMSO_noFAIMS_B1_t1.44165.44165.5	D:\AlexZ\2022_Dec_AZ_noFAIMS\MSFragger2\DMSO1\interact-221202_AZ-5495_DMSO_noFAIMS_B1_t1.pep.xml	DEHEHTYQDKEEVVLWMNTVGPYHNR	D[143]EHEHTYQDK[156]EEVVLWMNTVGPYHNR	S	Q	26	5	4024.26	3281.51	3281.52	657.31	657.311	3281.52	657.311	0.0007	0.9626	-0.6012	0	50.451	13.087	1	1	0	27	52	135961648	10K(28.0313), 1D(28.0313)		true	sp|Q9ET30|TM9S3_MOUSE	Q9ET30	TM9S3_MOUSE	Tm9sf3	Transmembrane 9 superfamily member 3			Dimethylation	D	D[143]EH
DMSO1	221202_AZ-5495_DMSO_noFAIMS_B1_t1.44220.44220.4	D:\AlexZ\2022_Dec_AZ_noFAIMS\MSFragger2\DMSO1\interact-221202_AZ-5495_DMSO_noFAIMS_B1_t1.pep.xml	AEKELSEQIEKALQLEEERR	A[99]EKELSEQIEK[156]ALQLEEERR	R	R	20	4	4028.34	2483.32	2483.32	621.837	621.838	2483.32	621.838	0.0009	0.8547	-0.1304	3.3e-13	46.899	46.804	1	2	1	361	380	0	11K(28.0313), 1A(28.0313)		true	sp|P26040|EZRI_MOUSE	P26040	EZRI_MOUSE	Ezr	Ezrin			Dimethylation	A	A[99]EKE
DMSO1	221202_AZ-5495_DMSO_noFAIMS_B1_t1.44285.44285.4	D:\AlexZ\2022_Dec_AZ_noFAIMS\MSFragger2\DMSO1\interact-221202_AZ-5495_DMSO_noFAIMS_B1_t1.pep.xml	DEHEHTYQDKEEVVLWMNTVGPYHNR	D[143]EHEHTYQDK[156]EEVVLWMNTVGPYHNR	S	Q	26	4	4033.39	3281.51	3281.52	821.385	821.387	3281.52	821.387	-0.0017	0.9827	-0.6087	1.14e-12	38.362	11.494	1	1	0	27	52	16418275	10K(28.0313), 1D(28.0313)		true	sp|Q9ET30|TM9S3_MOUSE	Q9ET30	TM9S3_MOUSE	Tm9sf3	Transmembrane 9 superfamily member 3			Dimethylation	D	D[143]EH
DMSO1	221202_AZ-5495_DMSO_noFAIMS_B1_t1.44331.44331.5	D:\AlexZ\2022_Dec_AZ_noFAIMS\MSFragger2\DMSO1\interact-221202_AZ-5495_DMSO_noFAIMS_B1_t1.pep.xml	GVKLVKNVINVQTDLGIPETPKPSCGDPAAR	G[85]VK[156]LVKNVINVQTDLGIPETPK[156]PSCGDPAAR	R	K	31	5	4036.84	3356.85	3356.85	672.378	672.378	3356.85	672.377	0.0022	0.8461	-0.5532	0	48.385	48.385	1	2	0	360	390	75988328	1G(28.0313), 22K(28.0313), 25C(57.0214), 3K(28.0313)		true	sp|P06800|PTPRC_MOUSE	P06800	PTPRC_MOUSE	Ptprc	Receptor-type tyrosine-protein phosphatase C			Dimethylation	G	G[85]VK[
DMSO1	221202_AZ-5495_DMSO_noFAIMS_B1_t1.44380.44380.3	D:\AlexZ\2022_Dec_AZ_noFAIMS\MSFragger2\DMSO1\interact-221202_AZ-5495_DMSO_noFAIMS_B1_t1.pep.xml	QLVKDGFLVEMSESSR	Q[156]LVKDGFLVEMSESSR	R	K	16	3	4040.51	1851.94	1851.94	618.319	618.32	1851.94	618.321	-0.0004	0.9477	-0.6915	3.87465e-09	33.339	28.556	1	2	0	301	316	31128618	1Q(28.0313)		true	sp|Q5SSL4|ABR_MOUSE	Q5SSL4	ABR_MOUSE	Abr	Active breakpoint cluster region-related protein			Dimethylation	Q	Q[156]LV
DMSO1	221202_AZ-5495_DMSO_noFAIMS_B1_t1.44497.44497.2	D:\AlexZ\2022_Dec_AZ_noFAIMS\MSFragger2\DMSO1\interact-221202_AZ-5495_DMSO_noFAIMS_B1_t1.pep.xml	IQGAVDHAAAFGR	I[141]QGAVDHAAAFGR	G	I	13	2	4049.43	1339.71	1339.71	670.86	670.862	1339.7	670.857	0.0103	0.8702	0.5141	1.16809e-05	25.93	15.47	0.9997	1	0	189	201	22615020	1I(28.0313)		true	sp|Q9CPV4|GLOD4_MOUSE	Q9CPV4	GLOD4_MOUSE	Glod4	Glyoxalase domain-containing protein 4			Dimethylation	I	I[141]QG
DMSO1	221202_AZ-5495_DMSO_noFAIMS_B1_t1.44567.44567.3	D:\AlexZ\2022_Dec_AZ_noFAIMS\MSFragger2\DMSO1\interact-221202_AZ-5495_DMSO_noFAIMS_B1_t1.pep.xml	TQKEIGDIAGVADVTIR	T[129]QKEIGDIAGVADVTIR	R	Q	17	3	4054.88	1814.99	1814.99	606.003	606.005	1812.99	605.339	1.9997	0.9635	-0.7608	4.36437e-06	24.64	24.628	1	2	0	270	286	71850336	1T(28.0313)		true	sp|P62915|TF2B_MOUSE	P62915	TF2B_MOUSE	Gtf2b	Transcription initiation factor IIB			Dimethylation	T	T[129]QK
DMSO1	221202_AZ-5495_DMSO_noFAIMS_B1_t1.44602.44602.4	D:\AlexZ\2022_Dec_AZ_noFAIMS\MSFragger2\DMSO1\interact-221202_AZ-5495_DMSO_noFAIMS_B1_t1.pep.xml	ALVELSGNSPHDITSVLKR	A[99]LVELSGNSPHDITSVLK[156]R	R	F	19	4	4057.58	2091.16	2091.17	523.798	523.8	2091.17	523.799	0.0012	0.9797	-0.7054	2.71e-12	42.609	13.857	1	2	0	606	624	47296608	18K(28.0313), 1A(28.0313)		true	sp|Q6PGG2|GMIP_MOUSE	Q6PGG2	GMIP_MOUSE	Gmip	GEM-interacting protein			Dimethylation	A	A[99]LVE
DMSO1	221202_AZ-5495_DMSO_noFAIMS_B1_t1.44613.44613.3	D:\AlexZ\2022_Dec_AZ_noFAIMS\MSFragger2\DMSO1\interact-221202_AZ-5495_DMSO_noFAIMS_B1_t1.pep.xml	VQIKELEANVLTTAPDR	V[127]QIKELEANVLTTAPDR	C	K	17	3	4058.33	1924.06	1924.06	642.36	642.361	1924.06	642.361	-0.0002	0.969	-0.6405	4.43079e-06	25.178	25.157	1	1	0	835	851	37510700	1V(28.0313)		true	sp|Q8CG47|SMC4_MOUSE	Q8CG47	SMC4_MOUSE	Smc4	Structural maintenance of chromosomes protein 4			Dimethylation	V	V[127]QI
DMSO1	221202_AZ-5495_DMSO_noFAIMS_B1_t1.44662.44662.5	D:\AlexZ\2022_Dec_AZ_noFAIMS\MSFragger2\DMSO1\interact-221202_AZ-5495_DMSO_noFAIMS_B1_t1.pep.xml	DEHEHTYQDKEEVVLWMNTVGPYHNR	D[143]EHEHTYQDK[156]EEVVLWMNTVGPYHNR	S	Q	26	5	4062.05	3282.57	3282.52	657.521	657.512	3281.52	657.311	1.0048	0.7067	-0.6318	0.0314744	15.645	11.465	0.989	1	0	27	52	0	10K(28.0313), 1D(28.0313)		true	sp|Q9ET30|TM9S3_MOUSE	Q9ET30	TM9S3_MOUSE	Tm9sf3	Transmembrane 9 superfamily member 3			Dimethylation	D	D[143]EH
DMSO1	221202_AZ-5495_DMSO_noFAIMS_B1_t1.44663.44663.4	D:\AlexZ\2022_Dec_AZ_noFAIMS\MSFragger2\DMSO1\interact-221202_AZ-5495_DMSO_noFAIMS_B1_t1.pep.xml	AAGAVVASAASGPAEGKKITELRVIDLR	A[99]AGAVVASAASGPAEGK[156]K[156]ITELRVIDLR	A	S	28	4	4062.12	2833.65	2833.66	709.419	709.421	2833.64	709.417	0.0163	0.6453	-0.7112	0.852804	15.69	13.316	0.6718	1	1	4	31	31444936	17K(28.0313), 18K(28.0313), 1A(28.0313)		true	sp|Q8CH25|SLTM_MOUSE	Q8CH25	SLTM_MOUSE	Sltm	SAFB-like transcription modulator			Dimethylation	A	A[99]AGA
DMSO1	221202_AZ-5495_DMSO_noFAIMS_B1_t1.44804.44804.3	D:\AlexZ\2022_Dec_AZ_noFAIMS\MSFragger2\DMSO1\interact-221202_AZ-5495_DMSO_noFAIMS_B1_t1.pep.xml	GAYKYIQELWR	G[85]AYK[156]YIQELWR	M	K	11	3	4072.93	1481.8	1481.8	494.941	494.942	1481.8	494.942	0.0002	0.939	-0.2489	6.69827e-08	28.963	28.963	1	2	0	2	12	2481499900	1G(28.0313), 4K(28.0313)		true	sp|Q9CZM2|RL15_MOUSE	Q9CZM2	RL15_MOUSE	Rpl15	60S ribosomal protein L15			Dimethylation	G	G[85]AYK
DMSO1	221202_AZ-5495_DMSO_noFAIMS_B1_t1.44937.44937.4	D:\AlexZ\2022_Dec_AZ_noFAIMS\MSFragger2\DMSO1\interact-221202_AZ-5495_DMSO_noFAIMS_B1_t1.pep.xml	EVEKNSTPSEPDSGQGPPAEEEEGEEEAAKEEAEAQGVR	E[157]VEK[156]NSTPSEPDSGQGPPAEEEEGEEEAAK[156]EEAEAQGVR	V	D	39	4	4082.95	4209.89	4209.9	1053.48	1053.48	4208.9	1053.23	0.9975	0.8064	0.0885	0.0428626	12.035	8.684	0.9067	1	0	194	232	0	1E(28.0313), 30K(28.0313), 4K(28.0313)		true	sp|P51859|HDGF_MOUSE	P51859	HDGF_MOUSE	Hdgf	Hepatoma-derived growth factor			Dimethylation	E	E[157]VE
DMSO1	221202_AZ-5495_DMSO_noFAIMS_B1_t1.45026.45026.5	D:\AlexZ\2022_Dec_AZ_noFAIMS\MSFragger2\DMSO1\interact-221202_AZ-5495_DMSO_noFAIMS_B1_t1.pep.xml	MVVEHPEFLKAGKEPGLQIWR	M[159]VVEHPEFLK[156]AGK[156]EPGLQIWR	T	V	21	5	4089.71	2547.4	2547.4	510.487	510.488	2547.4	510.488	-0.0022	0.897	-0.7167	0	45.971	14.836	1	1	0	50	70	49050420	10K(28.0313), 13K(28.0313), 1M(28.0313)		false	sp|P13020|GELS_MOUSE	P13020	GELS_MOUSE	Gsn	Gelsolin	GSN	sp|P06396|GELS_HUMAN	Dimethylation	M	M[159]VV
DMSO1	221202_AZ-5495_DMSO_noFAIMS_B1_t1.45137.45137.3	D:\AlexZ\2022_Dec_AZ_noFAIMS\MSFragger2\DMSO1\interact-221202_AZ-5495_DMSO_noFAIMS_B1_t1.pep.xml	EPEGKEVWDYVTVR	E[157]PEGK[156]EVWDYVTVR	R	K	14	3	4098.17	1761.89	1761.89	588.304	588.304	1761.89	588.305	-0.0018	0.6578	-0.7928	1.76266e-06	27.28	12.259	1	2	0	33	46	43420292	1E(28.0313), 5K(28.0313)		true	sp|Q920A5|RISC_MOUSE	Q920A5	RISC_MOUSE	Scpep1	Retinoid-inducible serine carboxypeptidase			Dimethylation	E	E[157]PE
DMSO1	221202_AZ-5495_DMSO_noFAIMS_B1_t1.45259.45259.3	D:\AlexZ\2022_Dec_AZ_noFAIMS\MSFragger2\DMSO1\interact-221202_AZ-5495_DMSO_noFAIMS_B1_t1.pep.xml	ASNMKAPGEQTVPALNLQNAFR	A[99]SNM[147]KAPGEQTVPALNLQNAFR	R	I	22	3	4107.4	2401.19	2401.2	801.405	801.409	2400.22	801.081	0.9824	0.9726	-0.4993	5.91465e-09	30.569	26.692	1	2	0	602	623	42789828	1A(28.0313), 4M(15.9949)		true	sp|Q920B9|SP16H_MOUSE	Q920B9	SP16H_MOUSE	Supt16h	FACT complex subunit SPT16			Dimethylation	A	A[99]SNM
DMSO1	221202_AZ-5495_DMSO_noFAIMS_B1_t1.45273.45273.5	D:\AlexZ\2022_Dec_AZ_noFAIMS\MSFragger2\DMSO1\interact-221202_AZ-5495_DMSO_noFAIMS_B1_t1.pep.xml	VRMNVLADALKSINNAEKR	V[127]RMNVLADALK[156]SINNAEK[156]R	M	G	19	5	4108.38	2225.27	2225.27	446.061	446.061	2225.27	446.061	-0.0014	0.7551	-0.1975	5.82e-12	35.428	35.428	1	2	1	2	20	303985856	11K(28.0313), 18K(28.0313), 1V(28.0313)		true	sp|P62245|RS15A_MOUSE	P62245	RS15A_MOUSE	Rps15a	40S ribosomal protein S15a			Dimethylation	V	V[127]RM
DMSO1	221202_AZ-5495_DMSO_noFAIMS_B1_t1.45359.45359.4	D:\AlexZ\2022_Dec_AZ_noFAIMS\MSFragger2\DMSO1\interact-221202_AZ-5495_DMSO_noFAIMS_B1_t1.pep.xml	VRMNVLADALKSINNAEKR	V[127]RMNVLADALK[156]SINNAEK[156]R	M	G	19	4	4115.22	2225.26	2225.27	557.323	557.324	2225.27	557.324	-0.0017	0.9802	-0.2039	0	58.906	58.906	1	2	1	2	20	487768576	11K(28.0313), 18K(28.0313), 1V(28.0313)		true	sp|P62245|RS15A_MOUSE	P62245	RS15A_MOUSE	Rps15a	40S ribosomal protein S15a			Dimethylation	V	V[127]RM
DMSO1	221202_AZ-5495_DMSO_noFAIMS_B1_t1.45465.45465.4	D:\AlexZ\2022_Dec_AZ_noFAIMS\MSFragger2\DMSO1\interact-221202_AZ-5495_DMSO_noFAIMS_B1_t1.pep.xml	VGKAAKEYPFILDAFQR	V[127]GK[156]AAKEYPFILDAFQR	R	E	17	4	4123.12	2008.11	2008.12	503.036	503.036	2008.11	503.036	0.0011	0.8997	-0.1337	1.2082e-10	36.448	31.739	1	2	0	127	143	37483396	1V(28.0313), 3K(28.0313)		true	sp|Q9CZU3|MTREX_MOUSE	Q9CZU3	MTREX_MOUSE	Mtrex	Exosome RNA helicase MTR4			Dimethylation	V	V[127]GK
DMSO1	221202_AZ-5495_DMSO_noFAIMS_B1_t1.45559.45559.5	D:\AlexZ\2022_Dec_AZ_noFAIMS\MSFragger2\DMSO1\interact-221202_AZ-5495_DMSO_noFAIMS_B1_t1.pep.xml	KVPEIGNNGTQVSKASIKQTLDTVAKVTGSR	K[184]VPEIGNNGTQVSKASIK[156]QTLDTVAK[156]VTGSR	R	R	31	5	4130.41	3337.9	3337.9	668.586	668.586	3337.89	668.586	0.0022	0.6978	-0.685	0.000166953	19.145	14.79	1	2	0	2815	2845	209154384	18K(28.0313), 1K(56.0626), 26K(28.0313)		true	sp|E9PVX6|KI67_MOUSE	E9PVX6	KI67_MOUSE	Mki67	Proliferation marker protein Ki-67			Dimethylation	K	K[184]VP
DMSO1	221202_AZ-5495_DMSO_noFAIMS_B1_t1.45606.45606.4	D:\AlexZ\2022_Dec_AZ_noFAIMS\MSFragger2\DMSO1\interact-221202_AZ-5495_DMSO_noFAIMS_B1_t1.pep.xml	GPANGFRGGYDGYRPSFSNTPNSGYSQSQFTAPR	G[85]PANGFRGGYDGYRPSFSNTPNSGYSQSQFTAPR	R	D	34	4	4133.93	3668.67	3668.68	918.174	918.176	3667.68	917.928	0.9934	0.8271	-0.4231	5.14281e-07	31.539	16.276	1	2	1	625	658	0	1G(28.0313)		true	sp|Q60865|CAPR1_MOUSE	Q60865	CAPR1_MOUSE	Caprin1	Caprin-1			Dimethylation	G	G[85]PAN
DMSO1	221202_AZ-5495_DMSO_noFAIMS_B1_t1.45629.45629.3	D:\AlexZ\2022_Dec_AZ_noFAIMS\MSFragger2\DMSO1\interact-221202_AZ-5495_DMSO_noFAIMS_B1_t1.pep.xml	GAYKYIQELWR	G[85]AYK[156]YIQELWR	M	K	11	3	4135.57	1481.8	1481.8	494.942	494.942	1481.8	494.942	0.0002	0.8788	-0.297	1.12153e-07	23.987	23.987	1	2	0	2	12	0	1G(28.0313), 4K(28.0313)		true	sp|Q9CZM2|RL15_MOUSE	Q9CZM2	RL15_MOUSE	Rpl15	60S ribosomal protein L15			Dimethylation	G	G[85]AYK
DMSO1	221202_AZ-5495_DMSO_noFAIMS_B1_t1.45737.45737.6	D:\AlexZ\2022_Dec_AZ_noFAIMS\MSFragger2\DMSO1\interact-221202_AZ-5495_DMSO_noFAIMS_B1_t1.pep.xml	AAHESKMIEKHGGYKFSAPVVPSSFNFGGPAPGMN	A[99]AHESK[156]MIEKHGGYK[156]FSAPVVPSSFNFGGPAPGMN	R	-	35	6	4143.81	3729.84	3729.85	622.648	622.648	3729.84	622.648	0.0024	0.6988	-0.5845	8.8972e-06	23.162	23.162	1	2	0	1004	1038	19147780	15K(28.0313), 1A(28.0313), 6K(28.0313)		true	sp|Q9EPL8|IPO7_MOUSE	Q9EPL8	IPO7_MOUSE	Ipo7	Importin-7			Dimethylation	A	A[99]AHE
DMSO1	221202_AZ-5495_DMSO_noFAIMS_B1_t1.45744.45744.5	D:\AlexZ\2022_Dec_AZ_noFAIMS\MSFragger2\DMSO1\interact-221202_AZ-5495_DMSO_noFAIMS_B1_t1.pep.xml	STSTSTSRSDPGITVSTQTDAPGLTVKKEESMEEDMGVR	S[115]TSTSTSRSDPGITVSTQTDAPGLTVK[156]K[156]EESMEEDMGVR	S	N	39	5	4144.35	4199.98	4199.99	841.004	841.005	4198.03	840.612	1.9638	0.762	-0.3578	0.000122438	20.593	10.802	0.9966	1	1	631	669	0	1S(28.0313), 27K(28.0313), 28K(28.0313)		true	sp|F7BJB9|MORC3_MOUSE	F7BJB9	MORC3_MOUSE	Morc3	MORC family CW-type zinc finger protein 3			Dimethylation	S	S[115]TS
DMSO1	221202_AZ-5495_DMSO_noFAIMS_B1_t1.45787.45787.6	D:\AlexZ\2022_Dec_AZ_noFAIMS\MSFragger2\DMSO1\interact-221202_AZ-5495_DMSO_noFAIMS_B1_t1.pep.xml	TLVNKEEPPKELPPAEPVLSPLEGTKMTVNNLHPR	T[129]LVNKEEPPK[156]ELPPAEPVLSPLEGTK[156]MTVNNLHPR	R	V	35	6	4147.6	3958.16	3958.16	660.7	660.7	3958.16	660.701	-0.0019	0.7244	-0.4855	1.95859e-05	25.962	25.264	1	2	0	256	290	63080340	10K(28.0313), 1T(28.0313), 26K(28.0313)		true	sp|Q8BG81|PDIP3_MOUSE	Q8BG81	PDIP3_MOUSE	Poldip3	Polymerase delta-interacting protein 3			Dimethylation	T	T[129]LV
DMSO1	221202_AZ-5495_DMSO_noFAIMS_B1_t1.45832.45832.5	D:\AlexZ\2022_Dec_AZ_noFAIMS\MSFragger2\DMSO1\interact-221202_AZ-5495_DMSO_noFAIMS_B1_t1.pep.xml	HELSNEERNLLSVAYKNVVGAR	H[165]ELSNEERNLLSVAYK[156]NVVGAR	G	R	22	5	4150.98	2553.35	2553.35	511.677	511.678	2553.37	511.68	-0.0124	0.6327	-0.6422	2.23875e-06	22.886	9.634	0.9999	1	1	36	57	0	16K(28.0313), 1H(28.0313)		true	sp|Q9CQV8|1433B_MOUSE	Q9CQV8	1433B_MOUSE	Ywhab	14-3-3 protein beta/alpha			Dimethylation	H	H[165]EL
DMSO1	221202_AZ-5495_DMSO_noFAIMS_B1_t1.45849.45849.5	D:\AlexZ\2022_Dec_AZ_noFAIMS\MSFragger2\DMSO1\interact-221202_AZ-5495_DMSO_noFAIMS_B1_t1.pep.xml	VGDKLLEVNGVALQDAEHHEAVEALR	V[127]GDKLLEVNGVALQDAEHHEAVEALR	R	G	26	5	4152.38	2839.47	2839.46	568.902	568.899	2839.48	568.904	-0.0227	0.9394	-0.7673	2.11386e-09	31.915	31.856	1	2	0	762	787	26825498	1V(28.0313)		true	sp|Q80U72|SCRIB_MOUSE	Q80U72	SCRIB_MOUSE	Scrib	Protein scribble homolog			Dimethylation	V	V[127]GD
DMSO1	221202_AZ-5495_DMSO_noFAIMS_B1_t1.45861.45861.4	D:\AlexZ\2022_Dec_AZ_noFAIMS\MSFragger2\DMSO1\interact-221202_AZ-5495_DMSO_noFAIMS_B1_t1.pep.xml	CDVDIRKDLYANTVLSGGTTMYPGIADR	C[188]DVDIRK[156]DLYANTVLSGGTTM[147]YPGIADR	K	M	28	4	4153.27	3175.6	3175.61	794.908	794.909	3172.55	794.145	3.0544	0.8408	-0.4526	5.55947e-07	27.916	14.683	0.9999	1	1	285	312	0	1C(28.0313), 21M(15.9949), 7K(28.0313)		false	sp|P60710|ACTB_MOUSE	P60710	ACTB_MOUSE	Actb	Actin, cytoplasmic 1	Actg1	sp|P63260|ACTG_MOUSE	Dimethylation	C	C[188]DV
DMSO1	221202_AZ-5495_DMSO_noFAIMS_B1_t1.45936.45936.4	D:\AlexZ\2022_Dec_AZ_noFAIMS\MSFragger2\DMSO1\interact-221202_AZ-5495_DMSO_noFAIMS_B1_t1.pep.xml	SVKHILFSAWPDHQTPESAGPLLR	S[115]VKHILFSAWPDHQTPESAGPLLR	R	L	24	4	4158.95	2713.42	2713.43	679.363	679.365	2713.43	679.366	-0.0007	0.8907	-0.5762	0	46.556	46.546	1	2	0	246	269	0	1S(28.0313)		true	sp|Q8BUM3|PTN7_MOUSE	Q8BUM3	PTN7_MOUSE	Ptpn7	Tyrosine-protein phosphatase non-receptor type 7			Dimethylation	S	S[115]VK
DMSO1	221202_AZ-5495_DMSO_noFAIMS_B1_t1.45988.45988.3	D:\AlexZ\2022_Dec_AZ_noFAIMS\MSFragger2\DMSO1\interact-221202_AZ-5495_DMSO_noFAIMS_B1_t1.pep.xml	ASKPTLNEVVIVSAIR	A[99]SK[156]PTLNEVVIVSAIR	Y	T	16	3	4162.88	1752.05	1752.05	585.025	585.024	1752.05	585.024	0	0.934	-0.7609	7e-14	43.875	12.258	1	1	0	31	46	525706144	1A(28.0313), 3K(28.0313)		true	sp|Q8QZT1|THIL_MOUSE	Q8QZT1	THIL_MOUSE	Acat1	Acetyl-CoA acetyltransferase, mitochondrial			Dimethylation	A	A[99]SK[
DMSO1	221202_AZ-5495_DMSO_noFAIMS_B1_t1.46094.46094.4	D:\AlexZ\2022_Dec_AZ_noFAIMS\MSFragger2\DMSO1\interact-221202_AZ-5495_DMSO_noFAIMS_B1_t1.pep.xml	NKYIDKVEIAGPGFINVHLR	N[142]KYIDK[156]VEIAGPGFINVHLR	N	K	20	4	4171.05	2338.31	2338.31	585.585	585.586	2338.32	585.586	-0.0031	0.6542	-0.6665	0.009929	19.131	17.287	0.998	1	0	148	167	19821198	1N(28.0313), 6K(28.0313)		true	sp|Q9D0I9|SYRC_MOUSE	Q9D0I9	SYRC_MOUSE	Rars1	Arginine--tRNA ligase, cytoplasmic			Dimethylation	N	N[142]KY
DMSO1	221202_AZ-5495_DMSO_noFAIMS_B1_t1.46126.46126.2	D:\AlexZ\2022_Dec_AZ_noFAIMS\MSFragger2\DMSO1\interact-221202_AZ-5495_DMSO_noFAIMS_B1_t1.pep.xml	VAGMLMPLDR	V[127]AGMLMPLDR	M	L	10	2	4173.54	1129.6	1129.6	565.805	565.807	1129.6	565.807	-0.0001	0.5585	-0.7266	6.7916e-06	22.579	22.579	0.9965	1	0	2	11	102142040	1V(28.0313)		true	sp|Q9QXS1|PLEC_MOUSE	Q9QXS1	PLEC_MOUSE	Plec	Plectin			Dimethylation	V	V[127]AG
DMSO1	221202_AZ-5495_DMSO_noFAIMS_B1_t1.46159.46159.5	D:\AlexZ\2022_Dec_AZ_noFAIMS\MSFragger2\DMSO1\interact-221202_AZ-5495_DMSO_noFAIMS_B1_t1.pep.xml	KQGKLPGPTVSASYSLEYGKAELEIQKDALEPGQR	K[184]QGKLPGPTVSASYSLEYGK[156]AELEIQK[156]DALEPGQR	R	V	35	5	4176.1	3899.1	3899.11	780.827	780.829	3899.1	780.828	0.0048	0.9202	-0.6221	0	103.314	28.587	1	2	0	88	122	185244288	1K(56.0626), 20K(28.0313), 27K(28.0313)		true	sp|P08030|APT_MOUSE	P08030	APT_MOUSE	Aprt	Adenine phosphoribosyltransferase			Dimethylation	K	K[184]QG
DMSO1	221202_AZ-5495_DMSO_noFAIMS_B1_t1.46168.46168.6	D:\AlexZ\2022_Dec_AZ_noFAIMS\MSFragger2\DMSO1\interact-221202_AZ-5495_DMSO_noFAIMS_B1_t1.pep.xml	KQGKLPGPTVSASYSLEYGKAELEIQKDALEPGQR	K[184]QGKLPGPTVSASYSLEYGK[156]AELEIQK[156]DALEPGQR	R	V	35	6	4176.72	3899.1	3899.1	650.857	650.858	3899.1	650.858	0	0.8102	-0.6225	0	69.502	24.881	1	2	0	88	122	57092124	1K(56.0626), 20K(28.0313), 27K(28.0313)		true	sp|P08030|APT_MOUSE	P08030	APT_MOUSE	Aprt	Adenine phosphoribosyltransferase			Dimethylation	K	K[184]QG
DMSO1	221202_AZ-5495_DMSO_noFAIMS_B1_t1.46195.46195.2	D:\AlexZ\2022_Dec_AZ_noFAIMS\MSFragger2\DMSO1\interact-221202_AZ-5495_DMSO_noFAIMS_B1_t1.pep.xml	ASKPTLNEVVIVSAIR	A[99]SK[156]PTLNEVVIVSAIR	Y	T	16	2	4178.63	1752.05	1752.05	877.033	877.034	1752.05	877.033	0.0024	0.8525	-0.7742	3.83729e-06	20.716	9.668	1	1	0	31	46	0	1A(28.0313), 3K(28.0313)		true	sp|Q8QZT1|THIL_MOUSE	Q8QZT1	THIL_MOUSE	Acat1	Acetyl-CoA acetyltransferase, mitochondrial			Dimethylation	A	A[99]SK[
DMSO1	221202_AZ-5495_DMSO_noFAIMS_B1_t1.46244.46244.4	D:\AlexZ\2022_Dec_AZ_noFAIMS\MSFragger2\DMSO1\interact-221202_AZ-5495_DMSO_noFAIMS_B1_t1.pep.xml	KQGKLPGPTVSASYSLEYGKAELEIQKDALEPGQR	K[184]QGKLPGPTVSASYSLEYGK[156]AELEIQK[156]DALEPGQR	R	V	35	4	4182.53	3899.1	3899.11	975.783	975.785	3899.1	975.783	0.0083	0.9594	-0.6276	0	91.251	30.318	1	2	0	88	122	0	1K(56.0626), 20K(28.0313), 27K(28.0313)		true	sp|P08030|APT_MOUSE	P08030	APT_MOUSE	Aprt	Adenine phosphoribosyltransferase			Dimethylation	K	K[184]QG
DMSO1	221202_AZ-5495_DMSO_noFAIMS_B1_t1.46408.46408.4	D:\AlexZ\2022_Dec_AZ_noFAIMS\MSFragger2\DMSO1\interact-221202_AZ-5495_DMSO_noFAIMS_B1_t1.pep.xml	KMHARDFTVSAMHGDMDQKER	K[184]MHARDFTVSAMHGDMDQK[156]ER	E	D	21	4	4194.97	2575.21	2575.22	644.81	644.811	2573.23	644.315	1.9858	0.7216	0.7386	6.97248e-05	23.779	13.123	0.9959	1	1	291	311	0	19K(28.0313), 1K(56.0626)		true	sp|P60843|IF4A1_MOUSE	P60843	IF4A1_MOUSE	Eif4a1	Eukaryotic initiation factor 4A-I			Dimethylation	K	K[184]MH
DMSO1	221202_AZ-5495_DMSO_noFAIMS_B1_t1.46469.46469.3	D:\AlexZ\2022_Dec_AZ_noFAIMS\MSFragger2\DMSO1\interact-221202_AZ-5495_DMSO_noFAIMS_B1_t1.pep.xml	KPDVVVKEDEEYKR	K[184]PDVVVK[156]EDEEYK[156]R	G	V	14	3	4199.5	1848.01	1848.01	617.011	617.012	1845.02	616.015	2.9899	0.8529	1.2622	1.75832e-05	23.114	21.949	0.9435	1	0	242	255	0	13K(28.0313), 1K(56.0626), 7K(28.0313)		true	sp|Q8QZT1|THIL_MOUSE	Q8QZT1	THIL_MOUSE	Acat1	Acetyl-CoA acetyltransferase, mitochondrial			Dimethylation	K	K[184]PD
DMSO1	221202_AZ-5495_DMSO_noFAIMS_B1_t1.46654.46654.3	D:\AlexZ\2022_Dec_AZ_noFAIMS\MSFragger2\DMSO1\interact-221202_AZ-5495_DMSO_noFAIMS_B1_t1.pep.xml	RLQKRYVLEEAEQLEPR	R[184]LQK[156]RYVLEEAEQLEPR	P	V	17	3	4213.61	2212.19	2212.2	738.404	738.406	2212.23	738.418	-0.0376	0.3336	-0.0997	5.87579e-05	22.471	12.3	0.9331	1	2	164	180	0	1R(28.0313), 4K(28.0313)		true	sp|Q4FK66|PR38A_MOUSE	Q4FK66	PR38A_MOUSE	Prpf38a	Pre-mRNA-splicing factor 38A			Dimethylation	R	R[184]LQ
DMSO1	221202_AZ-5495_DMSO_noFAIMS_B1_t1.47037.47037.5	D:\AlexZ\2022_Dec_AZ_noFAIMS\MSFragger2\DMSO1\interact-221202_AZ-5495_DMSO_noFAIMS_B1_t1.pep.xml	TKESYDYLKTLAGDVHIVR	T[129]KESYDYLK[156]TLAGDVHIVR	C	G	19	5	4242.93	2263.21	2263.22	453.65	453.651	2263.22	453.651	-0.0026	0.9561	-0.6591	7.713e-11	33.165	31.51	1	1	0	42	60	29628370	1T(28.0313), 9K(28.0313)		true	sp|Q9QZ88|VPS29_MOUSE	Q9QZ88	VPS29_MOUSE	Vps29	Vacuolar protein sorting-associated protein 29			Dimethylation	T	T[129]KE
DMSO1	221202_AZ-5495_DMSO_noFAIMS_B1_t1.47124.47124.4	D:\AlexZ\2022_Dec_AZ_noFAIMS\MSFragger2\DMSO1\interact-221202_AZ-5495_DMSO_noFAIMS_B1_t1.pep.xml	KTAKDVVEKGEVAGQTLSLMEQLR	K[184]TAKDVVEK[156]GEVAGQTLSLMEQLR	R	G	24	4	4249.49	2714.5	2714.51	679.633	679.634	2713.51	679.384	1.0007	0.9646	-0.5921	5.25234e-08	38.518	36.21	1	2	0	202	225	82736456	1K(56.0626), 9K(28.0313)		true	sp|Q8BML9|SYQ_MOUSE	Q8BML9	SYQ_MOUSE	Qars1	Glutamine--tRNA ligase			Dimethylation	K	K[184]TA
DMSO1	221202_AZ-5495_DMSO_noFAIMS_B1_t1.47164.47164.5	D:\AlexZ\2022_Dec_AZ_noFAIMS\MSFragger2\DMSO1\interact-221202_AZ-5495_DMSO_noFAIMS_B1_t1.pep.xml	KTAKDVVEKGEVAGQTLSLMEQLR	K[184]TAKDVVEK[156]GEVAGQTLSLMEQLR	R	G	24	5	4252.53	2713.5	2713.5	543.707	543.708	2713.51	543.708	-0.0019	0.9071	-0.5936	2.2539e-06	30.406	30.306	1	2	0	202	225	75730800	1K(56.0626), 9K(28.0313)		true	sp|Q8BML9|SYQ_MOUSE	Q8BML9	SYQ_MOUSE	Qars1	Glutamine--tRNA ligase			Dimethylation	K	K[184]TA
DMSO1	221202_AZ-5495_DMSO_noFAIMS_B1_t1.47204.47204.3	D:\AlexZ\2022_Dec_AZ_noFAIMS\MSFragger2\DMSO1\interact-221202_AZ-5495_DMSO_noFAIMS_B1_t1.pep.xml	KPIDKKAPDFVFYAPR	K[184]PIDK[156]K[156]APDFVFYAPR	I	L	16	3	4255.53	2005.14	2005.15	669.388	669.389	2003.16	668.727	1.9851	0.8502	-0.2752	0.000464803	19.893	17.555	0.9987	1	0	258	273	0	1K(56.0626), 5K(28.0313), 6K(28.0313)		false	sp|P26041|MOES_MOUSE	P26041	MOES_MOUSE	Msn	Moesin	Ezr, Rdx	sp|P26040|EZRI_MOUSE, sp|P26043|RADI_MOUSE	Dimethylation	K	K[184]PI
DMSO1	221202_AZ-5495_DMSO_noFAIMS_B1_t1.47231.47231.3	D:\AlexZ\2022_Dec_AZ_noFAIMS\MSFragger2\DMSO1\interact-221202_AZ-5495_DMSO_noFAIMS_B1_t1.pep.xml	GVLLYGPPGTGKTLLAR	G[85]VLLYGPPGTGK[156]TLLAR	K	A	17	3	4257.45	1768.06	1768.06	590.36	590.361	1768.06	590.361	-0.0008	0.9475	-0.7243	0.0891867	16.742	13.079	0.9946	1	0	185	201	14734587	12K(28.0313), 1G(28.0313)		true	sp|P62196|PRS8_MOUSE	P62196	PRS8_MOUSE	Psmc5	26S proteasome regulatory subunit 8			Dimethylation	G	G[85]VLL
DMSO1	221202_AZ-5495_DMSO_noFAIMS_B1_t1.47256.47256.4	D:\AlexZ\2022_Dec_AZ_noFAIMS\MSFragger2\DMSO1\interact-221202_AZ-5495_DMSO_noFAIMS_B1_t1.pep.xml	KLGKDPNTYFIVGTAMVYPEEAEPKQGR	K[184]LGKDPNTYFIVGTAMVYPEEAEPK[156]QGR	C	I	28	4	4259.41	3223.69	3223.69	806.93	806.93	3221.68	806.427	2.01	0.9241	-0.6759	2.665e-11	35.411	33.29	1	1	0	820	847	0	1K(56.0626), 25K(28.0313)		true	sp|Q3U1J4|DDB1_MOUSE	Q3U1J4	DDB1_MOUSE	Ddb1	DNA damage-binding protein 1			Dimethylation	K	K[184]LG
DMSO1	221202_AZ-5495_DMSO_noFAIMS_B1_t1.47319.47319.3	D:\AlexZ\2022_Dec_AZ_noFAIMS\MSFragger2\DMSO1\interact-221202_AZ-5495_DMSO_noFAIMS_B1_t1.pep.xml	KPIDKKAPDFVFYAPR	K[184]PIDK[156]K[156]APDFVFYAPR	I	L	16	3	4264.32	2005.14	2005.14	669.387	669.388	2003.16	668.727	1.9826	0.8752	-0.2706	1.02101e-06	25.154	17.787	1	1	0	258	273	0	1K(56.0626), 5K(28.0313), 6K(28.0313)		false	sp|P26041|MOES_MOUSE	P26041	MOES_MOUSE	Msn	Moesin	Ezr, Rdx	sp|P26040|EZRI_MOUSE, sp|P26043|RADI_MOUSE	Dimethylation	K	K[184]PI
DMSO1	221202_AZ-5495_DMSO_noFAIMS_B1_t1.47339.47339.3	D:\AlexZ\2022_Dec_AZ_noFAIMS\MSFragger2\DMSO1\interact-221202_AZ-5495_DMSO_noFAIMS_B1_t1.pep.xml	MYIKQVIIQGFR	M[159]YIK[156]QVIIQGFR	-	S	12	3	4265.7	1550.9	1550.9	517.974	517.974	1550.9	517.974	-0.0004	0.618	-0.5486	7.78226e-09	29.93	12.833	1	2	0	1	12	59920768	1M(28.0313), 4K(28.0313)		true	sp|Q9CW03|SMC3_MOUSE	Q9CW03	SMC3_MOUSE	Smc3	Structural maintenance of chromosomes protein 3			Dimethylation	M	M[159]YI
DMSO1	221202_AZ-5495_DMSO_noFAIMS_B1_t1.47341.47341.4	D:\AlexZ\2022_Dec_AZ_noFAIMS\MSFragger2\DMSO1\interact-221202_AZ-5495_DMSO_noFAIMS_B1_t1.pep.xml	QGKEGSMIDANLKLLQEAEQR	Q[156]GKEGSMIDANLK[156]LLQEAEQR	R	L	21	4	4265.89	2415.28	2415.29	604.826	604.83	2413.26	604.323	2.0278	0.7491	-0.6467	4.32898	15.489	14.051	0.9909	2	0	174	194	0	13K(28.0313), 1Q(28.0313)		true	sp|Q8R1U1|COG4_MOUSE	Q8R1U1	COG4_MOUSE	Cog4	Conserved oligomeric Golgi complex subunit 4			Dimethylation	Q	Q[156]GK
DMSO1	221202_AZ-5495_DMSO_noFAIMS_B1_t1.47491.47491.3	D:\AlexZ\2022_Dec_AZ_noFAIMS\MSFragger2\DMSO1\interact-221202_AZ-5495_DMSO_noFAIMS_B1_t1.pep.xml	SFKTILPAAAQDVYYR	S[115]FKTILPAAAQDVYYR	R	D	16	3	4277.32	1869.99	1870	624.338	624.34	1870	624.34	-0.0003	0.9612	-0.5567	1.79e-12	39.25	37.049	1	2	0	280	295	523278432	1S(28.0313)		true	sp|Q91YQ5|RPN1_MOUSE	Q91YQ5	RPN1_MOUSE	Rpn1	Dolichyl-diphosphooligosaccharide--protein glycosyltransferase subunit 1			Dimethylation	S	S[115]FK
DMSO1	221202_AZ-5495_DMSO_noFAIMS_B1_t1.47504.47504.3	D:\AlexZ\2022_Dec_AZ_noFAIMS\MSFragger2\DMSO1\interact-221202_AZ-5495_DMSO_noFAIMS_B1_t1.pep.xml	YADVQKDGMGMVEYLR	Y[191]ADVQK[156]DGMGMVEYLR	C	K	16	3	4278.28	1929.93	1929.93	644.317	644.318	1929.93	644.318	-0.0007	0.5746	-0.7751	0.558877	15.966	13.821	0.9335	1	0	140	155	14702872	1Y(28.0313), 6K(28.0313)		true	sp|Q9D0B0|SRSF9_MOUSE	Q9D0B0	SRSF9_MOUSE	Srsf9	Serine/arginine-rich splicing factor 9			Dimethylation	Y	Y[191]AD
DMSO1	221202_AZ-5495_DMSO_noFAIMS_B1_t1.47510.47510.4	D:\AlexZ\2022_Dec_AZ_noFAIMS\MSFragger2\DMSO1\interact-221202_AZ-5495_DMSO_noFAIMS_B1_t1.pep.xml	QGKEGSMIDANLKLLQEAEQR	Q[156]GKEGSMIDANLK[156]LLQEAEQR	R	L	21	4	4278.69	2414.26	2414.26	604.572	604.573	2413.26	604.323	1.0002	0.9515	-0.6505	8.03576e-08	32.376	32.109	1	2	0	174	194	0	13K(28.0313), 1Q(28.0313)		true	sp|Q8R1U1|COG4_MOUSE	Q8R1U1	COG4_MOUSE	Cog4	Conserved oligomeric Golgi complex subunit 4			Dimethylation	Q	Q[156]GK
DMSO1	221202_AZ-5495_DMSO_noFAIMS_B1_t1.47612.47612.4	D:\AlexZ\2022_Dec_AZ_noFAIMS\MSFragger2\DMSO1\interact-221202_AZ-5495_DMSO_noFAIMS_B1_t1.pep.xml	TLKNFPNAIEHTLQWAR	T[129]LKNFPNAIEHTLQWAR	C	D	17	4	4286.51	2066.1	2066.11	517.532	517.534	2066.11	517.534	0	0.9122	-0.5255	4.301e-11	32.78	32.772	1	1	0	633	649	0	1T(28.0313)		true	sp|Q02053|UBA1_MOUSE	Q02053	UBA1_MOUSE	Uba1	Ubiquitin-like modifier-activating enzyme 1			Dimethylation	T	T[129]LK
DMSO1	221202_AZ-5495_DMSO_noFAIMS_B1_t1.47806.47806.4	D:\AlexZ\2022_Dec_AZ_noFAIMS\MSFragger2\DMSO1\interact-221202_AZ-5495_DMSO_noFAIMS_B1_t1.pep.xml	MIGGLFIYNHKGEVLISR	M[159]IGGLFIYNHK[156]GEVLISR	-	V	18	4	4301.37	2103.17	2103.18	526.8	526.801	2102.17	526.55	1.0056	0.9435	-0.6659	1e-14	45.637	13.778	1	2	0	1	18	72900640	11K(28.0313), 1M(28.0313)		true	sp|P84091|AP2M1_MOUSE	P84091	AP2M1_MOUSE	Ap2m1	AP-2 complex subunit mu			Dimethylation	M	M[159]IG
DMSO1	221202_AZ-5495_DMSO_noFAIMS_B1_t1.47823.47823.3	D:\AlexZ\2022_Dec_AZ_noFAIMS\MSFragger2\DMSO1\interact-221202_AZ-5495_DMSO_noFAIMS_B1_t1.pep.xml	EAAGKSSGPTSLFAVTVAPPGAR	E[157]AAGKSSGPTSLFAVTVAPPGAR	K	Q	23	3	4302.6	2201.17	2201.18	734.732	734.734	2198.17	733.73	3.0092	0.9785	-0.7445	0.0874247	17.707	17.65	0.9669	1	0	177	199	86991176	1E(28.0313)		true	sp|Q8VEK3|HNRPU_MOUSE	Q8VEK3	HNRPU_MOUSE	Hnrnpu	Heterogeneous nuclear ribonucleoprotein U			Dimethylation	E	E[157]AA
DMSO1	221202_AZ-5495_DMSO_noFAIMS_B1_t1.47841.47841.5	D:\AlexZ\2022_Dec_AZ_noFAIMS\MSFragger2\DMSO1\interact-221202_AZ-5495_DMSO_noFAIMS_B1_t1.pep.xml	SGKTELAEPIAIRPTSETVMYPAYAKWVQSHR	S[115]GKTELAEPIAIRPTSETVMYPAYAK[156]WVQSHR	R	D	32	5	4304.07	3671.91	3671.91	735.389	735.39	3671.91	735.39	-0.0014	0.8447	-0.4163	0	71.08	68.436	1	2	0	1107	1138	126620736	1S(28.0313), 26K(28.0313)		true	sp|Q8CGC7|SYEP_MOUSE	Q8CGC7	SYEP_MOUSE	Eprs1	Bifunctional glutamate/proline--tRNA ligase			Dimethylation	S	S[115]GK
DMSO1	221202_AZ-5495_DMSO_noFAIMS_B1_t1.47848.47848.3	D:\AlexZ\2022_Dec_AZ_noFAIMS\MSFragger2\DMSO1\interact-221202_AZ-5495_DMSO_noFAIMS_B1_t1.pep.xml	EAAGKSSGPTSLFAVTVAPPGAR	E[157]AAGKSSGPTSLFAVTVAPPGAR	K	Q	23	3	4304.55	2198.17	2198.17	733.73	733.729	2198.17	733.73	-0.0039	0.9886	-0.7462	2.70204e-07	33.804	33.794	1	1	0	177	199	86991176	1E(28.0313)		true	sp|Q8VEK3|HNRPU_MOUSE	Q8VEK3	HNRPU_MOUSE	Hnrnpu	Heterogeneous nuclear ribonucleoprotein U			Dimethylation	E	E[157]AA
DMSO1	221202_AZ-5495_DMSO_noFAIMS_B1_t1.47889.47889.4	D:\AlexZ\2022_Dec_AZ_noFAIMS\MSFragger2\DMSO1\interact-221202_AZ-5495_DMSO_noFAIMS_B1_t1.pep.xml	GVKLADWVCLAQHESNYNTR	G[85]VKLADWVCLAQHESNYNTR	R	A	20	4	4307.66	2388.16	2388.16	598.046	598.048	2388.16	598.048	-0.0022	0.9124	-0.655	2.55e-12	30.956	30.849	1	2	0	40	59	36516968	1G(28.0313), 9C(57.0214)		true	sp|P17897|LYZ1_MOUSE	P17897	LYZ1_MOUSE	Lyz1	Lysozyme C-1			Dimethylation	G	G[85]VKL
DMSO1	221202_AZ-5495_DMSO_noFAIMS_B1_t1.47891.47891.4	D:\AlexZ\2022_Dec_AZ_noFAIMS\MSFragger2\DMSO1\interact-221202_AZ-5495_DMSO_noFAIMS_B1_t1.pep.xml	YSLPPHQKVPLPSLSPTMQAGTIAR	Y[191]SLPPHQK[156]VPLPSLSPTMQAGTIAR	S	W	25	4	4307.8	2744.5	2744.5	687.133	687.133	2744.5	687.133	-0.0002	0.9267	-0.6981	2.96654e-05	25.662	24.011	1	1	0	85	109	104196504	1Y(28.0313), 8K(28.0313)		true	sp|Q8BMF4|ODP2_MOUSE	Q8BMF4	ODP2_MOUSE	Dlat	Dihydrolipoyllysine-residue acetyltransferase component of pyruvate dehydrogenase complex, mitochondrial			Dimethylation	Y	Y[191]SL
DMSO1	221202_AZ-5495_DMSO_noFAIMS_B1_t1.47977.47977.4	D:\AlexZ\2022_Dec_AZ_noFAIMS\MSFragger2\DMSO1\interact-221202_AZ-5495_DMSO_noFAIMS_B1_t1.pep.xml	KFGAQFKLQPSSSPETGLDPFPSR	K[184]FGAQFKLQPSSSPETGLDPFPSR	R	I	24	4	4314.29	2676.39	2676.39	670.104	670.105	2676.39	670.105	-0.0002	0.9205	-0.6887	0.00929909	17.456	15.615	0.9999	2	0	550	573	0	1K(56.0626)		true	sp|Q7TQH0|ATX2L_MOUSE	Q7TQH0	ATX2L_MOUSE	Atxn2l	Ataxin-2-like protein			Dimethylation	K	K[184]FG
DMSO1	221202_AZ-5495_DMSO_noFAIMS_B1_t1.48047.48047.6	D:\AlexZ\2022_Dec_AZ_noFAIMS\MSFragger2\DMSO1\interact-221202_AZ-5495_DMSO_noFAIMS_B1_t1.pep.xml	KRPIQKVEMGTSSQNDVDMSWIPQETLNQINKASPR	K[184]RPIQKVEMGTSSQNDVDMSWIPQETLNQINK[156]ASPR	R	R	36	6	4319.66	4209.16	4209.17	702.533	702.535	4209.17	702.535	-0.0009	0.6977	-0.4173	0	43.796	41.556	1	2	0	235	270	323081600	1K(56.0626), 32K(28.0313)		true	sp|Q9CY50|SSRA_MOUSE	Q9CY50	SSRA_MOUSE	Ssr1	Translocon-associated protein subunit alpha			Dimethylation	K	K[184]RP
DMSO1	221202_AZ-5495_DMSO_noFAIMS_B1_t1.48162.48162.5	D:\AlexZ\2022_Dec_AZ_noFAIMS\MSFragger2\DMSO1\interact-221202_AZ-5495_DMSO_noFAIMS_B1_t1.pep.xml	GVVQSIKLITEEASKRIAEFAFEYAR	G[85]VVQSIK[156]LITEEASK[156]RIAEFAFEYAR	D	N	26	5	4328.43	3040.63	3040.63	609.133	609.133	3038.68	608.743	1.9475	0.7184	0.8287	0.00160472	23.648	15.458	0.8535	1	1	163	188	0	15K(28.0313), 1G(28.0313), 7K(28.0313)		true	sp|Q9D6R2|IDH3A_MOUSE	Q9D6R2	IDH3A_MOUSE	Idh3a	Isocitrate dehydrogenase [NAD] subunit alpha, mitochondrial			Dimethylation	G	G[85]VVQ
DMSO1	221202_AZ-5495_DMSO_noFAIMS_B1_t1.48261.48261.3	D:\AlexZ\2022_Dec_AZ_noFAIMS\MSFragger2\DMSO1\interact-221202_AZ-5495_DMSO_noFAIMS_B1_t1.pep.xml	QGKDAYELEVLLR	Q[156]GK[156]DAYELEVLLR	T	V	13	3	4335.88	1588.86	1588.86	530.626	530.626	1588.88	530.635	-0.0253	0.826	-0.689	1.87667	13.993	13.671	0.7777	1	0	894	906	0	1Q(28.0313), 3K(28.0313)		true	sp|P97434|MPRIP_MOUSE	P97434	MPRIP_MOUSE	Mprip	Myosin phosphatase Rho-interacting protein			Dimethylation	Q	Q[156]GK
DMSO1	221202_AZ-5495_DMSO_noFAIMS_B1_t1.48338.48338.3	D:\AlexZ\2022_Dec_AZ_noFAIMS\MSFragger2\DMSO1\interact-221202_AZ-5495_DMSO_noFAIMS_B1_t1.pep.xml	LDKTLFVGLPPPADR	L[141]DKTLFVGLPPPADR	R	V	15	3	4341.7	1665.95	1665.96	556.322	556.327	1665.95	556.322	0.0145	0.9013	-0.6484	0.118399	16.464	14.583	0.9991	2	0	739	753	0	1L(28.0313)		true	sp|Q9DBY8|NVL_MOUSE	Q9DBY8	NVL_MOUSE	Nvl	Nuclear valosin-containing protein-like			Dimethylation	L	L[141]DK
DMSO1	221202_AZ-5495_DMSO_noFAIMS_B1_t1.48359.48359.3	D:\AlexZ\2022_Dec_AZ_noFAIMS\MSFragger2\DMSO1\interact-221202_AZ-5495_DMSO_noFAIMS_B1_t1.pep.xml	TDQNFYSLLGVSKTASSR	T[129]DQNFYSLLGVSK[156]TASSR	G	E	18	3	4343.43	2029.04	2029.05	677.355	677.357	2029.05	677.357	0.0008	0.9585	-0.6903	4.7e-13	41.931	12.135	1	1	0	32	49	88358608	13K(28.0313), 1T(28.0313)		true	sp|Q9DC23|DJC10_MOUSE	Q9DC23	DJC10_MOUSE	Dnajc10	DnaJ homolog subfamily C member 10			Dimethylation	T	T[129]DQ
DMSO1	221202_AZ-5495_DMSO_noFAIMS_B1_t1.48397.48397.3	D:\AlexZ\2022_Dec_AZ_noFAIMS\MSFragger2\DMSO1\interact-221202_AZ-5495_DMSO_noFAIMS_B1_t1.pep.xml	LKPWALTFSYGR	L[141]KPWALTFSYGR	L	A	12	3	4346.34	1465.81	1465.81	489.609	489.61	1465.81	489.61	0.0007	0.9164	-0.6038	6.49334e-09	27.945	26.141	1	1	0	293	304	233443904	1L(28.0313)		false	sp|P05064|ALDOA_MOUSE	P05064	ALDOA_MOUSE	Aldoa	Fructose-bisphosphate aldolase A	ALDOA	contam_sp|P00883|ALDOA_RABIT	Dimethylation	L	L[141]KP
DMSO1	221202_AZ-5495_DMSO_noFAIMS_B1_t1.48419.48419.4	D:\AlexZ\2022_Dec_AZ_noFAIMS\MSFragger2\DMSO1\interact-221202_AZ-5495_DMSO_noFAIMS_B1_t1.pep.xml	LADIRENEQSLLEYLDKQR	L[141]ADIRENEQSLLEYLDK[156]QR	A	S	19	4	4347.92	2391.25	2391.25	598.819	598.821	2388.26	598.073	2.989	0.8687	-0.167	4.54776e-06	25.866	14.451	0.9999	1	1	938	956	0	17K(28.0313), 1L(28.0313)		true	sp|P54276|MSH6_MOUSE	P54276	MSH6_MOUSE	Msh6	DNA mismatch repair protein Msh6			Dimethylation	L	L[141]AD
DMSO1	221202_AZ-5495_DMSO_noFAIMS_B1_t1.48579.48579.4	D:\AlexZ\2022_Dec_AZ_noFAIMS\MSFragger2\DMSO1\interact-221202_AZ-5495_DMSO_noFAIMS_B1_t1.pep.xml	TVMPAWVIDKYGKNEVLR	T[129]VMPAWVIDK[156]YGK[156]NEVLR	S	F	18	4	4360.16	2202.23	2202.22	551.564	551.563	2202.22	551.563	0.0009	0.8578	-0.589	0.000123174	21.012	12.451	0.9999	1	0	41	58	23547414	10K(28.0313), 13K(28.0313), 1T(28.0313)		true	sp|Q924D0|RT4I1_MOUSE	Q924D0	RT4I1_MOUSE	Rtn4ip1	Reticulon-4-interacting protein 1, mitochondrial			Dimethylation	T	T[129]VM
DMSO1	221202_AZ-5495_DMSO_noFAIMS_B1_t1.48606.48606.4	D:\AlexZ\2022_Dec_AZ_noFAIMS\MSFragger2\DMSO1\interact-221202_AZ-5495_DMSO_noFAIMS_B1_t1.pep.xml	GGDPHSCKAVTDEEPFLIFANR	G[85]GDPHSCKAVTDEEPFLIFANR	R	Y	22	4	4362.25	2487.18	2487.19	622.803	622.804	2487.18	622.803	0.0024	0.9616	-0.4895	0.00130105	16.163	14.485	1	2	0	3016	3037	19573420	1G(28.0313), 7C(57.0214)		true	sp|Q91ZX7|LRP1_MOUSE	Q91ZX7	LRP1_MOUSE	Lrp1	Prolow-density lipoprotein receptor-related protein 1			Dimethylation	G	G[85]GDP
DMSO1	221202_AZ-5495_DMSO_noFAIMS_B1_t1.48637.48637.4	D:\AlexZ\2022_Dec_AZ_noFAIMS\MSFragger2\DMSO1\interact-221202_AZ-5495_DMSO_noFAIMS_B1_t1.pep.xml	QKAMQDAEVSKSDIGEVILVGGMTR	Q[156]KAMQDAEVSK[156]SDIGEVILVGGMTR	C	M	25	4	4364.67	2717.41	2717.41	680.36	680.359	2717.41	680.36	-0.0019	0.9231	-0.7553	1e-14	61.642	61.64	1	1	0	367	391	464119456	11K(28.0313), 1Q(28.0313)		true	sp|P38647|GRP75_MOUSE	P38647	GRP75_MOUSE	Hspa9	Stress-70 protein, mitochondrial			Dimethylation	Q	Q[156]KA
DMSO1	221202_AZ-5495_DMSO_noFAIMS_B1_t1.48668.48668.4	D:\AlexZ\2022_Dec_AZ_noFAIMS\MSFragger2\DMSO1\interact-221202_AZ-5495_DMSO_noFAIMS_B1_t1.pep.xml	QKLNLLETKLQLVQGIR	Q[156]KLNLLETK[156]LQLVQGIR	R	-	17	4	4366.86	2049.27	2049.27	513.324	513.325	2049.27	513.324	0.0031	0.8693	-0.5665	1.92412e-09	23.46	22.013	1	2	0	754	770	12826964	1Q(28.0313), 9K(28.0313)		true	sp|Q3TC46|PATL1_MOUSE	Q3TC46	PATL1_MOUSE	Patl1	Protein PAT1 homolog 1			Dimethylation	Q	Q[156]KL
DMSO1	221202_AZ-5495_DMSO_noFAIMS_B1_t1.48673.48673.6	D:\AlexZ\2022_Dec_AZ_noFAIMS\MSFragger2\DMSO1\interact-221202_AZ-5495_DMSO_noFAIMS_B1_t1.pep.xml	INIEKLKDNLGIHYKQQIDGLQNEMNR	I[141]NIEK[156]LK[156]DNLGIHYKQQIDGLQNEMNR	R	K	27	6	4367.21	3309.72	3309.73	552.628	552.628	3307.77	552.302	1.9555	0.8971	-0.6538	3.25141	14.432	14.432	0.9977	2	0	629	655	0	1I(28.0313), 5K(28.0313), 7K(28.0313)		true	sp|Q70FJ1|AKAP9_MOUSE	Q70FJ1	AKAP9_MOUSE	Akap9	A-kinase anchor protein 9			Dimethylation	I	I[141]NI
DMSO1	221202_AZ-5495_DMSO_noFAIMS_B1_t1.48728.48728.4	D:\AlexZ\2022_Dec_AZ_noFAIMS\MSFragger2\DMSO1\interact-221202_AZ-5495_DMSO_noFAIMS_B1_t1.pep.xml	ESESCDCLQGFQLTHSLGGGTGSGMGTLLISKIR	E[157]SESCDCLQGFQLTHSLGGGTGSGM[147]GTLLISK[156]IR	K	E	34	4	4371.47	3668.79	3668.8	918.206	918.207	3667.76	917.948	1.0351	0.7451	-0.0371	0.00459368	14.83	9.491	0.9821	1	0	123	156	0	1E(28.0313), 25M(15.9949), 32K(28.0313), 5C(57.0214), 7C(57.0214)		false	sp|Q9CWF2|TBB2B_MOUSE	Q9CWF2	TBB2B_MOUSE	Tubb2b	Tubulin beta-2B chain	Tubb2a	sp|Q7TMM9|TBB2A_MOUSE	Dimethylation	E	E[157]SE
DMSO1	221202_AZ-5495_DMSO_noFAIMS_B1_t1.48740.48740.5	D:\AlexZ\2022_Dec_AZ_noFAIMS\MSFragger2\DMSO1\interact-221202_AZ-5495_DMSO_noFAIMS_B1_t1.pep.xml	STDIINKTTVHSKKILAESDGLLQELR	S[115]TDIINK[156]TTVHSK[156]KILAESDGLLQELR	R	H	27	5	4372.35	3092.73	3092.75	619.554	619.557	3092.74	619.556	0.0026	0.8595	-0.787	3.04535	13.486	13.486	0.9989	2	0	757	783	0	13K(28.0313), 1S(28.0313), 7K(28.0313)		true	sp|Q6P9P6|KIF11_MOUSE	Q6P9P6	KIF11_MOUSE	Kif11	Kinesin-like protein KIF11			Dimethylation	S	S[115]TD
DMSO1	221202_AZ-5495_DMSO_noFAIMS_B1_t1.48759.48759.4	D:\AlexZ\2022_Dec_AZ_noFAIMS\MSFragger2\DMSO1\interact-221202_AZ-5495_DMSO_noFAIMS_B1_t1.pep.xml	QKAMQDAEVSKSDIGEVILVGGMTR	Q[156]K[156]AM[147]QDAEVSKSDIGEVILVGGMTR	C	M	25	4	4373.89	2733.4	2733.41	684.357	684.359	2733.4	684.358	0.0019	0.9306	-0.7522	2.57952e-07	34.284	34.284	1	1	0	367	391	0	1Q(28.0313), 2K(28.0313), 4M(15.9949)		true	sp|P38647|GRP75_MOUSE	P38647	GRP75_MOUSE	Hspa9	Stress-70 protein, mitochondrial			Dimethylation	Q	Q[156]K[
DMSO1	221202_AZ-5495_DMSO_noFAIMS_B1_t1.48769.48769.5	D:\AlexZ\2022_Dec_AZ_noFAIMS\MSFragger2\DMSO1\interact-221202_AZ-5495_DMSO_noFAIMS_B1_t1.pep.xml	DCLQGFQLTHSLGGGTGSGMGTLLISKIR	D[143]CLQGFQLTHSLGGGTGSGMGTLLISK[156]IR	C	E	29	5	4374.58	3059.57	3059.57	612.921	612.922	3059.59	612.925	-0.0156	0.9772	0.1045	3.30233e-06	22.787	12.164	1	1	0	128	156	23519368	1D(28.0313), 27K(28.0313), 2C(57.0214)		false	sp|P99024|TBB5_MOUSE	P99024	TBB5_MOUSE	Tubb5	Tubulin beta-5 chain	Tubb2a, Tubb2b, Tubb4a, Tubb4b, Tubb6	sp|P68372|TBB4B_MOUSE, sp|Q7TMM9|TBB2A_MOUSE, sp|Q922F4|TBB6_MOUSE, sp|Q9CWF2|TBB2B_MOUSE, sp|Q9D6F9|TBB4A_MOUSE	Dimethylation	D	D[143]CL
DMSO1	221202_AZ-5495_DMSO_noFAIMS_B1_t1.48784.48784.3	D:\AlexZ\2022_Dec_AZ_noFAIMS\MSFragger2\DMSO1\interact-221202_AZ-5495_DMSO_noFAIMS_B1_t1.pep.xml	ALKIKPSLIVDYLR	A[99]LKIK[156]PSLIVDYLR	R	T	14	3	4375.67	1684.06	1684.06	562.361	562.362	1684.07	562.362	-0.0008	0.8818	-0.5311	9.1987e-10	28.343	28.212	1	2	0	672	685	17648958	1A(28.0313), 5K(28.0313)		true	sp|Q2EMV9|PAR14_MOUSE	Q2EMV9	PAR14_MOUSE	Parp14	Protein mono-ADP-ribosyltransferase PARP14			Dimethylation	A	A[99]LKI
DMSO1	221202_AZ-5495_DMSO_noFAIMS_B1_t1.48883.48883.4	D:\AlexZ\2022_Dec_AZ_noFAIMS\MSFragger2\DMSO1\interact-221202_AZ-5495_DMSO_noFAIMS_B1_t1.pep.xml	HVMTNLGEKLTDEEVDEMIR	H[165]VMTNLGEK[156]LTDEEVDEMIR	R	E	20	4	4383.28	2414.17	2414.18	604.551	604.552	2414.18	604.553	-0.0019	0.911	-0.7226	0.000464814	18.063	10.858	1	2	0	108	127	42276144	1H(28.0313), 9K(28.0313)		false	sp|P0DP26|CALM1_MOUSE	P0DP26	CALM1_MOUSE	Calm1	Calmodulin-1	Calm2, Calm3	sp|P0DP27|CALM2_MOUSE, sp|P0DP28|CALM3_MOUSE	Dimethylation	H	H[165]VM
DMSO1	221202_AZ-5495_DMSO_noFAIMS_B1_t1.48929.48929.3	D:\AlexZ\2022_Dec_AZ_noFAIMS\MSFragger2\DMSO1\interact-221202_AZ-5495_DMSO_noFAIMS_B1_t1.pep.xml	GGDDSFNTFFSETGAGKHVPR	G[85]GDDSFNTFFSETGAGK[156]HVPR	G	A	21	3	4386.69	2284.07	2284.08	762.365	762.366	2281.08	761.366	2.999	0.8444	-0.4678	0	42.21	19.503	1	1	0	44	64	0	17K(28.0313), 1G(28.0313)		false	sp|P05213|TBA1B_MOUSE	P05213	TBA1B_MOUSE	Tuba1b	Tubulin alpha-1B chain	Tuba1a, Tuba1c, Tuba3a	sp|P05214|TBA3_MOUSE, sp|P68369|TBA1A_MOUSE, sp|P68373|TBA1C_MOUSE	Dimethylation	G	G[85]GDD
DMSO1	221202_AZ-5495_DMSO_noFAIMS_B1_t1.48942.48942.2	D:\AlexZ\2022_Dec_AZ_noFAIMS\MSFragger2\DMSO1\interact-221202_AZ-5495_DMSO_noFAIMS_B1_t1.pep.xml	SMLASAPPQEQKQMLGER	S[115]M[147]LASAPPQEQK[156]QMLGER	A	L	18	2	4387.65	2075.02	2075.03	1038.52	1038.52	2072.04	1037.03	2.9904	0.91	0.3194	0.00625656	16.358	10.666	0.9872	1	0	548	565	0	12K(28.0313), 1S(28.0313), 2M(15.9949)		true	sp|P29341|PABP1_MOUSE	P29341	PABP1_MOUSE	Pabpc1	Polyadenylate-binding protein 1			Dimethylation	S	S[115]M[
DMSO1	221202_AZ-5495_DMSO_noFAIMS_B1_t1.48959.48959.4	D:\AlexZ\2022_Dec_AZ_noFAIMS\MSFragger2\DMSO1\interact-221202_AZ-5495_DMSO_noFAIMS_B1_t1.pep.xml	CKIWRTSNFSLMTELSIKSSNPGESSR	C[188]K[156]IWRTSNFSLMTELSIK[156]SSNPGESSR	T	G	27	4	4389.05	3198.6	3198.6	800.658	800.658	3198.62	800.661	-0.0144	0.7032	-0.4166	0.0438631	17.536	13.935	0.9464	1	1	244	270	76547192	18K(28.0313), 1C(28.0313), 2K(28.0313)		true	sp|Q9DCJ1|LST8_MOUSE	Q9DCJ1	LST8_MOUSE	Mlst8	Target of rapamycin complex subunit LST8			Dimethylation	C	C[188]K[
DMSO1	221202_AZ-5495_DMSO_noFAIMS_B1_t1.49056.49056.4	D:\AlexZ\2022_Dec_AZ_noFAIMS\MSFragger2\DMSO1\interact-221202_AZ-5495_DMSO_noFAIMS_B1_t1.pep.xml	AGPKFASYLTFSPSEVKSLR	A[99]GPKFASYLTFSPSEVK[156]SLR	H	T	20	4	4396.3	2241.21	2241.22	561.309	561.312	2240.22	561.062	0.997	0.8412	-0.4959	0.111337	20.741	17.03	0.9967	1	0	646	665	18837930	17K(28.0313), 1A(28.0313)		true	sp|Q9Z110|P5CS_MOUSE	Q9Z110	P5CS_MOUSE	Aldh18a1	Delta-1-pyrroline-5-carboxylate synthase			Dimethylation	A	A[99]GPK
DMSO1	221202_AZ-5495_DMSO_noFAIMS_B1_t1.49102.49102.2	D:\AlexZ\2022_Dec_AZ_noFAIMS\MSFragger2\DMSO1\interact-221202_AZ-5495_DMSO_noFAIMS_B1_t1.pep.xml	GTNGETTTQGLDGLSER	G[85]TNGETTTQGLDGLSER	A	C	17	2	4399.82	1762.86	1762.86	882.437	882.438	1762.83	882.424	0.0279	0.9091	0.3544	0.0571789	15.631	11.249	0.9001	1	0	118	134	0	1G(28.0313)		false	sp|P05064|ALDOA_MOUSE	P05064	ALDOA_MOUSE	Aldoa	Fructose-bisphosphate aldolase A	ALDOA	contam_sp|P00883|ALDOA_RABIT	Dimethylation	G	G[85]TNG
DMSO1	221202_AZ-5495_DMSO_noFAIMS_B1_t1.49266.49266.6	D:\AlexZ\2022_Dec_AZ_noFAIMS\MSFragger2\DMSO1\interact-221202_AZ-5495_DMSO_noFAIMS_B1_t1.pep.xml	EQEVSILKKTLEDEAKTHEAQIQEMR	E[157]QEVSILK[156]K[156]TLEDEAKTHEAQIQEMR	R	Q	26	6	4412.32	3166.65	3166.65	528.782	528.783	3166.65	528.783	-0.0009	0.8955	-0.4526	5.79794	12.098	11.77	0.9995	2	0	1166	1191	32709126	1E(28.0313), 8K(28.0313), 9K(28.0313)		true	sp|Q8VDD5|MYH9_MOUSE	Q8VDD5	MYH9_MOUSE	Myh9	Myosin-9			Dimethylation	E	E[157]QE
DMSO1	221202_AZ-5495_DMSO_noFAIMS_B1_t1.49273.49273.4	D:\AlexZ\2022_Dec_AZ_noFAIMS\MSFragger2\DMSO1\interact-221202_AZ-5495_DMSO_noFAIMS_B1_t1.pep.xml	ESVTQIMKNPKAKTTGMGAIYGMAQATIDR	E[157]SVTQIMK[156]NPK[156]AKTTGMGAIYGMAQATIDR	R	K	30	4	4412.8	3294.71	3294.71	824.684	824.685	3294.71	824.686	-0.0036	0.8844	-0.7688	1.37815e-08	30.297	30.297	1	2	0	506	535	0	11K(28.0313), 1E(28.0313), 8K(28.0313)		true	sp|Q8R0X7|SGPL1_MOUSE	Q8R0X7	SGPL1_MOUSE	Sgpl1	Sphingosine-1-phosphate lyase 1			Dimethylation	E	E[157]SV
DMSO1	221202_AZ-5495_DMSO_noFAIMS_B1_t1.49362.49362.5	D:\AlexZ\2022_Dec_AZ_noFAIMS\MSFragger2\DMSO1\interact-221202_AZ-5495_DMSO_noFAIMS_B1_t1.pep.xml	DGPMKFEKDFDFESANAQFNKEEIDR	D[143]GPMK[156]FEKDFDFESANAQFNK[156]EEIDR	R	E	26	5	4419.74	3190.48	3190.49	639.104	639.105	3190.49	639.106	-0.0012	0.7138	-0.7799	7.067e-07	28.068	28.068	1	2	0	286	311	0	1D(28.0313), 21K(28.0313), 5K(28.0313)		true	sp|Q8K2F8|LS14A_MOUSE	Q8K2F8	LS14A_MOUSE	Lsm14a	Protein LSM14 homolog A			Dimethylation	D	D[143]GP
DMSO1	221202_AZ-5495_DMSO_noFAIMS_B1_t1.49397.49397.5	D:\AlexZ\2022_Dec_AZ_noFAIMS\MSFragger2\DMSO1\interact-221202_AZ-5495_DMSO_noFAIMS_B1_t1.pep.xml	KSGKGFYIYQEGSKNKSLNSEMDNILANLR	K[184]SGKGFYIYQEGSK[156]NK[156]SLNSEMDNILANLR	R	L	30	5	4422.44	3515.85	3515.85	704.177	704.177	3515.84	704.176	0.0039	0.9365	-0.2924	0	61.508	48.229	1	2	0	631	660	411523456	14K(28.0313), 16K(28.0313), 1K(56.0626)		true	sp|Q8BMS1|ECHA_MOUSE	Q8BMS1	ECHA_MOUSE	Hadha	Trifunctional enzyme subunit alpha, mitochondrial			Dimethylation	K	K[184]SG
DMSO1	221202_AZ-5495_DMSO_noFAIMS_B1_t1.49434.49434.6	D:\AlexZ\2022_Dec_AZ_noFAIMS\MSFragger2\DMSO1\interact-221202_AZ-5495_DMSO_noFAIMS_B1_t1.pep.xml	KSGKGFYIYQEGSKNKSLNSEMDNILANLR	K[184]SGKGFYIYQEGSK[156]NK[156]SLNSEMDNILANLR	R	L	30	6	4425.04	3515.85	3515.85	586.982	586.982	3515.84	586.981	0.0022	0.8776	-0.2947	2.58332e-06	28.257	23.498	1	2	0	631	660	57690764	14K(28.0313), 16K(28.0313), 1K(56.0626)		true	sp|Q8BMS1|ECHA_MOUSE	Q8BMS1	ECHA_MOUSE	Hadha	Trifunctional enzyme subunit alpha, mitochondrial			Dimethylation	K	K[184]SG
DMSO1	221202_AZ-5495_DMSO_noFAIMS_B1_t1.49498.49498.5	D:\AlexZ\2022_Dec_AZ_noFAIMS\MSFragger2\DMSO1\interact-221202_AZ-5495_DMSO_noFAIMS_B1_t1.pep.xml	LDGSFKNAVVQGLEQPHGLVVHPLR	L[141]DGSFKNAVVQGLEQPHGLVVHPLR	R	G	25	5	4429.93	2739.51	2739.51	548.91	548.909	2737.5	548.508	2.007	0.9454	-0.6478	0.00487947	22.209	19.782	0.9998	2	0	1690	1714	144122944	1L(28.0313)		true	sp|Q91ZX7|LRP1_MOUSE	Q91ZX7	LRP1_MOUSE	Lrp1	Prolow-density lipoprotein receptor-related protein 1			Dimethylation	L	L[141]DG
DMSO1	221202_AZ-5495_DMSO_noFAIMS_B1_t1.49552.49552.5	D:\AlexZ\2022_Dec_AZ_noFAIMS\MSFragger2\DMSO1\interact-221202_AZ-5495_DMSO_noFAIMS_B1_t1.pep.xml	KDQKVFLHFEEEEITFAPTYR	K[184]DQKVFLHFEEEEITFAPTYR	R	F	21	5	4434	2682.37	2682.37	537.481	537.481	2682.37	537.481	0.0017	0.9392	-0.6393	4.24423	16.034	15.799	1	2	0	628	648	15642048	1K(56.0626)		true	sp|Q9ES52|SHIP1_MOUSE	Q9ES52	SHIP1_MOUSE	Inpp5d	Phosphatidylinositol 3,4,5-trisphosphate 5-phosphatase 1			Dimethylation	K	K[184]DQ
DMSO1	221202_AZ-5495_DMSO_noFAIMS_B1_t1.49560.49560.3	D:\AlexZ\2022_Dec_AZ_noFAIMS\MSFragger2\DMSO1\interact-221202_AZ-5495_DMSO_noFAIMS_B1_t1.pep.xml	AEKTEVLSEDLLQIER	A[99]EKTEVLSEDLLQIER	R	R	16	3	4434.78	1900.01	1900	634.344	634.34	1900.02	634.346	-0.0156	0.9564	-0.7856	5.5229e-10	42.082	42.07	1	2	0	19	34	93225768	1A(28.0313)		true	sp|Q3UIA2|RHG17_MOUSE	Q3UIA2	RHG17_MOUSE	Arhgap17	Rho GTPase-activating protein 17			Dimethylation	A	A[99]EKT
DMSO1	221202_AZ-5495_DMSO_noFAIMS_B1_t1.49566.49566.3	D:\AlexZ\2022_Dec_AZ_noFAIMS\MSFragger2\DMSO1\interact-221202_AZ-5495_DMSO_noFAIMS_B1_t1.pep.xml	YGKYNISDPLMALQR	Y[191]GKYNISDPLMALQR	R	D	15	3	4435.19	1795.93	1795.95	599.649	599.658	1795.93	599.65	0.0241	0.9433	-0.6264	6.22332e-08	31.991	31.961	1	2	0	45	59	0	1Y(28.0313)		true	sp|Q99LJ0|CT2NL_MOUSE	Q99LJ0	CT2NL_MOUSE	Cttnbp2nl	CTTNBP2 N-terminal-like protein			Dimethylation	Y	Y[191]GK
DMSO1	221202_AZ-5495_DMSO_noFAIMS_B1_t1.49622.49622.6	D:\AlexZ\2022_Dec_AZ_noFAIMS\MSFragger2\DMSO1\interact-221202_AZ-5495_DMSO_noFAIMS_B1_t1.pep.xml	KEKQEFEKAAMDMGDFDHPEEILKGELAR	K[184]EKQEFEK[156]AAMDMGDFDHPEEILK[156]GELAR	R	I	29	6	4439.37	3502.74	3502.74	584.797	584.798	3502.75	584.798	-0.0048	0.5916	-0.4715	0	68.488	57.48	1	2	0	195	223	47256484	1K(56.0626), 24K(28.0313), 8K(28.0313)		true	sp|Q8VCY6|UTP6_MOUSE	Q8VCY6	UTP6_MOUSE	Utp6	U3 small nucleolar RNA-associated protein 6 homolog			Dimethylation	K	K[184]EK
DMSO1	221202_AZ-5495_DMSO_noFAIMS_B1_t1.49639.49639.6	D:\AlexZ\2022_Dec_AZ_noFAIMS\MSFragger2\DMSO1\interact-221202_AZ-5495_DMSO_noFAIMS_B1_t1.pep.xml	KLQETQMSTTSKLEEAEHKLQTLQTALEKTR	K[184]LQETQMSTTSKLEEAEHK[156]LQTLQTALEK[156]TR	R	T	31	6	4440.77	3712	3712	619.674	619.674	3712.01	619.675	-0.0046	0.8313	-0.6059	5.30957e-06	27.413	17.204	1	2	0	178	208	111120072	19K(28.0313), 1K(56.0626), 29K(28.0313)		false	sp|P53564|CUX1_MOUSE	P53564	CUX1_MOUSE	Cux1	Homeobox protein cut-like 1		sp|P70403|CASP_MOUSE	Dimethylation	K	K[184]LQ
DMSO1	221202_AZ-5495_DMSO_noFAIMS_B1_t1.49642.49642.5	D:\AlexZ\2022_Dec_AZ_noFAIMS\MSFragger2\DMSO1\interact-221202_AZ-5495_DMSO_noFAIMS_B1_t1.pep.xml	KAKELNVMFIETSAKAGYNVKQLFR	K[184]AKELNVMFIETSAK[156]AGYNVK[156]QLFR	R	R	25	5	4440.98	2996.68	2996.68	600.344	600.344	2996.69	600.345	-0.0034	0.8685	-0.4566	2.48e-12	36.559	11.074	1	2	0	144	168	53932256	15K(28.0313), 1K(56.0626), 21K(28.0313)		true	sp|P35279|RAB6A_MOUSE	P35279	RAB6A_MOUSE	Rab6a	Ras-related protein Rab-6A			Dimethylation	K	K[184]AK
DMSO1	221202_AZ-5495_DMSO_noFAIMS_B1_t1.49644.49644.5	D:\AlexZ\2022_Dec_AZ_noFAIMS\MSFragger2\DMSO1\interact-221202_AZ-5495_DMSO_noFAIMS_B1_t1.pep.xml	KEKQEFEKAAMDMGDFDHPEEILKGELAR	K[184]EKQEFEK[156]AAMDMGDFDHPEEILK[156]GELAR	R	I	29	5	4441.11	3502.74	3502.75	701.556	701.557	3502.75	701.557	-0.0007	0.7199	-0.4715	3.34e-12	33.218	26.553	1	2	0	195	223	0	1K(56.0626), 24K(28.0313), 8K(28.0313)		true	sp|Q8VCY6|UTP6_MOUSE	Q8VCY6	UTP6_MOUSE	Utp6	U3 small nucleolar RNA-associated protein 6 homolog			Dimethylation	K	K[184]EK
DMSO1	221202_AZ-5495_DMSO_noFAIMS_B1_t1.49899.49899.6	D:\AlexZ\2022_Dec_AZ_noFAIMS\MSFragger2\DMSO1\interact-221202_AZ-5495_DMSO_noFAIMS_B1_t1.pep.xml	NSKETDDVNFDDIASSENLLHLTANRPKMPGR	N[142]SKETDDVNFDDIASSENLLHLTANRPK[156]MPGR	R	R	32	6	4460.39	3639.79	3639.8	607.64	607.641	3639.8	607.64	0.0056	0.7983	-0.7155	0.0156694	16.412	15.118	0.9998	2	0	468	499	0	1N(28.0313), 28K(28.0313)		true	sp|Q9JLQ0|CD2AP_MOUSE	Q9JLQ0	CD2AP_MOUSE	Cd2ap	CD2-associated protein			Dimethylation	N	N[142]SK
DMSO1	221202_AZ-5495_DMSO_noFAIMS_B1_t1.49903.49903.6	D:\AlexZ\2022_Dec_AZ_noFAIMS\MSFragger2\DMSO1\interact-221202_AZ-5495_DMSO_noFAIMS_B1_t1.pep.xml	EAEHLYHTLESSYQKALQSHLKNSDSIVSLPQSDR	E[157]AEHLYHTLESSYQK[156]ALQSHLKNSDSIVSLPQSDR	R	S	35	6	4460.73	4067.03	4067.03	678.845	678.846	4066.04	678.681	0.9953	0.9241	-0.4423	1.01226	15.489	15.489	0.9997	2	0	520	554	0	15K(28.0313), 1E(28.0313)		true	sp|Q80TV8|CLAP1_MOUSE	Q80TV8	CLAP1_MOUSE	Clasp1	CLIP-associating protein 1			Dimethylation	E	E[157]AE
DMSO1	221202_AZ-5495_DMSO_noFAIMS_B1_t1.49938.49938.3	D:\AlexZ\2022_Dec_AZ_noFAIMS\MSFragger2\DMSO1\interact-221202_AZ-5495_DMSO_noFAIMS_B1_t1.pep.xml	DTGFKDGDLFMSYR	D[143]TGFKDGDLFMSYR	C	S	14	3	4463.37	1678.76	1678.76	560.594	560.595	1678.77	560.596	-0.0023	0.9006	-0.7817	0.0441361	15.422	15.326	0.9636	1	0	182	195	14525883	1D(28.0313)		true	sp|Q3V1L4|5NTC_MOUSE	Q3V1L4	5NTC_MOUSE	Nt5c2	Cytosolic purine 5'-nucleotidase			Dimethylation	D	D[143]TG
[truncated: 16,937 more rows]

## Sheet: Table S31
Table S31	FAIMS-fractionated SD134 and DMSO treated RAW264.7 cells N-termini PSMs per experiment (MSFragger output)
[truncated: 48,406 more rows]

## Sheet: Table S32
Table S32	FAIMS-fractionated Lgmn-/- and Wildtype naïve mouse spleens N-termini PSMs per experiment (MSFragger output)
[truncated: 39,897 more rows]
